# Supplementary material for: Unveiling factors influencing judgment variation in sentiment analysis with natural language processing and statistics
Source: PLoS One. 2024 May 31;19(5):e0304201. doi: 10.1371/journal.pone.0304201 (PMC11142521; doi:10.1371/journal.pone.0304201)
Supplement: S1 File — (TXT) [file pone.0304201.s001.txt]

Dictionary_ShortTitles with raw polarity numbers and statistics


Dictionary with raw polarity numbers:
{'recomendado': [5, 5, 5, 4, 5, 5, 5, 5, 5, 5, 4, 4, 4, 5, 5, 5, 5, 5, 4, 5, 5, 5, 4, 5, 5, 5, 4, 5, 5, 5, 4, 4, 4, 5, 5, 4, 5, 5, 5, 5, 5, 5, 5, 4, 4, 4, 5, 5, 5, 5, 4, 5, 4, 5, 5, 5, 5, 4, 5, 3, 5, 4, 5, 5, 5, 5, 5, 5, 5, 4, 5, 5, 5, 4, 5, 5, 5, 5, 5, 5, 4, 5, 5, 5, 5, 5, 4, 5, 4, 5, 5, 5, 5, 4, 5, 4, 5, 5, 4, 3, 5, 5, 5, 5, 5, 5, 5, 4, 5, 5, 5, 4, 4, 5, 5, 5, 5, 5, 5, 4, 4, 5, 5, 5, 4, 5, 5, 4, 5, 5, 5, 5, 5, 4, 5, 5, 4, 5, 4, 5, 5, 5, 5, 5, 4, 5, 5, 5, 5, 4, 5, 5, 5, 5, 5, 5, 4, 5, 5, 5, 4, 5, 5, 5, 5, 5, 5, 4, 4, 5, 5, 4, 5, 4, 4, 4, 5, 5, 5, 5, 5, 5, 5, 5, 5, 4, 5, 4, 5, 5, 4, 5, 5, 5, 5, 5, 5, 5, 5, 5, 5, 5, 5, 5, 5, 5, 4, 4, 5, 5, 4, 5, 5, 5, 5, 5, 5, 5], 'historia': [3, 5, 5, 5, 5, 5, 5, 4, 3, 5, 5, 4, 5, 5, 4, 4, 4, 5, 5, 5, 5, 3, 5, 5, 5, 5, 4, 5, 4, 4, 5, 5, 5, 4, 5, 4, 4, 5, 3, 5, 5, 5, 5, 5, 5, 3, 4, 5, 5, 5, 5, 5, 4, 5, 5, 5, 5, 5, 5, 5, 3, 5, 5, 3, 4, 5, 4, 5, 5, 3, 4, 5, 5, 4, 4, 5, 3, 5, 5, 5, 4, 5, 5, 5, 5, 4, 4, 5, 5, 5, 4, 5, 4, 4, 4, 5, 3, 4, 5, 4, 5, 3, 4, 3, 5, 4, 5, 5, 4, 5, 5, 5, 5, 5, 4, 5, 5, 5, 5, 5, 4, 3, 4, 3, 5, 5, 4, 5, 5, 4, 4, 5, 5, 5, 5, 5, 5, 5, 4, 5, 4, 4, 5, 5, 4, 5, 3, 4, 5, 3, 4, 4, 4, 5, 4, 5, 5, 5, 5, 5, 4, 4, 5, 5, 4, 5, 4, 5, 5, 5, 5, 4, 4, 4, 5, 5, 5, 5, 5, 5, 5, 5, 5, 5, 3, 4, 4, 4, 5, 4, 5, 5, 3, 4, 4, 4, 5, 4, 5, 5, 5, 4, 4, 5, 3, 5, 5, 5, 5, 2, 5, 5, 5, 5, 5, 5, 5, 5, 5, 4, 5, 4, 5, 5, 5, 4, 3, 4, 5, 5, 5, 5, 5, 5], 'excelente': [5, 5, 5, 5, 5, 5, 5, 5, 5, 5, 5, 5, 5, 5, 5, 5, 5, 5, 5, 5, 5, 5, 5, 5, 5, 5, 4, 5, 5, 5, 5, 5, 5, 5, 5, 5, 5, 5, 5, 5, 5, 5, 5, 5, 5, 5, 5, 5, 5, 5, 5, 5, 5, 5, 5, 5, 5, 5, 5, 4, 5, 5, 5, 5, 5, 5, 5, 5, 5, 5, 5, 5, 5, 5, 5, 5, 5, 5, 5, 5, 5, 5, 5, 5, 5, 5, 5, 5, 5, 5, 5, 4, 5, 5, 5, 5, 5, 5, 5, 5, 4, 5, 5, 5, 5, 5, 5, 5, 5, 5, 5, 5, 5, 5, 5, 5, 5, 5, 5, 5, 5, 5, 5, 5, 5, 5, 5, 5, 5, 5, 5, 5, 5, 5, 5, 5, 4, 5, 5, 5, 5, 5, 5, 5, 5, 5, 5, 5, 5, 5, 5, 5, 5, 5, 5, 5, 5, 5, 5, 5, 5, 5, 5, 5, 5, 5, 5, 5, 5, 5, 5, 5, 5, 5, 5, 5, 5, 5, 5, 5, 4, 5, 5, 5, 5, 5, 5, 5, 5, 5, 5, 5, 5, 5, 5, 5, 5, 5, 5, 5, 5, 4, 5, 5, 5, 5, 5, 5, 5, 5, 5, 5, 5, 5, 5, 5, 5, 4, 5, 5, 5, 5, 5, 5, 5, 5, 5, 5, 5, 5, 5, 4, 5, 5, 5, 5, 5, 5, 5, 5, 5, 5, 5, 5, 5, 5, 5, 5, 4, 5, 5, 5, 5, 5, 5, 5, 5, 5, 5, 3, 5, 5, 5, 5, 5, 5, 5, 5, 5, 5, 5, 5, 5, 5, 5, 5, 5, 5, 5, 5, 5, 5, 5, 5, 5, 5, 5, 5, 5, 5, 5, 5, 5, 5, 5, 5, 5, 5, 5, 5, 5, 5, 5, 4, 5, 5, 5, 5, 5, 5, 5, 5, 4, 5, 5, 5, 5, 5, 5, 5, 5, 5, 5, 5, 5, 5, 5, 5, 5, 5, 5, 5, 5, 5, 5, 5, 5, 4, 5, 5, 5, 5, 5, 5, 5, 5, 5, 5, 5, 5, 5, 5, 5, 5, 5, 5, 5, 5, 5, 5, 5, 5, 5, 5, 5, 5, 5, 5, 5, 5, 5, 5, 5, 5, 5, 5, 5, 5, 5, 5, 5, 5, 5, 5, 5, 5, 5, 5, 5, 5, 5, 5, 5, 4, 5, 5, 5, 5, 5, 5, 5, 5, 5, 5, 5, 5, 5, 5, 5, 5, 5, 5, 5, 5, 5, 5, 5, 5, 5, 5, 5, 5, 5, 5, 5, 5, 5, 5, 5, 5, 5, 5, 4, 5, 5, 5, 4, 5, 5, 5, 5, 5, 5, 5, 5, 5, 5, 5, 5, 5, 5, 4, 5, 5, 5, 5, 5, 5, 5, 5, 5, 5, 5, 5, 5, 5, 5, 5, 5, 5, 5, 5, 5, 5, 5, 5, 5, 5, 5, 5, 5, 5, 5, 5, 5, 5, 5, 5, 5, 5, 5, 5, 5, 5, 5, 5, 5, 5, 5, 5, 5, 5, 5, 5, 5, 5, 5, 5, 5, 5, 5, 5, 5, 5, 5, 5, 5, 5, 5, 5, 5, 5, 4, 5, 5, 5, 5, 5, 5, 5, 5, 5, 5, 5, 5, 5, 5, 5, 5, 5, 5, 5, 5, 5, 5, 5, 5, 5, 5, 5, 5, 5, 5, 5, 5, 5, 5, 5, 5, 5, 5, 5, 4, 5, 5, 4, 5, 5, 5, 5, 4, 5, 5, 5, 5, 5, 4, 5, 5, 5, 5, 5, 5, 4, 5, 5, 5, 5, 5, 5, 5, 5, 5, 5, 5, 5, 5, 5, 5, 5, 5, 5, 5, 5, 5, 5, 5, 5, 5, 5, 5, 5, 5, 5, 5, 5, 5, 5, 5, 5, 5, 5, 5, 5, 5, 5, 5, 5, 5, 5, 5, 5, 5, 5, 5, 5, 5, 5, 5, 5, 5, 4, 5, 5, 4, 5, 4, 5, 4, 5, 5, 5, 5, 5, 5, 5, 5, 5, 4, 5, 5, 5, 5, 5, 4, 5, 5, 4, 5, 5, 5, 5, 5, 5, 5, 5, 5, 5, 5, 5, 5, 5, 5, 5, 5, 5, 5, 5, 5, 5, 5, 5, 5, 5, 5, 5, 5, 5, 5, 5, 5, 4, 4, 5, 5, 5, 5, 5, 5, 5, 5, 5, 5, 5, 5, 5, 5, 5, 5, 5, 5, 5, 5, 4, 4, 5, 5, 5, 5, 5, 5, 5, 5, 5, 5, 5, 5, 5, 5, 5, 5, 5, 5, 5, 5, 5, 5, 5, 5, 5, 5, 5, 5, 5, 5, 5, 5, 5, 5, 5, 5, 5, 5, 5, 5, 5, 5, 5, 5, 5, 5, 5, 5, 5, 5, 5, 5, 5, 5, 5, 5, 5, 5, 5, 5, 5, 5, 4, 5, 5, 5, 5, 5, 5, 5, 5, 5, 5, 5, 5, 5, 5, 5, 5, 5, 5, 5, 5, 5, 5, 5, 5, 5, 5, 5, 5, 5, 5, 5, 5, 5, 5, 5, 5, 5, 5, 5, 5, 5, 5, 5, 5, 5, 5, 5, 5, 5, 5, 4, 5, 5, 4, 5, 5, 5, 5, 4, 5, 5, 5, 5, 5, 5, 5, 5, 5, 5, 5, 5, 5, 5, 5, 5, 5, 5, 5, 5, 5, 5, 5, 5, 5, 5, 5, 5, 5, 4, 5, 5, 5, 4, 5, 5, 5, 4, 5, 5, 1, 5, 5, 5, 5, 5, 5, 5, 5, 5, 5, 5, 4, 5, 5, 4, 4, 5, 5, 5, 5, 5, 5, 5, 4, 5, 5, 5, 5, 5, 5, 5, 5, 5, 5, 5, 5, 5, 4, 4, 5, 4, 5, 5, 5, 5, 5, 5, 5, 5, 5, 5, 5, 5, 4, 5, 5, 5, 5, 5, 5, 5, 5, 5, 5, 5, 5, 5, 5, 5, 5, 5, 5, 5, 5, 5, 5, 5, 5, 5, 5, 5, 5, 5, 5, 4, 5, 5, 5, 5, 5, 5, 4, 5, 4, 5, 5, 5, 5, 5, 5, 5, 5, 5, 5, 5, 5, 5, 5, 5, 5, 5, 5, 5, 5, 5, 5, 5, 5, 5, 5, 5, 5, 5, 5, 5, 5, 5, 5, 5, 5, 2, 5, 5, 5, 5, 5, 5, 5, 5, 5, 5, 5, 5, 5, 5, 5, 5, 5, 5, 5, 5, 5, 5, 5, 5, 5, 5, 5, 5, 5, 5, 5, 5, 5, 5, 5, 5, 5, 5, 5, 5, 5, 5, 5, 5, 5, 5, 5, 5, 5, 5, 5, 5, 5, 5, 5, 5, 5, 5, 5, 5, 5, 5, 5, 5, 5, 5, 4, 5, 5, 5, 5, 5, 5, 5, 5, 5, 5, 5, 5, 5, 5, 5, 5, 5, 4, 5, 5, 5, 5, 4, 5, 5, 5, 5, 5, 5, 5, 5, 5, 5, 5, 5, 5, 5, 5, 5, 5, 5, 4, 5, 5, 5, 5, 5, 5, 5, 5, 5, 5, 5, 5, 5, 5, 5, 5, 5, 5, 5, 5, 5, 5, 5, 5, 5, 5, 5, 5, 5, 5, 5, 5, 5, 5, 5, 5, 5, 5, 5, 5, 5, 5, 5, 5, 5, 5, 5, 5, 5, 5, 5, 5, 5, 5, 5, 5, 4, 5, 5, 5, 5, 5, 5, 5, 5, 5, 5, 5, 5, 5, 5, 4, 4, 5, 4, 5, 5, 5, 5, 5, 5, 5, 5, 5, 5, 5, 5, 5, 5, 5, 4, 5, 5, 5, 5, 5, 4, 5, 5, 4, 5, 5, 5, 5, 5, 5, 5, 4, 5, 5, 5, 5, 5, 4, 5, 5, 5, 5, 5, 4, 4, 5, 5, 5, 5, 5, 5, 5, 5, 5, 5, 5, 5, 5, 5, 5, 5, 5, 5, 5, 5, 5, 5, 5, 5, 5, 5, 5, 5, 5, 5, 5, 5, 5, 5, 5, 5, 5, 5, 5, 5, 5, 5, 5, 5, 5, 5, 5, 5, 5, 5, 5, 5, 5, 5, 5, 5, 5, 5, 5, 5, 5, 5, 5, 5, 5, 5, 5, 5, 5, 5, 5, 5, 5, 4, 5, 5, 5, 5, 5, 5, 5, 5, 5, 5, 5, 5, 5, 5, 5, 5, 5, 5, 5, 5, 5, 5, 4, 5, 5, 5, 5, 5, 5, 5, 5, 5, 5, 5, 5, 5, 5, 5, 5, 5, 5, 5, 5, 5, 5, 5, 5, 5, 5, 4, 5, 5, 4, 5, 5, 5, 5, 5, 5, 5, 5, 5, 5, 4, 5, 5, 5, 5, 5, 5, 5, 5, 4, 5, 5, 5, 5, 5, 5, 5, 5, 4, 5, 5, 5, 5, 5, 5, 5, 5, 5, 5, 5, 5, 5, 5, 5, 5, 4, 5, 5, 5, 5, 5, 5, 4, 5, 5, 5, 5, 5, 5, 5, 5, 5, 5, 3, 5, 5, 5, 5, 5, 5, 5, 5, 5, 5, 5, 5, 5, 5, 4, 5, 5, 5, 5, 5, 5, 5, 5, 5, 5, 5, 5, 5, 4, 5, 5, 5, 5, 5, 5, 5, 5, 5, 5, 4, 5, 5, 5, 5, 5, 5, 5, 5, 5, 5, 5, 5, 5, 5, 5, 5, 5, 5, 5, 5, 5, 5, 4, 5, 5, 5, 5, 5, 5, 5, 4, 4, 5, 5, 5, 5, 5, 5, 5, 5, 5, 5, 5, 5, 5, 5, 5, 5, 5, 5, 5, 5, 5, 5, 5, 5, 5, 5, 5, 5, 5, 5, 5, 5, 5, 4, 5, 5, 5, 4, 5, 5, 5, 5, 5, 5, 5, 5, 5, 5, 4, 5, 5, 5, 5, 5, 5, 5, 5, 5, 5, 5, 5, 5, 5, 5, 5, 5, 5, 5, 5, 5, 5, 5, 5, 5, 5, 5, 5, 4, 5, 5, 5, 5, 5, 5, 5, 5, 5, 5, 5, 5, 5, 3, 5, 5, 5, 5, 5, 5, 5, 5, 5, 5, 5, 5, 5, 5, 5, 5, 5, 5, 5, 5, 5, 5, 5, 5, 5, 5, 5, 5, 5, 5, 5, 5, 4, 5, 5, 5, 5, 4, 5, 5, 5, 5, 5, 5, 5, 5, 5, 5, 5, 5, 5, 5, 5, 4, 5, 5, 5, 5, 4, 5, 5, 5, 5, 5, 5, 5, 5, 5, 5, 5, 5, 5, 5, 5, 5, 5, 5, 5, 5, 5, 5, 5, 5, 5, 5, 5, 5, 5, 5, 5, 5, 5, 5, 5, 5, 5, 5, 5, 5, 5, 5, 5, 5, 5, 5, 5, 5, 5, 5, 5, 5, 5, 5, 5, 4, 5, 5, 5, 5, 5, 4, 5, 5, 5, 5, 5, 5, 5, 5, 5, 5, 5, 5, 5, 5, 5, 5, 5, 5, 5, 5, 5, 5, 5, 5, 5, 5, 5, 4, 5, 5, 4, 5, 5, 5, 5, 5, 5, 5, 5, 5, 4, 5, 5, 5, 5, 5, 4, 5, 4, 5, 5, 5, 5, 5, 5, 5, 5, 5, 5, 5, 5, 5, 5, 5, 5, 5, 5, 5, 5, 5, 5, 5, 5, 5, 5, 5, 5, 5, 5, 5, 5, 5, 5, 5, 5, 5, 5, 5, 5, 5, 5, 5, 5, 5, 5, 4, 5, 5, 5, 5, 5, 5, 5, 5, 5, 5, 5, 5, 5, 5, 5, 5, 5, 5, 5, 5, 4, 4, 5, 5, 5, 5, 5, 4, 5, 5, 5, 5, 4, 5, 5, 5, 5, 5, 5, 4, 5, 5, 5, 5, 5, 5, 5, 5, 5, 5, 5, 5, 5, 5, 5, 5, 5, 5, 4, 5, 5, 5, 5, 5, 5, 5, 5, 5, 5, 5, 5, 5, 5, 5, 5, 5, 5, 5, 5, 5, 5, 5, 5, 4, 5, 5, 5, 4, 5, 5, 5, 5, 5, 5, 5, 5, 5, 5, 5, 5, 5, 5, 5, 5, 5, 5, 5, 5, 5, 5, 5, 5, 5, 5, 5, 5, 5, 5, 5, 5, 5, 5, 5, 5, 5, 5, 5, 5, 5, 5, 5, 5, 3, 4, 5, 5, 5, 5, 5, 5, 5, 5, 5, 5, 5, 5, 5, 5, 5, 5, 5, 5, 5, 5, 5, 5, 5, 5, 5, 5, 5, 4, 5, 5, 5, 4, 5, 5, 5, 5, 5, 5, 5, 5, 5, 5, 5, 5, 5, 5, 4, 5, 5, 5, 5, 5, 5, 5, 5, 5, 5, 5, 5, 4, 5, 4, 4, 5, 5, 5, 5, 5, 5, 5, 5, 5, 5, 5, 5, 4, 5, 5, 5, 5, 5, 4, 5, 5, 5, 5, 5, 5, 5, 5, 5, 5, 5, 5, 5, 5, 5, 5, 5, 5, 5, 5, 5, 5, 5, 5, 5, 5, 5, 5, 5, 5, 5, 5, 5, 5, 5, 5, 5, 5, 5, 3, 5, 5, 5, 5, 5, 5, 4, 5, 5, 5, 5, 5, 5, 5, 5, 5, 5, 5, 5, 5, 5, 5, 5, 5, 5, 5, 5, 5, 5, 5, 5, 5, 5, 4, 5, 5, 5, 5, 4, 5, 5, 5, 5, 5, 5, 5, 5, 5, 5, 5, 5, 5, 5, 5, 5, 5, 5, 5, 5, 5, 5, 5, 5, 5, 5, 5, 5, 5, 5, 5, 5, 5, 5, 5, 4, 5, 5, 5, 5, 5, 5, 4, 5, 5, 5, 5, 5, 5, 5, 5, 5, 5, 5, 5, 5, 5, 4, 5, 5, 5, 5, 5, 5, 5, 5, 5, 5, 5, 5, 5, 5, 5, 5, 5, 5, 5, 5, 5, 5, 4, 5, 5, 5, 5, 5, 5, 5, 5, 5, 5, 5, 5, 5, 5, 5, 5, 5, 5, 5, 5, 5, 5, 5, 5, 5, 5, 4, 5, 5, 5, 5, 5, 5, 5, 5, 5, 5, 5, 5, 5, 5, 5, 4, 5, 5, 5, 5, 5, 5, 5, 5, 5, 5, 5, 5, 5, 5, 5, 5, 5, 5, 5, 5, 5, 5, 5, 5, 5, 5, 5, 4, 5, 5, 5, 4, 5, 5, 5, 5, 5, 5, 5, 5, 5, 5, 5, 5, 5, 5, 5, 5, 5, 5, 5, 5, 5, 5, 5, 5, 5, 5, 5, 5, 5, 5, 5, 5, 5, 5, 5, 5, 5, 5, 5, 5, 4, 5, 5, 5, 5, 5, 5, 5, 5, 5, 4, 5, 5, 5, 5, 5, 5, 5, 5, 5, 5, 5, 5, 4, 5, 4, 4, 5, 5, 5, 5, 5, 5, 5, 5, 5, 5, 5, 5, 5, 5, 5, 5, 5, 5, 4, 5, 5, 4, 5, 5, 5, 5, 5, 5, 5, 5, 5, 5, 5, 5, 5, 5, 5, 5, 5, 5, 5, 5, 5, 5, 5, 5, 5, 5, 5, 5, 5, 5, 5, 5, 5, 5, 5, 5, 5, 5, 5, 5, 5, 5, 5, 5, 5, 5, 5, 5, 5, 5, 5, 5, 5, 5, 5, 5, 5, 5, 5, 5, 5, 5, 5, 5, 5, 4, 5, 5, 5, 5, 4, 5, 5, 5, 5, 5, 5, 5, 5, 5, 4, 5, 5, 5, 5, 5, 5, 5, 5, 5, 5, 5, 5, 5, 5, 5, 5, 5, 5, 5, 5, 5, 5, 5, 5, 5, 5, 5, 5, 5, 5, 5, 5, 5, 5, 5, 5, 5, 5, 5, 4, 4, 5, 5, 5, 5, 5, 5, 5, 5, 5, 5, 5, 5, 5, 5, 5, 5, 5, 5, 5, 5, 5, 5, 5, 5, 5, 5, 3, 5, 5, 5, 5, 5, 5, 5, 5, 5, 5, 5, 5, 4, 5, 5, 4, 5, 5, 5, 5, 5, 5, 5, 5, 5, 5, 5, 5, 4, 4, 5, 5, 4, 5, 5, 5, 5, 5, 5, 4, 5, 5, 5, 5, 5, 5, 5, 5, 5, 5, 5, 5, 5, 5, 5, 5, 5, 5, 5, 5, 5, 5, 5, 5, 5, 5, 5, 5, 5, 5, 5, 5, 5, 5, 5, 5, 5, 5, 5, 4, 5, 5, 5, 5, 5, 5, 5, 5, 4, 5, 5, 4, 5, 5, 5, 5, 5, 5, 5, 5, 5, 5, 5, 5, 5, 5, 5, 5, 5, 4, 5, 5, 5, 5, 5, 5, 5, 5, 5, 5, 5, 5, 5, 5, 5, 5, 5, 5, 5, 5, 5, 5, 5, 5, 5, 4, 5, 5, 5, 5, 5, 4, 5, 5, 5, 5, 5, 5, 5, 5, 5, 4, 5, 5, 5, 4, 5, 5, 5, 5, 5, 5, 5, 4, 5, 5, 5, 5, 4, 5, 5, 5, 5, 5, 5, 5, 5, 5, 5, 5, 5, 5, 5, 5, 5, 5, 5, 5, 5, 5, 5, 5, 5, 4, 5, 5, 5, 5, 5, 5, 5, 5, 5, 5, 5, 5, 5, 5, 5, 5, 5, 5, 5, 5, 5, 5, 5, 5, 5, 5, 5, 5, 5, 5, 5, 5, 5, 5, 5, 5, 5, 5, 5, 5, 5, 4, 5, 5, 5, 5, 5, 5, 5, 5, 5, 5, 5, 5, 4, 5, 5, 5, 5, 5, 5, 5, 5, 5, 5, 4, 5, 5, 5, 5, 5, 5, 5, 5, 5, 5, 5, 5, 5, 5, 5, 5, 5, 5, 5, 5, 5, 5, 5, 5, 5, 5, 4, 4, 4, 5, 5, 5, 5, 5, 4, 5, 5, 5, 5, 5, 5, 5, 5, 5, 5, 5, 4, 5, 4, 5, 5, 4, 4, 5, 5, 5, 5, 5, 5, 5, 4, 5, 4, 5, 5, 5, 5, 4, 5, 5, 5, 5, 5, 5, 5, 5, 5, 5, 5, 5, 5, 5, 4, 5, 5, 5, 5, 5, 5, 5, 5, 5, 5, 5, 5, 5, 5, 5, 5, 5, 5, 5, 5, 4, 4, 5, 5, 5, 5, 5, 5, 5, 5, 5, 5, 5, 5, 5, 5, 4, 5, 5, 5, 5, 5, 5, 5, 5, 5, 4, 5, 5, 5, 5, 5, 5, 5, 5, 5, 5, 5, 5, 4, 4, 5, 5, 5, 5, 5, 5, 5, 5, 5, 5, 5, 5, 5, 5, 5, 5, 5, 5, 5, 5, 5, 5, 5, 5, 5, 5, 5, 5, 5, 5, 5, 4, 5, 5, 5, 5, 5, 5, 4, 5, 4, 5, 5, 5, 5, 5, 5, 5, 5, 5, 5, 5, 5, 5, 5, 5, 5, 5, 5, 5, 5, 4, 5, 5, 5, 5, 5, 5, 5, 5, 5, 5, 5, 5, 5, 5, 5, 5, 5, 5, 5, 5, 5, 5, 5, 5, 5, 5, 5, 5, 5, 5, 5, 5, 5, 5, 5, 5, 5, 5, 5, 4, 5, 5, 5, 4, 5, 5, 5, 5, 5, 5, 5, 5, 5, 5, 5, 5, 5, 5, 5, 5, 5, 5, 5, 5, 5, 5, 5, 5, 5, 5, 5, 5, 5, 5, 4, 5, 5, 5, 4, 5, 4, 5, 5, 5, 5, 5, 5, 5, 5, 4, 4, 5, 5, 5, 5, 5, 5, 5, 5, 4, 5, 5, 5, 5, 4, 5, 4, 5, 5, 5, 5, 4, 5, 5, 5, 5, 5, 5, 5, 5, 5, 5, 4, 4, 5, 5, 5, 5, 5, 5, 5, 5, 5, 5, 5, 4, 5, 5, 5, 5, 5, 5, 5, 4, 5, 5, 5, 4, 5, 5, 5, 4, 5, 5, 5, 5, 5, 5, 5, 5, 5, 5, 5, 5, 5, 5, 5, 5, 5, 5, 5, 5, 5, 5, 5, 5, 5, 5, 5, 5, 5, 5, 5, 5, 4, 5, 5, 5, 5, 5, 5, 5, 5, 5, 5, 5, 5, 5, 5, 5, 5, 5, 5, 5, 5, 5, 5, 5, 5, 5, 5, 5, 5, 5, 5, 5, 5, 5, 5, 5, 5, 5, 5, 5, 5, 4, 5, 5, 5, 5, 5, 5, 5, 5, 5, 5, 5, 5, 5, 5, 5, 5, 5, 5, 5, 5, 4, 5, 4, 4, 5, 5, 5, 5, 5, 5, 5, 5, 5, 5, 5, 5, 5, 5, 5, 5, 5, 5, 5, 4, 5, 5, 5, 5, 5, 5, 5, 5, 5, 5, 5, 5, 5, 5, 5, 5, 5, 5, 5, 5, 5, 5, 5, 5, 5, 5, 5, 5, 5, 5, 5, 5, 5, 5, 5, 5, 5, 5, 5, 5, 5, 5, 5, 5, 5, 5, 5, 4, 4, 5, 5, 5, 5, 5, 5, 5, 5, 5, 5, 5, 5, 5, 5, 5, 5, 4, 5, 4, 5, 5, 5, 5, 5, 5, 5, 5, 5, 5, 5, 5, 5, 5, 4, 5, 5, 5, 5, 5, 4, 5, 5, 5, 5, 5, 5, 5, 5, 5, 5, 4, 5, 5, 5, 5, 5, 5, 5, 5, 4, 5, 4, 5, 5, 5, 5, 5, 5, 5, 5, 5, 5, 5, 5, 5, 5, 5, 5, 5, 5, 4, 5, 5, 5, 5, 4, 5, 5, 4, 5, 5, 5, 5, 5, 5, 5, 5, 5, 5, 4, 5, 5, 5, 5, 5, 5, 5, 4, 5, 5, 5, 5, 5, 5, 5, 5, 5, 5, 5, 5, 5, 5, 5, 4, 5, 5, 5, 5, 5, 4, 5, 5, 4, 5, 5, 5, 5, 5, 5, 5, 5, 5, 5, 5, 5, 5, 5, 5, 5, 5, 5, 5, 5, 5, 5, 5, 5, 5, 4, 5, 5, 5, 5, 5, 4, 5, 5, 5, 5, 5, 5, 5, 5, 5, 5, 5, 5, 5, 5, 5, 4, 5, 5, 5, 5, 5, 5, 5, 5, 4, 5, 4, 5, 5, 5, 5, 5, 5, 5, 5, 5, 5, 5, 5, 5, 5, 5, 5, 5, 5, 5, 5, 4, 4, 5, 5, 5, 5, 4, 4, 4, 4, 4, 4, 4, 4, 4, 4, 4, 4, 4, 4, 4, 4, 4, 4, 4, 5, 5, 5, 5, 5, 5, 5, 5, 5, 5, 5, 5, 5, 5, 5, 5, 5, 5, 5, 5, 5, 5, 5, 5, 5, 5, 5, 5, 5, 5, 5, 5, 5, 5, 5, 5, 5, 5, 5, 5, 5, 5, 5, 5, 5, 5, 5, 5, 5, 5, 5, 5, 5, 5, 5, 5, 5, 5, 5, 5, 5, 5, 5, 5, 5, 5, 5, 5, 5, 5, 5, 5, 5, 5, 5, 5, 5, 5, 5, 5, 5, 5, 5, 5, 5, 5, 5, 5, 5, 5, 5, 5, 5, 5, 5, 5, 5, 5, 5, 5, 5, 5, 5, 5, 5, 5, 5, 5, 5, 5, 5, 5, 5, 5, 5, 5, 5, 5, 5, 5, 5, 5, 5, 5, 5, 5, 5, 5, 5, 5, 5, 5, 5, 5, 5, 5, 5, 5, 5, 5, 5, 5, 5, 5, 5, 5, 5, 5, 5, 5, 5, 5, 5, 5, 5, 5, 5, 5, 5, 5, 5, 5, 5, 5, 5, 5, 5, 5, 5, 5, 5, 5, 5, 5, 5, 5, 5, 5, 5, 5, 5, 5, 5, 5, 5, 5, 5, 5, 5, 5, 5, 5, 5, 5, 5, 5, 5, 5, 5, 5, 5, 5, 5, 5, 5, 5, 5, 5, 5, 5, 5, 5, 5, 5, 5, 5, 5, 5, 5, 5, 5, 5, 5, 5, 5, 5, 5, 5, 5, 5, 5, 5, 5, 5, 5, 5, 5, 5, 5, 5, 5, 5, 5, 5, 5, 5, 5, 5, 5, 5, 5, 5, 5, 5, 5, 5, 5, 5, 5, 5, 5, 5, 5, 5, 5, 5, 5, 5, 5, 5, 5, 5, 5, 5, 5, 5, 5, 5, 5, 5, 5, 5], 'trabajo': [5, 5, 5, 5, 4, 5, 5, 4, 5, 5, 5, 5, 5, 5, 5, 5, 5, 5, 5, 5, 5, 5, 5, 5, 5, 5, 5], 'calor': [4, 3, 5, 3, 4], 'impresionante': [5, 5, 5, 5, 5, 5, 5, 4, 5, 5, 5, 5, 5, 5, 5, 5, 4, 5, 5, 5, 5, 5, 5, 4, 4, 4, 4, 5, 5, 5, 5, 5, 5, 5, 5, 5, 5, 4, 5, 5, 4, 3, 4, 5, 5, 5, 5, 5, 4, 5, 5, 5, 4, 5, 5, 5, 5, 5, 5, 5, 5, 5, 5, 5, 5, 5, 5, 5, 4, 5, 5, 5, 5, 5, 4, 5, 5, 5, 4, 5, 5, 5, 5, 5, 4, 5, 5, 5, 5, 5, 5, 5, 5, 5, 5, 5, 5, 5, 5, 4, 5, 4, 5, 5, 5, 5, 5, 5, 5, 5, 5, 5, 5, 4, 5, 5, 5, 5, 5, 5, 5, 4, 3, 5, 5, 5, 5, 5, 5, 5, 5, 5, 5, 5, 5, 5, 5, 5, 5, 5, 5, 5, 5, 5, 3, 5, 5, 4, 5, 5, 5, 4, 5, 4, 4, 5, 4, 4, 5, 4, 3, 4, 5, 5, 5, 5, 5, 5, 5, 4, 5, 4, 5, 5, 5, 5, 5, 5, 5, 4, 5, 5, 5, 5, 5, 5, 4, 5, 5, 5, 5, 5, 5, 5, 5, 4, 5, 5, 5, 5, 4, 4, 5, 5, 5, 4, 5, 5, 5, 5, 5, 5, 5, 5, 5, 5, 5, 5, 4, 5, 5, 5, 5, 5, 5, 5, 5, 5, 5, 4, 5, 5, 5, 5, 4, 5, 5, 5, 5, 4, 5, 5, 5, 5, 4, 5, 5, 4, 5, 5, 5, 5, 5, 5, 5, 5, 5, 5, 5, 5, 5, 3, 4, 5, 5, 5, 5, 4, 5, 4, 5, 5, 5, 5, 4, 4, 5, 5, 5, 5, 4, 5, 5, 4, 4, 5, 5, 5, 5, 5, 5, 5, 5, 5, 5, 4, 4, 5, 5, 5, 5, 5, 4, 5, 5, 4, 5, 5, 5, 5, 5, 5, 5, 5, 3, 5, 4, 5, 5, 5, 4, 4, 5, 5, 5, 5, 5, 5, 5, 5, 5, 5, 5, 4, 5, 5, 5, 4, 5, 5, 5, 5, 5, 5, 5, 5, 5, 5, 5, 5, 4, 5, 5, 4, 4, 5, 5, 5, 5, 5, 4, 5, 5, 5, 5, 4, 3, 5, 4, 5, 5, 5, 5, 5, 5, 5, 5, 4, 5, 5, 5, 5, 5, 4, 5, 5, 4, 4, 5, 5, 5, 5, 5, 4, 5, 5, 4, 5, 5, 5, 5, 5, 5, 5, 5, 5, 5, 5, 5, 5, 5, 5, 5, 5, 4, 5, 4, 5, 5, 5, 5, 4, 5, 5, 5, 5, 4, 5, 4, 5, 5, 4, 5, 4, 5, 5, 5, 5, 5, 4, 5, 4, 5, 5, 5, 5, 4, 5, 5, 4, 5, 5, 4, 5, 4, 5, 5, 5, 5, 5, 4, 5, 5, 5, 5, 5, 5, 5, 5, 5, 4, 5, 5, 5, 5, 5, 5, 4, 5, 5, 5, 5, 5, 5, 5, 5, 5, 5, 5, 5, 5, 5, 5, 5, 5, 5, 5, 5, 5, 3, 5, 5, 5, 5, 5, 5, 5, 5, 4, 5, 5, 4, 5, 5, 5, 5, 4, 5, 5, 5, 4, 5, 5, 5, 5, 5, 5, 4, 5, 5, 5, 5, 5, 5, 4, 5, 5, 5, 5, 5, 5, 5, 5, 5, 5, 4, 4, 5, 5, 4, 5, 5, 5, 5, 5, 4, 5, 5, 5, 5, 5, 5, 5, 4, 5, 5, 5, 4, 4, 5, 4, 4, 5, 5, 5, 5, 5, 5, 5, 3, 5, 3, 5, 4, 4, 5, 5, 5, 5, 5, 5, 5, 5, 5, 5, 5, 5, 4, 5, 5, 5, 5, 5, 5, 5, 5, 5, 5, 5, 5, 4, 5, 5, 5, 5, 5, 5, 5, 5, 5, 4, 5, 5, 5, 5, 4, 5, 4, 4, 5, 5, 5, 5, 5, 5, 5, 5, 5, 5, 5, 5, 5, 5, 5, 5, 5, 5, 5, 4, 5, 5, 4, 4, 4, 5, 5, 4, 5, 5, 5, 5, 5, 4, 4, 5, 5, 5, 5, 5, 5, 5, 5, 5, 5, 5, 5, 5, 4, 5, 5, 5, 5, 5, 5, 5, 5, 5, 5, 5, 5, 5, 4, 5, 4, 5, 4, 5, 5, 5, 4, 5, 5, 5, 5, 5, 5, 5, 5, 5, 4, 5, 3, 5, 4, 5, 5, 5, 5, 5, 5, 4, 5, 4, 5, 5, 5, 5, 5, 5, 5, 5, 5, 4, 5, 5, 5, 5, 5, 5, 5, 5, 5, 4, 5, 5, 4, 5, 5, 5, 5, 4, 4, 5, 5, 5, 5, 5, 5, 5, 5, 5, 5, 5, 5, 5, 5, 5, 5, 5, 5, 4, 5, 5, 5, 5, 5, 5, 5, 5, 4, 4, 5, 5, 5, 4, 5, 5, 5, 5, 5, 5, 5, 5, 5, 5, 4, 5, 5, 4, 5, 5, 5, 5, 4, 5, 4, 4, 5, 5, 5, 5, 5, 5, 5, 5, 5, 5, 5, 5, 5, 5, 5, 5, 5, 4, 5, 4, 5, 5, 4, 5, 5, 4, 5, 5, 5, 5, 5, 5, 5, 4, 5, 5, 5, 5, 5, 5, 4, 5, 5, 5, 5, 5, 5, 5, 5, 5, 5, 5, 5, 5, 5, 5, 5, 5, 4, 5, 5, 4, 5, 5, 5, 5, 5, 3, 5, 5, 5, 4, 5, 5, 5, 5, 5, 5, 5, 5, 5, 5, 5, 5, 5, 4, 5, 5, 5, 5, 5, 5, 5, 5, 5, 5, 5, 4, 5, 5, 5, 5, 5, 5, 5, 5, 5, 4, 4, 3, 5, 5, 5, 4, 5, 5, 5, 5, 5, 3, 5, 5, 4, 5, 4, 5, 5, 5, 4, 5, 5, 5, 4, 4, 5, 5, 5, 5, 5, 4, 5, 5, 4, 5, 4, 5, 5, 5, 4, 4, 5, 5, 5, 5, 5, 5, 5, 5, 4, 5, 5, 4, 5, 5, 5, 5, 5, 5, 5, 5, 4, 5, 4, 5, 5, 5, 5, 5, 4, 4, 4, 5, 5, 4, 4, 4, 5, 5, 5, 5, 5, 5, 5, 5, 5, 4, 4, 4, 5, 5, 5, 4, 5, 5, 5, 4, 5, 5, 5, 5, 5, 5, 5, 4, 5, 4, 3, 3, 3, 4, 4, 4, 4, 4, 4, 4, 4, 4, 4, 4, 4, 4, 4, 4, 4, 5, 5, 5, 5, 5, 5, 5, 5, 5, 5, 5, 5, 5, 5, 5, 5, 5, 5, 5, 5, 5, 5, 5, 5, 5, 5, 5, 5, 5, 5, 5, 5, 5, 5, 5, 5, 5, 5, 5, 5, 5, 5, 5, 5, 5, 5, 5, 5, 5, 5, 5, 5, 5, 5, 5, 5, 5], 'postal': [4, 5], 'artesanía': [5, 3, 3, 4, 3], 'interesante': [3, 4, 5, 3, 4, 5, 5, 4, 3, 4, 4, 4, 4, 5, 4, 4, 5, 4, 5, 4, 5, 5, 4, 5, 4, 4, 4, 4, 5, 4, 4, 5, 4, 4, 5, 4, 5, 5, 3, 5, 3, 5, 5, 4, 5, 4, 3, 5, 3, 4, 5, 4, 4, 3, 5, 5, 4, 5, 3, 4, 3, 4, 4, 4, 5, 5, 4, 5, 4, 5, 4, 4, 4, 5, 4, 4, 4, 4, 4, 5, 5, 4, 4, 4, 5, 2, 4, 4, 5, 5, 5, 4, 5, 5, 4, 5, 5, 4, 4, 3, 3, 5, 3, 4, 5, 4, 5, 4, 4, 3, 4, 4, 4, 3, 4, 5, 5, 3, 4, 4, 5, 5, 5, 4, 5, 4, 4, 3, 4, 4, 4, 5, 3, 5, 4, 3, 4, 4, 4, 4, 5, 4, 3, 5, 3, 4, 5, 5, 5, 4, 4, 5, 5, 4, 4, 4, 4, 4, 4, 4, 3, 5, 5, 4, 5, 5, 4, 5, 5, 5, 4, 4, 5, 5, 4, 5, 5, 4, 5, 4, 4, 4, 5, 4, 3, 4, 5, 4, 3, 3, 4, 4, 4, 5, 4, 5, 4, 5, 4, 5, 5, 5, 4, 4, 5, 4, 4, 4, 5, 3, 5, 5, 5, 5, 5, 5, 3, 5, 4, 3, 5, 5, 4, 5, 4, 4, 4, 4, 3, 5, 5, 4, 5, 5, 4, 4, 5, 3, 4, 4, 4, 5, 5, 5, 5, 4, 4, 5, 5, 4, 5, 4, 5, 3, 4, 4, 4, 4, 4, 4, 5, 5, 5, 4, 5, 4, 4, 5, 5, 5, 4, 4, 4, 3, 5, 3, 3, 5, 4, 4, 5, 5, 4, 4, 3, 3, 3, 5, 3, 3, 3, 4, 5, 4, 4, 5, 4, 4, 4, 4, 4, 4, 5, 4, 5, 5, 3, 4, 4, 4, 5, 4, 3, 5, 3, 3, 5, 5, 3, 5, 4, 4, 4, 4, 4, 5, 5, 4, 4, 4, 3, 5, 3, 4, 5, 4, 5, 5, 4, 3, 4, 5, 3, 5, 5, 5, 3, 5, 5, 4, 4, 4, 3, 5, 4, 4, 4, 4, 4, 4, 5, 3, 4, 3, 5, 5, 5, 5, 4, 4, 4, 5, 3, 4, 4, 3, 5, 4, 3, 5, 4, 4, 4, 4, 4, 5, 5, 5, 4, 4, 4, 5, 4, 5, 5, 3, 4, 3, 4, 4, 4, 4, 5, 3, 4, 5, 4, 5, 4, 4, 4, 4, 3, 5, 3, 5, 4, 5, 5, 5, 4, 5, 4, 4, 5, 5, 4, 4, 5, 4, 4, 4, 4, 5, 5, 4, 4, 5, 4, 5, 4, 5, 4, 5, 4, 4, 4, 5, 4, 5, 4, 3, 4, 4, 5, 4, 5, 5, 3, 4, 3, 4, 4, 5, 5, 5, 4, 3, 3, 3, 5, 4, 4, 5, 4, 3, 5, 5, 3, 5, 3, 4, 4, 4, 3, 4, 3, 5, 4, 5, 5, 4, 4, 4, 5, 4, 5, 4, 5, 3, 3, 3, 4, 5, 4, 5, 4, 5, 4, 4, 4, 3, 5, 5, 4, 4, 4, 5, 3, 4, 4, 5, 5, 5, 3, 5, 3, 4, 4, 4, 3, 3, 3, 5, 4, 5, 4, 3, 5, 3, 5, 4, 5, 3, 5, 4, 4, 4, 5, 3, 4, 3, 5, 4, 4, 5, 4, 5, 4, 5, 4, 3, 4, 4, 5, 5, 5, 4, 3, 5, 4, 4, 5, 4, 3, 5, 5, 4, 4, 3, 4, 3, 5, 4, 5, 5, 5, 5, 5, 4, 3, 4, 5, 4, 4, 5, 4, 4, 5, 4, 3, 5, 4, 4, 5, 4, 3, 4, 4, 4, 5, 5, 4, 4, 5, 5, 5, 5, 5, 4, 5, 5, 4, 3, 5, 5, 5, 5, 4, 4, 5, 4, 5, 3, 5, 3, 3, 5, 5, 5, 4, 4, 5, 5, 4, 5, 5, 4, 4, 4, 3, 4, 4, 5, 5, 4, 5, 4, 4, 4, 5, 5, 5, 3, 4, 5, 4, 5, 4, 4, 4, 5, 4, 4, 4, 5, 4, 4, 4, 5, 5, 3, 3, 3, 3, 3, 3, 3, 3, 3, 3, 3, 3, 3, 3, 4, 4, 4, 4, 4, 4, 4, 4, 4, 4, 4, 4, 4, 4, 4, 4, 4, 4, 4, 4, 4, 4, 4, 4, 4, 4, 4, 4, 4, 4, 4, 5, 5, 5, 5, 5, 5, 5, 5, 5, 5, 5, 5, 5, 5, 5, 5, 5, 5, 5, 5, 5, 5, 5, 5, 5], 'desepcionante': [2, 2, 3, 1], 'imperdible': [5, 5, 5, 5, 5, 5, 4, 5, 4, 5, 5, 5, 5, 5, 5, 5, 5, 5, 5, 5, 4, 4, 5, 4, 5, 4, 5, 5, 5, 5, 5, 5, 5, 4, 4, 5, 5, 5, 5, 5, 5, 5, 5, 5, 4, 5, 5, 5, 5, 4, 5, 5, 5, 5, 5, 5, 5, 5, 5, 5, 4, 5, 5, 5, 5, 5, 5, 4, 5, 4, 5, 5, 5, 5, 5, 5, 4, 5, 5, 3, 5, 5, 5, 4, 5, 5, 5, 4, 4, 5, 4, 5, 5, 4, 5, 5, 4, 5, 5, 5, 4, 5, 5, 5, 5, 5, 5, 5, 5, 4, 4, 5, 5, 4, 5, 5, 5, 5, 5, 5, 5, 4, 5, 5, 5, 5, 5, 5, 5, 5, 5, 4, 5, 5, 5, 5, 5, 5, 5, 5, 5, 4, 5, 5, 5, 5, 5, 5, 4, 4, 5, 5, 5, 5, 5, 5, 5, 5, 5, 5, 5, 5, 5, 5, 5, 5, 5, 5, 5, 4, 4, 5, 5, 5, 5, 5, 5, 5, 5, 5, 5, 5, 5, 5, 5, 4, 4, 5, 4, 5, 5, 5, 5, 5, 5, 4, 5, 4, 5, 5, 5, 5, 5, 5, 5, 4, 5, 5, 5, 4, 5, 5, 5, 5, 5, 5, 5, 5, 5, 4, 5, 5, 5, 4, 5, 3, 4, 4, 5, 5, 4, 5, 5, 5, 5, 4, 5, 5, 5, 5, 5, 5, 4, 4, 4, 5, 5, 5, 5, 5, 5, 3, 5, 5, 3, 5, 4, 5, 5, 4, 4, 5, 5, 5, 5, 5, 5, 4, 5, 5, 5, 4, 5, 5, 5, 5, 5, 4, 5, 5, 5, 5, 5, 5, 5, 5, 5, 5, 5, 5, 5, 4, 5, 4, 5, 5, 5, 5, 4, 5, 5, 5, 5, 4, 4, 5, 5, 5, 5, 5, 5, 5, 5, 5, 5, 5, 5, 5, 5, 5, 5, 5, 5, 4, 5, 4, 4, 5, 5, 5, 5, 4, 5, 5, 4, 5, 5, 5, 5, 5, 5, 5, 5, 4, 4, 5, 5, 5, 4, 5, 5, 5, 4, 5, 5, 5, 4, 5, 5, 5, 4, 5, 5, 5, 5, 5, 5, 5, 5, 5, 4, 5, 5, 4, 5, 5, 5, 4, 5, 5, 5, 4, 5, 5, 5, 5, 4, 5, 5, 5, 5, 5, 5, 5, 5, 4, 4, 4, 5, 5, 5, 5, 5, 5, 5, 5, 4, 5, 4, 5, 5, 4, 4, 5, 5, 5, 5, 5, 5, 5, 5, 5, 5, 4, 5, 5, 4, 5, 5, 5, 5, 4, 5, 5, 5, 4, 5, 5, 5, 5, 5, 5, 4, 5, 5, 4, 4, 5, 4, 5, 5, 5, 4, 5, 4, 5, 5, 5, 4, 4, 5, 5, 4, 5, 5, 5, 5, 5, 5, 5, 5, 5, 5, 5, 5, 5, 5, 4, 5, 5, 5, 5, 5, 5, 4, 4, 5, 4, 5, 5, 5, 5, 5, 5, 5, 5, 5, 4, 5, 5, 4, 5, 5, 5, 5, 5, 4, 5, 5, 4, 5, 4, 5, 5, 5, 5, 5, 5, 5, 5, 5, 5, 5, 5, 5, 4, 5, 5, 5, 5, 4, 5, 5, 5, 5, 4, 5, 5, 5, 5, 5, 5, 5, 5, 5, 4, 5, 5, 5, 4, 5, 4, 4, 4, 4, 5, 5, 5, 5, 5, 4, 4, 4, 5, 4, 5, 5, 4, 5, 5, 5, 4, 5, 5, 5, 5, 5, 5, 5, 5, 5, 5, 5, 5, 5, 5, 5, 5, 5, 5, 4, 5, 5, 4, 4, 4, 4, 5, 5, 5, 5, 5, 5, 4, 5, 5, 5, 5, 4, 5, 5, 5, 5, 4, 5, 5, 5, 5, 5, 4, 5, 5, 5, 5, 5, 5, 5, 5, 5, 5, 5, 5, 5, 5, 5, 5, 5, 5, 5, 5, 5, 5, 5, 5, 5, 4, 5, 5, 5, 4, 5, 5, 4, 5, 5, 5, 5, 4, 5, 4, 5, 5, 5, 5, 3, 5, 5, 4, 5, 5, 5, 5, 5, 5, 5, 5, 4, 5, 4, 5, 5, 5, 5, 5, 5, 4, 5, 5, 5, 5, 5, 5, 4, 5, 5, 5, 4, 5, 5, 5, 4, 5, 5, 5, 4, 5, 5, 5, 5, 5, 5, 5, 5, 5, 4, 5, 5, 4, 5, 5, 5, 5, 5, 5, 5, 4, 5, 5, 5, 5, 5, 5, 4, 5, 5, 5, 5, 5, 5, 5, 5, 5, 5, 5, 5, 4, 4, 5, 5, 5, 5, 5, 5, 5, 4, 5, 5, 5, 5, 5, 5, 5, 5, 5, 5, 4, 5, 5, 5, 5, 5, 5, 4, 5, 5, 5, 5, 5, 4, 4, 5, 5, 5, 5, 5, 5, 4, 5, 5, 4, 5, 4, 5, 5, 5, 5, 5, 5, 5, 5, 5, 5, 5, 5, 5, 5, 5, 5, 5, 5, 5, 5, 5, 5, 5, 5, 4, 5, 5, 5, 5, 5, 5, 5, 5, 5, 5, 4, 5, 5, 5, 5, 5, 5, 5, 5, 4, 5, 5, 5, 5, 5, 5, 5, 5, 5, 5, 5, 5, 5, 5, 4, 5, 5, 5, 5, 5, 5, 4, 5, 5, 5, 5, 5, 5, 5, 5, 5, 5, 5, 4, 5, 5, 5, 5, 5, 5, 5, 5, 4, 5, 3, 5, 5, 5, 4, 5, 5, 5, 4, 5, 5, 5, 5, 5, 5, 5, 5, 3, 3, 4, 4, 4, 4, 4, 4, 4, 4, 4, 5, 5, 5, 5, 5, 5, 5, 5, 5, 5, 5, 5, 5, 5, 5, 5, 5, 5, 5, 5, 5, 5, 5, 5, 5, 5, 5, 5, 5], 'aceptable': [3, 3, 3, 4, 3, 3, 3, 3, 3, 4, 4, 3, 4, 3, 3, 3, 3, 4, 3, 3, 3, 3, 4, 4, 3, 3, 3, 4, 3, 3, 3, 3, 3, 4, 3, 3, 3, 3, 3, 3, 3, 3, 4, 3, 3, 3, 3, 3, 3, 3, 3, 4, 4, 3, 3, 4, 2, 3, 3], 'delicioso': [5, 5, 5, 5, 4, 5, 5, 5, 5, 5, 5, 5, 5, 5, 5, 5, 5, 5, 5, 5, 4, 5, 5, 5, 5, 4, 5, 5, 4, 5, 5, 5, 5, 5, 5, 5, 5, 4, 5, 4, 5, 5, 5, 5, 5, 5, 5, 5, 5, 5, 5, 5, 4, 5, 5, 5, 5, 5, 5, 5, 5, 5, 5, 5, 5, 5, 5, 5, 5, 5, 5, 4, 5, 5, 5, 5, 5, 5, 5, 5, 5, 5, 4, 5, 5, 5, 5, 5, 5, 5, 4, 5, 5, 5, 5, 5, 5, 5, 5, 5, 5, 5, 5, 5, 5, 5, 5, 5, 4, 4, 5, 5, 4, 5, 4, 5, 5, 5, 5, 5, 4, 5, 5, 5, 5, 5, 5, 5, 5, 5, 5, 5, 5, 5, 5, 5, 5, 4, 5, 5, 5, 5, 5, 5, 5, 5, 5, 5, 5, 5, 5, 5, 5, 5, 5, 5, 5, 5, 5, 5, 4, 4, 5, 5, 5, 5, 4, 5, 5, 5, 5, 5, 5, 5, 5, 4, 5, 5, 5, 5, 5, 5, 5, 5, 5, 4, 4, 5, 5, 5, 5, 5, 4, 5, 5, 5, 5, 5, 5, 4, 5, 5, 4, 4, 5, 5, 5, 5, 5, 5, 5, 5, 5, 4, 5, 5, 5, 5, 5, 4, 5, 5, 5, 5, 4, 5, 5, 4, 5, 5, 5, 5, 5, 5, 5, 5, 5, 4, 5, 5, 5, 5, 5, 5, 5, 4, 5, 5, 5, 5, 5, 5, 5, 5, 5, 5, 5, 5, 5, 5, 4, 5, 5, 5, 5, 5, 5, 5, 5, 5, 5, 4, 5, 5, 5, 5, 5, 5, 5, 4, 5, 4, 5, 5, 5, 5, 5, 5, 5, 5, 5, 5, 4, 5, 5, 5, 5, 5, 5, 5, 5, 5, 5, 5, 5, 5, 5, 5, 5, 5, 5, 5, 5, 5, 5, 5, 5, 5, 5, 5, 5, 4, 5, 5, 5, 5, 5, 5, 4, 5, 5, 5, 5, 5, 5, 5, 5, 5, 5, 5, 5, 5, 5, 5, 5, 5, 5, 5, 5, 5, 5, 5, 5, 5, 5, 4, 5, 5, 5, 5, 5, 5, 5, 5, 5, 5, 5, 5, 5, 5, 5, 5, 4, 5, 4, 5, 4, 5, 5, 5, 5, 5, 5, 5, 5, 5, 5, 5, 5, 5, 5, 5, 5, 5, 5, 5, 5, 5, 5, 5, 4, 5, 5, 5, 5, 5, 5, 5, 5, 5, 5, 5, 5, 5, 5, 5, 5, 5, 5, 5, 5, 5, 5, 5, 5, 5, 5, 5, 5, 5, 5, 5, 5, 5, 4, 5, 5, 5, 5, 5, 5, 5, 5, 5, 5, 5, 5, 5, 4, 5, 5, 5, 5, 5, 5, 5, 5, 5, 5, 5, 4, 5, 5, 5, 5, 5, 5, 5, 5, 5, 5, 5, 5, 5, 5, 5, 5, 5, 5, 5, 5, 4, 5, 5, 5, 5, 5, 4, 5, 5, 4, 4, 4, 4, 4, 4, 4, 4, 4, 4, 4, 4, 5, 5, 5, 5, 5, 5, 5, 5, 5, 5, 5, 5, 5, 5, 5, 5, 5, 5, 5, 5, 5, 5, 5, 5, 5, 5, 5, 5, 5, 5, 5, 5, 5, 5, 5, 5, 5, 5, 5, 5, 5, 5, 5, 5, 5, 5, 5, 5, 5, 5, 5, 5, 5, 5], 'magnífico': [5, 5, 5, 5, 5, 5, 3, 5, 5, 5, 5, 5, 4, 5, 5, 5, 5, 5, 5, 5, 5, 5, 5, 5, 5, 5, 5, 5, 5, 5, 5, 5, 5, 5, 5, 5, 5, 5, 5, 5, 5, 5, 5, 5, 4, 4, 5, 5, 5, 5, 5, 5, 5, 5, 5, 5, 5, 5, 5, 5, 5, 5, 4, 5, 5, 5, 5, 5, 5, 5, 5, 5, 5, 5, 5, 4, 5, 5, 5, 5, 5, 5, 5, 5, 5, 4, 5, 5, 5, 5, 5, 5, 5, 5, 5, 5, 5, 5, 5, 5], 'aniversario': [5, 4, 5, 5, 5, 5, 5, 5, 5, 5, 5, 5, 5, 5, 5, 5, 5, 5, 5, 5, 5, 5, 5, 5, 5, 5, 5, 5, 5, 5, 5, 5, 5, 5, 5, 5, 5, 5, 5, 5, 5, 5, 5, 5, 4, 5, 5, 5, 3, 5, 5, 5, 5, 5, 5, 5, 5, 5, 5, 5, 5, 4, 5, 5, 5, 5, 5, 5, 5, 5, 4, 5, 5, 5, 5, 5, 4, 5, 5, 5, 5, 5, 5, 5, 5, 5, 4, 5, 5, 5, 5, 5, 5, 5, 5, 5, 5, 5, 5, 2, 5, 5, 5, 5, 5, 5, 5, 5, 5, 5, 5, 5, 5, 5, 5, 5, 3, 5, 5, 5, 5, 5, 5, 5, 5, 5, 5, 5, 5, 5, 5, 5, 5, 5, 5, 5, 4, 5, 5, 5, 5, 5, 5, 5, 5, 5, 5, 5, 5, 5, 5, 5, 5, 5, 5, 5, 5, 5, 5, 5, 5, 5, 5, 5, 5, 5, 5, 5, 5, 5, 5, 5, 5, 5, 5, 5, 5, 5, 5, 5, 5, 5, 4, 5, 5, 4, 5, 5, 4, 5, 5, 5, 5, 5, 5, 5, 5, 5, 5, 5, 5, 5, 5, 5, 5, 4, 5, 5, 5, 5, 5, 5, 5, 5, 5, 5, 5, 5, 5, 5, 5, 5, 5, 5, 5, 5, 5, 5, 5, 5], 'reseña': [5, 3, 5, 5, 5, 5, 5, 5, 5, 5, 4, 5, 4, 5, 5, 5, 5, 5, 5, 5, 5, 5, 4, 5, 5, 5, 5, 5, 5, 5, 5, 5, 5, 5, 2, 5, 5, 5, 5, 4, 4, 5, 5, 5, 5], 'hermoso': [5, 4, 5, 5, 5, 4, 5, 5, 5, 5, 5, 5, 3, 5, 5, 5, 5, 5, 4, 5, 5, 4, 5, 4, 5, 5, 5, 5, 4, 5, 5, 5, 5, 4, 5, 4, 5, 5, 5, 5, 4, 4, 5, 5, 5, 4, 5, 4, 5, 5, 5, 5, 5, 5, 5, 5, 5, 5, 4, 5, 5, 5, 5, 5, 5, 5, 5, 5, 5, 5, 4, 4, 5, 5, 5, 5, 5, 4, 5, 5, 5, 4, 5, 4, 5, 5, 5, 4, 4, 5, 5, 5, 5, 5, 5, 5, 4, 5, 5, 5, 4, 5, 5, 5, 5, 5, 4, 5, 5, 5, 5, 5, 5, 5, 4, 5, 5, 5, 5, 4, 5, 5, 5, 5, 5, 4, 5, 5, 5, 5, 5, 5, 4, 5, 5, 5, 5, 5, 5, 5, 5, 5, 5, 5, 4, 5, 4, 5, 4, 5, 5, 5, 5, 5, 5, 5, 5, 5, 4, 4, 5, 5, 5, 5, 5, 5, 5, 5, 5, 4, 5, 5, 5, 5, 4, 5, 4, 5, 4, 4, 5, 4, 5, 5, 5, 5, 5, 5, 5, 5, 4, 5, 4, 5, 5, 5, 5, 5, 5, 5, 5, 5, 5, 4, 5, 4, 4, 5, 5, 5, 5, 5, 5, 5, 5, 5, 5, 4, 4, 5, 5, 5, 5, 4, 5, 5, 5, 5, 5, 4, 5, 5, 5, 5, 5, 5, 4, 5, 5, 5, 5, 5, 4, 5, 5, 5, 5, 5, 5, 5, 5, 5, 5, 5, 5, 5, 4, 5, 5, 5, 5, 5, 4, 4, 4, 5, 5, 5, 5, 5, 5, 5, 4, 5, 5, 5, 5, 5, 4, 4, 5, 5, 5, 5, 5, 5, 4, 5, 4, 4, 4, 4, 5, 4, 5, 5, 5, 4, 5, 5, 5, 5, 4, 4, 5, 5, 4, 5, 5, 5, 5, 5, 4, 5, 5, 5, 5, 5, 5, 5, 5, 5, 4, 5, 5, 5, 4, 5, 5, 5, 5, 5, 5, 5, 5, 4, 5, 4, 5, 5, 5, 5, 5, 5, 5, 5, 5, 5, 5, 5, 5, 5, 5, 3, 5, 5, 5, 4, 5, 5, 5, 4, 5, 5, 5, 5, 5, 4, 5, 5, 5, 5, 4, 5, 5, 5, 4, 5, 5, 5, 5, 5, 5, 5, 5, 5, 5, 5, 5, 5, 4, 5, 5, 5, 5, 5, 5, 5, 5, 5, 4, 5, 5, 5, 5, 5, 4, 5, 5, 5, 4, 5, 5, 5, 5, 5, 5, 5, 5, 5, 5, 5, 5, 5, 5, 5, 5, 5, 4, 5, 5, 5, 5, 5, 4, 5, 4, 5, 5, 4, 5, 5, 5, 5, 5, 5, 4, 5, 5, 5, 4, 4, 5, 5, 4, 5, 5, 5, 5, 5, 4, 5, 5, 5, 4, 5, 4, 5, 5, 5, 5, 5, 5, 5, 5, 4, 5, 5, 5, 5, 5, 5, 5, 5, 5, 5, 5, 5, 5, 5, 5, 5, 5, 5, 5, 5, 5, 5, 5, 5, 5, 5, 5, 5, 5, 5, 5, 5, 4, 4, 5, 5, 5, 5, 4, 5, 5, 4, 4, 5, 5, 5, 5, 5, 4, 5, 5, 5, 4, 5, 5, 5, 5, 5, 5, 5, 5, 5, 5, 5, 4, 5, 5, 4, 5, 5, 5, 5, 4, 4, 4, 5, 5, 4, 4, 5, 5, 5, 4, 5, 5, 5, 5, 5, 5, 5, 4, 5, 5, 5, 5, 5, 5, 5, 5, 5, 5, 5, 5, 5, 5, 5, 5, 5, 5, 5, 5, 5, 5, 5, 5, 4, 5, 5, 5, 5, 5, 5, 5, 5, 4, 5, 5, 4, 5, 5, 5, 5, 5, 5, 4, 5, 5, 5, 5, 5, 5, 5, 5, 5, 5, 5, 5, 4, 4, 5, 5, 5, 4, 5, 5, 5, 5, 5, 5, 5, 5, 5, 5, 5, 5, 5, 4, 5, 5, 5, 5, 5, 5, 5, 5, 5, 5, 5, 5, 5, 5, 4, 5, 4, 5, 5, 5, 5, 5, 5, 3, 4, 4, 5, 5, 5, 5, 4, 5, 5, 5, 5, 5, 5, 5, 5, 5, 4, 5, 5, 5, 5, 4, 5, 5, 4, 5, 5, 5, 5, 5, 5, 5, 4, 5, 5, 5, 4, 5, 5, 5, 5, 5, 5, 4, 5, 5, 4, 5, 5, 5, 5, 5, 5, 5, 5, 4, 4, 5, 5, 5, 5, 4, 5, 5, 5, 4, 5, 5, 5, 5, 5, 5, 5, 5, 5, 5, 5, 5, 4, 5, 4, 4, 5, 5, 5, 5, 5, 5, 5, 5, 5, 5, 4, 5, 5, 5, 5, 5, 5, 5, 5, 5, 4, 5, 5, 5, 5, 5, 5, 4, 5, 5, 5, 5, 5, 5, 5, 5, 5, 5, 5, 5, 5, 5, 4, 4, 5, 5, 5, 5, 5, 5, 5, 5, 5, 5, 5, 5, 5, 5, 5, 5, 5, 5, 5, 5, 5, 5, 5, 5, 5, 5, 5, 5, 5, 5, 5, 5, 5, 5, 5, 5, 5, 5, 5, 5, 5, 4, 5, 5, 5, 4, 5, 5, 4, 5, 5, 5, 5, 4, 5, 5, 5, 5, 5, 5, 5, 4, 5, 4, 5, 5, 5, 5, 5, 5, 5, 5, 5, 4, 5, 5, 5, 5, 5, 5, 5, 4, 5, 4, 5, 5, 4, 5, 4, 5, 5, 4, 5, 4, 5, 4, 5, 5, 5, 5, 5, 4, 4, 5, 4, 4, 5, 5, 4, 5, 5, 5, 4, 5, 5, 5, 5, 5, 5, 5, 5, 5, 5, 5, 4, 5, 5, 5, 5, 4, 4, 5, 5, 5, 5, 5, 5, 5, 5, 5, 5, 4, 5, 1, 5, 5, 5, 5, 5, 5, 5, 5, 5, 5, 5, 5, 5, 5, 4, 4, 4, 5, 5, 4, 5, 5, 4, 5, 5, 5, 4, 5, 5, 5, 5, 5, 5, 5, 5, 4, 5, 5, 5, 5, 5, 4, 5, 5, 5, 5, 5, 5, 5, 5, 5, 4, 4, 5, 5, 5, 5, 5, 4, 5, 5, 5, 5, 5, 5, 4, 5, 5, 5, 5, 5, 5, 4, 4, 5, 5, 5, 5, 5, 5, 5, 5, 4, 5, 5, 5, 4, 5, 5, 4, 5, 5, 5, 4, 5, 5, 5, 5, 5, 5, 5, 5, 4, 5, 5, 4, 5, 4, 5, 5, 5, 5, 5, 5, 5, 4, 5, 5, 5, 5, 5, 5, 5, 4, 5, 5, 5, 5, 4, 5, 5, 5, 5, 4, 4, 5, 4, 5, 5, 5, 5, 5, 5, 5, 5, 4, 5, 4, 5, 5, 5, 5, 4, 5, 4, 5, 5, 5, 5, 5, 5, 5, 4, 5, 5, 4, 4, 4, 4, 4, 4, 4, 4, 4, 5, 5, 5, 5, 5, 5, 5, 5, 5, 5, 5, 5, 5, 5, 5, 5, 5, 5, 5, 5, 5, 5, 5, 5, 5, 5, 5, 5, 5, 5, 5, 5, 5, 5, 5, 5, 5, 5, 5, 5, 5, 5, 5, 5, 5, 5, 5, 5, 5, 5, 5, 5, 5, 5, 5, 5, 5, 5, 5, 5, 5, 5, 5, 5, 5, 5, 5, 5, 5, 5, 5, 5, 5, 5, 5, 5, 5, 5, 5, 5], 'mítico': [5, 5, 5, 4, 4, 4, 4, 4, 5], 'increíble': [5, 5, 5, 5, 5, 5, 5, 5, 5, 5, 5, 5, 5, 5, 5, 4, 4, 5, 5, 5, 4, 5, 5, 5, 5, 5, 5, 5, 5, 5, 5, 5, 5, 5, 4, 5, 5, 5, 5, 5, 5, 5, 5, 5, 5, 5, 5, 5, 5, 5, 4, 5, 5, 5, 5, 3, 5, 5, 5, 5, 4, 4, 5, 5, 5, 5, 5, 5, 5, 5, 5, 5, 4, 5, 5, 5, 4, 5, 5, 5, 4, 5, 5, 5, 5, 5, 4, 5, 5, 5, 5, 5, 5, 5, 5, 5, 5, 5, 5, 5, 5, 4, 5, 5, 5, 5, 4, 5, 5, 5, 5, 5, 5, 5, 5, 5, 5, 5, 5, 5, 5, 5, 5, 5, 5, 5, 5, 5, 5, 5, 5, 5, 5, 5, 5, 4, 5, 5, 5, 5, 5, 5, 5, 5, 5, 5, 5, 5, 5, 5, 5, 4, 4, 5, 5, 5, 5, 5, 5, 4, 5, 5, 5, 5, 5, 5, 5, 5, 5, 5, 5, 5, 5, 5, 5, 5, 5, 5, 5, 5, 5, 5, 5, 5, 5, 5, 5, 5, 4, 5, 5, 5, 5, 5, 5, 5, 5, 5, 4, 5, 5, 5, 5, 5, 5, 5, 5, 5, 5, 5, 5, 5, 5, 5, 5, 4, 5, 5, 5, 5, 4, 5, 5, 5, 5, 4, 1, 5, 5, 5, 5, 5, 5, 5, 5, 5, 5, 5, 5, 5, 5, 5, 5, 5, 5, 5, 5, 5, 5, 5, 5, 5, 5, 5, 5, 5, 5, 5, 5, 5, 5, 5, 5, 5, 5, 5, 5, 5, 5, 5, 5, 5, 4, 5, 5, 4, 5, 5, 5, 5, 5, 5, 5, 5, 5, 5, 5, 5, 5, 5, 5, 5, 5, 5, 5, 4, 5, 5, 5, 5, 5, 5, 5, 5, 5, 5, 5, 5, 4, 5, 5, 5, 4, 5, 5, 5, 5, 5, 5, 4, 5, 5, 5, 5, 5, 5, 5, 5, 5, 5, 5, 5, 5, 5, 5, 4, 5, 5, 4, 5, 5, 5, 5, 5, 5, 5, 5, 5, 5, 5, 5, 5, 5, 5, 5, 5, 5, 5, 5, 5, 5, 5, 5, 5, 5, 5, 5, 5, 5, 5, 5, 5, 5, 5, 5, 5, 5, 5, 5, 5, 5, 5, 5, 5, 5, 5, 5, 5, 5, 5, 5, 5, 5, 5, 5, 5, 5, 5, 5, 5, 5, 5, 5, 5, 5, 5, 5, 5, 5, 5, 5, 5, 5, 5, 4, 5, 5, 5, 5, 5, 5, 5, 5, 5, 5, 5, 5, 5, 5, 5, 5, 5, 5, 5, 5, 5, 5, 5, 5, 5, 5, 5, 5, 5, 5, 5, 5, 5, 5, 5, 5, 5, 5, 5, 5, 5, 5, 5, 5, 5, 5, 4, 5, 5, 5, 5, 5, 5, 4, 5, 5, 5, 5, 5, 5, 5, 5, 5, 4, 5, 5, 5, 5, 5, 5, 5, 5, 5, 5, 5, 5, 5, 5, 5, 5, 5, 5, 5, 5, 5, 5, 5, 5, 5, 5, 5, 5, 5, 5, 5, 5, 5, 5, 5, 4, 5, 4, 5, 5, 5, 5, 5, 5, 5, 5, 5, 5, 5, 5, 5, 5, 5, 5, 5, 5, 5, 5, 5, 5, 5, 5, 5, 5, 5, 5, 5, 5, 5, 5, 4, 5, 5, 5, 4, 4, 5, 4, 5, 5, 5, 5, 5, 5, 5, 4, 5, 5, 5, 5, 5, 5, 5, 5, 5, 4, 5, 5, 4, 4, 4, 4, 4, 5, 5, 5, 5, 5, 5, 5, 5, 5, 5, 5, 5, 5, 5, 5, 5, 5, 5, 5, 5, 5, 5, 5, 5, 5, 5, 5, 5, 5, 5, 5, 5, 5, 5, 5, 5, 5, 5, 5, 5, 5, 5, 5, 5, 5, 5, 5, 5, 5, 5, 5, 5, 5, 5, 5, 5, 5, 5, 5, 5, 5, 5, 5, 5, 5, 5, 5, 5], 'perfecto': [5, 5, 5, 5, 5, 5, 5, 5, 5, 5, 4, 5, 5, 5, 5, 5, 4, 5, 5, 5, 5, 5, 5, 5, 5, 5, 5, 5, 5, 5, 5, 5, 5, 5, 5, 4, 5, 3, 5, 5, 5, 4, 5, 5, 5, 5, 5, 5, 5, 5, 5, 5, 5, 5, 5, 5, 5, 5, 5, 5, 5, 5, 5, 5, 5, 5, 5, 5, 5, 5, 5, 5, 4, 5, 5, 5, 5, 5, 5, 5, 5, 5, 4, 5, 5, 5, 5, 5, 5, 5, 5, 5, 5, 5, 5, 5, 5, 5, 5, 5, 5, 5, 5, 5, 5, 5, 5, 5, 5, 5, 5, 5, 5, 5, 5, 5, 5, 4, 5, 5, 5, 5, 5, 5, 5, 5, 5, 5, 5], 'posada': [4, 5, 5, 5], 'brunch': [5, 5, 5, 5, 5, 5, 5, 5, 5, 5, 5, 5, 5], 'bellisimoo': [5], 'garymundo': [4], 'pintoresco': [4, 4, 4, 3, 5, 4, 5, 3, 3, 5, 3, 4, 4, 5, 5, 5, 3, 5, 5, 3, 5, 5, 3, 3, 5, 3, 5, 5, 3, 3, 4, 4, 3, 5, 3, 4, 4, 4, 4, 4, 5, 5, 5, 5, 4, 4, 3, 5, 5, 5, 5, 4, 5, 4, 5, 4, 5, 5, 5, 4, 5, 4, 5, 4, 5, 3, 4, 4, 4, 3, 3, 3, 5, 5, 5, 5, 5, 4, 4, 3, 5, 5, 4, 3, 5, 4, 4, 3, 4, 4, 4, 5, 4, 5, 5, 4, 5, 5, 5, 5, 4, 4, 5, 4, 3, 3, 5, 5, 5, 4, 5, 4, 4, 5, 3, 3, 4, 4, 4, 5, 5, 3, 4, 3, 3, 4, 4, 5, 4, 4, 5, 5, 4, 4, 5, 4, 5, 5, 5, 5, 4, 4, 5, 5, 4, 5, 4, 2, 5, 4, 4, 4, 5, 5, 4, 4, 4, 3, 4, 4, 4, 4, 5, 4, 3, 4, 4, 4, 4, 4, 4, 5, 5, 5], 'espectacular': [5, 5, 5, 5, 5, 5, 5, 5, 4, 5, 5, 5, 5, 5, 5, 5, 5, 5, 5, 5, 5, 5, 4, 3, 5, 5, 5, 5, 5, 5, 5, 5, 5, 5, 5, 5, 5, 5, 5, 4, 5, 5, 5, 5, 4, 4, 5, 5, 5, 5, 4, 5, 4, 5, 5, 5, 5, 5, 5, 5, 5, 5, 5, 5, 4, 5, 5, 4, 5, 5, 4, 5, 5, 5, 5, 5, 5, 4, 5, 5, 5, 5, 5, 5, 5, 5, 5, 5, 5, 5, 5, 5, 5, 5, 5, 5, 5, 5, 5, 5, 5, 5, 5, 5, 5, 4, 5, 4, 5, 4, 5, 5, 5, 5, 5, 5, 4, 5, 5, 5, 5, 5, 5, 5, 5, 5, 5, 5, 5, 5, 5, 5, 5, 5, 5, 5, 5, 5, 5, 5, 5, 5, 5, 5, 5, 5, 5, 5, 5, 5, 5, 5, 5, 5, 5, 5, 5, 5, 5, 5, 5, 5, 5, 5, 5, 5, 5, 5, 5, 5, 5, 5, 5, 5, 5, 5, 5, 5, 5, 5, 5, 5, 5, 5, 5, 5, 5, 5, 5, 5, 5, 5, 5, 5, 5, 5, 5, 5, 5, 4, 5, 5, 5, 5, 5, 4, 5, 5, 4, 5, 5, 5, 5, 5, 5, 5, 5, 5, 5, 5, 5, 4, 5, 5, 5, 5, 5, 5, 5, 5, 5, 5, 5, 5, 5, 4, 5, 5, 5, 5, 5, 5, 5, 5, 5, 5, 5, 5, 5, 5, 5, 5, 5, 5, 5, 5, 4, 5, 5, 5, 5, 5, 5, 5, 5, 5, 5, 5, 5, 5, 5, 5, 5, 4, 4, 4, 4, 5, 5, 5, 5, 5, 5, 5, 4, 5, 5, 5, 5, 5, 5, 5, 5, 5, 5, 5, 5, 5, 5, 4, 5, 5, 5, 5, 5, 5, 5, 5, 5, 5, 5, 5, 5, 5, 5, 5, 5, 5, 5, 5, 5, 5, 5, 5, 5, 5, 5, 5, 5, 5, 5, 5, 5, 5, 5, 4, 5, 5, 5, 5, 5, 5, 5, 5, 4, 5, 4, 4, 5, 5, 5, 5, 5, 4, 5, 5, 5, 5, 5, 5, 5, 5, 4, 5, 5, 5, 5, 5, 5, 5, 4, 5, 5, 5, 5, 5, 5, 5, 5, 5, 4, 5, 5, 5, 5, 5, 5, 5, 5, 5, 5, 5, 5, 5, 4, 5, 5, 5, 5, 5, 5, 5, 5, 5, 5, 5, 5, 5, 4, 5, 5, 5, 5, 5, 5, 5, 5, 5, 5, 5, 5, 5, 5, 5, 5, 5, 5, 5, 5, 5, 5, 5, 5, 5, 5, 5, 5, 5, 5, 5, 5, 5, 5, 5, 5, 5, 5, 5, 5, 5, 5, 5, 5, 5, 5, 5, 5, 4, 5, 5, 5, 5, 5, 5, 5, 5, 5, 5, 5, 5, 5, 5, 5, 5, 5, 5, 5, 4, 5, 5, 5, 5, 5, 5, 5, 5, 5, 5, 5, 5, 5, 5, 5, 5, 5, 5, 5, 4, 5, 5, 5, 5, 5, 5, 5, 5, 5, 5, 5, 5, 5, 5, 5, 5, 5, 5, 5, 5, 5, 5, 4, 5, 5, 5, 5, 5, 5, 5, 5, 5, 5, 5, 5, 5, 5, 5, 5, 5, 5, 5, 5, 5, 5, 5, 5, 5, 5, 5, 5, 5, 5, 5, 4, 5, 5, 4, 5, 5, 5, 5, 5, 5, 5, 5, 5, 5, 5, 5, 5, 5, 4, 5, 5, 5, 5, 5, 5, 5, 5, 5, 5, 5, 5, 5, 5, 5, 5, 5, 5, 5, 5, 5, 5, 4, 5, 5, 5, 5, 5, 5, 5, 5, 5, 5, 5, 5, 5, 5, 5, 5, 5, 5, 5, 5, 5, 5, 5, 4, 5, 5, 5, 5, 5, 5, 5, 5, 5, 5, 4, 5, 5, 5, 5, 5, 5, 5, 5, 5, 5, 5, 5, 5, 5, 5, 5, 5, 5, 5, 5, 4, 5, 5, 5, 5, 5, 5, 5, 5, 5, 5, 5, 5, 4, 5, 5, 5, 5, 5, 5, 5, 5, 5, 5, 5, 5, 5, 5, 5, 5, 5, 4, 5, 5, 5, 5, 5, 5, 4, 5, 5, 5, 5, 5, 5, 4, 5, 4, 5, 5, 5, 5, 5, 5, 5, 5, 5, 5, 5, 5, 5, 5, 5, 5, 5, 5, 5, 5, 5, 5, 5, 5, 5, 5, 5, 5, 5, 5, 5, 5, 5, 5, 5, 5, 5, 4, 5, 5, 5, 5, 5, 5, 5, 5, 5, 5, 5, 5, 5, 4, 4, 4, 5, 5, 5, 5, 5, 5, 5, 4, 5, 5, 5, 5, 4, 5, 5, 5, 4, 5, 4, 4, 4, 5, 5, 5, 5, 5, 5, 5, 5, 5, 5, 5, 5, 5, 5, 5, 5, 5, 5, 5, 5, 5, 5, 5], 'precioso': [5, 5, 5, 5, 5, 5, 5, 5, 5, 5, 4, 5, 5, 5, 4, 4, 5, 5, 5, 5, 5, 5, 5, 5, 5, 5, 5, 5, 5, 5, 5, 5, 5, 5, 5, 5, 5, 5, 5, 5, 4, 5, 5, 5, 5, 5, 5, 4, 4, 5, 5, 5, 5, 5, 4, 5, 4, 5, 5, 5, 5, 5, 4, 4, 5, 5, 5, 5, 5, 5, 5, 5, 5, 5, 5, 5, 4, 5, 5, 4, 5, 5, 5, 5, 4, 5, 5, 5, 5, 5, 5, 5, 5, 4, 4, 5, 5, 5, 5, 5, 5, 5, 5, 5, 5, 5, 5, 5, 5, 5, 5, 5, 5, 5, 5, 5, 5, 5, 5, 5, 4, 5, 4, 5, 5, 5, 4, 5, 5, 5, 4, 5, 5, 5, 5, 5, 5, 4, 4, 5, 5, 5, 5, 5, 5, 5, 5, 5, 5, 4, 5, 5, 4, 5, 5, 5, 5, 5, 5, 5, 5, 4, 5, 5, 4, 4, 5, 5, 5, 5, 4, 5, 5, 4, 5, 5, 5, 5, 5, 5, 5, 5, 5, 4, 5, 5, 5, 5, 5, 5, 5, 5, 4, 5, 5, 4, 4, 5, 5, 5, 5, 5, 5, 4, 4, 5, 5, 5, 5, 5, 5, 5, 5, 5, 5, 5, 5, 1, 5, 5, 5, 5, 5, 5, 5, 5, 5, 5, 5, 4, 4, 4, 5, 5, 5, 5, 5, 4, 4, 5, 5, 5, 5, 4, 5, 5, 5, 5, 5, 4, 5, 5, 5, 5, 5, 3, 5, 4, 5, 5, 5, 5, 5, 5, 5, 4, 5, 5, 5, 4, 5, 5, 5, 5, 5, 5, 4, 5, 5, 5, 5, 4, 5, 5, 5, 5, 5, 5, 5, 5, 5, 5, 5, 5, 5, 5, 5, 5, 5, 5, 5, 5, 5, 5, 4, 5, 5, 5, 5, 3, 5, 5, 5, 5, 5, 5, 5, 4, 5, 5, 4, 5, 5, 5, 5, 5, 5, 5, 5, 5, 5, 5, 5, 4, 5, 5, 5, 5, 5, 5, 5, 5, 5, 5, 5, 5, 5, 5, 5, 5, 4, 5, 5, 5, 4, 5, 4, 5, 5, 5, 5, 4, 5, 5, 5, 4, 5, 4, 5, 5, 5, 4, 4, 5, 5, 5, 5, 5, 5, 5, 5, 5, 5, 5, 5, 5, 5, 5, 5, 4, 5, 5, 5, 5, 5, 5, 5, 5, 5, 5, 5, 5, 5, 5, 5, 5, 5, 4, 5, 5, 5, 5, 5, 4, 4, 5, 5, 5, 5, 5, 4, 4, 5, 5, 5, 4, 5, 5, 5, 4, 5, 4, 5, 5, 5, 5, 5, 5, 5, 5, 4, 5, 4, 5, 4, 5, 5, 5, 5, 5, 5, 5, 5, 4, 4, 5, 4, 5, 5, 5, 5, 5, 4, 5, 5, 5, 4, 5, 5, 5, 5, 5, 4, 5, 5, 5, 5, 5, 5, 5, 5, 5, 5, 4, 4, 4, 4, 5, 5, 5, 5, 5, 5, 5, 5, 5, 5], 'p': [5], 'buen': [3, 4, 3, 5, 4, 3, 5, 4, 4, 3, 3, 3, 3, 5, 5, 5, 3, 3, 5, 4, 4, 4, 4, 5, 4, 3, 4, 5, 4, 5, 4, 4, 3, 1, 5, 4, 4, 4, 4, 3, 5, 4, 3, 4, 4, 4, 3, 4, 4, 4, 5, 5, 4, 4, 4, 4, 3, 4, 3, 4, 5, 4, 4, 3, 5, 4, 4, 4, 4, 3, 4, 4, 4, 5, 4, 4, 5, 4, 4, 4, 4, 4, 4, 5, 4, 4, 4, 5, 4, 4, 5, 4, 4, 5, 4, 3, 5, 4, 4, 4, 4, 4, 4, 5, 4, 3, 5, 5, 4, 4, 3, 3, 3, 3, 3, 4, 3, 4, 4, 5, 3, 4, 3, 4, 4, 5, 3, 4, 3, 5, 5, 4, 5, 5, 4, 4, 5, 3, 4, 5, 4, 3, 3, 5, 4, 5, 4, 4, 4, 4, 1, 4, 4, 5, 3, 5, 5, 4, 5, 4, 4, 4, 4, 4, 5, 5, 4, 4, 4, 4, 4, 4, 4, 4, 3, 4, 4, 3, 4, 4, 3, 4, 3, 4, 4, 3, 3, 4, 4, 4, 4, 4, 3, 5, 4, 3, 4, 3, 4, 4, 4, 4, 4, 4, 5, 5, 5, 5, 4, 3, 3, 4, 4, 4, 3, 5, 4, 4, 4, 3, 4, 5, 4, 4, 4, 4, 5, 4, 5, 4, 4, 3, 4, 4, 4, 3, 5, 4, 4, 4, 3, 3, 3, 4, 4, 4, 4, 4, 4, 3, 4, 4, 4, 3, 2, 4, 3, 5, 4, 4, 4, 4, 5, 4, 4, 4, 3, 4, 3, 4, 4, 4, 3, 5, 4, 4, 5, 3, 5, 4, 4, 4, 4, 3, 4, 4, 4, 4, 4, 4, 5, 4, 5, 5, 5, 4, 4, 4, 4, 3, 3, 5, 4, 4, 3, 3, 4, 4, 4, 2, 4, 4, 4, 3, 4, 5, 3, 4, 4, 3, 4, 3, 4, 3, 4, 3, 3, 3, 4, 4, 4, 4, 3, 3, 4, 4, 3, 3, 4, 4, 5, 3, 5, 4, 4, 3, 5, 3, 4, 4, 3, 4, 5, 4, 5, 5, 3, 4, 3, 3, 4, 4, 3, 4, 3, 4, 5, 3, 4, 4, 3, 4, 5, 4, 4, 5, 4, 4, 3, 5, 3, 5, 5, 3, 4, 4, 4, 3, 4, 5, 4, 4, 4, 4, 4, 3, 4, 5, 5, 4, 4, 3, 4, 5, 4, 4, 4, 4, 5, 4, 4, 3, 4, 5, 3, 4, 3, 5, 5, 4, 4, 4, 3, 3, 4, 4, 4, 4, 3, 3, 4, 4, 4, 4, 3, 4, 4, 4, 3, 4, 4, 3, 4, 3, 3, 4, 3, 4, 4, 4, 5, 3, 5, 4, 4, 3, 5, 4, 4, 4, 4, 5, 4, 4, 4, 4, 4, 4, 5, 4, 4, 4, 3, 5, 5, 3, 3, 5, 4, 4, 3, 3, 3, 3, 3, 3, 3, 3, 3, 3, 3, 3, 4, 4, 4, 4, 4, 4, 4, 4, 4, 4, 4, 4, 4, 4, 4, 4, 4, 5, 5, 5, 5], 'servicio': [5, 5, 4, 5, 3, 5, 4, 3, 5, 5, 4, 5, 4, 5, 5, 5, 3, 5, 4, 5, 5, 5, 4, 4, 5, 5, 4, 5, 5, 5, 1, 3, 5, 5, 5, 5, 5, 5, 3, 4, 5, 5, 5, 5, 5, 5, 5, 5, 4, 5, 4, 5, 3, 5, 5, 5, 5, 5, 5, 5, 5, 5, 2, 5, 5, 5, 5, 3, 5, 5, 4, 5, 5, 3, 5, 5, 4, 4, 5, 5, 5, 5, 5, 5, 5, 5, 5, 5, 5, 5, 4, 5, 5, 5, 5, 5, 3, 5, 5, 5, 5, 5, 5, 5, 5, 4, 4, 5, 3, 5, 5, 5, 5, 5, 3, 5, 5, 5, 4, 5, 5, 5, 5, 3, 3, 5, 4, 5, 5, 5, 5, 5, 4, 5, 5, 5, 5, 5, 5, 5, 5, 4, 5, 1, 5, 5, 5, 4, 4, 5, 5, 4, 5, 5, 4, 5, 5, 3, 5, 5, 5, 5, 5, 5, 5, 5, 5, 4, 5, 5, 3, 3, 4, 4, 4, 4, 5, 5, 5, 5, 5, 5, 5, 5, 5, 5, 5, 5, 5, 5, 5, 5], 'cañonazo': [4, 4, 5, 4, 4, 4, 5, 4, 4, 4, 4, 4, 2, 5, 4, 5, 3, 4, 5, 3, 5, 5, 5, 5, 5, 5, 4, 5], 'maravilloso': [5, 5, 5, 5, 4, 4, 5, 5, 5, 5, 5, 4, 5, 5, 5, 5, 5, 5, 5, 5, 5, 5, 5, 5, 5, 5, 5, 4, 5, 5, 5, 5, 4, 5, 5, 5, 5, 5, 5, 5, 5, 5, 5, 5, 5, 5, 5, 4, 5, 5, 4, 5, 5, 5, 5, 5, 5, 5, 5, 4, 5, 5, 5, 5, 5, 5, 5, 5, 5, 4, 5, 5, 5, 5, 5, 5, 5, 5, 5, 5, 5, 5, 5, 5, 5, 5, 5, 5, 5, 5, 5, 5, 5, 5, 4, 5, 5, 5, 5, 5, 5, 4, 5, 5, 5, 4, 5, 5, 5, 5, 5, 5, 5, 5, 4, 5, 5, 5, 5, 5, 5, 5, 5, 5, 5, 5, 5, 5, 5, 5, 5, 5, 5, 5, 5, 5, 5, 5, 5, 3, 5, 5, 5, 4, 5, 5, 4, 5, 5, 5, 5, 5, 5, 5, 5, 5, 5, 5, 5, 5, 5, 5, 5, 5, 5, 5, 5, 5, 5, 5, 4, 5, 5, 5, 5, 5, 5, 4, 5, 5, 5, 5, 5, 5, 4, 5, 5, 5, 5, 5, 5, 5, 5, 5, 5, 5, 5, 5, 5, 5, 5, 5, 5, 4, 5, 5, 5, 5, 5, 5, 5, 5, 5, 5, 5, 5, 5, 5, 5, 5, 4, 5, 5, 5, 5, 4, 5, 5, 5, 5, 5, 5, 5, 5, 5, 5, 4, 5, 5, 5, 5, 5, 5, 5, 5, 5, 5, 5, 5, 5, 5, 5, 5, 5, 5, 5, 4, 5, 5, 5, 5, 5, 5, 5, 5, 4, 5, 5, 5, 4, 5, 5, 5, 5, 5, 5, 5, 4, 4, 5, 5, 5, 5, 5, 5, 5, 5, 5, 5, 5, 5, 5, 5, 5, 4, 5, 5, 5, 5, 5, 5, 5, 5, 5, 5, 5, 5, 5, 5, 5, 5, 5, 5, 5, 5, 5, 5, 5, 5, 5, 5, 5, 5, 5, 5, 5, 5, 5, 5, 5, 5, 5, 5, 5, 5, 5, 4, 5, 5, 5, 5, 5, 5, 5, 5, 5, 5, 5, 5, 5, 5, 5, 5, 5, 5, 5, 5, 5, 5, 5, 5, 5, 5, 5, 5, 5, 5, 5, 5, 5, 5, 5, 5, 5, 5, 5, 5, 5, 5, 5, 4, 5, 5, 5, 5, 5, 5, 5, 5, 5, 4, 5, 5, 5, 5, 5, 5, 5, 5, 5, 5, 5, 5, 5, 5, 5, 5, 5, 5, 5, 5, 5, 5, 5, 5, 5, 5, 4, 5, 5, 5, 5, 5, 5, 5, 5, 5, 5, 5, 5, 5, 5, 5, 5, 5, 5, 4, 4, 5, 5, 5, 5, 5, 5, 5, 5, 5, 5, 5, 5, 5, 5, 5, 5, 5, 5, 5, 5, 5, 5, 5, 5, 5, 5, 5, 5, 5, 4, 5, 5, 5, 5, 5, 5, 5, 5, 4, 5, 5, 5, 5, 5, 5, 5, 5, 5, 5, 4, 5, 5, 5, 5, 4, 5, 5, 5, 5, 5, 5, 5, 5, 5, 5, 5, 5, 5, 5, 5, 5, 5, 4, 5, 5, 5, 5, 5, 5, 5, 5, 5, 5, 5, 5, 5, 5, 4, 5, 5, 4, 5, 5, 5, 5, 5, 5, 5, 5, 5, 5, 5, 5, 5, 5, 5, 5, 5, 5, 5, 5, 5, 5, 5, 5, 5, 5, 5, 5, 5, 5, 5, 4, 4, 4, 5, 5, 5, 5, 5, 5, 5, 5, 4, 5, 5, 5, 5, 5, 5, 5, 5, 5, 5, 5, 5, 5, 5, 5, 5, 4, 5, 5, 5, 5, 5, 5, 5, 5, 5, 5, 5, 5, 5, 5, 5, 5, 5, 5, 5, 5, 5, 4, 5, 5, 5, 5, 5, 5, 5, 5, 5, 5, 5, 5, 5, 5, 5, 5, 5, 5, 5, 5, 5, 5, 4, 5, 5, 4, 5, 5, 5, 5, 5, 5, 5, 5, 5, 5, 5, 5, 5, 5, 5, 5, 5, 5, 5, 5, 5, 5, 5, 5, 5, 5, 5, 5, 5, 5, 5, 5, 5, 4, 5, 5, 5, 5, 5, 5, 5, 5, 4, 5, 5, 5, 5, 5, 5, 5, 5, 5, 5, 4, 5, 5, 5, 5, 5, 5, 5, 5, 5, 5, 5, 5, 5, 5, 5, 4, 4, 4, 4, 5, 5, 5, 5, 5, 5, 5, 5, 5, 5, 5, 5, 5, 5, 5, 5, 5, 5, 5, 5, 5, 5, 5, 5, 5, 5, 5, 5, 5, 5, 5, 5, 5, 5, 5, 5, 5, 5, 5, 5, 5], 'tranquilo': [4, 5, 5, 5, 5, 3, 4, 5, 4, 5, 5, 4, 4, 3, 5, 5, 4, 5, 3, 5, 4, 3, 4, 5, 4, 4, 5, 4, 3, 4, 4, 3, 5, 4, 4, 4, 5, 5, 4, 3, 5, 4, 5], 'plaza': [4, 5, 2, 4, 5, 4, 5, 4, 5, 5, 4, 3, 5, 5], 'cumpleaños': [5, 4, 5, 5, 5, 5, 5, 5, 5, 5, 5, 5, 5, 5, 5, 5, 5, 5, 5, 5, 4, 4, 5, 5, 5, 5, 5, 5, 5, 4, 5, 5, 5, 4, 5, 5, 5, 5, 5, 5, 5, 5, 5, 5, 5, 5, 5, 5, 5, 5, 5, 5, 5, 5, 5, 5, 4, 5, 5, 5, 5, 5, 5, 4, 5, 5, 5, 5, 5, 5, 5, 5, 5, 5, 4, 5, 5, 5, 5, 5, 5, 5, 5, 5, 5, 5, 5, 5, 5, 5, 5, 5, 5, 5, 5, 5, 5, 5, 5, 5, 5, 5, 5, 5, 5, 5, 5, 5, 5, 5, 5, 5, 5, 5, 5, 5, 5, 5, 5, 5, 5, 5, 5, 5, 5, 5, 5, 5, 5, 5, 5, 4, 5, 5, 5, 5, 5, 5, 5, 5, 5, 5, 5, 5, 4, 5, 5, 5, 5, 5, 5, 5, 4, 5, 5, 5, 5, 1, 5, 5, 5, 5, 5, 5, 5, 5, 5, 5, 5, 5, 5, 5, 5, 5, 5, 5, 5, 5, 5, 5, 5, 5, 5, 5, 5, 4, 5, 5, 5, 5, 5, 5, 5, 5, 5, 5, 5, 4, 5, 5, 5, 1, 5, 5, 5, 5, 5, 5, 5, 5, 5, 5, 5, 5, 5, 5, 5, 5, 5, 5, 5, 5, 4, 5, 5, 5, 5, 5, 5, 5, 5, 5, 5, 5, 5, 5, 5, 5, 5, 5, 5, 5, 5, 5, 5, 5, 5, 5, 5, 5, 5, 5, 4, 5, 5, 5, 5, 5, 5, 5, 4, 5, 5, 5, 5, 5, 5, 5, 5, 5, 5, 5, 5, 5, 5, 5, 5, 5, 5, 5, 5, 5, 5, 5, 5, 5, 5, 5, 5, 5, 5, 3, 5, 5, 5, 5, 5, 5, 5, 5, 5, 5, 5, 5, 4, 5, 5, 5, 5, 5, 5, 4, 5, 5, 5, 5, 5, 5, 5, 5, 5, 5, 5, 5, 5, 5, 5, 5, 5, 5, 5, 4, 5, 5, 5, 5, 5, 5, 5, 5, 5, 5, 5, 5, 5, 5, 5, 5, 4, 5, 5, 5, 5, 5, 3, 5, 5, 5, 4, 5, 5, 5, 5, 5, 5, 5, 5, 5, 5, 5, 5, 5, 5, 5, 5, 5, 5, 5, 5, 5, 5, 5, 5, 4, 5, 5, 5, 5, 5, 5, 5, 5, 5, 5, 5, 5, 5, 4, 4, 5, 5, 5, 5, 5, 5, 5, 5, 4, 5, 5, 5, 5, 5, 5, 5, 5, 5, 5, 5, 5, 5, 3, 5, 5, 5, 5, 5, 5, 5, 5, 5, 5, 1, 5, 5, 5, 5, 5, 5, 3, 5, 5, 5, 5, 5, 5, 5, 5, 5, 5, 5, 5, 5, 5, 5, 5, 5, 5, 5, 5, 5, 5, 5, 5, 5, 5, 5, 5, 5, 5, 5, 5, 4, 5, 5, 5, 5, 5, 5, 5, 5, 5, 5, 5, 5, 5, 4, 5, 5, 5, 5, 5, 5, 5, 5, 3, 5, 5, 5, 5, 5, 5, 5, 5, 5, 5, 5, 5, 5, 5, 5, 5, 5, 5, 5, 5, 5, 5, 5, 5, 5, 5, 5, 5, 5, 4, 4, 4, 5, 5, 5, 5, 5, 5, 5, 5, 5, 5, 5, 5, 5, 5], 'tanto': [3, 3, 3], 'bien': [3, 4, 3, 3, 3, 5, 3, 3, 3, 4, 4, 3, 3, 5, 4, 4, 5, 4, 3, 4, 3, 3, 3, 5, 4, 4, 4, 4, 4, 4, 4, 4, 4, 3, 3, 5, 2, 4, 5, 4, 3, 4, 3, 5, 3, 3, 4, 4, 5, 4, 5, 4, 3, 4, 4, 3, 4, 4, 4, 4, 3, 4, 3, 4, 4, 3, 4, 3, 4, 3, 5, 4, 4, 5, 4, 3, 4, 4, 4, 5, 4, 4, 4, 3, 5, 3, 4, 4, 4, 3, 4, 4, 5, 5, 3, 4, 5, 4, 3, 4, 5, 4, 4, 4, 4, 3, 4, 4, 4, 4, 4, 4, 4, 3, 3, 5, 4, 3, 4, 4, 5, 3, 4, 3, 4, 3, 4, 3, 4, 4, 4, 3, 4, 3, 4, 3, 3, 3, 4, 3, 5, 4, 3, 4, 3, 3, 4, 4, 3, 3, 4, 3, 3, 3, 3, 4, 4, 5, 4, 4, 5, 3, 4, 3, 4, 4, 4, 4, 4, 3, 4, 4, 4, 4, 3, 4, 4, 4, 3, 3, 4, 4, 2, 3, 5, 4, 3, 5, 4, 4, 3, 4, 3, 4, 3, 4, 5, 3, 4, 4, 4, 4, 4, 4, 4, 4, 4, 5, 5, 5], 'genial': [5, 5, 5, 5, 5, 5, 4, 4, 5, 5, 4, 5, 5, 5, 5, 5, 5, 5, 5, 5, 5, 5, 5, 5, 5, 5, 5, 5, 5, 5, 5, 4, 5, 5, 4, 5, 5, 4, 5, 5, 5, 5, 5, 5, 3, 5, 5, 5, 5, 5, 5, 5, 5, 5, 5, 5, 5, 5, 5, 5, 4, 5, 5, 5, 5, 4, 5, 5, 5, 5, 5, 5, 5, 5, 5, 5, 5, 5, 5, 5, 5, 5, 4, 5, 5, 5, 5, 5, 5, 5, 5, 5, 4, 5, 5, 5, 4, 5, 5, 3, 5, 5, 5, 4, 5, 5, 5, 4, 5, 4, 4, 4, 5, 5, 4, 5, 5, 5, 5, 5, 5, 5, 5, 5, 5, 5, 5, 5, 5, 5, 5, 5, 5, 5, 5, 5, 5, 5, 5, 5, 5, 4, 5, 5, 5, 5, 5, 5, 5, 5, 5, 5, 5, 5, 5, 5, 5, 5, 4, 5, 5, 5, 5, 5, 5, 5, 5, 5, 5, 5, 5, 5, 5, 5, 5, 4, 5, 5, 4, 5, 5, 5, 5, 4, 5, 5, 5, 5, 4, 5, 5, 5, 5, 5, 5, 4, 5, 5, 5, 5, 5, 5, 5, 5, 5, 4, 5, 5, 5, 5, 5, 4, 5, 5, 5, 5, 4, 4, 4, 5, 5, 5, 5, 5, 5, 4, 3, 5, 5, 5, 5, 5, 5, 5, 4, 5, 5, 5, 5, 5, 5, 5, 5, 5, 5, 5, 5, 5, 5, 4, 5, 5, 5, 4, 5, 5, 5, 3, 4, 4, 4, 4, 4, 4, 5, 5, 5, 5, 5, 5, 5, 5, 5, 5, 5, 5, 5, 5], 'pasadia': [5, 5, 5, 5, 5, 5], 'gorgeous': [5], 'deteriorar': [1, 2, 4], 'cabrito': [4, 5, 3, 4, 4, 1, 5, 5, 5], 'extraordinario': [5, 5, 5, 5, 5, 5, 5, 5, 5, 5, 5, 5, 5, 5, 5, 5, 5, 5, 5, 5, 5, 5, 5, 5, 5, 4, 5, 5, 5, 5, 5, 5, 5, 5, 5, 5, 5, 5, 5, 5, 5, 5, 4, 5, 5, 5, 5, 5, 5, 5, 5, 5, 5, 5, 5, 5, 5, 5, 5, 5, 5, 5, 5, 5, 5, 4, 5, 5, 5, 5, 5, 5, 5, 5, 5, 5, 5, 5, 5, 5, 5, 5, 5, 5, 5, 5, 5, 5, 5, 5, 5, 5, 5, 5, 5, 5, 5, 5, 5, 5, 5, 5, 5, 5, 5, 5, 5, 5, 5, 5], 'saturado': [5, 3], 'agradecimiento': [4, 4, 5, 5, 5, 5, 5, 5, 5, 5, 5, 4, 5, 4, 5, 5, 5, 5, 5, 4, 5, 5, 5, 5, 5, 5, 5, 5, 5, 5, 5, 5, 5, 5, 5, 5, 5, 5, 5, 5, 5, 5, 5, 5, 4, 4, 5, 5, 5, 5, 5], 'cultura': [5, 5, 4, 5, 4, 5, 5, 5, 4, 4, 5, 5, 5, 4, 4, 5, 5, 5, 5, 5, 5, 5, 5, 4, 5, 5, 5, 5, 5, 4, 4, 5, 4, 5, 5, 3, 5, 4, 5, 5, 5, 5, 5, 5, 4, 4, 5, 5, 5, 5, 5, 4, 5, 5, 5], 'recomendable': [4, 4, 4, 4, 5, 5, 4, 4, 5, 5, 3, 4, 4, 4, 5, 4, 4, 4, 4, 4, 3, 5, 4, 4, 5, 4, 4, 5, 4, 4, 5, 4, 4, 4, 5, 4, 4, 5, 5, 5, 5, 5, 5, 4, 4, 5, 4, 4, 5, 4, 5, 3, 4, 4, 5, 4, 4, 4, 4, 5, 5, 4, 4, 4, 5, 5, 3, 4, 5, 3, 4, 4, 5, 5, 5, 4, 4, 4, 4, 4, 5, 4, 4, 5, 5, 5, 4, 5, 4, 5, 5, 5, 5, 5, 4, 4, 5, 3, 5, 5, 5, 5, 5, 5, 5, 4, 5, 4, 4, 4, 5, 5, 5, 5, 4, 5, 4, 5, 5, 5, 5, 5, 5, 5, 4, 5, 5, 4, 4, 4, 4, 4, 5, 4, 5, 5, 4, 5, 5, 4, 5, 4, 5, 4, 5, 4, 5, 5, 4, 4, 5, 5, 5, 4, 4, 5, 5, 5, 5, 4, 4, 5, 5, 4, 4, 3, 5, 4, 4, 4, 3, 4, 3, 4, 5, 5, 4, 4, 4, 4, 5, 5, 5, 4, 4, 4, 4, 4, 5, 3, 3, 5, 5, 5, 5, 4, 4, 4, 4, 4, 4, 4, 5, 4, 4, 5, 5, 4, 4, 5, 4, 4, 4, 4, 4, 4, 5, 5, 5, 3, 5, 5, 4, 4, 4, 5, 5, 4, 4, 4, 4, 4, 4, 4, 4, 4, 4, 3, 4, 4, 4, 4, 5, 5, 4, 4, 5, 5, 5, 4, 4, 3, 4, 4, 4, 4, 4, 5, 5, 5, 4, 4, 4, 5, 4, 4, 5, 4, 5, 5, 4, 5, 5, 4, 4, 5, 4, 4, 4, 5, 5, 4, 5, 4, 4, 4, 4, 5, 4, 4, 4, 4, 4, 5, 5, 5, 4, 5, 4, 4, 3, 4, 3, 4, 4, 4, 4, 5, 5, 5, 4, 5, 5, 4, 4, 5, 4, 4, 5, 4, 5, 4, 5, 3, 5, 5, 4, 4, 5, 4, 4, 4, 4, 5, 5, 4, 4, 5, 4, 5, 4, 5, 3, 4, 4, 4, 4, 4, 4, 4, 4, 4, 5, 5, 5, 5, 5, 5, 5], 'bonito': [5, 3, 5, 4, 4, 4, 4, 4, 4, 3, 5, 5, 4, 4, 4, 5, 4, 5, 5, 4, 4, 5, 5, 4, 4, 5, 3, 4, 5, 3, 4, 3, 5, 4, 5, 4, 4, 5, 3, 4, 5, 3, 3, 4, 3, 3, 5, 4, 4, 4, 5, 4, 5, 4, 4, 5, 4, 5, 4, 5, 3, 4, 5, 4, 4, 4, 5, 5, 4, 5, 5, 5, 4, 4, 3, 4, 5, 4, 3, 3, 5, 4, 4, 5, 3, 5, 4, 4, 3, 4, 5, 3, 5, 5, 3, 5, 3, 4, 4, 5, 5, 4, 5, 4, 3, 3, 3, 4, 5, 5, 5, 4, 5, 4, 4, 4, 5, 5, 4, 4, 5, 5, 4, 4, 4, 4, 4, 4, 5, 5, 5, 4, 5, 4, 4, 5, 4, 4, 5, 3, 4, 5, 4, 4, 5, 5, 4, 3, 3, 4, 5, 5, 4, 4, 3, 5, 4, 5, 4, 5, 5, 3, 4, 5, 3, 3, 5, 4, 5, 5, 5, 3, 5, 3, 5, 3, 3, 4, 5, 4, 4, 5, 5, 4, 4, 3, 4, 3, 5, 5, 5, 3, 4, 5, 5, 4, 4, 4, 5, 4, 4, 4, 3, 5, 5, 4, 5, 4, 5, 5, 5, 4, 4, 5, 4, 4, 4, 4, 4, 5, 5, 4, 4, 5, 5, 5, 5, 4, 4, 4, 5, 5, 4, 4, 4, 5, 4, 4, 3, 3, 4, 4, 4, 5, 5, 3, 5, 3, 4, 3, 5, 5, 3, 3, 4, 4, 5, 3, 5, 5, 4, 4, 5, 3, 4, 5, 5, 5, 5, 4, 5, 4, 5, 4, 3, 5, 4, 5, 5, 4, 3, 4, 4, 5, 4, 3, 5, 4, 4, 5, 5, 5, 5, 4, 5, 3, 3, 4, 5, 3, 3, 4, 5, 4, 4, 5, 5, 4, 4, 4, 4, 4, 4, 5, 4, 5, 5, 4, 5, 5, 5, 4, 4, 4, 5, 4, 5, 4, 5, 4, 4, 5, 4, 3, 4, 4, 4, 4, 4, 3, 5, 3, 5, 3, 3, 3, 3, 3, 3, 3, 3, 3, 4, 4, 4, 4, 4, 4, 4, 4, 4, 4, 4, 4, 4, 4, 4, 4, 4, 5, 5, 5, 5, 5, 5, 5, 5, 5], 'tradicional': [4, 4, 4, 4, 5, 3, 5, 4, 4, 4, 5, 4, 4, 5, 5, 5, 4, 4, 3, 5, 5, 5, 5, 5, 5, 5, 5, 4, 5, 5, 4, 5, 4, 4, 3, 4, 5, 4, 5, 4, 4, 4, 3, 5, 5, 4, 3, 3, 3, 4, 4, 5, 5], 'increible': [5, 5, 5, 5, 5, 5, 5, 5, 5, 5, 5, 5, 5, 5, 5, 5, 5, 5, 5, 5, 5, 5, 5, 4, 5, 5, 5, 5, 5, 5, 5, 5, 5, 5, 5, 5, 5, 5, 5, 5, 5, 5, 5, 5, 5, 5, 5, 5, 5, 4, 5, 5, 5, 5, 5, 5, 5, 5, 5, 5, 5, 5, 5, 5, 5, 5, 5, 5, 5, 5, 5, 5, 5, 5, 5, 5, 5, 5, 5, 5, 5, 5, 5, 5, 4, 5, 5, 5, 5, 5, 5, 5, 5, 5, 4, 5, 4, 5, 5, 5, 5, 5, 5, 5, 5, 4, 5, 5, 5, 5, 5, 5, 5, 5, 5, 5, 5, 5, 5, 5, 5, 5, 5, 5, 5, 5, 5, 5, 5, 5, 5, 5, 4, 5, 5, 5, 5, 5, 5, 5, 5, 5, 5, 4, 5, 5, 5, 5, 5, 5, 5, 5, 5, 5, 5, 4, 5, 5, 5, 5, 5, 5, 5, 5, 5, 5, 5, 5, 5, 5, 5, 5, 5, 4, 5, 5, 5, 5, 5, 5, 5, 5, 5, 5, 5, 5, 5, 5, 5, 5, 5, 5, 3, 5, 5, 4, 5, 5, 5, 4, 5, 5, 5, 5, 5, 5, 5, 5, 5, 5, 5, 5, 4, 5, 5, 5, 5, 5, 5, 5, 5, 5, 5, 5, 5, 5, 4, 4, 5, 5, 5, 1, 5, 4, 5, 5, 5, 5, 4, 5, 5, 5, 5, 5, 5, 5, 5, 5, 5, 5, 5, 5, 5, 5, 5, 5, 5, 5, 4, 5, 4, 5, 5, 5, 5, 5, 5, 5, 5, 5, 5, 5, 5, 5, 5, 5, 5, 5, 5], 'infaltable': [5, 5, 4, 3, 5, 4, 5, 5, 5, 4, 5, 5, 5, 5, 5, 5, 4, 5, 5, 4, 5, 5, 5, 3, 5, 5, 5, 4, 5, 4, 5, 5, 5, 4, 5], 'majestuoso': [5, 5, 5, 5, 5, 4, 5, 4, 4, 5, 4, 5, 5, 5, 5, 5, 4, 5, 5, 5, 5, 5, 5, 5, 4, 4, 5, 5, 5, 5, 5, 5, 5, 5, 5, 5, 5, 5, 5, 5, 4, 5, 5, 4, 5, 4, 5, 5, 5, 5, 5, 5, 5, 5, 5, 5, 5, 4, 5, 5, 5, 5, 5, 5, 5, 5, 5, 4, 5, 5, 5, 5, 5, 5, 5, 5, 5, 5, 5, 4, 5, 5, 4, 5, 4, 4, 5, 5, 5, 4, 5, 5, 5, 5, 5, 5, 5, 5, 5, 4, 5, 5, 5, 5, 4, 4, 5, 5, 5, 4, 5, 5, 5, 5, 4, 5, 5, 5, 5, 5, 5, 5, 4, 4, 5, 5, 4, 4, 5, 4, 5, 4, 4, 4, 5, 5, 5, 5, 5, 4, 5, 5, 5, 5, 5, 5, 4, 5, 5, 5, 4, 5, 5, 4, 5, 5, 5, 5, 5, 5, 5, 5, 4, 5, 5, 4, 5, 5, 5, 5, 3, 4, 4, 5, 5, 5, 5, 5, 5, 5, 5, 5, 5, 5, 5, 5, 5, 5, 5, 5, 5, 5, 5, 5, 5, 5], 'decepción': [2, 3, 3, 1, 2, 2, 2, 1, 2, 2, 2, 1, 2, 2, 3, 3, 3, 2, 3, 1, 1, 2, 3, 2, 1, 3, 3, 2, 2, 2, 3, 2, 3, 2, 2, 3, 2, 1, 3, 1, 2, 2, 2, 2, 1, 2, 2, 1, 2, 3, 2, 2, 2, 1, 1, 1, 1, 1, 1, 2, 1, 1, 3, 3, 2, 1, 1, 1, 1, 1, 3, 3, 3, 1, 1, 2, 1, 2, 1, 1, 2, 1, 2, 1, 1, 2, 1, 2, 2, 3, 3, 3, 3], 'merida': [3, 5, 5, 5, 3, 4, 5, 3, 4], '.': [5, 5, 5, 5, 5, 3, 5, 5, 4, 5, 3, 5, 3, 5, 4, 4, 3, 3, 5, 5, 5, 5, 5, 4, 5, 5, 4, 5, 5, 5, 3, 4, 4, 3, 5, 5, 4, 5, 5, 5, 5, 4, 4, 5, 5, 4, 4, 5, 4, 3, 5, 4, 4, 4, 5, 5, 4, 5, 5, 3, 5, 5, 5, 5, 5, 5, 5, 5, 5, 5, 5, 5, 5, 5, 4, 3, 4, 2, 5, 1, 2, 3, 5, 5], 'agradable': [3, 4, 5, 4, 5, 4, 5, 4, 4, 4, 5, 4, 5, 5, 4, 5, 4, 4, 4, 5, 4, 4, 5, 4, 4, 4, 4, 5, 5, 4, 4, 3, 5, 3, 5, 5, 3, 4, 5, 5, 5, 4, 4, 5, 5, 5, 1, 5, 3, 3, 4, 4, 5, 5, 4, 5, 5, 3, 5, 4, 3, 4, 4, 4, 5, 3, 3, 4, 5, 5, 3, 3, 4, 5, 4, 4, 4, 5, 3, 4, 4, 5, 4, 3, 4, 5, 4, 5, 5, 4, 4, 5, 4, 4, 5, 5, 5, 5, 4, 5, 4, 4, 5, 4, 5, 4, 4, 4, 4, 4, 5, 4, 4, 4, 5, 4, 5, 5, 4, 4, 4, 4, 4, 4, 5, 5, 4, 5, 5, 4, 4, 4, 5, 5, 4, 4, 5, 3, 4, 5, 4, 4, 5, 4, 3, 4, 4, 5, 4, 5, 4, 4, 4, 4, 3, 4, 4, 4, 4, 4, 4, 3, 4, 4, 3, 4, 4, 5, 5, 5, 4, 4, 2, 4, 4, 5, 4, 3, 4, 4, 5, 5, 3, 4, 4, 4, 4, 4, 4, 5, 4, 4, 4, 5, 5, 5], 'romántico': [5, 5, 5, 5, 5, 5, 5, 5, 5, 5, 5, 5, 5, 5, 5, 5, 4, 5, 5, 5, 5, 5, 4, 5, 5, 5, 5, 5, 5, 5, 5, 5, 4, 5, 5, 5, 5, 5, 4, 3, 4, 4, 4, 4, 4, 4, 4, 4, 4, 4, 4, 5, 5, 5, 5, 5, 5, 5, 5, 5, 5, 5, 5, 5, 5, 5, 5, 5, 5, 5, 5, 5, 5, 5], 'indecente': [1, 1, 1, 1], 'almuerzo': [5, 5, 5, 4, 5, 5, 5, 5, 5, 5, 5, 5, 5, 5, 5, 5, 5, 4, 4, 5, 5, 5, 3, 5, 5, 5, 5, 5, 5, 3, 5, 5, 5, 5, 5, 5, 3, 5, 5, 5, 5, 4, 5, 5, 4, 5, 5, 5, 5, 4, 5, 5, 5, 5, 5, 5, 5, 5, 5, 5, 5, 1, 5, 5, 5, 5, 2, 5, 5, 5, 5, 5, 5, 5, 5, 5, 5, 5, 5, 4, 2, 5, 3, 5, 5, 3, 5, 5, 5, 5, 5, 3, 5, 5, 5, 5, 5, 5, 5, 5, 5, 5, 5, 5, 5, 4, 5, 5, 5, 5, 5, 5, 5, 3, 5, 5, 5, 5, 5, 4, 5, 5, 5, 5, 5, 3, 5, 5, 5, 5, 5, 5, 5, 5, 5, 5, 5, 5, 5, 5, 5, 5, 5, 5, 5, 5, 5, 5, 5, 5, 5, 5, 5, 5, 5, 5, 5, 5, 5, 3, 5, 3, 5, 5, 5, 5, 5, 5, 5, 5, 5, 5, 4, 4, 4, 4, 4, 5, 5, 5, 5], 'distinti': [4], 'estancia': [4, 5, 5, 3, 5, 3, 4, 4, 3, 5, 5, 4, 5, 3, 5, 3, 3, 5, 5, 5, 5, 4, 5, 5, 5, 4, 5, 4, 5, 5, 5, 5, 3, 5, 4, 3, 3, 4, 4, 5, 5, 5, 4, 4, 5, 2, 4, 5, 5, 5, 5, 3, 4, 3, 5, 4, 5], 'capitolio': [3, 5, 5, 5, 5, 4, 3, 5, 3, 4, 4, 4, 5, 5, 4, 4, 4, 4], 'kukulkan': [5], 'cumplir': [4, 3, 5, 5, 5, 5, 5, 5, 5, 5, 3, 5, 5, 5, 5, 5, 3, 5, 5, 5, 3, 5, 3, 5, 5, 5, 5, 3, 5, 5, 5, 5, 3, 5, 5], 'visita': [5, 3, 5, 4, 3, 4, 5, 5, 5, 4, 3, 5, 5, 5, 5, 4, 5, 5, 5, 5, 1, 5, 5, 5, 3, 4, 5, 5, 3, 5, 5, 4, 5, 5, 5, 4, 5, 5, 5, 3, 5, 5, 5, 5, 5, 5, 5, 5, 5, 5, 5, 5, 5, 3, 4, 3, 4, 5, 5, 5, 5, 4, 4, 5, 5, 5, 1, 5, 5, 5, 4, 3, 5, 5, 5, 5, 5, 4, 5, 5, 5, 5, 2, 5, 5, 3, 5, 5, 5, 5, 5, 5, 5, 5, 3, 5, 5, 5, 5, 5, 5, 5, 5, 5, 5, 5, 5, 3, 5, 4, 5, 5, 5, 5, 5, 5, 5, 5, 5, 5, 5, 5, 5, 5, 5, 5, 4, 5, 5, 5, 3, 5, 5, 5, 5, 5, 5, 5, 4, 5, 5, 5, 5, 5, 5, 5, 5, 5, 5, 5, 3, 5, 5, 5, 5, 5, 3, 5, 5, 5, 5, 5, 5, 5, 5, 5, 5, 5, 5, 5, 5, 5, 5, 5, 1, 5, 5, 5, 5, 5, 4, 5, 4, 5, 4, 5, 5, 5, 5, 5, 5, 5, 5, 5, 5, 4, 5, 5, 5, 5, 4, 5, 4, 5, 4, 5, 4, 5, 5, 5, 5, 5, 5, 5, 3, 5, 5, 5, 5, 5, 4, 5, 3, 5, 2, 3, 3, 3, 4, 4, 5, 5, 5, 5, 5, 5, 5, 5, 5, 5, 5, 5, 5, 5, 5, 5, 5, 5, 5, 5, 5, 5, 5, 5, 5, 5, 5, 5, 5, 5, 5, 5, 5, 5, 5, 5, 5, 5, 5, 5, 5, 5, 5, 5, 5, 5, 5, 5, 5, 5, 5, 5, 5, 5, 5, 5, 5, 5, 5, 5, 5, 5, 5, 5, 5, 5, 5, 5, 5, 5, 5, 5, 5, 5, 5, 5, 5, 5, 5, 5, 5, 5, 5, 5, 5, 5, 5, 5, 5, 5, 5, 5, 5, 5, 5, 5, 5, 5, 5, 5, 5, 5, 5, 5, 5, 5, 5, 5], 'mágico': [5, 5, 5, 5, 5, 5, 5, 5, 5, 5, 5, 5, 4, 4, 5, 5, 5, 5, 4, 5, 5, 5, 5, 5, 5, 5, 5, 5, 5, 4, 5, 5, 5, 5, 5, 5, 4, 5, 4, 4, 5, 5, 5, 5, 5, 5, 5, 5, 5, 5, 5, 4, 5, 5, 4, 5, 5, 4, 5, 4, 5, 5, 5, 5, 4, 5, 5, 4, 5, 4, 4, 5, 5, 4, 4, 4, 5, 5, 5, 5, 4, 5, 5, 5, 5, 5, 5, 5, 5, 5, 5, 5, 4, 5, 5, 5, 5, 5, 5, 4, 5, 5, 5, 5, 5, 5, 4, 5, 5, 5, 5, 5, 4, 5, 4, 5, 5, 5, 5, 5, 5, 5, 5, 5, 5, 5, 5, 4, 5, 5, 4, 5, 5, 4, 5, 5, 4, 4, 5, 5, 5, 4, 5, 4, 5, 4, 5, 5, 4, 5, 5, 5, 5, 5, 5, 5, 4, 5, 5, 5, 5, 5, 5, 5, 4, 5, 4, 4, 5, 5, 5, 5, 5, 5, 5, 5, 5, 5, 5, 5, 5, 4, 5, 5, 5], 'impactante': [5, 5, 5, 5, 5, 5, 5, 4, 4, 5, 5, 4, 5, 5, 5, 5, 5, 5, 4, 4, 5, 5, 5, 4, 4, 5, 5, 5, 4, 5, 5, 5, 4, 5, 5, 5, 5, 4, 4, 4, 5, 5, 5, 4, 4, 5, 5, 5, 3, 5, 5, 5, 5, 5, 5, 5, 5, 5, 5, 5, 5, 5, 5, 4, 4, 4, 5, 5, 5, 5, 4, 5, 5, 5, 4, 4, 5, 4, 4, 5, 4, 5, 5, 5, 5, 5, 4, 5, 5, 5, 4, 3, 3, 4, 4, 5, 5, 5, 5], 'fabian': [5], 'great': [5, 5, 5], 'importante': [4, 4, 4, 4, 5], 'monserrate': [5, 4, 5, 5, 5, 3, 5, 5, 5, 5, 5, 5, 5, 4, 4, 5, 4, 5, 5, 4, 5, 5, 5, 5, 4, 5, 5, 4, 4, 5, 2, 4, 5, 5, 5, 5, 5, 5, 4, 5, 3, 5, 4, 5, 4, 4, 5, 5, 5, 3, 5, 4, 4, 4, 5, 4, 5, 5, 4, 4, 5, 4, 4, 5, 5], 'grandioso': [5, 5, 4, 5, 5, 5, 5, 5, 5, 4, 5, 4, 4, 5, 5, 5, 5, 5, 5, 5, 5, 5, 5, 5, 5, 5, 5, 5, 5, 4, 5, 5, 4, 5, 4, 5, 5, 5, 4, 5, 5, 5, 5, 5, 5, 4, 5, 5, 5, 5], 'vacaciones': [5, 5, 5, 4, 5, 5, 5, 4, 4, 4, 5, 4, 5, 5, 5, 4, 3, 5, 4, 5, 5, 5, 5, 5, 5, 5, 5, 5, 5, 4, 4, 5, 5, 5, 5, 4, 5, 5, 5, 5, 5, 4, 5, 5, 4, 5, 5, 3, 5, 5, 3, 5, 5, 4, 5, 5, 5, 5, 5, 5, 5, 5, 5, 5, 5, 1, 5, 4, 5, 5, 4, 5, 4, 5, 5, 4, 5, 5, 5, 5, 5, 5, 4, 5, 5, 5, 5, 5, 5, 5, 4, 5, 5, 4, 5, 5, 5, 5, 3, 5, 4, 5, 4, 5, 5, 4, 5, 5, 5, 5, 5, 5, 5, 5, 5, 3, 5, 4, 5, 5, 5, 5, 5, 5, 5, 4, 5, 5, 5, 5, 3, 5, 4, 4, 5, 5, 5, 5, 4, 5, 5, 5, 5, 5, 5, 5, 5, 5, 5, 5, 5, 5, 4, 5, 5, 5, 4, 5, 5, 5, 3, 1, 5, 2, 5, 5, 5, 5, 5, 5, 5, 5, 5, 5, 5, 5, 5, 5, 5, 5, 4, 4, 5, 5, 5, 5, 5, 5, 4, 5, 5, 5, 5, 4, 5, 5, 4, 3, 5, 5, 5, 1, 5, 5, 5, 3, 5, 5, 5, 5, 5, 5, 4, 3, 5, 5, 5, 5, 4, 4, 5, 4, 5, 4, 5, 4, 5, 5, 4, 5, 5, 5, 3, 4, 5, 5, 5, 4, 5, 5, 5, 5, 5, 5, 5, 5, 5, 5, 5, 5, 5, 5, 5, 5, 5, 5, 5, 5, 5, 5, 5, 5, 5, 5, 5, 5, 5, 3, 3, 5, 5, 5, 5, 5, 5, 4, 5, 5, 5, 5, 5, 5, 5, 3, 5, 4, 5, 5, 5, 4, 5, 5, 3, 5, 5, 5, 5, 3, 5, 5, 5, 5, 3, 4, 5, 5, 5, 4, 4, 5, 5, 5, 5, 5, 5, 5, 5, 5, 5, 3, 5, 5, 4, 5, 4, 5, 5, 5, 5, 5, 5, 5, 5, 5, 5, 5, 5, 5, 5, 5, 3, 5, 3, 5, 5, 5, 5, 5, 5, 4, 5, 5, 5, 4, 5, 5, 5, 4, 5, 5, 5, 5, 5, 5, 5, 3, 5, 5, 5, 5, 5, 5, 5, 4, 5, 5, 4, 3, 4, 5, 5, 5, 5, 4, 4, 5, 5, 5, 5, 5, 5, 4, 5, 5, 4, 5, 5, 5, 5, 5, 3, 5, 5, 5, 4, 5, 5, 5, 5, 5, 5, 5, 5, 5, 4, 5, 5, 5, 5, 5, 5, 5, 5, 5, 5, 5, 5, 3, 5, 5, 4, 5, 5, 5, 4, 3, 5, 5, 5, 5, 5, 5, 5, 5, 3, 5, 3, 5, 5, 5, 4, 5, 2, 4, 5, 5, 5, 4, 5, 4, 4, 5, 5, 4, 5, 5, 5, 5, 5, 5, 5, 5, 4, 5, 4, 5, 5, 5, 5, 4, 5, 5, 5, 5, 5, 4, 5, 5, 4, 5, 4, 5, 4, 4, 5, 5, 5, 5, 2, 5, 5, 5, 5, 3, 2, 5, 5, 5, 5, 5, 4, 1, 5, 5, 5, 5, 5, 5, 5, 5, 4, 5, 5, 5, 3, 5, 5, 5, 5, 5, 5, 5, 5, 5, 5, 4, 5, 4, 5, 5, 4, 5, 5, 3, 4, 5, 5, 4, 5, 5, 5, 5, 4, 5, 5, 5, 5, 5, 4, 5, 1, 2, 3, 3, 4, 4, 4, 4, 4, 4, 4, 4, 4, 4, 4, 4, 4, 4, 4, 4, 4, 4, 4, 4, 5, 5, 5, 5, 5, 5, 5, 5, 5, 5, 5, 5, 5, 5, 5, 5, 5, 5, 5, 5, 5, 5, 5, 5, 5, 5, 5, 5, 5, 5, 5, 5, 5, 5, 5, 5, 5, 5, 5, 5, 5, 5, 5, 5, 5, 5, 5, 5, 5, 5, 5, 5, 5, 5, 5, 5, 5, 5, 5, 5, 5, 5, 5, 5, 5, 5, 5, 5, 5, 5, 5, 5, 5, 5, 5, 5, 5, 5, 5, 5, 5, 5, 5, 5, 5, 5, 5, 5, 5, 5, 5, 5, 5, 5, 5, 5, 5, 5, 5, 5, 5, 5, 5, 5, 5, 5, 5, 5, 5, 5, 5, 5, 5, 5, 5, 5, 5, 5, 5, 5, 5, 5, 5, 5, 5, 5, 5, 5, 5, 5, 5, 5, 5, 5, 5, 5, 5, 5, 5, 5, 5, 5, 5, 5, 5, 5, 5, 5, 5, 5, 5, 5, 5, 5, 5, 5, 5, 5, 5, 5, 5, 5, 5, 5, 5, 5, 5, 5, 5, 5, 5, 5, 5, 5, 5, 5, 5, 5, 5, 5, 5, 5, 5, 5, 5, 5, 5, 5, 5, 5, 5, 5, 5, 5, 5, 5, 5, 5, 5, 5, 5, 5, 5, 5, 5, 5, 5, 5, 5, 5, 5, 5, 5, 5, 5, 5, 5, 5, 5, 5, 5, 5, 5, 5, 5, 5], 'fantástico': [4, 5, 5, 5, 5, 5, 5, 5, 5, 4, 5, 5, 5, 5, 5, 5, 5, 5, 5, 5, 5, 5, 4, 5, 5, 5, 5, 5, 5, 5, 5, 5, 5, 4, 5, 5, 5, 4, 4, 5, 5, 5, 5, 5, 5, 5, 5, 5, 5, 5, 5, 5, 4, 5, 5, 5, 5, 5, 5, 5, 5, 5, 5, 5, 5, 5, 5, 5, 5, 5, 5, 5, 5, 5, 5, 5, 5, 5, 5, 5, 5, 5, 4, 5, 4, 5, 5, 4, 5, 5, 5, 5, 5, 5, 5, 5, 5, 5, 5, 5, 4, 5, 5, 5, 5, 5, 5, 5, 5, 5, 5, 5, 5, 5, 5, 5, 5, 5, 5, 5, 5, 5, 5, 5, 4, 4, 4, 5, 5, 5, 5, 5, 4, 5, 5, 5, 5, 5, 5, 5, 5, 5, 5, 5, 5, 5, 5, 5, 5, 5, 5, 5, 5, 5, 5, 5, 5, 5, 5, 5, 5, 5, 5, 5, 5, 5, 5, 5, 5, 5, 5, 4, 5, 5, 5, 5, 5, 4, 5, 5, 5, 5, 5, 5, 5, 5, 5, 5, 5, 5, 5, 5, 5, 5, 5, 5, 5, 5], 'tipico': [3, 4, 4, 5, 4, 5, 5, 4, 5, 5, 5, 4, 3, 3, 5, 5, 5, 5, 4], 'animal': [4, 3], 'rememorar': [5], 'evento': [5, 4, 5, 5, 5, 5, 5, 5, 5, 5], 'normal': [3, 3, 3, 3, 3, 2, 3, 3, 3, 3, 3, 3, 3, 3, 3, 3, 3, 3, 3, 3, 3, 3, 3, 3, 3, 3, 3, 3, 3, 3, 3, 3, 3, 3, 3, 3, 3, 3, 3, 3, 3, 3, 3, 3, 3, 3, 3, 3, 3, 3, 3, 3, 3, 3, 3, 4, 3, 3, 4, 3, 2, 3, 3, 3, 3, 3, 3, 3, 4, 3, 3, 3, 3, 3, 3, 3, 3, 3, 2, 3, 3, 3, 3, 3, 3, 3, 3, 3, 4, 3, 3, 3, 3, 3, 3, 3, 3, 3, 3, 3, 3, 3, 3, 3, 4, 3, 3, 2, 3, 3, 3, 3, 3, 3, 3, 3, 3, 3, 3, 3, 3, 3, 3, 3, 3, 3, 3, 3, 3, 3, 3, 3, 3, 3, 3, 3, 3, 3, 3, 3, 3, 4, 3, 2, 4, 3, 3, 3, 3, 3, 3, 3, 4, 3, 3, 3, 3, 3, 3, 4, 3, 3, 3, 3, 3, 3, 3, 3, 3, 3, 3, 4, 3, 3, 2, 3, 3, 3, 3, 3, 3], 'recomandadisimo': [5], 'mojito': [4, 1, 5, 4, 4, 5, 4, 5, 5, 5, 3, 5, 4, 4, 5, 4, 5, 3, 4, 3, 3, 4, 3, 5, 5, 4, 5, 4, 5, 5, 5], 'botero': [5, 5, 5, 5, 4, 5, 5, 4, 3, 5, 4, 5, 5, 5, 4, 3, 4, 4, 5], 'clase': [5, 5, 5, 5, 5], 'ruido': [4, 3, 3, 4, 3, 4], 'excelencia': [5, 5, 5, 5, 5, 5, 5, 5, 5, 5, 5, 5, 5, 5, 5, 5, 5, 5, 5, 5, 5, 5, 5, 5, 5, 5, 5, 5, 5, 5, 5, 5, 5, 5, 5, 5, 5, 5, 5, 5, 5, 5, 5, 5, 5, 5, 5, 5, 5, 5, 5, 5, 5, 5, 5, 5, 5, 5, 5, 5, 5, 5, 5, 4, 5, 5, 5, 5, 5, 5, 5, 5, 5, 5, 5, 5, 5, 5, 5, 5, 5, 5, 5, 5, 5, 5, 5, 5, 5, 5, 5], 'unico': [5, 5, 5, 5, 5, 4, 5, 4, 5, 5, 5, 4, 5, 5, 5, 5, 5, 5, 5, 5, 5, 5, 5, 4, 5, 5, 5, 5, 5, 5, 5, 5, 5, 5, 5, 5, 5, 5, 5, 5, 5, 5, 5, 5, 5, 5, 5, 5, 5, 5, 5, 5, 4, 4, 5, 5, 5, 5, 4, 5, 5, 5, 5, 5, 4, 4, 5, 5, 5, 5, 5], 'fascinante': [5, 5, 5, 5, 5, 5, 5, 5, 5, 5, 5, 5, 5, 5, 5, 5, 5, 5, 5, 5, 5, 5, 5, 5, 5, 5, 5, 4, 4, 5, 5, 5, 5, 5, 5, 5, 5, 5, 5, 5, 4, 5, 5, 5, 5, 4, 5, 5, 5, 5, 5, 5, 5, 5, 5, 5, 5, 5, 5, 5, 5, 5, 4, 5, 5, 5, 5, 5, 4, 5, 4, 5, 5, 5, 4, 5, 5, 5, 5, 5, 5, 5, 5, 4, 5, 3, 5, 5, 5, 5, 5, 4, 5, 5, 5, 5, 5, 5, 5, 4, 4, 5, 5, 4, 5, 4, 5, 5, 5], 'asombroso': [5, 5, 5, 4, 4, 5, 5, 5, 5, 5, 5, 5, 5, 5, 5, 5, 5, 5, 5, 5, 5, 5, 4, 5, 5, 5, 5, 5, 5, 5, 4, 5, 4, 4, 5, 5, 5, 5, 5, 5, 5, 5, 4, 5, 5, 5, 5, 5, 4, 5, 5, 5, 5], 'histórico': [5, 5, 4, 5, 3, 4, 4, 5, 5, 4, 5, 4, 4, 4, 5, 4, 4, 4, 5, 5, 4, 5, 5, 5, 4, 5, 5, 4, 5, 5, 4, 5, 4, 5, 4, 5, 5, 5, 4, 3, 5, 4, 4, 5, 5, 5, 5, 5, 3, 4, 5, 4, 5, 4, 3, 4, 5, 4, 4, 3, 4, 4, 3, 5, 5, 5, 5, 5, 5, 5, 5, 4, 5, 5, 5, 5, 5, 4, 5, 5, 3, 3, 4, 5, 5, 3, 5, 4, 5, 4, 4, 5, 4, 4, 5, 5, 5, 4, 5, 4, 4, 5, 5, 5, 5, 4, 4, 4, 4, 4, 4, 4, 4, 4, 4, 5, 5, 5, 5, 5], 'imponente': [4, 5, 5, 5, 5, 4, 5, 5, 5, 5, 5, 5, 5, 5, 4, 5, 5, 4, 5, 3, 5, 5, 5, 5, 5, 5, 5, 5, 4, 4, 4, 5, 5, 4, 4, 4, 5, 4, 5, 5, 5, 5, 3, 4, 5, 5, 5, 5, 5, 5, 4, 5, 4, 5, 5, 4, 4, 4, 5, 5, 4, 5, 5, 5, 5, 3, 5, 4, 5, 5, 5, 5, 5, 5, 4, 5, 5, 5, 5, 5, 5, 4, 5, 4, 5, 4, 5, 5, 4, 5, 4, 5, 4, 5, 4, 4, 5, 5, 5, 4, 5, 4, 5, 5, 4, 5, 4, 3, 4, 5, 5, 4, 3, 5, 4, 4, 4, 4, 5, 5, 4, 5, 4, 5, 5, 5, 5, 4, 5, 4, 5, 5, 5, 5, 5, 5, 5, 5, 5, 5, 5, 5, 4, 5, 5, 4, 4, 5, 4, 5, 5, 5, 5, 5, 5, 4, 3, 5, 3, 5, 5, 5, 5, 5, 5, 5, 5, 4, 5, 5, 4, 4, 5, 4, 5, 5, 5, 5, 5, 4, 4, 5, 5, 5, 5, 5, 5, 5, 5, 4, 4, 5, 5, 5, 3, 4, 5, 4, 3, 5, 5, 4, 5, 5, 4, 5, 4, 5, 5, 4, 5, 5, 5, 5, 5, 5, 5, 5, 5, 5, 5, 5, 5, 5, 5, 5, 4, 5, 5, 4, 5, 5, 5, 5, 5, 4, 5, 4, 5, 4, 5, 4, 4, 4, 5, 5, 5, 5, 5, 4, 5, 5, 5, 5, 3, 5, 5, 4, 5, 5, 5, 5, 4, 4, 4, 4, 4, 4, 5, 5, 5, 5, 5, 5, 5, 5, 5, 5, 5, 5, 5, 5, 5], 'turismo': [4, 5, 5, 3, 5, 5, 5, 5, 4, 5, 5, 5, 5, 5, 5, 4, 3, 5, 4, 5, 5, 5, 4, 5, 5, 4, 5, 5, 3, 5, 5, 5, 5, 5, 1, 5, 5, 5, 3, 5, 5, 5, 1, 5, 5, 5, 5, 5, 4, 5, 5, 5, 5, 5, 4, 5, 5, 5, 5, 5, 5, 5, 5, 5, 2, 5, 4, 5, 5, 5, 3, 1, 4, 5, 5, 5, 3, 5, 4, 5, 5, 5, 5, 5, 5], 'caminar': [4, 5, 4, 5, 5, 5, 4, 4, 3, 4, 4, 5, 5, 5, 5, 3, 5, 5], 'bar': [4, 4, 5, 5, 2, 5, 5], 'decepcionante': [2, 3, 2, 2, 3, 3, 2, 2, 3, 3, 3, 2, 2, 1, 3, 1, 2, 3, 1, 1, 1, 3, 3, 2, 2, 1, 1, 1, 1, 1, 3, 2, 2, 1, 2, 2, 2, 2, 1, 3, 2, 3, 2, 2, 2, 2, 1, 2, 2, 2, 3, 2, 3, 2, 2, 2, 3, 2, 2, 2, 2, 3, 2, 2, 1, 2, 2, 3, 2, 2, 2, 3, 3, 3, 1, 2, 1, 2, 2, 1, 2, 3, 1, 2, 2, 2, 1, 1, 3, 3, 3, 2, 2, 2, 2, 3, 3, 3, 2, 2, 1, 2, 2, 2, 2, 2, 3, 3, 1, 3, 1, 2, 1, 3, 3, 4, 1, 1, 3, 2, 2, 2, 1, 1, 2, 1, 1, 2, 1, 1, 3, 2, 2, 3, 3, 2, 2, 2, 1, 1, 2, 1, 3, 1, 3, 2, 2, 2, 2, 3, 2, 2, 3, 1, 1, 3, 2, 3, 3, 2, 1, 2, 2, 2, 2, 1, 1, 3, 1, 2, 3, 2, 3, 1, 1, 3, 1, 1, 1, 1, 1, 2, 2, 2, 2, 2, 2, 3, 3, 3, 3, 3, 3, 3, 3], 'divinísimo': [5], 'medio': [3, 3, 3, 3, 3, 3, 3, 3, 3, 3, 3, 3, 3, 3, 4, 3, 4, 2, 3, 3], 'decepcionado': [3, 3, 3, 2, 2, 3, 3, 3, 2, 4, 3, 3, 1, 3, 2, 3, 1, 2, 2, 2, 3, 1, 2, 2, 2, 3, 3, 3, 3, 1, 1, 2, 2, 3, 2, 3, 5, 2, 2, 3, 3, 2, 2, 3, 3, 2, 3, 3, 2, 2, 2, 2, 2, 3, 1, 1, 1, 1, 1, 2, 2, 2, 2, 2, 2, 2, 2, 2, 3, 3, 3, 4, 5], 'sabroso': [4, 4, 4, 5, 4, 5, 4, 4, 5, 4, 5, 5, 5, 4, 5, 5, 5], 'coloso': [5], 'recomendadísimo': [5, 5, 5, 5, 5, 5, 5, 5, 5, 5, 5, 5, 5, 5], 'imprescindible': [5, 4, 5, 5, 5, 5, 4, 5, 5, 5, 5, 4, 4, 5, 5, 5, 5, 5, 4, 5, 5, 5, 5, 5, 5, 5, 5, 4, 5, 4, 5, 5, 5, 5, 5, 5, 4, 5, 5, 5, 5, 5, 5, 5, 5, 5, 5, 5, 4, 5, 4, 4, 5, 5, 5, 4, 5, 5, 5, 5, 5, 5, 5, 3, 5, 5, 4, 5, 4, 5, 5, 5, 5, 5, 5, 5, 5, 5, 5, 5, 4, 4, 5, 4, 5, 4, 5, 4, 5, 4, 5, 4, 4, 5, 4, 5, 5, 5, 5, 5, 4, 5, 5, 5, 4, 5, 3, 5, 5, 4, 5, 4, 5, 5, 5, 5, 5, 4, 5, 5, 5, 5, 5, 5, 5, 5, 5, 4, 5, 4, 5, 5, 5, 4, 5, 5, 5, 5, 5, 5, 4, 4, 5], 'mirador': [4, 4, 5, 5, 5, 5, 5, 4, 4, 4, 5], 'paseo': [5, 4, 4, 5, 5, 5, 4, 5, 5, 4, 3, 5, 5, 5, 3, 5, 3, 5, 4, 5, 5, 5, 5, 5, 5, 5, 4, 4, 5, 5, 5, 5, 5, 5, 5, 4, 5, 5, 5, 5, 5, 4, 5, 4, 5, 4, 5, 4, 5, 5, 5, 4, 4, 5, 4, 5, 5, 5, 3, 3, 5, 5, 5, 5, 5, 4, 4, 4, 5, 4, 4, 5, 4, 5, 4, 4, 5, 5, 4, 4, 3, 5, 4, 5, 5, 5, 5, 4, 5, 4, 4, 5, 4, 5, 5, 4, 4, 5, 4, 5, 5, 3, 5, 5, 4, 5, 5, 5, 3, 5, 4, 5, 5, 5, 5, 5, 5, 5, 4, 5, 5, 5, 5, 5, 5, 1, 4, 4, 5, 5, 5, 5, 5, 4, 3, 3, 5, 5, 5, 5, 5, 5, 5, 5, 5, 3, 4, 1, 5, 4, 5, 5, 4, 5], 'metrocable': [3, 5, 5, 5, 5, 4, 4, 5, 5, 3, 5, 4, 5, 5, 5, 5, 5, 5, 5, 5, 5, 4, 4, 5, 4, 5, 5, 3, 5, 5, 4, 5], 'fabuloso': [5, 4, 5, 5, 5, 4, 5, 5, 5, 5, 5, 5, 5, 4, 5, 4, 5, 5, 5, 5, 5, 5, 5, 5, 5, 5, 5, 5, 5, 5, 5, 5, 5, 5, 5, 5, 5, 5, 4, 5, 5, 5, 5, 5, 5, 5, 5, 5, 5, 5, 5, 5, 5, 3, 5, 5, 5, 4, 4, 5, 5, 5, 5, 5, 5, 5, 5, 5, 5, 5, 5, 5, 5, 5, 5, 5, 5, 4, 5, 4, 5, 5, 4, 4, 5, 5, 5, 5, 5, 5, 5, 5, 5, 5, 5, 5, 5, 4, 5, 5, 5, 3, 5, 5, 5, 5, 5, 5, 5, 5, 5, 5, 5, 5, 5, 5, 5, 5, 5, 5, 5, 5, 5, 5, 5, 5, 5], 'panorámica': [5, 5, 4, 4, 4, 5, 5, 5], 'remembranza': [5], 'esplendido': [4, 5, 5, 5], 'ushin': [5, 5, 5, 5, 5, 5, 5, 5, 4, 5, 5, 5, 5, 5, 5, 5, 5, 5, 5, 5], 'único': [5, 5, 5, 5, 5, 5, 5, 5, 5, 5, 5, 4, 5, 5, 4, 5, 5, 5, 5, 5, 4, 5, 5, 5, 4, 5, 5, 5, 5, 5, 5, 5, 5, 4, 5, 5, 5, 5, 5, 5, 5, 5, 5, 5, 5, 5, 5, 5, 5, 5, 5, 5, 5, 5, 5, 5, 4, 4, 5, 5], 'no': [4, 5, 2, 1, 3, 3, 1, 3], 'hospedaje': [4, 3, 5, 5, 5, 4, 4, 4, 5, 2, 5, 2, 4, 4, 5, 2, 4, 4, 3, 5, 4, 5, 4, 5, 4, 4, 5, 4], 'encantador': [4, 5, 5, 5, 5, 5, 5, 5, 5, 5, 5, 5, 5, 5, 5, 4, 5, 5, 4, 4, 5, 4, 4, 5, 5, 5, 5, 4, 5, 5, 5, 5, 5, 5, 4, 5, 4, 5, 5, 5, 5, 5, 5, 5, 5, 5, 5, 5, 4, 5, 5, 5, 5, 4, 4, 5, 3, 4, 5, 5, 4, 5, 5, 5, 5, 5, 5, 4, 5, 5, 5, 5, 5, 4, 4, 5, 5, 5, 5, 5, 4, 5, 5, 4, 5, 5, 5, 3, 4, 4, 5, 5, 5, 5, 5, 5, 5, 4, 5, 4, 4, 5, 5, 5, 5, 4, 5, 5, 5, 5, 5, 5, 4, 5, 5, 5, 5, 4, 4, 4, 4, 5, 5, 5, 5, 5, 5, 5, 5, 4, 5, 4, 5, 4, 5, 5, 5, 3, 5, 5, 5, 5, 5, 5, 4, 5, 5, 5, 5, 5, 5, 5, 4, 4, 5, 5, 4, 5, 5, 5, 5, 4, 5, 5, 4, 5, 1, 5, 5, 5, 4, 5, 5, 4, 4, 5, 5, 5, 4, 5, 5, 5, 4, 5, 5, 4, 5, 5, 5, 5, 5, 5, 5, 5, 5, 5, 5, 5, 4, 5, 5, 5, 5, 4, 4, 5, 5, 5, 5, 5, 5, 5, 5, 4, 4, 5, 5, 5, 5, 5, 5, 4, 5, 5, 5, 5, 4, 5, 5, 5, 5, 5, 5, 5, 4, 5, 4, 5, 5, 5, 4, 5, 4, 4, 4, 4, 5, 5, 5, 5, 5, 5, 5, 5, 5, 5], 'sencillo': [3, 3, 3, 4, 3, 4, 3, 4], 'emocionante': [4, 5, 5, 5, 5, 5, 5, 5, 5, 5, 5, 5, 5, 5, 5, 5, 5, 5, 4, 5, 3, 4, 5, 4, 4, 5, 5, 4, 5, 5, 5, 5, 5, 5, 5, 5, 4, 5, 5, 5, 4, 5, 5, 5, 5, 5, 4, 5, 5, 5, 5, 5, 4, 5, 5], 'mmmm': [1, 3, 3], 'raiz': [5], 'comida': [4, 1, 5, 5, 5, 5, 5, 5, 5, 4, 5, 5, 5, 4, 5, 5, 5, 5, 5, 5, 5, 5, 4, 5, 5, 5, 5, 5, 5, 4, 5, 5, 5, 4, 5, 5, 1, 4, 5, 5, 4, 5, 5, 5, 4, 5, 5, 4, 5, 5, 5, 4, 5, 5, 3, 5, 5, 1, 5, 5, 5, 4, 4, 5, 4, 3, 4, 4, 5, 4, 5, 5, 5, 5, 5, 5, 5, 5, 5, 5, 5, 5, 5, 5, 4, 5, 5, 5, 2, 5, 5, 5, 4, 5, 5, 5, 5, 5, 5, 4, 5, 5, 5, 5, 5, 5, 5, 5, 5, 5, 5, 5, 3, 4, 5, 4, 5, 5, 5, 5, 5, 5, 5, 5, 4, 5, 5, 5, 4, 5, 4, 5, 5, 5, 4, 5, 5, 5, 5, 5, 5, 5, 5, 4, 5, 4, 5, 5, 4, 5, 4, 5, 3, 5, 5, 5, 5, 5, 4, 5, 5, 5, 5, 5, 5, 5, 4, 4, 4, 5, 5, 5, 5, 5, 4, 1, 5, 5, 5, 4, 5, 4, 5, 5, 5, 5, 5, 5, 4, 5, 5, 5, 4, 5, 5, 5, 5, 5, 5, 5, 5, 4, 5, 5, 5, 5, 5, 4, 5, 4, 5, 5, 4, 5, 5, 5, 4, 5, 4, 5, 5, 5, 5, 5, 5, 5, 5, 5, 5, 5, 5, 5, 5, 5, 5, 5, 5, 5, 4, 5, 5, 5, 5, 4, 5, 5, 5, 5, 4, 5, 5, 5, 5, 5, 5, 5, 2, 2, 4, 4, 4, 4, 5, 5, 5, 5, 5, 5], 'obligatorio': [5, 5, 4, 5, 4, 5, 4, 5, 4, 5, 3, 5, 5, 5, 4, 5, 5, 5, 5, 5, 4, 5, 4, 5, 5, 5, 5, 4, 5, 4, 5, 5, 5, 5, 5, 3, 4, 5, 5, 5], 'opinion': [5, 5, 5, 5, 5, 4, 5, 4, 5, 4, 5, 5, 4, 5, 3, 4, 5, 5, 3, 5, 5, 4, 4, 5, 4, 5, 2, 5, 5, 5, 4, 3, 5, 5, 5, 4, 4, 5, 5, 5, 5, 5, 5, 5, 3, 5, 5, 4, 5, 5, 4, 4, 4, 4, 5, 5], 'místico': [4, 5, 5, 5, 5, 5, 5], 'fundidora': [5, 5, 5, 4, 5, 5, 5, 5], 'cena': [5, 5, 5, 5, 5, 5, 5, 5, 5, 5, 5, 4, 5, 5, 5, 5, 5, 5, 5, 5, 5, 5, 5, 5, 5, 1, 3, 5, 5, 5, 5, 5, 5, 5, 4, 4, 5, 5, 5, 5, 5, 4, 5, 5, 4, 5, 5, 5, 5, 5, 5, 5, 2, 5, 5, 1, 5, 5, 3, 5, 3, 3, 1, 5, 4, 4, 5, 5, 5, 5, 5, 5, 5, 5, 4, 5, 5, 5, 5, 5, 5, 5, 5, 4, 5, 5, 5, 5, 4, 5, 5, 5, 5, 5, 5, 5, 5, 5, 5, 5, 5, 5, 5, 4, 5, 5, 5, 5, 5, 5, 5, 5, 5, 5, 5, 5, 5, 5, 5, 5, 5, 5, 5, 5, 5, 5, 5, 5, 5, 5, 5, 4, 5, 5, 5, 5, 5, 5, 5, 5, 5, 5, 5, 5, 5, 5, 5, 4, 5, 5, 5, 5, 5, 5, 5, 5, 5, 5, 5, 5, 4, 5, 1, 5, 5, 5, 2, 5, 3, 5, 5, 5, 5, 5, 5, 5, 4, 5, 5, 5, 5, 5, 5, 5, 5, 5, 4, 3, 5, 5, 5, 5, 5, 5, 5, 3, 5, 5, 4, 5, 5, 1, 5, 5, 5, 5, 5, 5, 4, 5, 5, 4, 5, 4, 5, 5, 5, 5, 5, 5, 5, 5, 5, 5, 3, 5, 5, 5, 5, 5, 5, 5, 5, 5, 5, 5, 5, 5, 5, 5, 5, 5, 5, 5, 5, 5, 5, 5, 5, 5, 5, 4, 5, 5, 5, 5, 5, 5, 5, 5, 5, 5, 5, 5, 5, 4, 5, 5, 5, 5, 5, 5, 5, 5, 4, 5, 5, 3, 5, 5, 5, 5, 5, 5, 5, 4, 5, 5, 5, 5, 5, 4, 5, 5, 5, 5, 5, 5, 5, 3, 5, 5, 5, 5, 5, 5, 5, 5, 5, 5, 5, 4, 5, 5, 5, 5, 5, 5, 5, 5, 5, 5, 5, 4, 5, 5, 5, 5, 5, 5, 5, 5, 5, 4, 5, 5, 5, 5, 5, 5, 5, 5, 5, 5, 5, 5, 4, 5, 5, 3, 5, 5, 5, 5, 5, 5, 5, 5, 5, 4, 4, 5, 5, 4, 5, 1, 3, 3, 3, 3, 3, 4, 4, 4, 5, 5, 5, 5, 5, 5, 5, 5, 5, 5, 5, 5, 5, 5, 5, 5, 5, 5, 5, 5, 5, 5, 5, 5, 5, 5, 5, 5, 5, 5, 5, 5, 5, 5, 5, 5], 'almurzo': [5], 'granlugar': [5], 'opinión': [5, 4, 5, 5, 5, 5, 4, 5, 5, 1, 5, 5, 5, 3, 5, 5, 5, 5, 5, 4, 5, 5, 5, 5, 3, 5, 5, 5, 3, 5, 5, 4, 5, 4, 5, 5, 5, 5, 5, 5, 4, 5, 5, 5, 5, 5, 3, 5, 5, 5, 5, 3, 5, 5, 5, 5, 5, 5, 3, 5, 5, 5, 5, 5, 5, 3, 5, 5, 5, 5, 5, 5, 5, 5, 5, 5, 5, 5, 5, 5, 4, 5, 5, 5, 5, 4, 3, 4, 5, 5, 5, 5, 5, 5, 5, 5, 5, 5, 4, 5, 5, 4, 5, 3, 5, 3, 5, 5, 5, 5, 5, 5, 5, 5, 5], 'típico': [5, 4, 4, 5, 4, 4, 5, 3, 5, 5, 5, 3, 4, 4, 4, 3, 5, 5, 1, 4, 4, 3, 3, 3, 4, 5, 5], 'invitacion': [5], 'historico': [4, 3, 4, 5, 4, 3, 5, 5, 5, 5, 5, 5, 4, 5, 5, 4, 5, 5, 4, 5, 5, 3, 4, 4, 5, 5, 5, 3, 4, 5, 5, 3, 3, 4, 4, 5, 5, 5, 5, 4, 3, 4, 4, 4, 4, 4, 4, 4, 5, 5, 4, 5, 4, 3, 4, 4, 5, 5, 4, 4, 5, 4, 5, 3, 5, 5, 4, 4, 5, 4, 5, 4, 4, 5, 3, 4, 4, 4, 5, 5, 5, 4, 4, 4, 5, 5, 4, 4, 5, 5, 3, 5, 4, 4, 4, 5, 5, 3, 3, 5, 5, 4, 5, 4, 5, 4, 5, 4, 5, 4, 4, 4, 5, 4, 4, 5, 5, 5, 5, 3, 5, 4, 5, 4, 4, 5, 4, 5, 5, 4, 3, 4, 5, 4, 4, 4, 4, 4, 5, 5, 5], 'rico': [4, 5, 4, 5, 4, 5, 5, 4, 4, 5, 4, 5, 3, 4, 5, 4, 4, 4, 4, 5, 5, 4, 4, 4, 5, 3, 5, 4, 4, 5, 5, 4, 3, 5, 4, 4, 5, 4, 4, 4, 1, 4, 5, 4, 4, 4, 4, 4, 5, 5, 4, 5, 3, 4, 4, 4, 4, 5], 'museo': [5, 4, 5, 4, 5, 4, 4, 5, 5, 5, 5, 4, 5, 5, 4, 4, 5, 4, 4, 4, 5, 3, 5, 4, 5, 5, 5, 5, 5, 5, 5, 4, 5, 5, 5, 5, 5, 3, 3, 3, 2, 3, 4, 5], 'reflexion': [5], 'encantado': [5, 5, 5, 5, 5, 5, 5, 4, 5, 5, 5, 5, 5, 5, 5, 5, 5, 5, 5, 5, 5, 5, 5, 5, 5, 5, 5, 5, 5, 5, 5, 5, 5, 5, 4, 5, 5], 'sobrevalorado': [3, 2, 1, 3, 3, 3, 3, 3, 3, 3, 1, 3, 2, 3, 3, 3, 3, 2, 3, 2, 3, 2, 3, 4, 1, 3, 3, 2, 4, 3, 3, 3, 2, 4, 2, 2, 3, 3, 3, 3, 3, 1, 3, 3, 3, 2, 3, 3, 2, 3, 2, 3, 3, 1, 3, 3, 2, 3, 3, 3, 3, 3, 3, 3, 2, 3, 1, 1, 3, 3, 3, 2, 3, 2, 3, 3, 2, 3, 2, 3, 3, 2, 2, 2, 3, 3, 3, 2, 3, 4, 3, 3, 2, 3, 2, 3, 3, 1, 3, 2, 2, 2, 2, 2, 3, 2, 1, 2, 2, 2, 2, 2, 3], 'fenomenal': [4, 5, 5, 5, 5, 5, 5, 5, 5, 5, 5, 4, 5, 5, 5, 5, 5, 4, 5, 5, 5, 5, 5, 5, 5, 5, 5, 5, 5, 5, 5, 4, 5, 5, 4, 5], 'deportivo': [4], 'vacacional': [5, 4], 'riquísimo': [5, 5, 5, 5, 4, 5, 5, 5, 5, 5, 4, 5, 5, 5, 5, 5, 5, 5, 5, 5, 5, 5, 5, 5, 5, 5, 5, 5, 4, 5, 4, 5, 4, 5, 5, 5, 5, 5, 4, 5, 5, 5, 5, 5, 5, 5, 5, 5, 5, 5], 'giornata': [5, 5], 'inolvidable': [5, 5, 5, 5, 4, 5, 5, 5, 5, 5, 5, 5, 5, 5, 5, 5, 5, 4, 5, 5, 5, 5, 5, 5, 5, 5, 5, 5, 5, 5, 5, 5, 5, 5, 5, 5, 5, 5, 5, 5, 5, 5, 5, 5, 5, 5, 5, 5, 5, 5, 5, 5, 5, 5, 4, 5, 5, 5, 5, 4, 4, 4, 5, 5, 5, 5, 5, 4, 5, 5, 5, 5, 5, 5, 5, 5, 5, 5, 5, 5, 5, 5, 5, 5, 5, 4, 5, 4, 4, 5, 5, 5, 5, 5, 4, 5, 5, 5, 4, 5, 5, 5, 5, 4, 5, 5, 5, 5, 5, 5, 3, 5, 5, 5, 5, 5, 5, 5, 5, 5, 5, 5, 5, 5, 5, 5], 'cliente': [5, 5], 'pasear': [5, 4, 4, 5, 4, 4, 5, 4, 4, 5], 'bazar': [5], 'felicitación': [5, 5, 5, 5, 5, 5, 5, 5, 5, 5, 5, 5, 5, 4, 5, 5, 5, 5, 5, 5, 5, 5, 5, 5, 5, 4, 5, 5, 5, 5, 5, 5, 5, 5, 5, 5, 5, 5, 5, 5, 5, 5, 4, 5, 5, 5, 5, 4, 5, 5, 4, 5, 5, 5, 5, 5, 5, 5, 5, 5, 5, 5, 5, 5, 5, 5, 5, 5, 5, 5, 5, 5, 5, 5, 5, 5, 5, 5, 5, 3, 5, 5, 5, 5, 5, 5, 5, 5, 4, 5, 5, 5, 5, 5, 5, 5, 5, 5, 5, 5, 5, 5, 5, 5, 5, 5, 4, 4, 5, 5, 5, 5, 5, 5, 5, 5, 5, 5, 5, 5, 5, 5, 5, 5], 'deslumbrante': [5, 5, 5, 5, 5, 5, 5, 5, 5, 5, 5, 5, 5, 5, 5, 5, 4, 5, 5, 5, 5, 5, 5, 5, 5], 'deliciosoo': [5], 'nogada': [4], 'bn': [5], 'encanto': [5, 4, 4, 4, 5, 5, 5, 4, 5, 5, 4, 4, 5], 'vista': [5, 5, 5, 5, 4, 3, 3, 5, 4, 5, 5, 4, 5, 5, 5, 3, 5, 4, 5, 5, 4, 4, 3, 3, 5, 5], 'triste': [5, 2, 3, 1, 2, 2, 3, 4], 'perfección/perfection': [5], 'mejorar': [4, 3, 5, 3, 3, 5, 3, 5, 4, 5, 4, 4, 3, 1], 'macroplaza': [4, 4, 5, 5, 4, 4, 5, 5], 'experiencia': [5, 5, 5, 5, 3, 5, 4, 5, 5, 4, 5, 4, 3, 5, 5, 4, 5, 5, 5, 5, 5, 4, 5, 5, 5, 5, 4, 5, 5, 5, 5, 5, 5, 5, 5, 5, 5, 5, 4, 5, 5, 5, 5, 4, 5, 5, 4, 5, 5, 4, 5, 5, 5, 5, 5, 5, 5, 5, 5, 5, 5, 5, 4, 5, 5, 5, 5, 4, 5, 5, 5, 3, 5, 5, 4, 4, 5, 5, 5, 5, 5], 'monumental': [5, 5, 5, 5, 4, 5, 5, 5, 4, 4, 5, 4, 5, 5, 5, 5, 4, 5, 5, 5, 5, 5, 5, 5], 'inigualable': [5, 5, 5, 5, 5, 5, 5, 5, 5, 5, 5, 5, 5, 5, 5, 5, 5, 5, 1, 5, 5, 5, 5, 5, 5, 5, 5, 5, 5], 'relajante': [5, 5, 4, 5, 5, 4, 4, 5, 5, 5, 4, 4, 5, 3, 4, 4, 5, 5, 4, 4, 4, 4, 5, 4, 5, 4, 5, 5, 5, 5, 5, 5, 4, 5, 4, 5, 4, 5, 4, 5, 4, 4, 5, 4, 5, 5, 4, 5, 4, 5, 5, 5, 5, 5, 5, 3, 4, 4, 5, 4, 4, 5, 4, 4, 4, 4, 4, 4, 5, 5, 5, 5, 5, 5, 5], 'lindo': [3, 5, 3, 4, 3, 5, 4, 5, 5, 4, 4, 5, 4, 4, 4, 4, 5, 5, 4, 5, 5, 4, 4, 5, 5, 5, 5, 4, 5, 4, 4, 3, 5, 4, 4, 3, 4, 5, 3, 3, 5, 5, 4, 4, 5, 4, 3, 5, 5, 4, 4, 4, 5, 3, 5, 4, 4, 5, 4, 4, 5, 3, 5, 3, 3, 4, 5, 4, 4, 3, 5, 5, 5, 5, 4, 5, 4, 4, 5, 4, 5, 4, 3, 4, 4, 5, 4, 4, 4, 5, 4, 5, 5, 4, 4, 5, 5, 5, 5, 4, 4, 5, 4, 5, 4, 3, 5, 3, 5, 4, 5, 4, 5, 4, 5, 4, 4, 5, 5, 3, 4, 4, 5, 5, 5, 3, 3, 5, 3, 4, 5, 4, 3, 5, 5, 3, 5, 5, 5, 5, 5, 5, 5, 4, 4, 4, 5, 5, 5, 4, 5, 4, 3, 5, 3, 4, 5, 4, 4, 5, 5, 5, 4, 3, 5, 4, 5, 4, 5, 4, 4, 4, 5, 5, 5, 4, 3, 5, 3, 5, 4, 5, 4, 5, 5, 3, 4, 5, 4, 5, 5, 4, 5, 5, 4, 5, 4, 5, 5, 4, 5, 4, 4, 4, 4, 5, 4, 4, 4, 5, 4, 5, 4, 4, 5, 5, 3, 4, 4, 5, 4, 3, 4, 4, 4, 4, 4, 4, 4, 4, 5, 3, 3, 3, 4, 4, 4, 4, 4, 4, 5, 5, 5, 5, 5, 5], 'malisimo': [1, 1, 1, 1, 1, 1, 2, 1, 2, 1, 1, 1], 'grandeza': [5, 4, 5, 4], 'senderismo': [5], 'pareja': [5, 5, 5, 5, 5, 5, 5, 5, 5, 5, 5, 5, 5, 4, 5, 5, 5, 5, 5, 4, 5, 5, 5], 'xcaret': [3], 'sugerencia': [4, 4, 4, 4, 3, 4, 4, 4, 3, 3, 4, 4, 5, 5, 2, 5, 5, 3, 4, 4, 4, 3, 4, 5, 3, 2, 4, 3, 4, 5, 3, 2], 'surrealista': [4, 5, 5, 5, 5, 5], 'emblematica': [5, 4], 'alejandra': [1], 'descanso': [4, 5, 5, 5, 5, 5, 5, 4, 5, 5, 5, 5, 4, 4, 4, 5, 5, 5, 4, 5, 5, 5, 5, 5, 5, 4, 5, 4, 5, 5, 5, 3, 4, 4, 5, 4, 4, 5, 5, 5, 3, 5, 5, 5, 3, 5, 5, 4, 5, 5, 5, 5, 5], 'buffet': [3, 5, 5, 5], 'francy': [5], 'exquisito': [5, 5, 5, 5, 5, 4, 5, 5, 5, 4, 5, 5, 5, 5, 5, 5, 5, 5, 5, 5, 4, 5, 5, 5, 5, 5, 5, 5, 5, 5, 5, 5, 5, 5, 5, 5, 5, 5, 5, 5, 5, 4, 5, 5, 5, 5, 5, 5, 5, 5, 5, 5, 5, 5, 5, 5, 5, 5, 5, 5, 5, 5, 5, 5, 5, 5, 5, 5, 5, 5, 5, 5, 5, 4, 5, 5, 5], 'belllísimo': [5], 'visto': [4, 4, 4, 4, 4, 5, 5, 5, 5, 5, 5, 4, 4, 5, 5], 'regular': [3, 3, 2, 2, 3, 4, 2, 3, 3, 3, 3, 3, 2, 2, 3, 3, 3, 3, 3, 3, 3, 3, 3, 3, 3, 3, 2, 3, 3, 3, 3, 3, 2, 3, 3, 3, 3, 3, 2, 3, 3, 3, 4, 3, 2, 3, 3, 3, 3, 2, 3, 4, 4, 3, 3, 3, 3, 3, 3, 2, 3, 3, 3, 3, 3, 3, 3, 3, 3, 3, 2, 3, 3, 3, 3, 3, 4, 3, 3, 3, 3, 3, 3, 3, 3, 3, 2, 3, 3, 3, 3, 3, 3, 3, 3, 3, 3, 3, 3, 2, 3, 2, 3, 3, 3, 3, 3, 3, 3, 3, 3, 3, 3, 3, 3, 3, 3, 3, 3, 3, 3, 2, 3, 3, 4, 3, 2, 3, 3, 3, 3, 2, 4, 2, 3, 3, 3, 2, 3, 3, 3, 3, 3, 3, 2, 3, 2, 3, 3, 2, 2, 3, 2, 3, 3, 3, 3, 3, 3, 3, 3, 3, 3, 2, 3, 3, 3, 3, 3, 3, 3, 3, 2, 3, 2, 3, 3, 3, 3, 3, 3, 4, 3, 3, 4, 3, 3, 3, 1, 3, 2, 2, 3, 3, 3, 3, 3, 3, 3, 3, 3, 3, 3, 3, 3], 'magia': [5, 5, 4, 5, 5, 5, 5, 5, 5, 5, 5, 5, 5, 5, 5, 5, 5, 5, 5, 5, 5, 4, 5], 'complaint': [1], 'aterrador': [1, 1, 5], 'awesomr': [4], 'lindisimo': [5, 5, 4, 5, 5, 4, 4, 5, 5, 5, 5, 4, 5, 5], 'admirable': [5, 5, 4, 5, 5, 5, 5, 4], 'malecon': [5, 5, 4, 4, 4, 5, 4, 4, 4, 5, 4, 4, 4, 4, 4, 4, 3, 5, 5, 4, 5, 5, 5, 5, 4, 4, 3, 4, 4, 4, 5], 'caminata': [5, 5, 5, 4, 4, 4, 4, 5, 5, 5, 4, 5, 5, 5, 5, 5, 5, 4, 4, 4, 4, 4, 5, 4, 5, 5, 5, 5, 5, 4], 'tropicana': [5, 5, 5, 4, 4, 4, 5, 3, 5, 5, 3], 'recreativo': [5, 4], 'romanticismo': [5, 5, 5, 4], 'relajado': [5, 4, 4, 4, 4, 4, 5, 4, 4], 'aburrido': [3, 2, 3, 1, 2, 2, 1, 1, 3, 2, 1, 2, 2, 3, 3, 3, 1, 2, 3, 1, 3, 3, 2, 1, 2, 3], 'inimaginable': [5, 5, 5, 5, 5, 5, 4], 'alucinante': [5, 5, 5, 4, 5, 5, 5, 5, 5, 5, 5, 5, 4, 5, 5, 5, 5, 4, 5, 5, 5, 5, 5, 5, 5, 5, 5, 5, 5, 5, 5, 4, 5], 'pasado': [5, 5], 'obligado': [5, 5, 5, 4, 2, 5, 5, 5, 5, 5, 5, 5, 5, 5, 5, 5, 4, 5, 3, 5, 4, 3, 4, 4, 4, 5, 5, 3, 5, 5, 5, 4, 4, 5, 5, 5], 'bello': [4, 5, 5, 5, 5, 5, 5, 5, 5, 4, 5, 4, 5, 5, 5, 5, 4, 5, 5, 4, 5, 5, 4, 5, 5, 4, 5, 5, 5, 5, 4, 4, 5, 5, 4, 5, 5, 4, 5, 5, 5, 5, 5, 4, 5, 4, 5, 5, 5, 5, 4, 5, 5, 4, 5, 4, 5, 4, 5, 5, 4, 4, 5, 5, 4, 5, 5, 5, 5, 5, 4, 5, 5, 5, 5, 4, 5, 5, 5, 5, 4, 5, 5, 5, 5, 5, 5, 5, 5, 5, 5, 4, 5, 5, 5, 5, 4, 5, 5, 5, 4, 5, 4, 5, 5, 4, 5, 5, 5, 5, 5, 5, 4, 5, 5, 3, 5, 5, 5, 5, 5, 4, 5, 4, 5, 5, 5, 5, 4, 5, 5, 5, 4, 5, 4, 5, 5, 4, 4, 5, 5, 5, 5, 5, 5, 5, 3, 5, 5, 5, 4, 5, 5, 4, 5, 4, 4, 5, 5, 5, 5, 5, 5, 4, 5, 5, 5, 5, 5, 4, 4, 5, 5, 5, 5, 5, 5, 5, 5, 4, 5, 5, 5, 4, 5, 5, 5, 5, 4, 4, 3, 3, 4, 4, 4, 4, 4, 4, 4, 5, 5, 5, 5, 5, 5, 5, 5], 'endimet': [5, 5, 5], 'mrs': [4, 5, 5, 5, 5, 5], 'arte': [5, 5, 5, 5, 5, 4, 5, 5, 5, 5, 5, 5, 5, 5, 5, 5, 5, 4, 5], 'despedida': [5, 5, 5, 5, 5, 5, 5, 5, 5, 4, 5], 'catedra': [3], 'insuperable': [5, 5, 5, 5, 5, 5, 5, 5, 5, 5, 5, 5, 5, 5], 'mucho': [5, 4, 4, 5], 'cubania': [5], 'enorme': [3, 4, 5, 4, 5, 4, 4, 4, 4, 5, 4, 5, 4, 5, 5, 5, 4, 4, 4, 2, 5, 3, 5, 4, 5, 5, 5, 5, 4, 3, 5, 4, 5, 5, 4, 5, 5, 4, 4, 4, 5], 'pesadilla': [1, 1, 1, 2], 'colonial': [5, 5, 4, 5, 5, 5, 4, 5, 5, 3, 4, 4, 4, 5, 5, 4, 4, 5, 5, 5, 5, 4, 5, 4, 5, 5, 4, 5, 5, 5, 5, 4, 5, 5, 3, 5, 4, 5, 4, 5], 'playa': [5, 5, 5, 5, 5, 5, 5, 5, 5, 5, 5, 5, 5, 5, 5, 5, 5, 5, 5, 5, 5, 5, 5, 5, 5, 5, 5, 5, 5, 5, 5, 5, 5, 5, 4, 5, 5, 5, 4, 5, 5, 5, 5, 5, 5, 5, 5, 5, 5, 5, 5, 5, 5, 5, 5, 5, 5, 5, 5, 5, 5, 5, 5, 5, 5, 4, 5, 5, 5, 5, 5, 5, 5, 5, 5, 5, 5, 5, 5, 5, 5, 5, 5, 5, 5, 5], 'desayuno': [5, 5, 5, 3, 4, 5, 5, 4, 5, 5, 5, 5, 5, 4, 5, 3, 5, 4, 4, 5, 3, 5, 2, 5, 4, 3, 5, 5, 4, 3, 5, 4, 4, 5, 5, 5, 5, 5, 5, 4, 5, 3, 4, 5, 5, 4, 5, 5, 5, 5, 5, 5, 5, 3, 5, 5, 5, 5, 5, 5, 3, 5, 5, 5, 1, 5, 5, 5, 4, 4, 5, 5, 3, 3, 5, 5, 5, 4, 3, 3, 1, 5, 1, 4, 5, 5, 5, 5, 5, 5, 5, 5, 5, 5, 4, 5, 5, 5, 5, 5, 5, 5, 5, 4, 5, 5, 5, 4, 5, 5, 4, 5, 5, 3, 5, 5, 5, 5, 5, 5, 5, 5, 5, 3, 5, 3, 2, 3, 4, 5, 5, 5, 5, 3, 5, 5, 5, 5, 5, 1, 5, 5, 1, 5, 5, 5, 4, 1, 1, 1, 2, 2, 3, 3, 4, 4, 4, 4, 4, 4, 5, 5, 5, 5, 5, 5, 5, 5, 5, 5, 5, 5, 5, 5, 5, 5, 5, 5], 'serivicio': [5], 'magnifico': [5, 5, 5, 4, 5, 5, 5, 5, 5, 5, 5, 5, 5, 5, 5, 5, 5, 4, 5, 5, 4, 5, 5, 5, 5, 5, 5, 5, 5, 5, 5, 5, 5, 5, 4, 5, 5, 4, 5, 5, 5, 5, 5, 5, 5, 5, 5, 4, 5, 5, 5, 5, 4, 5, 5, 5, 5, 5, 5, 5, 5, 5, 5, 5, 4, 4, 5, 5, 5, 5, 5, 5, 5, 5, 5, 5], 'icreíble': [5], 'religión': [5], 'cenita': [5, 5, 5], 'hotelazo': [4, 4, 5, 5, 5, 4, 5], 'ok': [3, 3, 3, 3, 3, 3, 4, 4, 3, 3, 5, 3, 4, 4, 3, 4, 4, 4, 3, 3, 3, 5, 3, 3, 4, 2, 3, 4, 3, 3, 4, 3, 4, 3, 3, 4, 3, 4, 3, 3, 2, 3, 3, 3, 3, 3, 3, 4, 4], 'maravillossa': [5], 'geniaaaaal': [5], 'mirador-restaurante': [4], 'buenisimo': [5, 4, 5, 5, 5, 5, 5, 4, 5, 5, 5, 5, 5, 5, 5, 5, 5, 5, 5, 5, 4, 5, 5, 5, 5, 5, 5, 4, 5, 5, 5, 5, 5, 5, 5, 5, 5, 4, 5, 5, 5, 4, 5, 5, 5, 5, 5, 5, 5, 5, 5, 4, 4, 5, 5], 'excepcional': [5, 5, 5, 5, 5, 5, 5, 5, 5, 5, 5, 5, 5, 5, 5, 5, 5, 5, 5, 5, 5, 5, 5, 5, 5, 4, 5, 4, 5, 5, 5, 5, 5, 4, 5, 5, 5, 5, 5, 5, 5, 5, 5, 5, 5, 5, 5, 5, 5, 5, 5, 5, 5, 5, 5, 5, 5, 5, 5, 5, 5, 5, 5, 5, 5, 5, 5, 5, 5, 5, 5, 5, 5, 5, 5, 5, 5, 5], 'pequeño': [4, 3, 4, 3, 3, 3, 3, 3, 3, 3, 4, 3, 4, 5], 'divertido': [5, 4, 5, 5, 5, 5, 5, 3, 5, 5, 3, 5, 4, 4, 4, 5, 4, 5, 4, 3, 4, 3, 5, 5, 4, 3, 3, 5, 5, 4, 4, 4, 4, 5, 4, 3, 4, 4, 5, 5, 5, 5, 4, 4, 5, 5, 4, 5, 4, 3, 5, 4, 5, 4, 5, 3, 4, 5, 4, 3, 4, 5, 4, 5, 4, 5, 3, 3, 4, 4, 3, 4, 3, 5, 5, 4, 4, 4, 5, 5, 5, 5, 4, 3, 5, 5, 4, 4, 5, 4, 3, 3, 4, 4, 5, 4, 4, 4, 4, 4, 4, 5, 5, 5, 5, 5, 5], 'pesimo': [2, 1, 1, 1, 1, 1, 1, 1, 1, 1, 1, 1, 1, 1, 1, 1, 1, 1, 2, 2, 1, 1, 1, 2, 2, 1, 1, 1, 1, 1, 2, 1, 2, 1, 1, 1, 1, 1, 1, 1, 1, 1, 1, 1, 1, 1, 1, 1, 1, 1, 1], 'tqm': [5], 'excursion': [4, 5, 5, 5, 5, 5], 'personal': [2, 5, 5, 3, 5, 4, 5, 3, 2, 5, 5, 4, 5, 4, 3, 5, 5, 3, 4, 4, 5, 5, 4, 5, 4, 5, 5, 5, 5], 'fantastic': [5], 'riquisississimo': [5], 'huésped': [1], 'magnificar': [5, 4, 4, 4, 4, 5, 4, 5, 4, 5, 5, 5, 5, 5, 5, 5, 4, 5, 5, 5, 4, 5, 4, 5, 4, 5, 5, 4, 5], 'atención': [5, 5, 5, 5, 5, 5, 4, 1, 5, 5, 5, 5, 5, 5, 5, 5, 5, 5, 5, 3, 5, 5, 5, 5, 4, 4, 4, 1, 4, 4, 4, 5, 5], 'sorprendente': [4, 5, 4, 4, 5, 5, 5, 4, 5, 4, 4, 5, 4, 5, 4, 5, 5, 5, 4, 5, 5, 5, 5, 5, 5, 5, 5, 5, 5, 5, 5, 5, 4, 5, 5, 4, 5, 5, 4, 5, 4, 5, 4, 5, 4, 5, 5, 4, 5, 4, 5, 5, 4, 4, 5, 5, 5, 5, 4, 5, 5, 4, 5, 5, 4, 5, 5, 5, 5, 5, 5, 5, 5, 5, 5, 5, 5, 5, 5, 5, 5, 5, 5, 5, 5, 4, 5, 5, 4, 5, 5, 5, 4, 4, 5, 5, 5, 5, 5, 5, 5, 5, 5, 5, 5, 5, 5, 5, 5, 4, 4, 5, 5, 5, 5, 5, 5, 5, 4, 5, 5, 5, 5, 4, 5, 5, 5, 4, 5, 5, 5], 'dawn': [5, 5], 'exelente': [5, 5, 5, 5, 5, 5, 5, 5, 5, 5, 5, 5, 5, 5, 5, 5, 5, 5, 5, 5, 5, 5, 5, 5, 5, 5, 5, 4, 5, 4, 4, 5, 5, 5, 5, 5, 5, 5, 5, 5, 5, 5, 5, 5, 5, 5, 5, 5, 5, 5, 5, 5, 5, 5, 5, 5, 5, 5, 4, 5, 5, 4, 5, 5, 5, 5, 5, 5, 5, 5, 5, 5, 5, 5, 5, 5, 5, 5, 5, 5, 5, 5, 5, 3, 5, 5, 5, 5, 5, 5, 5, 5, 5, 5, 5, 5, 5, 5, 5, 5, 4, 5, 5, 5, 5, 5, 5, 5, 5, 5, 5, 5, 5, 5, 5, 4, 5, 5, 5, 5, 5, 5, 5, 5, 5, 5, 5, 5, 5], 'preguntar': [5, 5, 5, 5, 5, 5, 5, 5, 5, 5, 5, 5, 5, 5, 5, 5, 5, 5, 5, 5, 5, 5, 5, 5, 5, 5, 5, 5, 5, 5, 5, 5, 5, 5, 5], 'bah': [3], 'callecita': [4], 'emblemático': [5, 3, 5, 4, 4, 3, 4, 5, 4, 4, 4, 4, 4, 5, 5, 5, 5, 4, 5, 4, 5, 5, 5, 4, 4, 4, 5, 5, 3, 5, 5, 5, 4, 1, 4, 4, 5, 5], 'porkamerica': [5, 5, 5], 'giornatta': [5, 5, 5, 5, 5, 5, 5, 5, 5, 5, 5, 5, 5, 5, 5, 5, 5, 5, 5, 5, 5, 5, 5, 4, 5, 5], 'wow': [5, 5, 5, 5, 5, 5, 5, 5, 5, 5, 5, 5, 5, 5, 4, 5, 5, 5, 5, 5, 5, 5, 5, 5, 5, 5, 5, 5, 5, 4, 5, 5, 5, 5, 5, 5], 'placer': [5, 5, 5, 5, 5, 4, 5, 2, 5, 4, 5], 'relajacion': [5, 5, 5, 5], 'señora': [5, 5, 5, 5], 'memorable': [5, 5, 5, 5, 5, 5, 5, 5, 5], 'zipaquirá': [5, 4, 4], 'carooo': [3], 'mantenimiento': [4, 5, 3, 3, 2, 1, 4, 4], 'valentina': [5], 'confortable': [5, 4, 4, 4, 5, 5, 5, 4, 4, 5, 5, 4, 4, 4, 4, 4, 4, 3, 5, 5, 5, 5, 4, 4, 5, 5, 4, 4, 5, 4, 5, 5, 4, 4, 4, 4, 5], 'amazing': [5, 5, 5, 5, 5, 5], 'equinoccio': [5, 5], 'compra': [4, 5, 5, 4, 4, 4, 5], 'encuesta': [4, 5, 5, 5, 5, 5, 4, 4, 5, 5, 5, 5, 5], 'xxxxx': [5, 4], 'felicidad': [5, 5, 4, 4, 5, 5, 5, 5, 5, 5, 5, 5, 4, 5, 5, 5, 5, 5, 5, 5, 5, 5, 5, 5, 5, 4, 5, 5, 5, 5, 5, 5, 5, 5, 5, 5], 'nice': [5, 4, 5, 5, 4, 5, 4, 5, 5, 4, 4, 5], 'expectacular': [5, 5, 5, 5, 4, 5, 5, 5, 5, 5, 5, 5, 5, 5, 5, 5, 5, 5, 5, 5, 5, 5, 5, 5, 5, 5, 5, 5, 5, 5, 4], 'turistico': [5, 4, 2, 1, 5, 3, 2, 3, 4, 3, 4, 3, 4, 5, 4, 3], 'teleférico': [4, 5, 4, 5, 5], 'gigante': [4, 5, 5, 4, 3, 5, 5], 'safari': [5, 5, 4, 5, 5, 5, 5], 'escape': [5, 5], 'festejo': [5, 5, 4, 5, 5, 5, 5, 5, 5, 3, 5, 5, 5, 5], 'hotel': [5, 4, 3, 5, 5, 5, 4, 5, 4, 5, 5, 5, 5, 5, 4, 2, 3, 4, 1, 4, 5, 5, 2, 4, 3, 4, 3, 5, 5, 5, 3, 3, 3, 5, 4, 5, 2, 4, 3, 2, 5, 4, 4, 5], 'guau': [5, 5, 5, 5, 5, 5, 4, 5, 5, 4, 4, 5, 5, 5, 5, 5, 5, 5, 5, 5, 5, 5, 5, 4, 5, 5, 5, 5, 5, 5, 5, 5, 5, 5, 5, 5, 5, 5, 5, 5, 5, 5, 5, 5], 'magico': [5, 5, 5, 5, 5, 5, 5, 5, 5, 5, 5, 5, 5, 5, 5, 4, 5, 5, 5, 5, 5, 5, 5, 5, 4, 5, 5, 5, 4, 5, 5, 5, 5, 5, 5, 5, 5, 5, 5, 5, 4, 5, 5, 5, 4, 5, 5, 5, 4, 4, 4, 5, 5, 5, 5, 5, 5, 5, 5, 5, 5, 5, 5], 'recomendación': [4, 5, 4, 5, 5, 5, 5, 5, 5, 3, 5, 5, 5, 5, 5, 4, 5, 5, 5, 4, 5, 5, 5, 5, 5, 5, 5, 4, 5, 5, 4, 5, 5, 5, 5, 5, 5, 5, 5, 5, 5, 5, 5, 5, 5, 5, 4, 4, 4, 5, 5, 4, 5, 3, 5, 5, 5, 4, 5, 5, 5, 5, 5], 'ciudad': [5, 5, 5, 5, 5, 4], 'celebración': [5, 5, 5, 5, 5, 5, 5, 5, 5, 4, 4, 5, 5, 5, 5, 5, 5, 5, 5, 5, 5, 5, 5, 5, 5, 5, 5, 5, 5, 5, 5, 5, 5, 5, 5, 5, 5, 5, 5, 5, 5, 5, 5, 5, 5, 5, 5, 5, 4, 5, 5, 5, 5], 'auténtico': [4, 4, 5, 3, 5, 5, 4, 5, 5, 3], 'corte': [5, 5], 'normalito': [3, 4, 3, 3, 3, 3, 3, 3, 3, 3, 3, 3, 3, 3, 3], 'mediocre': [2, 3, 2, 3, 3, 2, 3, 3, 2, 2, 2, 2, 2], 'paradiso': [4], 'andresco': [5], 'decente': [3, 3, 3, 3], 'bohemio': [5, 5, 3, 5, 4, 4, 4, 5, 5, 5, 5, 4, 3, 4, 4, 5, 4, 5], 'panoramico': [5], 'relax': [5, 4, 5, 5, 5, 5, 5, 5, 5, 4, 5, 4, 5, 5, 3, 4, 5, 4, 5, 4, 4, 5, 5, 5], 'graduación': [5, 5, 5, 5, 5, 5, 5, 5, 5, 5, 5, 5], 'desilusion': [2, 2, 3], 'simple': [2, 4, 3, 3, 4, 3, 3], 'serendipia': [5], 'guajirito': [5, 5], 'título': [4, 5], 'visitable': [4, 3, 4, 4, 4, 5, 3, 3, 3], 'naturaleza': [4, 5, 5, 4, 4, 4, 4, 4, 5, 5, 4, 5, 4, 5, 4, 5, 5, 5, 5, 4, 4, 4, 5, 5], 'maso': [2, 2, 3, 3], 'casual': [5, 3, 3, 3, 3, 5, 5, 5, 5], 'simbólico': [5, 4, 4, 5], 'fondita': [3], 'hospitalidad': [5, 5, 4, 5, 4, 5, 4, 5], 'volver': [5, 4, 4, 5, 5, 4, 5, 4, 5, 5, 5, 4, 5, 5, 5, 5, 4, 5, 5, 5, 5, 5, 5, 5, 5, 5, 5, 5, 5, 5, 3, 5, 4, 4, 4, 5, 5, 5, 5, 4, 5, 5, 4, 4, 4, 4, 3, 5, 5, 5, 4, 3, 5, 5, 5, 5, 5, 5, 5, 5, 5], 'luminasia': [5, 4, 5], 'lugar': [4, 4, 5, 5, 5, 4, 4, 5, 5], 'chevere': [4, 4, 5, 5, 5], 'inperdible': [5, 5, 4, 5, 4, 5, 5, 5, 5, 5, 5, 5, 5], 'exquisite': [5, 5], 'mortal': [2], 'familiar': [5, 5, 5, 5, 4, 5, 4, 5, 5, 5, 5, 5, 5, 5, 4, 4, 2, 5, 5, 5, 5, 3, 5, 2, 4, 5, 5, 4, 5, 5, 4, 2, 4, 5, 1, 4, 4, 5, 5, 5, 5, 5, 5, 5, 3, 4, 5, 5, 5, 4, 4, 5, 2, 5, 4, 4, 5, 5, 5, 5, 5], 'duda': [2, 4], 'favulous': [5], 'divino': [4, 5, 4, 5, 5, 4, 5, 5, 5, 5, 5, 4, 4, 5, 4, 5, 5, 5, 4, 5, 5, 5, 5, 5, 5, 4, 5, 5, 5, 5, 4, 4, 5, 5, 5, 5, 5, 5, 4, 5, 5, 4, 5, 5, 4, 5, 5, 5, 4, 5, 5, 5, 5, 5, 5, 5, 5, 5, 5, 5, 5, 5, 5, 5, 5, 5, 5], 'tristeza': [3, 2, 1], 'tardear': [5, 5, 5], 'fendipetroleo': [5], 'increibe': [5, 5, 5], 'cool': [5, 4, 5, 4, 4, 5, 4, 5, 5, 5, 4], 'ubicacion': [4, 3, 4, 4, 3, 5, 5, 3, 5, 4, 4], 'colombia': [5, 5, 5, 4, 5, 4], 'desagradable': [2, 1, 2, 3], 'suave': [2], 'magica': [5, 5, 5, 5, 5, 5, 5, 5, 5, 5, 4, 5, 4, 5, 4, 5, 5, 5, 5, 5, 5, 5, 5, 5, 5, 5, 5, 4, 5, 5, 4, 5, 5, 5, 5, 5, 5, 5, 5], 'fantastico': [5, 5, 5, 5, 5, 5, 5, 5, 5, 5, 4, 5, 4, 5, 5, 5, 5, 5, 5, 5, 5, 5, 5, 5, 5, 5, 5, 5, 5, 5, 5, 5, 5, 4, 5, 5, 5, 5, 5, 5, 5, 5, 5, 5, 5, 5, 5, 5, 4, 5, 5, 5, 5, 5, 5, 5, 5, 5, 4, 5, 5, 5, 5, 5, 5, 5, 5, 5, 5, 5, 5, 5, 5, 5, 5, 5, 5, 5, 5, 5, 5, 5], 'penoso': [1, 1, 1, 1, 1, 1, 1, 1, 1, 1], 'ejemplar': [4, 4], 'entretenido': [5, 5, 3, 5, 3, 5, 4, 5, 4, 5, 3, 5, 5, 5, 5, 4, 5, 4, 5, 3, 4, 5, 4, 3, 5, 5, 4, 5, 4, 5, 5, 4, 3, 4, 4, 4, 4, 5, 4, 5, 4, 5, 4, 5, 4, 5, 5, 4, 4, 5, 5, 4, 3, 5, 5, 5, 3, 5, 3, 4, 5], 'bellisimo': [5, 5, 5, 4, 5, 5, 5, 5, 5, 4, 5, 5, 5, 5, 5, 5, 4, 5, 5, 5, 4, 5, 5, 5, 5, 5, 4, 5, 5, 5, 5, 5, 5, 4, 5, 5, 5, 5, 4, 5, 5, 5, 5, 5, 5, 5, 5, 5, 4, 5, 5, 5, 5, 5, 5, 5, 4, 5, 5, 5, 5, 5, 5, 5, 5, 5, 5, 5, 5, 5, 5, 5, 5], 'limpieza': [3, 3, 2, 1, 2, 3, 4, 4, 4, 4, 3, 4, 2, 2, 3, 2, 3, 4, 3, 1, 1], 'monterrey': [5, 5, 5, 4], 'animado': [5, 4, 5, 5, 5, 4, 5, 4, 4, 4, 4, 4, 5], 'callejonear': [5], 'lindoo': [4], 'magestuosa': [5, 5, 5, 5, 5, 5], 'patrimonio': [5, 5, 4, 5, 5, 5, 5, 5, 5, 5], 'fundamental': [5], 'especial': [5, 5, 5, 5, 5, 5, 5, 4, 4, 5, 5, 5, 5, 4, 5, 4, 5, 5, 5, 5, 4, 5, 4, 5, 4, 5, 4, 5], 'piscina': [5, 4, 4, 5, 5, 4, 5, 4], 'bucolica': [5], 'muycolonial': [4], 'felicitacion': [5, 5, 5, 5, 5, 5, 5, 5, 5, 5, 5, 5, 5, 5], 'amway': [5, 5, 5, 5, 5, 5], 'otro': [5], 'variado': [4, 3], 'terrorífico': [1, 5], 'terrible': [1, 1, 2, 1, 1, 1, 1, 2, 1, 1, 1, 1, 1, 1, 1, 1, 1, 1, 1, 1, 1, 1, 1, 1, 1, 1, 1, 1, 1, 1, 1, 1, 1, 1, 1, 1, 1, 1, 1, 1, 1, 1, 3, 1, 1, 1, 1, 1], 'sincretismo': [4], 'compartir': [5, 5, 4, 5, 5, 5], 'execelente': [5, 4, 5, 5, 5, 5, 5], 'repetir': [5, 5, 5, 5, 5, 4, 4, 5, 4], 'pintoresca': [4, 4, 4, 3, 5, 4, 4, 4, 4, 4, 5, 5, 4, 5, 4, 5, 4, 4, 4, 5, 4, 4, 4, 5, 5, 4, 5, 4, 4, 5, 5, 4], 'abandonado': [2, 2, 1, 1, 2], 'preciosiiiiiisimo': [5], 'comodo': [4, 5, 4, 5, 2, 4, 5, 5, 5, 4, 4, 4, 5, 4, 4, 4, 4, 5], 'imprecion': [4], 'antigüedad': [5, 5, 5, 4, 5, 5], 'insalteable': [4], 'clásico': [4, 3, 4, 4, 5, 3, 4, 4, 4, 4, 3, 4, 3, 4, 5, 3, 3, 3, 4, 4, 4, 5, 5], 'decepcion': [3, 3, 3, 3, 1, 1, 2, 3, 3, 2, 3, 2, 2, 2, 1, 3, 3, 1, 2, 1, 3, 1, 3, 3, 2, 2, 2, 2, 2, 2, 5, 3], 'pésimo': [1, 1, 1, 1, 2, 1, 1, 1, 1, 2, 1, 1, 1, 1, 1, 1, 1, 1, 1, 1, 1, 1, 1, 1, 1, 1, 2, 1, 1, 1, 2, 1, 1, 2, 1, 1, 1, 2, 1, 1, 1, 1, 1, 1, 1, 1, 1, 1, 1, 1, 1, 1, 1, 1, 1, 1, 1, 1, 1, 1, 1, 1, 1, 3], 'aprender': [5, 5, 5, 5, 5, 5, 5, 5, 5, 5, 5, 5, 5, 5, 5, 5, 5, 5, 5, 5, 5, 5, 5, 5, 5, 5, 5, 5, 5, 5, 5, 5], 'fatal': [1, 1, 1, 1, 1, 1, 1, 1, 1, 1, 1, 1, 2, 1, 1], 'decepxionante': [1], 'estupendo': [4, 5, 5, 4, 5, 5, 5, 3, 4, 4, 5, 5, 5, 5, 5, 5, 5, 5, 5, 5, 5, 4, 4, 5, 5, 5, 5, 5, 5, 5, 5], 'buenísimo': [5, 5, 5, 4, 5, 5, 5, 5, 5, 5, 5, 5, 5, 5, 5, 5, 4, 5, 4, 5, 5, 4, 5, 5, 5, 5, 5, 5, 5, 5, 5, 5, 5, 5, 5, 5, 5, 5, 5, 5, 5, 5, 5, 5, 5, 5, 5, 5, 5, 5, 5, 5, 5, 5], 'fasinante': [5, 5, 4, 4], 'imperdibl': [4], 'informacion': [4, 4, 4, 4, 4, 4, 4, 4, 4, 4, 4, 4, 4, 4, 4], 'deleite': [4, 5, 5, 4, 5], 'fortaleza': [5, 4, 4, 4, 4, 5, 5, 4, 5, 5, 5, 5, 5, 5, 5, 3, 4, 4, 5], 'visitenla': [5], 'jimena': [5, 5, 5, 5, 5, 5, 5], 'habana': [4, 5, 5, 5, 5, 4, 2, 5, 4, 4, 5, 4, 4, 5, 5], 'normalita': [3], 'estadía': [4, 5, 5, 5, 5, 5, 5, 4, 4, 5, 4, 5, 5, 5, 3, 5, 5, 4, 5, 5, 5, 3, 3, 5], 'negocio': [4, 5, 5, 5, 5, 5, 5, 5, 5, 5, 4, 4, 5, 4, 5, 5, 1, 5, 3, 4, 4, 5, 5, 5, 5, 4, 3, 5, 5, 5], 'clasico': [5, 4, 4, 4, 5, 3, 4, 3, 4, 5, 5, 5, 5, 5, 3, 3, 4, 5, 5, 4, 4, 4, 2, 4], 'aluscinante': [5], 'recomendacion': [4, 5, 5, 5, 5, 5, 4, 5, 3, 5, 4, 5, 5, 4, 5, 5, 5, 5], 'matrimonio': [5, 5, 5, 5], 'practico': [5, 4], 'calidad': [5, 5, 5, 5, 5, 5, 5, 5, 5, 5, 5, 5, 5, 5, 5, 5, 5, 5, 5, 5, 3, 5, 5, 5, 5, 5, 5, 5, 5], 'experimentar': [3], 'navidad': [5, 4, 5, 5, 5, 4, 4, 4, 4, 5, 5, 5, 5, 5, 5], 'interesantísimo': [5, 5, 5, 5, 5, 5, 5], 'sorpresa': [5, 4, 4, 4, 4, 5, 5, 5, 5, 4, 5, 5, 4, 4, 5, 5, 5, 5], 'promedio': [3, 3, 3, 3, 2, 3, 4, 3, 3, 3, 3, 3, 3, 3, 3, 3], 'elevador': [4, 4, 4, 4, 3, 4, 3, 3, 3, 4, 3, 5, 3, 4, 4], 'popular': [4, 4, 4, 4], 'turístico': [5, 5, 3, 4, 3, 3, 3, 4, 3, 4, 4, 2, 4, 4, 4, 4, 5, 3, 5, 4, 3, 4, 5], 'asqueroso': [1, 1, 1, 1, 1, 1, 1, 1], 'exekente': [5, 5], 'original': [5, 4, 5, 4, 4, 4, 5, 4, 4, 3, 5, 5, 5, 5, 4, 4, 5, 3, 4, 4, 4], 'recorrido': [4, 4, 5, 5, 4, 3, 4, 5, 5, 3, 4, 5, 3, 5, 5, 5, 3, 4], 'visit': [4], 'masaje': [5, 5], 'descuidado': [2, 3, 3, 3, 3, 1, 4, 4, 2, 2, 3, 5, 5, 3, 3, 1, 2, 3, 3, 3, 3, 3, 3, 3, 4], 'ingeniero': [5, 5, 5, 1, 5, 5, 5, 5, 5], 'sentido': [5], 'centrico': [4, 5, 2, 4, 3, 3, 4, 5, 4, 4, 3, 5, 3, 4, 4, 4, 5, 4], 'comodidad': [5, 3, 3, 5, 5, 5, 5, 5, 5, 5, 5, 5, 3, 5, 5, 5, 5, 5, 4, 5, 4, 5, 5, 4, 5, 5, 5, 4, 4], 'bellísimo': [5, 4, 5, 5, 5, 5, 5, 5, 5, 5, 4, 5, 4, 4, 4, 5, 5, 5, 2, 5, 4, 5, 5, 5, 5, 5, 5, 5, 5, 5, 5, 5, 5, 5, 4, 5, 5, 5, 5, 5, 5, 5, 5, 4, 5, 5, 5, 5, 5, 5, 5, 5, 4, 5, 5, 5, 5, 5, 5, 5, 5, 5, 4, 4, 5, 5, 5, 5, 5, 5, 5, 5, 5], 'tradición': [5, 4, 3, 4, 5, 4, 5, 5, 4, 5, 4, 4, 3, 4, 5, 5, 5, 4, 4, 5, 3, 4, 4, 5, 5], 'impostergable': [4, 5], 'concoer': [5], 'inmejorable': [5, 5, 5, 5, 4, 5, 5, 5, 5, 5, 5, 5, 5, 5, 5, 5, 4, 5, 5, 5, 5, 5, 5, 5, 5, 5, 4], 'gracias': [5, 5, 5, 5, 5, 3, 5, 5, 5, 5, 5, 4, 5, 5, 5, 5, 4, 5, 5, 4, 5, 5, 5, 4, 4, 5, 5, 5, 4, 5, 5, 5, 5, 5, 4, 5, 5, 5, 5, 5, 5, 5, 5, 3, 5, 4, 5, 5, 5, 4, 5, 5, 5, 5, 4, 5, 5, 5, 5, 4, 4, 5, 5, 5, 5, 5, 5, 5, 5], 'aventura': [5, 5, 5, 5, 3, 5, 5, 5, 5, 5, 5, 5, 5, 5, 5], 'malo': [2, 2, 1, 1, 1, 1, 2, 1, 1, 2, 1, 1, 1, 2, 1, 2, 2, 2, 1, 3, 2, 1, 2, 2, 1, 1, 2, 1, 2, 1, 2, 1, 2, 1, 2, 2, 3, 2, 2, 2, 2, 2, 3, 2, 2, 2, 2, 2, 1, 2, 1, 2, 1, 1, 2, 2, 1, 1, 2, 1, 1, 1, 1, 2], 'templo': [5], 'horrible': [1, 1, 1, 1, 2, 2, 1, 1, 1, 1, 1, 1, 1, 1, 1, 1, 1, 1, 1, 1, 1, 2, 1, 1, 1, 1, 1, 1, 1, 1, 1, 1, 1, 1, 1, 1, 1, 1, 1, 1, 1, 1, 1, 1, 1, 1, 1, 1, 1, 1, 1, 1, 2, 1, 1, 2, 1, 1, 1, 1, 1, 2, 2, 1, 1, 1, 1, 1, 1, 1, 1, 1, 1, 2, 3], 'maravilla': [4, 5, 5, 5, 5, 4, 4, 5, 4, 5, 5, 5, 5, 5, 5, 5, 5, 5, 5, 5, 4, 5, 5, 5, 5, 5, 5, 5, 5, 5, 5, 5, 5, 5, 5, 5, 5, 4, 5, 5, 5, 5, 5, 5, 5, 5, 4, 5, 5, 5, 5, 5, 5, 4, 5, 5, 4, 4, 5, 4, 4, 5, 5, 5, 5, 5, 5, 5, 5, 5, 5, 5, 5], 'inadmisible': [1, 1], 'comeeer': [4], 'feo': [2, 2, 1], 'desastroso': [1, 1, 3, 1, 1, 1, 1, 2, 1, 1, 1, 2, 1, 1, 1], 'recomedable': [5, 4, 3, 4], 'carisimoooo': [1], 'amiga': [5, 5, 5, 5], 'espectáculo': [5, 5, 5, 4, 5, 5], 'sobresaliente': [5, 4, 5, 5, 5, 5, 5, 4, 5, 5, 3, 4, 5, 5], 'vcación': [5, 5, 5], 'isla': [5, 5, 5], 'esquisito': [5, 5], 'hermosisimo': [5, 5, 5, 5, 5, 5, 5, 5, 5, 5, 5, 5], 'n': [5, 5], 'celebracion': [5, 5, 5, 5, 5, 5], 'insignia': [5, 5], 'recreacion': [5, 5, 5, 5], 'acosado': [1], 'edcelente': [5], 'mochomo': [5, 5, 5, 5, 5, 5, 5, 5, 5, 5, 5, 5], 'atencion': [5, 4, 5, 5, 5, 5, 4, 4, 4, 5, 5, 5, 5, 5, 5, 5, 5, 4, 4, 5, 5, 4, 4, 5, 5], 'nefasto': [1, 1, 1, 1, 1, 2, 2], 'mexicano': [5, 5, 5], 'mejorable': [2, 3, 3, 3, 3, 3, 3, 4, 3, 4, 3, 3, 3, 3, 2, 3], 'cómodo': [4, 4, 4, 3, 5, 4, 3, 4, 3, 5, 3, 4, 4, 4, 4], 'sobado': [4], 'perfección': [5, 5, 5, 5], 'atractivo': [4, 5, 5, 4, 5, 4, 4, 3, 5, 5, 4, 5, 4, 3, 4, 3, 4, 4, 4, 3, 4, 4], 'alimento': [5, 4, 2, 4, 5, 5, 4, 4, 3], 'referencia': [5, 5, 4, 4], 'osaka': [5, 5, 1, 5], 'metro': [5, 5, 5, 4, 5], 'floridita': [5], 'montejo': [3], 'padre': [4], 'colorido': [5, 4, 4, 4, 5, 4, 4, 4, 4, 5, 3, 4, 3, 4, 4, 4], 'viejuno': [2], 'placentero': [4, 4, 5, 5, 5, 5, 4, 5], 'a': [4, 3, 5, 5], 'cultural': [5, 5, 5, 5, 5, 5, 5, 5, 5, 4, 5, 3, 5, 5, 5, 5, 5, 5, 5, 4, 5, 3, 5, 5, 4, 4, 4, 5, 4, 4, 4, 4, 4, 5, 4, 5, 4, 5, 3, 5, 4, 4, 5, 4, 4, 5], 'cuarteto': [5], 'concurrido': [3, 5, 5], 'internet': [5, 4, 3], 'super': [5, 5, 5, 5, 5, 5, 5, 5, 5, 5, 5, 5, 4, 5, 5, 4, 5, 5, 5, 5, 5, 5, 5, 5, 5, 5, 5, 5, 5, 5, 4, 5, 5, 5, 5, 5, 5, 5, 5, 5, 5, 5, 4, 5, 5, 5, 5, 4, 4, 5, 5, 5, 5, 5, 5, 5, 5, 5, 5, 5, 5, 5, 5, 4, 5, 4, 5, 5, 5, 5, 5, 5, 5, 5, 4, 5, 5], 'j': [3], 'amistad': [5, 5], 'ganar': [4], 'monserratt': [5], 'reconciliación': [5], 'celebrar': [5, 5, 5, 4, 5, 5, 5, 5, 5, 4], 'carne': [5, 5, 5, 4, 5], 'deprimente': [2, 1, 2, 4], 'amigo': [5, 4, 5, 5, 5, 5, 5, 5, 5, 5, 5, 5, 4, 5, 5, 5, 5, 5, 5, 5, 5, 5, 5, 5, 5, 5, 5, 5], 'tour': [5, 5, 4, 5, 5, 5, 5, 5, 3, 5, 4, 5, 4, 4, 4, 4, 5, 5, 4, 5, 5], 'puebla': [5, 5, 5, 4, 5, 5, 5, 5, 5, 5, 5, 5, 5, 5, 5, 4, 5, 5, 4, 5, 5], 'contento': [4, 4, 5, 5, 5, 5], 'acogedor': [4, 4, 5, 4, 5, 5, 5, 5, 5, 4, 4, 4, 5, 5, 5, 4, 5, 4, 5, 5, 5, 5, 5, 4, 4, 4, 4, 5, 5, 4, 4, 5, 5, 5, 5], 'vidita': [5], 'liz': [5, 5], 'vegetacion': [5, 4], 'humedad': [2], 'inmenso': [3, 3, 4], 'berraco': [5], 'dulcería': [5, 5], 'top': [5, 5, 5, 5, 5], 'nivelazo': [5], 'churrasco': [5], 'comentario': [4, 5, 3, 5, 4, 4, 5, 4, 4, 5, 5, 4, 4, 3, 5, 5, 5, 5, 4, 5, 2, 5, 5, 5, 5, 3, 4, 5, 5, 1, 5, 4, 5, 5, 3, 5, 4, 5, 5, 5, 3, 5, 3, 5, 1, 5, 5, 5, 5, 5, 5, 5, 5, 5, 5, 5, 5, 5, 5, 5], 'recuerdo': [3, 5, 3, 4, 2, 5, 5, 5, 5, 5, 5, 3], 'mision': [5], 'excursión': [4, 4, 5, 4, 5, 5, 5, 3, 5, 5, 5], 'moderado': [3], 'romance': [4, 5, 5, 3, 5], 'castillo': [3, 5, 5, 4, 4, 5, 5, 3, 5, 5, 5, 5, 4, 4, 4, 5, 5, 5, 3, 5, 5, 5, 4, 4, 5, 5, 4, 4, 5, 4, 4, 5], 'inpresionate': [5], 'familia': [5, 5, 5, 4, 5, 5, 5, 5, 5, 3, 4, 5, 5, 5, 5, 5, 4, 4, 5, 5, 5, 4, 5, 5, 5, 5, 5, 5, 5, 5, 5, 5, 5, 5, 5, 5, 5, 5, 5, 5], 'pobre': [2, 3, 2, 2, 2, 2, 2, 2], 'caro': [3, 2, 3, 2, 3, 3, 1, 3, 4, 2, 4, 3, 4, 2, 3, 3, 3, 3, 2, 2, 3, 2, 3, 3, 3, 3, 3, 2, 1, 3, 3, 3, 3, 2, 2, 3, 3, 3], 'carnivoro': [4], 'postre': [5, 5, 5, 5], 'adecuado': [4, 3, 4, 4, 5, 3, 4, 4, 4, 3, 3, 4, 4], 'monseratti': [5], 'vacacionista': [5], 'cautivador': [5, 5, 5, 5, 4, 5, 5], 'deliciosoooooooo': [5], 'artesania': [3, 4, 4, 5, 5, 4, 5, 5, 4, 4, 4, 3], 'obra': [4, 5], 'reunión': [5, 5, 5, 5, 5, 5, 5, 5], 'satisfactorio': [4, 5, 4, 4, 5, 5, 5, 5, 4, 4, 5, 5, 4], 'básico': [2, 3, 4, 4, 3, 4, 4, 1, 3, 3, 2, 3, 3, 3, 3, 3], 'qué': [5], 'padrisimo': [5, 5, 5, 5, 5, 5, 5, 5, 5, 5, 4, 5, 5, 5, 5, 5, 5, 5, 5, 5, 4, 5, 5, 5, 5], 'local': [4], 'recepcion': [4, 5, 3, 2, 4], 'diversión': [4, 5, 5, 4, 4, 5, 4, 5, 5, 5, 5, 5, 3, 4, 5, 5, 5, 5, 4, 4, 4, 5, 5, 5, 5, 5], 'barrio': [3], 'formidable': [5, 5, 5, 5, 5, 5, 5, 5], 'recomer': [5, 5, 4, 5, 5, 4, 5, 5, 5, 5, 4, 5, 5, 4, 5, 4, 5, 5, 4, 4], 'facinante': [5, 5, 5, 4, 5], 'exelent': [5], 'seratta': [5, 5, 5, 5, 4, 5, 5, 5, 4, 5, 5, 5, 5, 5], 'ecologia': [5], 'gratificante': [5, 4, 4, 4, 5, 4, 4, 5, 5], 'educativo': [4, 5, 4, 5, 5, 4, 5, 4, 5], 'enchilada': [5], 'cartagena': [5, 5, 4, 5, 4, 5, 4, 5, 4, 5, 4, 5, 5, 5, 5, 5, 5, 5, 5, 5, 5, 5, 5, 5, 5, 5, 5, 5, 5, 5, 4, 4, 2, 5, 5], 'chaparrita': [5], 'eehhhh': [3], 'reencuentro': [5, 5, 5, 5, 5, 5, 5, 5, 5, 5, 5, 5, 5, 5, 5, 5, 5, 5, 5], 'riquisimo': [5, 5, 5, 5, 5, 5, 5, 4, 4, 4, 5, 4, 5, 4, 5, 5, 5, 5, 5, 5, 5, 5, 5, 5, 4, 5, 5, 5, 5, 5, 5, 5, 4, 5, 5, 5, 5, 5, 5], 'falta': [3], 'waooooo': [5, 5], 'antiguo': [5, 4, 5, 4, 2, 3], 'degustación': [5], 'espléndido': [5, 5, 5, 5, 5, 5, 5, 4, 5, 5, 5, 5], 'interezante': [4, 4, 5, 5, 4], 'ambiente': [5, 5, 4, 5, 4, 5, 5, 5, 5, 4, 4, 5, 5, 4, 4, 4, 5, 5, 5, 5, 5], 'coopidroga': [5], 'grandiosidad': [4], 'recomendadisimo': [4, 5, 5, 5, 5, 4, 5, 5, 5, 5, 5, 5, 5, 5, 5, 5, 5, 5, 5, 5, 4, 5, 5, 5, 5, 5, 5], 'barato': [3, 4], 'habitación': [4, 4, 3, 5, 4, 2, 5, 3, 3, 5, 4, 3, 3, 4, 3, 1], 'estafa': [1, 1, 2, 2, 1, 1, 1, 1, 1, 3, 2], 'servicial': [5, 5], 'apreciación': [5, 4], 'indispensable': [5, 4, 5, 5, 5, 5, 5, 5, 5, 5, 4, 5, 5, 5, 5], 'diciembre': [3], 'pintura': [5, 4], 'vacaciones2017': [5], 'mañana': [4, 4, 4, 4, 5, 4, 4, 4, 4, 4, 4, 4, 4, 4, 4], 'paz': [5, 5, 5, 4, 5, 5, 5, 5], 'novedoso': [5, 5, 5, 4, 4, 4, 4], 'evocador': [4], 'mejora': [5, 4, 4, 4, 5, 5, 5, 2, 4, 5, 4, 3], 'malo-malisimo': [1], 'wowww': [5, 5, 5], 'ver': [5, 5, 5, 4, 5], 'memorial': [5], 'piedra': [4], 'nostalgia': [4, 3, 4, 5], 'tarde': [5, 4], 'majestuosidad': [5, 5, 5, 5, 5], 'soñado': [5, 5, 5, 5, 5, 5, 5], 'restaurante': [5, 5, 3, 3, 5, 5, 4, 5, 5, 5, 4, 5, 1, 5, 5, 5, 5, 5, 5, 5, 5, 5, 5, 5, 5, 4, 4, 5, 3, 2, 5, 4, 4, 2, 5, 5, 5, 5, 5, 4, 5, 5, 4, 5, 4, 4, 5, 5, 4, 5, 5, 5, 4, 5, 5, 5, 5], 'tuburio': [1], 'general': [5, 5, 4, 4, 4, 5, 4, 5, 4, 4], 'taladro': [3], 'moserrate': [4, 5, 5], 'recepción': [5, 4, 4, 4, 3, 5], 'jtv': [3], 'abundancia': [5], 'obligadisimo': [4], 'wooow': [5, 5, 5, 5, 5, 5, 5, 5, 5, 5, 5, 5, 5, 5, 5, 5, 5, 5], 'práctico': [5, 5, 3, 3, 5, 4, 4], 'magestuoso': [5, 5, 4, 5, 5, 4, 5, 5, 5, 5, 5, 5, 4, 5], 'maliá': [5], 'característico': [5], 'agradecido': [5, 5, 5, 5, 4, 5, 5, 5, 5], 'acetable': [3], 'exterior': [4, 4, 3], 'estafado': [1, 3], 'shock': [5], 'correcto': [4, 3, 3, 3, 4, 5, 3, 3, 3, 4, 3, 3, 4, 4, 3, 4, 3, 3, 3, 3, 3, 3, 3, 3, 3], 'consentido': [5], 'pesimoooooo': [1], 'recordar': [5, 4, 4, 3, 5, 2, 5], 'inconformidad': [2, 3, 2], 'belleza': [5, 4, 5, 5, 4, 5, 5, 5, 4, 5, 5, 5, 5, 5, 5, 5, 4, 5, 5, 5, 5, 5, 5, 5, 5, 5, 4, 5, 5, 5, 5, 4], 'satisfecho': [4, 5, 4, 5, 4, 4, 4, 5, 5, 5, 5, 5, 4, 4, 3, 4, 5, 5, 5, 5, 5, 5, 5, 5, 5, 5, 5, 5, 4, 5, 5], 'conferencia': [5, 4], 'cielo': [5, 5], 'acojedor': [5], 'rutina': [5], 'turista': [5, 5, 5, 4, 5, 5, 5, 5, 5, 5], 'superior': [5, 5, 5, 5], 'revancha': [5, 5, 5, 5, 5, 5], 'ubicación': [3, 5, 3, 3, 4, 5, 5, 4, 5, 5, 5, 5, 4, 4, 4, 4], 'gran': [5, 4, 5, 5, 5, 5, 4, 5, 5, 5, 4, 5, 5, 5, 5, 5, 5, 5, 5, 5, 5, 5, 4, 5, 5, 5], 'horroroso': [1, 1, 1, 1], '👫': [5], 'favorito': [4, 5], 'extipenda': [5], 'funcional': [5, 4, 2, 4, 3], 'speachless': [5], 'hrp': [4], 'insatisfactorio': [1], 'grasias': [5], 'crepa': [5], 'arrastre': [5], 'indescriptible': [5, 4, 5, 5, 5, 4, 5, 5, 5, 5, 5, 5, 5], 'romantico': [3, 5, 5, 5, 5, 3, 5, 5, 5, 5, 4, 5, 5, 4, 5, 5, 5, 5, 5, 5, 4, 5, 5, 5, 5, 4, 5, 5, 4, 4, 5, 5], 'fami-vaca': [5], 'túnel': [4], 'salida': [5, 5, 5], '😳😳😳': [1], '👌🏽': [5, 5], 'confort': [5, 5, 5, 5, 5, 5, 5, 4, 4, 4, 5, 4, 5, 3, 5, 5, 4, 5], 'pues': [3], 'exorbitante': [5, 5, 5, 5, 5, 5, 5], 'excelso': [5, 5, 5, 5], 'vendedor': [4, 5, 4, 3], 'saludo': [5, 4, 5, 5, 5, 5], 'pintorezco': [4, 5, 4, 5, 3, 4, 5, 4, 5, 4], 'fantasica': [5], 'envidia': [5], 'garantizar': [5, 5, 5, 5], 'veracruz': [5, 5, 5, 5, 5], 'huir': [1], 'comidita': [5, 5], 'ineludible': [5, 5, 5], 'mística': [5, 5, 4, 5, 5], 'asombro': [5, 5], 'pasable': [3, 2, 3, 4, 3, 3, 3, 3, 3, 3, 4, 3, 3, 3, 3], 'oro': [4, 5, 4, 4, 3, 5, 4], 'organizacion': [5], 'empresa': [5], 'colfecar': [4, 5, 5], 'bu': [4], 'amora': [5], 'reluciente': [5, 5], 'deficiencia': [3, 3], 'visitar': [4, 5, 4, 5, 4, 5, 4, 4, 4, 3], 'satisfaccion': [5, 5, 5, 5, 4, 5, 5], 'tranvía': [5], 'love': [5, 5], 'tv': [3, 3], 'caza': [5], 'día': [5, 5, 5, 5, 5, 4, 5, 4, 5, 5, 5], 'olvidado': [4], 'show': [5, 5], 'café': [5, 5], 'o': [4, 5], 'cordialidad': [5, 4, 4], 'disfrutar': [4, 5, 5, 4, 5, 5, 5, 5, 5, 5, 5, 5, 5, 5, 5, 5, 5, 5, 5, 5, 5, 5], 'entretenimiento': [5, 5, 5, 4, 4, 5, 5, 5, 4, 3, 5, 5, 5], 'bomba': [3, 4], 'universidad': [3, 4, 3, 5, 5, 5, 5, 5, 5, 5], 'thought': [5], 'amabilidad': [4, 4, 5, 4, 4, 3, 5, 5, 4, 3, 5, 5, 5, 5, 5, 5, 5, 5, 5, 5, 4], 'haytt': [5], 'deficiente': [2, 3, 1, 3, 2, 2, 2, 2, 2, 2, 3], 'mejor': [5, 5, 4, 5, 5], 'chipinque': [5, 5, 4, 5, 5, 5, 5, 5, 4], 'cantirestaurant': [5], 'adorable': [5, 5, 5, 5, 5], 'astral': [5], 'famoso': [5, 3, 4, 3], 'incountournable': [5], 'arquitectura': [5, 4, 5, 4, 4, 3, 5, 5, 3, 5, 4, 4, 5, 5, 4, 5, 5, 5, 4, 5, 4, 3, 3, 4, 5, 5], 'exposición': [5, 5, 5, 5], 'abril': [5, 2, 4], 'revolucion': [5, 5], 'outstan': [5], 'largo': [4], 'grado': [5, 5, 5, 5, 5, 5, 5, 5, 5, 5, 5, 5, 5, 5, 5, 5, 5, 5, 5, 5, 5, 5, 5, 5, 5, 5, 5, 5, 4, 5, 5, 5], 'andesco': [5, 5, 5, 4, 5, 5, 5], 'súper': [4, 5, 5, 4, 5, 5, 5, 5, 5, 5, 5, 5, 5, 5], 'lleno': [3, 3, 3, 4, 4], 'mojitoliciou': [4], 'atardecer': [4, 4, 5, 5, 5, 5, 3, 4, 5, 4, 4, 5, 4, 5, 5, 5, 5], 'ciudado': [1], 'mistico': [5, 5, 5, 5, 4, 4], 'misterioso': [5, 5, 5], 'orgullo': [5, 5, 5, 5], 'descepcionante': [2, 1, 2], 'festividad': [5], 'sensacional': [5, 5, 5, 5, 5, 4, 5, 5, 5, 5, 5, 5, 5, 5, 5, 5, 5, 5, 5, 5, 4, 5, 5, 5, 5, 5, 5, 5, 5, 5, 5, 5, 5, 5, 5], 'exótico': [5, 5, 4, 4, 5, 5, 4], 'cerrado': [4, 3, 1, 5], 'esoectacular': [5, 4], 'decrépito': [2, 1], 'impresionanet': [5], 'trip': [5, 4], 'privacidad': [4], 'pirámide': [2, 5, 5], 'viaje': [4, 5, 5, 5, 5, 5, 5, 4, 4, 4, 5, 5, 5, 5, 4, 5, 5, 5, 5, 5, 4, 5, 5], ',': [5, 4], 'hernisa': [4], 'refrescante': [5, 5, 5, 5, 5, 5, 5], 'nostálgico': [5, 4, 4], 'coliflor': [4, 5, 5], 'marisco': [4, 4, 4, 4, 5], 'todo': [5, 5, 5], 'riquisimoo': [5], 'hermosura': [5, 5], 'v': [5, 3, 2], 'calificación': [5, 5, 4, 5, 5, 5, 5, 5, 5, 5, 5, 5, 4, 5, 5, 5, 5, 5, 5, 5, 5, 5, 4, 5, 5, 5], 'chachara': [4], 'goddest': [5], 'excelentete': [5], 'estimulante': [4, 5], 'generalidad': [5], 'lamentable': [1, 2, 2, 3, 1, 1, 2, 1, 1, 1, 1, 2, 1], 'cuestionable': [4], 'piramide': [5, 5, 3, 5, 5], 'maravillozo': [5], 'vivo': [5, 5, 4], 'reconfortante': [5, 5, 5], 'mar': [4], 'tiziana': [5], 'lindissimo': [5], 'remodelar': [3, 3], 'descrestante': [5, 5, 5], 'costoso': [3, 3, 2, 3, 4, 2], '+++++': [4], 'defraudado': [2, 2, 2, 3, 3, 2], 'limpio': [5, 5, 5, 5, 5, 5, 5, 5, 3, 5], 'moderno': [5, 5, 4, 5, 5, 4, 2, 4, 4, 4, 5, 5, 5, 4, 4, 4, 4, 4, 4, 5], 'muralla': [5, 5, 5, 5, 4, 5, 5, 5], 'preciosoo': [5], 'vibrante': [5, 5], 'corrección': [3], 'concierto': [5, 5, 5, 5], 'wero': [5], 'sucio': [2, 1, 1, 3, 2, 1, 1, 2, 2, 2, 3, 1, 3, 2, 1, 2, 1, 2], 'chichen': [5, 5, 4, 5, 4, 5, 4, 5, 5, 5], 'desencanto': [3, 2, 4, 3], 'asucarrrr': [5], 'regresar': [4, 4, 4, 5, 5, 5, 5, 5, 5, 4, 5, 5, 5, 5], 'remodelacion': [3, 5, 3, 5, 3, 5, 3, 3, 3], 'entrañable': [3, 4, 4], 'mirada': [5], 'imprecionante': [5, 5, 4, 5, 4, 5], 'decadente': [3, 2, 2, 2, 3, 3, 1, 3, 3, 2, 5], 'visitante': [5, 5, 5, 5, 5], 'impecable': [5, 5, 5, 5, 5, 5, 5, 5, 5, 5, 5, 5, 5, 5, 5, 5, 5, 5, 5, 5, 5, 4, 5, 5, 5, 5, 5, 5, 5, 5, 5, 5, 5], 'porckamerica': [5], 'agradeble': [4], 'imitar': [4], 'espelucnante': [1], 'pretenciisa': [3], 'inesperado': [5, 5, 5, 5, 5, 4, 4, 5], 'desastre': [2, 1, 1, 1, 1, 1, 2, 1], 'ir': [5, 3, 5, 4, 5, 5, 4, 5, 2, 5, 5, 3, 4, 5, 3, 4, 3], 'insuficiente': [3, 3, 1, 3], 'renovación': [4], 'mentira': [1, 2], 'facturacion': [1, 4], 'meditar': [5], 'apoteósico': [5], 'impresionar': [5, 5, 4, 5, 5, 4, 4, 5, 4, 5, 5, 5, 5, 5, 5, 4, 5, 4, 5], 'armónico': [5], 'mount_monserrate': [5], 'cansado': [1, 4, 2, 3], 'dushi': [5], 'instalación': [4, 4, 5, 4, 4, 5, 5, 5, 5, 4, 2, 3, 4, 3, 5, 1, 2, 5, 4, 3, 5, 4, 5, 4], 'travesía': [3, 5, 4], 'deaville': [4], 'mexico': [5, 5, 3], 'cutre': [2, 2, 2], 'cbf': [5], 'clave': [4], 'ruina': [3, 5, 5, 4, 5, 4, 5, 4, 5, 5, 3, 3], 'malecón': [5, 3, 3, 5, 4, 5, 3, 4, 5, 5, 3, 5, 3, 5, 1, 3, 3, 5, 3], 'wet': [2, 3], 'discriminación': [2, 3, 3, 3], 'restaorante': [4], 'grato': [5, 5, 5, 4, 5], 'contador': [5], 'amable': [5], 'txiidooo': [5], 'religioso': [5, 5], 'seguro': [3, 5, 5, 5, 5, 5, 5], 'boda': [5, 5, 5, 5, 5, 5, 5, 5, 5, 5, 4, 1, 4, 5, 5, 5, 5, 5, 5, 5, 5, 5, 5], 'surpreendente': [4], 'zoológico': [3], 'festejar': [5, 5, 4, 5, 4, 5, 5, 4, 5], 'feliz': [5, 5, 5, 5, 5, 5, 5, 5, 5, 5, 5, 5], 'cantina': [5, 5, 5, 5, 5, 4], 'obligatoriamente': [5, 5], 'alegre': [5, 5, 4], 'decadencia': [2, 1, 1, 2], 'demorado': [1], 'estructura': [5], 'manzanillo': [4], 'abrumador': [5, 4, 5], 'hermosisisimo': [5], 'pintorésco': [3], 'transportar': [4], 'relajación': [4, 5, 4, 4, 4, 5], 'hola': [5, 5, 4, 4, 5, 5, 3, 5, 5], 'delizzioso': [5], 'cuba': [3, 4, 3, 4, 5, 4, 4, 2, 4, 3, 5, 1, 5, 5, 4, 5, 5], 'dr': [5, 3, 5], 'exelencia': [5, 5, 5, 5, 5, 5, 4, 5], 'alegria': [5, 5], 'geniaalll': [5], 'imprecindible': [5], 'verdadero': [5], 'moctezuma': [5], 'well': [4], 'curioso': [4, 3, 5, 3, 3, 5, 4, 5, 4, 4, 3, 3, 4, 3, 3, 4, 3, 4, 5], 'sorprendido': [4, 5, 4, 5, 5, 5, 4, 5, 4, 4, 4, 5, 5, 5], 'patético': [1, 1], 'detalle': [4, 3, 5, 4, 5, 4, 3], 'música': [5, 2], 'wuak': [1], 'wowzer': [5], 'endomed': [5], 'chévere': [5, 4, 5, 4], 'cumpleaño': [5], 'observacion': [4, 4], 'calificacion': [5, 4, 2, 5], 'neopuebla': [5], 'zócalo': [5, 5, 5, 4], 'epico': [5, 4], 'impresionantee': [5], 'lujoso': [5, 4, 5, 5, 4, 5, 3, 4, 5, 5], 'mitico': [5, 5, 5, 5, 4], 'ing': [4, 5, 5], 'acuario': [5, 5, 5, 4, 4, 5, 5, 5, 5, 4, 4, 4, 5, 5, 3, 3], 'austeridad': [5], 'comprometido': [5], 'tarifa': [2, 5, 4, 4, 3], 'tonanzintla': [5], 'turistado': [3, 1, 1, 3, 2, 2], 'sena': [5, 5, 5, 5], 'sobrevaluado': [2, 3, 3, 3, 3, 2, 4, 2, 3, 2, 3, 2], 'entrenamiento': [5, 5], 'bail': [5], 'odisea': [5], 'contraste': [5, 4, 4, 2, 5, 5], 'must': [5, 5, 5, 5, 3, 4, 4, 5, 3], 'thanks': [5, 5], 'precaución': [1, 3], 'incomparable': [5, 5, 5, 4, 5, 5, 4, 5, 5], 'imaginación': [3], 'icono': [3, 4, 5, 5, 4, 4, 5], 'simpático': [3, 3, 3, 4], 'horario': [2], 'lemur': [5], 'marmol': [5], 'felicitacioness': [5], 'ancestral': [5, 5, 5], 'guest': [5], 'delicia': [5, 5, 5, 4, 5, 5, 5], 'vanguardia': [5, 5], 'plaza-no1': [4], 'rwgular': [2], 'amaaaazing': [4], 'mmmmm': [5], 'ospedaje': [5], 'mono': [3], 'sublime': [5, 5, 5, 5, 5, 5, 5, 5, 5, 5, 5, 5, 5, 4, 5, 5, 5, 5, 5, 5], 'deli': [5, 5, 5, 5, 5, 5, 5, 5, 5, 5, 5, 5, 5], 'obligacion': [5], 'mercede': [5], 'ratero': [1, 1], 'cuerno': [4, 5, 5, 5, 5, 5, 5, 5, 5, 5], 'prepárate': [5], 'economico': [3, 3], 'fraude': [1, 1, 4], 'ricoooo': [4], 'monotono': [3], 'domingo': [5, 5, 4, 5, 5], 'visa': [4, 5], 'molcajete': [5], 'descubrimiento': [5, 5], 'señorial': [4, 5, 4, 5, 5, 5], 'porfirio': [5, 5, 5, 5, 5, 5], 'estilo': [4, 5], 'sabrosisimo': [5, 5, 5], 'inspirador': [4, 4, 5, 5, 5, 5, 5, 5, 5, 4, 5], 'agil': [5], '👍🏻': [5], 'estadia': [5, 4, 4, 5, 3, 4, 5, 5, 4, 4, 5, 3, 3, 5, 5, 4, 3, 3, 3, 4], 'regreso': [5], 'bmi': [5, 5], 'fascintating': [4], 'africam': [5, 5, 5, 5, 5, 5, 5], 'hormoso': [5], 'satisfacción': [5, 5, 5, 4, 4, 5, 5, 5, 5, 5, 4, 5, 4, 5, 5, 5, 5, 5, 5], 'sendero': [5], 'buenérrimo': [5], 'spa': [3, 5, 5, 5, 5, 5, 5], 'caliente': [4, 3, 5, 5, 5], 'meh': [3, 3, 2], 'acojonante': [5, 5], 'flor': [4], 'excellent': [5, 5, 5, 5, 5, 5, 5, 5, 4, 5, 5, 5, 5], 'fiasco': [2], 'médico': [5, 5], 'bobada': [2], 'casareyna': [5, 5, 5, 3, 5], 'fuerte': [3, 5, 5], 'baño': [3, 3, 3, 5, 4, 3], 'reyna': [4], 'hermosísimo': [5, 5, 5, 5], 'staybridge': [5], 'descubrir': [5, 4, 5], 'espertacular': [5], 'timo': [1, 1, 1, 1, 1], 'impactado': [5], '#prototipos': [5], 'che': [5, 3, 5], 'nada': [2, 5, 2, 2, 1], 'justo': [3, 5, 4, 3], 'mega': [5], 'sr': [5, 5, 5, 5, 3, 5, 5, 5], 'fabulus': [5], 'hawana': [1], 'catedral': [5, 4, 5, 5, 5, 5, 4, 5, 5, 5, 5, 5, 5, 5, 5, 4, 5, 4, 5, 5, 5, 5, 5, 4], 'curso': [5, 5, 4], 'opinionpersonal': [5], 'acertado': [5, 4], 'graduacion': [4, 5, 5], 'històrico': [3, 5, 5], 'add': [3], 'mostrar': [4], 'queja': [3, 2, 2, 2, 1, 3, 3, 3, 3, 3, 4, 1, 2, 3, 3, 3, 2, 4], 'maleconiando': [5], 'ojo': [3, 1, 2], 'ascenso': [5], 'caótico': [5, 3], 'miss': [5, 5], 'innovador': [5, 5, 5, 5, 4], 'im-presionante': [5], 'mal': [2, 1, 1, 1, 2, 1, 2, 2], 'desagrable': [2], 'panoramica': [5, 5, 5], 'razonable': [3, 3, 3], 'intersante': [4, 4, 4], 'icónico': [5, 4, 4, 5, 4, 3, 4, 5, 5, 5], 'croqueta': [4, 4], 'decebcion': [3], 'recomendar': [4, 5, 5, 4, 5, 4], 'sevilla-ventilador': [5], 'restaurant': [5, 5, 5, 5, 3, 5, 4, 4, 2, 4, 4, 5, 4, 4], 'aprendizaje': [5, 2], 'magnificencia': [5], 'tabaquería': [5], 'congreso': [5, 5, 4, 5, 5, 5, 5, 4, 5, 5, 5, 5], 'ideal': [3, 5, 5, 5, 5, 5, 3, 5, 5, 5], 'bajon': [3], '😀': [5, 5], 'luztopia': [4, 5, 4], 'puesto': [5, 3, 5, 5], 'puebla/puebla': [4], 'tesoro': [4, 5], 'exclusiva': [5], 'bebida': [5, 5, 4, 3, 4, 3, 2], 'opiniom': [5, 5], 'pretencioso': [3, 3, 3], 'internacional': [3, 5, 4, 4], 'resort': [5], 'ecológico': [5], 'estacionamiento': [3, 3, 4, 5, 4], 'curiosear': [3], 'remendable': [5], 'huamantla': [3], 'restauración': [5, 5, 3, 5, 5], 'ordenado': [5, 5], 'mérida': [3, 5, 5, 2, 5, 5, 5, 5], 'yerson': [5, 5, 5], 'otorrino': [5], 'añoranza': [4], 'chichen-itza': [5, 5, 5, 5], 'inglaterra': [4, 4, 5, 5], 'hersa': [5], 'mavaravilloso': [5], 'robo': [1, 1], 'review': [5, 5, 5, 4, 5, 5, 5, 5, 5, 5], 'regula': [3], 'decepcionar': [3, 3, 2, 3], 'notable': [5, 5, 5, 5, 5], 'apoala': [4, 5, 4], 'padrísimo': [5, 5, 5, 5, 5, 5, 5, 4, 5, 5, 5, 5, 5], 'habitacion': [3, 5, 3, 4, 2, 4, 4, 3, 3, 3], 'flexcom': [5], 'hardcore': [3], 'imponenete': [4], 'emblematico': [4, 5, 5, 5, 4, 5, 5, 5, 4, 5, 5, 4, 3, 5, 5, 4, 5, 4, 5], 'audubon': [5], 'gynormou': [4], 'inseguro': [2, 3, 2, 3, 3], 'guía': [5], 'gato': [5], 'reomendable': [5], 'soleado': [3], 'carizzimo': [2], 'solemne': [4], 'informativo': [4, 4, 5, 4, 3, 4], 'escapada': [5, 5, 5, 5, 5, 5, 5], 'tugo': [5], 'diferente': [4, 4, 4, 5, 4, 3, 4, 4, 4, 4, 4, 4, 3, 4, 4, 4, 5, 4, 4, 5, 4, 5, 4, 5, 5, 3, 5, 4, 4, 3, 4, 4], 'brillante': [4, 5, 5, 5, 5, 5, 5, 5, 4, 3], 'b-e-l-l-i-s-i-m-o': [4], 'sra': [3, 5, 4, 3, 5, 5, 5], 'desilusión': [3, 3, 2, 2, 3, 3, 3, 2, 1, 3, 3, 1, 3, 3, 3, 3], 'interesante1': [4], 'chido': [3], 'preciosaaa': [5], 'tranquilidad': [5, 5, 4, 4, 5, 5, 5, 4, 5, 5, 5, 5, 5, 5, 5, 5], 'segurito': [5], 'diversion': [5, 5, 4, 5, 5, 5], 'encantar': [5, 5], 'revelador': [5, 5], 'fasntastico': [5], 'horno': [5, 5], 'nochevieja': [5], 'autentico': [4, 4, 5, 5, 5], 'sagrado': [4, 5], 'istay': [5], 'cemmetary': [5], 'tradicobal': [4], 'concepto': [5, 5], 'royalty': [5], '😒': [2], 'representativo': [4, 4, 5], 'basurero': [2], 'ilustrative': [5], 'cacharro': [5], 'noooo': [2], 'seguridad': [5, 5, 5, 3, 5, 5, 5], 'domniguear': [5], 'fascinado': [4, 5, 4, 5, 5], 'calidez': [4, 5, 4], 'carácter': [4], 'paola': [4], 'transporte': [4, 4, 5, 5], 'diferencia': [4], 'extranjero': [5], 'panorámico': [4, 5, 5, 3, 4, 5, 5], 'anticuado': [2, 2], "veracru'": [4], 'piramid': [4, 5, 5], 'recorrer': [5, 4], 'hermona': [5], 'aléjate': [2, 5, 1], 'disappointe': [2], 'coctelear': [5], 'locación': [4, 5], 'xani': [5], 'ht': [5], 'conservar': [5], 'vaciones': [5, 5, 5, 5], 'distinto': [5, 4, 5, 4, 4], 'agobiante': [2, 2], 'didactica': [5], 'zoologico': [5], 'pasadía': [5, 4, 5], 'escencial': [4], 'inconforme': [3, 3, 3, 1, 3], 'invitado': [5], 'monstruoso': [1], 'dorado': [5], 'plomo': [5], 'cholula': [4, 5, 5], 'caminate': [5], 'salsa': [5], 'buenaubicacion': [5], 'espectacularrrrrr': [5], 'candelaria': [3, 5, 5, 5, 4, 4, 5], 'reclamo': [2, 3, 1, 3], 'contradictorio': [5], 'calle': [5], 'zocalo': [5, 5, 5, 5, 5, 5, 5, 5, 5], 'comedor': [5, 5, 4, 5, 5], 'apareamiento': [5], 'lindooo': [5, 4], 'hospedado': [3], 'hipermegacutre': [2], 'ladrón': [1, 1, 1, 1, 1, 1], 'aniveesario': [5], 'limpisima': [5], 'serrata': [5, 5, 5, 5, 5], 'galeria': [4, 5], 'chocante': [5], 'sìmbolo': [5], 'gente': [3, 5, 5], 'moda': [5, 4, 3, 5, 2], 'vistoso': [4, 5, 4, 4], 'decar': [1], 'riquismo': [5], 'súblime': [5], '❤️': [5], 'retirada': [5], 'comercial': [3], 'ventoso': [4], 'turistear': [3, 5, 5, 5, 4, 4, 5, 5, 5, 5, 5, 5], 'souvenir': [4, 4], 'cosita': [5], 'ctedral': [5], 'lol': [5, 5], 'convención': [5, 5, 4, 1, 3, 3, 4], 'iconico': [3, 4, 4, 3, 4, 4, 5, 4, 4], 'sobrecogedor': [5, 4, 5, 5, 5, 4, 5, 5, 5, 5, 5, 5, 5, 5], 'expo': [5, 3], 'enamorado': [5, 5, 5, 5, 5, 5, 5, 5, 5, 5, 5, 5, 5], 'malísimo': [1, 1, 1, 1, 1, 1, 2, 1, 1], 'discriminacion': [2, 2], 'chulado': [4, 5], 'lujo': [5, 5, 5, 5, 4, 5, 4, 5, 5], 'descollante': [5], 'descripción': [4], 'pastor': [4, 5], 'impesionante': [5, 5], 'autenticidad': [5, 5], 'conocer': [5, 5, 4, 5, 5, 4, 3, 5, 5, 5, 5, 5, 5, 5, 3, 5, 4, 5, 5, 4, 5, 5, 5, 4, 5], 'integración': [4, 5, 5], 'guiris': [2], 'medellin': [5, 5, 5], 'comentar': [5, 5], 'cenar': [5, 5, 4, 5, 5, 3], 'bailar': [5], 'increibleeeee': [5], 'monserrat': [3, 2, 5], 'exagerado': [3, 3, 4], 'mezcla': [5, 2, 3, 3], 'espectscular': [5], 'personalizado': [5], 'coleccionista': [4], 'estelar': [5], 'buenisimooo': [5], 'olor': [3, 3, 3, 4], 'bustley': [4], 'cutrisimo': [1], 'mencanto': [5], 'napoli': [4, 5], 'parque': [4, 5, 5, 5], 'exclente': [4, 4, 5, 5, 5, 5, 5, 5, 5, 5, 5], 'viejo': [2, 3, 3, 3, 3, 3, 2, 3, 3], 'agotador': [3], 'recreación': [4, 5, 5, 3, 5], 'exotico': [4, 4, 5], 'ameno': [5, 5, 4, 4], 'masomenos': [3, 3, 2], 'modernoso': [4], 'costo': [2, 4, 4, 4, 4], 'cocina': [5, 5], 'verdadunik': [5], 'renovado': [5, 4, 4, 5, 4], 'céntrico': [3, 4, 5, 4, 4, 5, 4, 3, 3, 4, 3, 4, 4, 5, 5, 5], 'conmovedor': [5, 5, 5, 3], 'atracciã³n': [5, 4, 5], 'maravillado': [4, 5, 5, 5, 5, 5, 5], 'repetir-repetir-repetir': [5], 'evaluación': [4, 3, 4, 5], 'si': [4, 5], 'espectacukad': [5], 'ni': [3, 2], 'rambla': [5], 'gentera': [5], 'negativo': [1, 1, 1, 1, 1, 1], 'agusto': [4, 5, 4, 4, 5, 4, 4, 5], 'sc': [3], 'excellente': [5, 5, 5, 5, 5, 5], 'supervalorado': [2], 'lindísimo': [5, 5, 5, 5, 5, 5], 'exiquisito': [5, 5], 'desmejorado': [3, 3], 'lunch': [5, 5, 3, 5, 5], 'basico': [4, 3, 3, 3, 3, 4, 3], 'costanera': [3, 4, 3, 5], 'trilogía': [5], 'pianista': [5], 'iluminacion': [5], 'buenazo': [5, 5, 5], 'tcp': [5], 'centro': [4, 4, 4, 2, 3, 5], 'inponente': [5], 'gastado': [2], 'eficiencia': [4, 5, 5], 'ricoooooo': [4, 5], 'j&l': [5], 'vivelo': [5, 5], 'realeza': [4], 'turistica': [5, 4, 1, 4, 4], 'continuar': [5], 'balanceado': [5], 'botanear': [4], 'paseoooo': [5], 'marivilloso': [5], 'flokoorico': [4], 'joyita': [5, 5], 'repetible': [5, 4, 4], 'classic': [5, 4, 4, 5], 'vacacion': [4, 5], 'm': [3, 2], 'sobrevendido': [1], 'consulta': [4, 5, 4], '😍': [5, 5], 'cuernito': [5], 'extravagante': [3], 'esplendor': [5, 5, 5, 4], 'diverso': [5], 'nostalgico': [5, 4], 'valioso': [4], 'noche': [5, 5, 5, 5, 5, 5, 3, 4, 4, 5], 'tarea': [5], 'antencion': [5], 'prepotente': [2, 1], 'interactivo': [5, 4], 'históciro': [5], 'excelene': [5, 5], 'x': [1, 5, 5, 5, 3, 5, 2, 2, 3, 3, 3], 'almuezo': [5], 'cumpleańos': [5], 'revolución': [5, 3, 5], 'guia': [4, 5], 'fome': [3], 'jorge': [5], 'cúmpleaños': [5, 5], 'convencion': [5, 5, 5], 'sabor': [5, 5, 5, 5, 5], 'katiuska': [5], 'alberca': [4, 4, 5, 5, 5], 'chimenea': [3], 'serrara': [5], 'esencial': [5, 5, 5], 'sueño': [5], 'intetesting': [5], 'residencia': [3], 'color': [3, 5, 5, 4, 5], 'escusrion': [5], 'volcancito': [4], 'roomie': [5], 'amigable': [5], 'descubierto': [4], 'entrada': [5], 'distracción': [4], 'destacado': [4, 4, 5, 5], 'gold': [5, 4, 4, 5, 4, 4, 5], 'complicado': [2, 3], 'ssshhhhhh': [5], 'capacitación': [5, 5], 'horror': [1, 1, 1, 1, 1], 'bacano': [5], 'tradicionañ': [4], 'excelete': [5], 'opinon': [4], 'precio-beneficio': [4], 'running': [5], 'sushi': [4, 5, 5, 4], 'ecologico': [4, 5], 'turistea': [5], 'variedad': [5, 4, 4, 3, 4, 4, 3], 'enigmático': [5, 5], 'degustar': [5], 'morro': [5, 5], '👌🏻': [5], 'chic': [5], 'explorar': [5], 'interasnte': [5], 'david': [5, 5], 'gurmet': [5], '🍃🤩': [5], 'montserrate': [5, 1], 'cartagenear': [5, 5], 'comer': [5, 4, 4], 'prado': [5], 'inperdi': [5], 'divertidisima': [5], 'hambriento': [4], 'exceelente': [5], 'inponentee': [4], 'i': [5], 'barecito': [4], 'hermozs': [5], 'tierra': [5, 5, 5, 5, 5, 5, 5, 5, 5], 'basura': [1, 1, 2], 'hermosaaaaa': [5, 5], 'cumplealo': [5], 'famosisima': [4], 'insatisfecho': [3, 3, 3, 2, 2, 3, 3], 'compañía': [5], 'tradicion': [3, 4, 4, 5, 5, 4, 5, 3, 4], 'cucaracha': [2, 1, 1, 1, 1], 'hermo': [5], 'gratis': [3, 4, 4], 'gratitud': [5, 5], 'alojamiento': [5, 5, 1, 5, 5], 'lic.': [2, 5, 5], 'carísimo': [3, 1, 3], 'pampa': [5], 'tradicionalmente': [4], 'pizza': [4, 5, 5], 'regulin': [3], 'optimo': [5], 'poquito': [2], 'indescrisptible': [5], 'emblema': [4, 5, 4, 5], 'disfrute': [4, 5, 5], 'desconcertante': [3], 'antiguedae': [5], 'bufete': [5], 'desatrozo': [1], 'comodísimo': [4], 't': [5], 'eccellwnte': [5], 'energía': [4], 'analfe': [5], 'pent-house': [5], 'espectacularrr': [5], 'cunpleaño': [5, 5, 5, 4], 'vacacio': [5], 'bogotá': [5, 5, 4, 4, 5, 5, 3, 5, 4, 5], 'torneo': [5], 'ejercicio': [5, 5, 5, 5, 5], 'peculiar': [5, 5, 5, 3, 4, 3], 'cable': [5, 4, 5], 'buffett': [5], 'participación': [5], 'fds': [5], 'fernandez-adriano': [5], 'pesima': [1, 1], 'buenisímo': [4], '!': [5, 3, 5, 5], 'cortesía': [3, 5], 'artistico': [3, 4], 'chichenitza': [5, 4, 5, 5, 3], 'comunicacion': [4], 'deliciou': [5, 5], 'miagnifico': [5], 'caos': [3, 2, 2], 'hermosooo': [4], 'padrisimoooo': [5], 'incumplimiento': [1], 'excitante': [4], '😄': [3], 'luna': [3, 4, 5, 5, 3, 5, 4, 5, 5, 5], 'modesto': [2], 'saborcito': [5], 'dra': [5, 5, 5, 5, 5, 5, 5, 5], 'impresindible': [5, 4], 'felicitqcionew': [5], 'excelenteeeee': [5, 5], 'noooooooo': [1], 'jedensor': [5], 'interessante': [3], 'impresionanate': [4, 5, 5], 'remodelado': [5, 4, 5, 3, 5], 'agua': [4, 2], 'util': [5], 'fiexpo': [5, 5], 'emoción': [5, 5, 5], 'espiritual': [5, 4], 'cansador': [3, 4], 'attico303': [5], 'estetico': [5], 'obispado': [3], 'ruidoso': [4, 4, 5, 3], '50/50': [3, 3], 'enchanted': [5], 'descuento': [4], 'religion': [5], 'descansar': [5, 5, 5], 'trillado': [4], 'crítica': [5], 'gourmet': [4, 5], 'bastante': [5, 5, 4, 4, 3, 4], 'grande': [5, 5, 5, 4, 5, 5, 5, 4, 5, 5], 'vergonzoso': [2, 2, 1], 'problema': [2], '-': [4], 'pasar': [4, 3], 'laberinto': [5, 4], 'masificado': [1, 3], 'op': [5], 'viista': [5], 'bullicioso': [2, 5, 4, 4], 'intetesante': [5], 'desestresante': [5], 'metro-cable': [5], 'joya': [5, 5, 5, 5], 'reforma': [4, 4, 3, 4, 4], 'poblear': [5], 'ser': [3, 2], 'aperitivo': [5], 'peña': [4], 'ixcatik': [5, 5, 5, 5, 5], '😁': [5], 'in-cre-i-ble': [5], 'sobredimensionado': [2], 'zipaquira': [5, 5, 4], 'actividad': [4, 4, 5, 5, 5, 5, 5, 5, 5, 5, 5], 'emocionar': [4, 5], 'boterismo': [5], 'marivillosa': [5], 'deliciosooooo': [5, 5], 'esparcimiento': [5, 4], 'preciovscalidad': [3], 'enamorar': [5], 'respiración': [5, 5, 5], 'sorprendete': [5, 5], 'deplorable': [2, 1], 'amplio': [4, 5], 'resumen': [5, 4, 4, 4], 'factura': [4, 2, 4], 'asistencia': [5], 'deporte': [5, 5, 5, 4, 5, 4, 4], 'resta': [5], 'perfeto': [4], 'epicentro': [5], 'abrumante': [5], 'camina-disfrutar': [4], 'criticar': [5, 5], 'traslado': [5, 5], 'caribe': [5, 5, 4], 'barbaro': [5], 'timador': [1], 'bodeguita': [3, 3, 3, 2], 'alejado': [3, 3], 'excedlente': [5], 'austero': [4, 3], 'mayo': [4], 'riqueza': [5], 'jurisgol': [5, 5, 5, 5], 'colección': [5, 5, 5, 5], 'sorprender': [5, 4, 5], 'mercado': [5, 5, 5, 5, 3, 2, 3, 3], 'empleado': [5], '💚': [5], 'decepcionate': [1], 'contratista': [3], 'gimnasio': [2, 3], 'arma': [5], 'shulada': [5], 'hermosísisma': [5], 'mindblowing': [5], 'rápido': [5, 5, 5, 5], 'wowowo': [5], 'grandilocuente': [4], 'nuevo': [5, 5], 'paisaje': [5, 5, 5, 5, 5, 4], 'miedo': [1, 2, 5], 'bellooo': [4], 'cstedral': [4], 'gruta': [4, 5, 5, 5], 'desorden': [4], 'lunchtime': [5], 'magistral': [5, 5], 'nardo': [5], 'zoo': [4, 4, 4], 'itza-mazing': [5], 'medico': [1], 'mural': [5, 5, 4, 5, 4, 5], 'uniminuto': [5], 'exellente': [5], 'guay': [3, 5], 'hambre': [5], 'canpeche': [5], 'cita': [5, 5, 5, 5, 5, 5, 5, 5], 'buenissimooo': [4], 'inn': [4], 'negociar': [3], 'luchar': [2], 'revolcion': [5], 'excellence': [5], 'fantásticoo': [5], 'bruch-ito': [5], 'desesperante': [2, 2], 'paradisiaco': [5, 5], 'padrisima': [5], 'ambientazo': [5, 5, 4, 4], 'labna': [4], 'tiempo': [3, 4, 4, 3, 5, 4], 'señor': [5, 4, 5], 'trato': [5], 'musica': [5], 'vacación': [5, 5, 5, 5], 'mito': [3], 'tecnologia': [5], 'regional': [4, 5, 5], 'cialacibu2022': [5], 'abusivo': [1], 'una-ma-resplandor': [5, 5], 'nocturno': [5, 5, 5, 4], 'mmm': [5, 5, 5, 5, 5, 4, 5, 5], 'rodeado': [4], 'cuidado': [3, 2, 2, 3, 5], 'prewedding': [5], 'boulevard': [5, 5, 5, 5], 'disposición': [4], 'pozolito': [5], 'ricissimo': [5], 'na': [4, 5, 5], 'pizzazz': [4], 'desbordante': [5], 'supersobrevalorado': [3], 'multitudinario': [4], 'remodelación': [4, 3, 3, 3, 4, 4], 'privado': [5], 'serrattq': [5], 'prescindible': [3, 2, 4, 3, 2, 1, 2, 3, 3, 2], 'oculto': [5], 'planzaso': [5], 'fulgor': [5], 'mas': [3], 'biblioteca': [5, 5, 4, 5, 4, 5, 5], 'curiosidad': [4, 3, 3, 4, 5], 'verguenza': [2], 'viejito': [3], 'picina': [5], 'vergüenza': [1, 1, 1], 'opulente': [5], 'mesa': [5], 'minimalista': [4], 'equis': [2, 3, 3, 3], 'zafa': [3, 3], 'comfortable': [4, 4], 'observación': [4, 5, 4], 'cualquiera': [1], 'alexys': [5], 'ensueño': [4], 'clau': [5], 'jeffrin': [5], 'monumento': [5, 5, 5, 4, 5, 4, 5], 'daydream': [5], 'acero': [5], 'imagen': [3, 4, 5, 5], 'exuberante': [4, 5, 5, 4], 'cenote': [5], 'apotiotico': [5], 'paradise': [5, 5, 5, 5, 5, 5, 5, 5, 5, 5, 5, 5, 5], 'puntuacion': [4], 'supraliminal': [5], 'equinox': [4], 'boina': [5], 'maaaarrrrr': [4], 'gradoo': [5], 'reconocimiento': [5, 5, 5, 4, 5, 4, 5, 5, 4, 5, 5, 5, 5], 'excelentw': [5, 5, 5, 5], 'atraco': [1], 'restaurado': [5, 3, 4, 4], 'impresionanre': [5], 'fotogenica': [4, 5], 'genialidad': [5, 5], 'bistec': [5, 4, 5, 5], 'regadera': [3], 'cz': [5], 'trago': [5], 'servicicio': [4], 'imprescidible': [5], 'rapidísimo': [4], 'oasis': [5, 5, 5], 'dinner': [5], 'apreciable': [4], 'agradabke': [4], 'cathedrdal': [5], 'amor': [5, 5, 5, 5, 5, 4], 'poc-chuc': [4], 'immejorable': [5], 'cimpleaños': [5], 'económico': [3], 'satisfacciòn': [5], 'divertidisimo': [5, 5], 'ninguno': [4, 5, 5, 3, 4, 5, 5, 5, 4, 4], 'irresponsable': [1], 'elegante': [5, 4, 4, 4, 5, 5, 4, 4, 5], 'agridulce': [2, 3], 'sobervia': [5], 'henry': [5, 5, 5, 5, 5], 'organizado': [4, 5], 'éxelente': [5, 5], 'excelente*****': [5], 'magestuso': [5], 'culture': [5], 'cochina': [4], 'dimpressive': [4], 'sorpresivo': [5], 'inspiración': [5], 'turistiar': [4, 5], 'imposible': [3], 'ufffff': [5, 5], 'pajar': [4], 'deliiii': [5], 'marvilloso': [5], 'espectaculaf': [5], 'gratuito': [4, 3], 'incongruente': [2], 'panorama': [5, 5, 3], 'horrendo': [1], 'garantía': [5, 4, 5, 5, 4], 'reformista': [5], 'venta': [5], 'servici': [5], 'decepciónante': [3], 'sorprendentemente': [5], 'interacción': [5], 'frustrante': [4], 'vip': [5, 5], 'carisimo': [3, 3, 1, 3], 'paladar': [4], 'conocimiento': [3, 5, 4, 4], 'ecléctico': [5], 'impresioooooonante': [5], 'recomdendado': [5], 'espectaculo': [5], 'visítenlo': [4], 'intoxicación': [1, 1], 'turibus': [4, 3, 5], 'abogado': [5], 'oleaje': [5], 'recommendef': [5], 'llamativo': [4, 4, 5, 3, 5], 'descuido': [3, 3, 3, 3, 2, 3], 'completo': [4, 5], 'saborcitocorazón': [5], 'hermosoooo': [5], 'útil': [3], 'propaganda': [1], 'rustico': [4], 'cynthia': [5], 'paloma': [5], '🥩🥰': [5], 'cialacibu': [5], 'cafetería': [2, 4], 'favorable': [5], 'adrenalina': [5, 5], 'contar': [5], 'maravailloso': [5], 'reunion': [5, 5], '#lifestyle': [5], 'incómodo': [2, 2], 'escursión': [5], 'dn': [4], 'experiencia+servicio+marca': [5], 'deliciosisisimo': [5], 'interesnte': [4], 'distraccion': [4], 'disfrutable': [5, 5, 5], 'ambientación': [5], 'expectativa': [4, 3], 'liveaqua': [5], 'carruaje': [4], 'invadir': [3], 'rs': [5], 'maravillo': [5, 5], 'libro': [3, 4], 'advertencia': [2], 'guaooo': [5], 'closet': [2], 'anivesario': [5], 'caminante': [5, 5], 'africansafari': [5], 'passionating': [4], 'excaelente': [5], 'vacasiones': [5, 5, 5, 5, 5, 5, 5], 'hemingway': [2, 4, 5], 'imprescidíble': [5], 'excelente-magnífico': [5], 'palacio': [4, 5], 'lémur': [4], 'barcú': [5], 'categoría': [5, 5, 5, 5, 5], 'efectivo': [4], 'cristinam': [5], 'imprseionante': [5], 'depender': [3], 'vacacionar': [5, 5, 5, 5, 4, 5, 5], 'pasionante': [5], 'peligroso': [1, 1], 'confuso': [3, 3], 'velasa': [3], 'escelente': [5, 5], 'compruébar': [4, 5, 5, 5, 5], 'riwuisimo': [5], 'b-day': [5], 'catastrófico': [1], 'wowwww': [4, 5, 5], 'agradecer': [5, 5, 5, 5], 'mmmmmm': [5, 3], 'pintorecer': [5, 4], 'ubicado': [4, 4, 4], 'awesome': [5, 5], 'tip': [3], 'replicar': [3, 5], 'nico': [5], 'movimento': [3], 'ludoteca': [4], 'especatcular': [5, 5], 'manu': [4], 'sosa': [3, 2], 'delisioso': [5], 'genio': [5], 'equidad': [5], 'artístico': [5, 4], 'necesario': [5, 5, 5, 5, 4, 4], 'estafador': [1, 1, 1], 'intenso': [4], 'desilusionado': [2, 3, 3], 'progreso': [5, 5], 'cinematográfico': [5], 'serviciooooooooo': [2], 'cojonudo': [5], 'hermosa_romantica': [5], 'amazinf': [5], 'espanto': [1], 'dominguear': [4, 3], 'tour/visita': [4], 'gshsbdbd': [5], 'iluminado': [5, 4], 'hook': [4, 5, 5], 'energizante': [4], 'prenavidad': [5], 'conversación': [5], '👍🏼': [4], 'reccommendable': [5], 'emblematíco': [4], 'encantadrora': [5], 'amwey': [5], 'cerro': [4, 5], 'parada': [5, 4], 'molesto': [1], 'caminable': [4], 'apreciar': [5], 'ungrd': [5], 'vacacionew': [5], 'majestad': [5], 'edwardfcc': [5, 5, 5], 'baile': [5], 'buenisimoooooo': [5], 'pirámid': [5, 4], 'salones/evento': [5], 'culturismo': [5], 'rinoceronte': [5], 'as': [5], 'independencia': [5], 'impresionanto': [5], 'excelentehotel': [5], 'sorry': [3], 'avenurero': [4], 'grand': [5], 'escala': [5], 'espetacular': [5, 4], 'ruinoso': [1, 1], 'fav': [5], 'sofisticado': [5, 5], 'invaluable': [5], 'mudic': [3], 'encimera': [5], 'ms': [5, 3], 'atracción': [3, 4, 5], 'neptuno': [4], 'frase': [5], 'hodj': [4], 'aparcamiento': [4, 3], 'trendy': [5], 'lentisimo': [4, 3], 'nemocón': [4], 'yorecemer': [5], 'legítimo': [5], 'comun': [3], 'pozole': [4, 5, 5], 'regualar': [3], 'hormigón': [4], 'sabrosísimo': [5], 'brutal': [5, 5, 5, 5], 'ehh': [3], 'pictorico': [4], 'multisensorial': [5], 'palomita': [5], 'good': [5, 4, 4, 5, 5], 'preparar': [5], 'impresión': [4, 5, 4], 'revisión': [3], 'explorador': [5], 'bautizo': [5], 'eclectico': [5], 'armonioso': [5], 'persepcion': [4], 'hastiado': [3], 'rechazado': [2], 'vacano': [5], 'ceremonial': [5], 'creación': [5], 'noviazgo': [5], 'amplitud': [5], 'lc': [5], 'excelent': [5, 4], 'nellychu': [5], 'criterio': [5], 'mitificado': [3], 'convivencia': [5, 5, 5], 'poderoso': [4], 'porterhouse': [5], 'over-hyped': [3], 'carnaval': [1, 3], 'espiritualidad': [4], 'delite': [5], 'malooo': [1], 'de-li-cio-so': [5, 5], 'didáctico': [5], 'bonitoo': [5], 'majestuso': [5], 'desilucionado': [3], 'encatandora': [5], 'cekebracion': [5], 'irresponsabilidad': [5], 'cumplidor': [3, 3, 3, 3], 'singular': [5], 'r': [4], 'estudiante': [5], 'volar': [5, 5], 'divertidísimo': [4, 5], 'eatancia': [5], 'multicultural': [5], 'apasionante': [5, 5, 5, 5, 5], 'foto': [3, 5, 5, 5, 5, 5], 'hampton': [4], 'primero': [5, 5, 5], 'sobreexplotado': [3], 'magnifica': [5], 'bellisimooo': [5], 'fumigacion': [4], 'bogota': [4, 5, 5, 5], 'formación': [3, 5], 'like': [5], 'cafe': [5, 5], 'estrellita': [5], 'sobrado': [5, 5], 'hmmmm!': [3], 'el': [5], 'viajero': [5, 5, 5], 'flojo': [3, 2, 3], 'desciudado': [2], 'fama': [3, 5, 3], 'nochebuena': [4], 'imperdibleee': [5], 'yucateco': [4, 4], 'universitario': [4, 5], 'lucia': [5, 5], 'comida-cena': [5, 4], 'menu': [5, 5, 5], 'increíblemente': [5], 'altísimo': [5], 'expensive': [3], 'infantable': [4], 'overvalued': [4], 'sustentable': [5], 'exquicito': [5], 'castropol': [4, 4], 'rústica': [5], 'especatacular': [5], 'atmósfera': [4], 'fracaso': [1], 'birthday': [5], 'gradúacion': [5], 'íntimo': [5, 4], 'siiiiiiiiiiiiiiiii': [5], 'sensorial': [5], 'sevicio': [5], 'descepción': [3, 3], 'megalómana': [4], 'bbb': [5, 4, 3], 'pintoresto': [3], 'salvaje': [5], 'cautivante': [5, 5], 'desilucion': [2, 1, 2], 'ejecutivo': [4, 5], 'orfebrería': [5], 'vacacin': [5], 'havanah': [5], 'paraíso': [5, 5, 4, 5, 5, 4, 5, 5, 5, 5, 5, 5, 5, 5], 'cambiar': [3], 'compromiso': [5, 5, 5], 'reservacion': [3, 4, 5], 'reglamento': [4], 'bellisiimoo': [5], 'riquisisisismo': [4], 'straordinario': [5], 'encuentro': [5, 5], 'pequeñito': [4], 'pablo': [5, 5], 'enfermero': [4], '🤤': [5], 'visitalo': [5, 5], 'despedir': [5], 'tenacidado': [5], 'vasico': [2], 'garantia': [5], 'regularcito': [3], 'suguerido': [5], 'tabaco': [3], 'hm': [2], 'renato': [5, 5, 5], 'enganchar': [5, 4], 'anway': [5, 5, 5, 5, 5, 5], 'símbolo': [4, 5], 'buenerrimo': [4], 'lástima': [3, 3, 3, 3], 'temprano': [4, 5], 'parasol': [4], 'sobrecategorizado': [3], 'nievd': [5, 5], 'excelentisimo': [5], 'modernismo': [5], 'préstamo': [3], 'carolina': [5], 'hsbitcn': [5], 'leisure': [4], 'surreal': [5], 'arqueología': [5, 5], 'sloppy': [5, 2], 'aprobado': [5, 3, 4, 5], 'espantoso': [1, 1, 1, 2, 1], 'frescura': [5], 'dexcepcionante': [2], 'incomodo': [2, 2, 3, 3], 'wifi': [4, 5], 'alto': [5], 'eterno': [5], 'demasiado': [4, 5], 'asceptable': [4], 'congestionado': [4], 'coqueto': [4], 'hermoza': [5], 'disappoiting': [2], 'poético': [5], 'inaccesible': [1], 'mmmmmfff': [4], 'desarrollo': [2, 4], 'hipster': [4], 'expotur': [4], 'calidad-precio': [4, 5, 5, 5], 'juliana': [5], 'larguísimo': [3, 5], 'regresware': [4], 'antiqiuisima': [5], 'fantabuloso': [5, 4], 'apestar': [1], 'impacto': [5, 4], 'vanguardista': [5], 'raro': [4, 3], 'preferible': [3], 'exisitar': [5], 'instructivo': [4], 'insustituible': [5], 'zzzzzzzzz': [5], 'pechichable': [5], 'overcrovded': [3], 'uchin': [5], 'snacks': [5], 'edna': [5], 'esplendoroso': [4, 5, 5, 5], 'innovación': [5], 'estandar': [3], 'your': [5], 'ocio': [5, 5, 5], 'caja': [4], 'alumbrado': [5], 'innolvidable': [5], 'alimentación': [4, 3], 'esencia': [5], 'impresionnte': [5], 'turismo-histórico': [5], 'looking': [2], 'cerveza': [4], 'resaltar': [5], 'masificación': [3], '@merida': [5], 'omakase': [5], 'dejadez': [1], 'pelgrimage': [5], 'desengañado': [3], 'extraordinário': [5], 'husteca': [4], 'antojito': [5], 'maraillado': [5], 'santoua': [5, 4], '🎁': [5], 'defraudante': [1], 'excelwnte': [5], 'endomec': [5], 'lovely': [5], 'seguresncia': [5], 'vacacil': [5], 'cuarto': [5], 'vermouth': [5], 'maravillosooo': [5], 'estético': [5], 'acorde': [4], 'memoria': [3, 5, 5], 'hisstorico': [5], 'esmeralda': [5], 'walkathon': [4], 'soberbio': [5], 'almorzar': [5], 'errrrrrcelente': [5], 'tener': [5], 'lungomare': [2], 'imperdibile': [5], 'cementerio': [5], 'majestic': [5, 5, 5, 5], 'magnánimo': [5], 'hipnotizante': [5, 5], 'grácias': [5], 'wowwwww': [5, 5], 'hermosaaaaaa': [5], 'impactar': [4], 'impresionate': [5, 5, 5], 'ascensor': [3, 4], 'recomendadisisisisisismo': [5], 'alfonso': [5], 'consejo': [5, 3], 'información': [4, 5], 'enriquecedor': [5, 5], 'positivo': [5, 5, 5, 5], 'deber': [5, 5, 4, 5], 'escultura': [5], 'cervecera': [3], 'planificacion': [4], 'nacional': [3, 5, 5, 5], 'muybonito': [4], 'dominguero': [3], 'topicazo': [2], 'fastuoso': [5], 'revomendable': [5], 'soñar': [5, 5, 5], 'cóctel': [5, 5, 5], 'rigo': [5], 'caropol': [2], 'almierzo': [5, 5, 5], 'espesctacular': [5], 'increibke': [5], 'antojo': [5, 5], 'visítalo': [3, 4], 'paulina': [3], 'modernidad': [5, 5, 4, 5], 'estrella': [5, 5, 3], 'excelenete': [5], 'exoeriencia': [5], 'mezclado': [3], 'más': [5], 'simpatico': [3, 5], 'tripadvisor': [5], 'planetario': [4], 'interesantisimo': [5, 5, 5], 'viacrucis': [5], 'desigual': [3], 'multitud': [5, 3], 'pan': [5], 'hyatt-merida': [5], 'malito': [2, 2], 'equipado': [4], 'recomendaciòn': [5], 'mr': [5, 5], 'controversial': [3, 4], 'despampanante': [5], 'muscera': [5], 'guitarra': [5], 'chuchería': [1], 'empresario': [5, 5], 'visitala': [3, 5], 'abundante': [3, 5], 'barroco': [4], 'sting': [5], 'enigmatico': [5], 'superlujoso': [5], 'abuso': [4, 1], 'sonora': [5], 'cunpke': [5], 'escapar': [1], 'perdido': [3], 'insalubre': [1], 'recamara': [5], 'favorita': [5], 'wonderful': [5, 5, 5, 5], 'imperbible': [5], 'beaufiful': [5], 'respirable': [5], 'visitainformal': [4], 'chulisima': [5], 'felipe': [5], 'hacienda': [4, 4], 'delioso': [5], 'elección': [5], 'bienvenida': [5, 5, 5], 'comidq': [5], 'yacuna': [4, 4], 'emprendimiento': [5], 'serena': [4, 5], 'ceremonia': [5, 4], 'magicooo': [4], 'monserrate-bogota': [5], 'elegido': [5], 'devocional': [4], 'laura': [5], 'provincia': [4], 'atemporal': [5], 'embravecido': [4], 'exlente': [5], 'ecoturismo': [5, 4], 'matacán': [5], 'inicio': [4, 5], 'copad': [5], 'futuro': [5], 'c': [4, 1, 4, 5], 'menú': [3, 4], 'capilla': [4], 'anodadado': [5], 'exceltente': [5], 'canelazo': [4], 'inconveniente': [3], 'emboematico': [4], 'pesimooooo': [1], 'mvmvmvmv': [5], 'travajo': [1], 'botellon': [2], 'doctor': [5, 4], 'standard': [3], 'clásico/chili': [5], 'renovacion': [2, 4], 'conocelo': [5], 'casualidad': [5], 'prioridad': [5], 'varonil': [3], 'refinado': [4], 'luztopía': [5], 'legendario': [5], 'inglaterrible': [2], 'evitar': [1, 1, 1, 1, 1, 1, 1, 1], 'rag': [1], 'pintozeca': [3], 'catastrofico': [1], 'pirata': [5], 'movidito': [4], 'solicitud': [5], 'maravillosooooo': [5], 'cosmopolita': [4, 4], 'folklorico': [4], '\U0001faf6🏼': [5], 'desigualdad': [3], 'porkcolombia': [5], 'acción': [5], 'toalla': [3, 2], 'tianguis': [4], 'e': [5, 5], '👌🏻👌🏻': [5], 'mercadillo': [4], 'bdh139': [5], 'cubarrico': [5], 'deterioro': [1], 'desepcionado': [3, 2], 'asociado': [5], 'promoción': [4, 4], 'reserva': [5, 4, 5, 4], 'glamuroso': [4], 'espectaular': [5, 5], 'factoría': [1], 'bandera': [5], 'ambivalencia': [3], 'hurto': [2], 'almuerzo-cena': [5], 'vajilla': [4], 'vecino': [4], 'infalible': [5, 5], 'excelenye': [5], 'impotencia': [1], 'desepcion': [2, 2], 'insufrible': [1], 'superrecomendado': [5], 'perfect': [4], 'experiencial': [5], 'angélica': [5], 'maltrato': [1], 'clima': [4, 3, 4], 'erick': [5], 'post-pandemia': [4], 'gratificamente': [5], 'magnificente': [5], 'castrpololicious': [5], 'complacido': [5, 5, 5, 5], 'fallar': [2], 'superrrrrr': [5], 'muybonita': [5], 'refrescar': [4], 'evítelo': [1], 'restlax': [4], 'decpcionante': [1], 'plazuela': [3], 'simbolo': [5], 'italia': [3], 'majestusa': [5], 'estraordinario': [5], 'afartapobre': [2], 'fin': [5, 4], 'animalizante': [5], 'herbalife': [5], "tur'istico": [3], 'ordinario': [3, 3], 'pinguino': [5], 'aceptable**': [5], 'presentable': [4], 'extraodinario': [5], 'amenidad': [4], 'sacrificio': [5], 'aguantar': [4], 'impresionado': [5], 'justito': [3, 2], 'santuario': [5], 'holaa': [5], 'arquitectonico': [5], 'skybar': [5], 'execente': [5], 'ignominia': [1], 'chilaquil': [5], 'vedado': [3], 'cumpleño': [5], 'mslecon': [5], 'hermoao': [5], 'ecxelente': [5], '👌🏼': [4, 5], 'exclusivo': [5, 5], 'beela': [5], 'instalación/propiedad': [5], 'beautifulll': [4], 'complicidad': [5, 5], 'antirelax': [2], 'exelnete': [5], 'carisisimo': [2], 'deliiiiiiii': [5], 'cosmovision': [5], 'rapidez': [5], 'audioguía': [5], 'asfixiante': [1, 2], 'recomandado': [5], 'especacular': [5], 'inconsistente': [3, 3], 'atico303': [5], 'fauna': [5], 'woooow': [5], 'fachada': [3], 'tienda': [5], '--': [2, 5, 5], 'interior': [5], 'hbday': [5], 'elena': [5], 'caleche': [4], 'angel': [5], 'desastrosoooooo': [1], 'exqusito': [5], 'masivo': [4, 5], 'espectacualar': [5], 'pf': [1], 'cubamor': [5], 'drinks': [3], 'iluminación': [4], 'pandemia': [5], 'lejos': [3], 'lpio': [5], 'jhon': [5], 'eficiente': [5], 'facturación': [4, 2, 3], 'repleto': [3, 3, 3], 'ggg': [5], 'excecional': [5], 'puerto/canal': [3], 'inevitable': [5], 'reconstruccion': [4], 'lindoooo': [4, 5], 'portero': [5], 'chulissimo': [5], 'correr': [1], 'marabillosa': [5], 'óptimo': [4], 'desordenado': [2], 'prolijo': [4, 3], 'imlresionante': [5], 'oldfashioned': [2], '#juegosdeportivosnacionales': [5], 'inmesa': [5], 'reformado': [4], 'accesible': [4, 5], 'inexplicable': [5, 5], 'ayb': [3], 'miserable': [1], 'abismal': [1], 'convivio': [5, 5, 5], 'st': [5], 'teleférico/funicular': [3], 'hermsoo': [4], 'desiluciòn': [3], 'excecelente': [5], 'valorar': [4], 'mobiliario': [5], 'llevar': [5], 'imponencia': [5, 5], 'g': [4, 5], 'impredible': [5, 4], 'descepcionado': [3], 'arqueologia': [5], 'desayunar': [4, 5], 'saborcitocorazon': [5, 5], 'paseito': [4], 'incorformidad': [2], 'desayuno/almuerzo': [5], 'holaaaa': [5], 'aristocrático': [5], 'evaluacion': [3], 'ganga': [5], 'vacaviones': [5], 'precio': [5], 'combinación': [5], 'respeto': [5], 'jurisgool': [5], 'maginifico': [5], 'excelenteeee': [5], '#snowkind': [5], 'pintoresco/cultural': [5], 'corralito': [5], 'concejo': [5], 'retornar': [5], 'extenuante': [3], '@seratta': [5], 'imperdível': [5], 'caprichoso': [5], 'indudable': [5], 'sobriedad': [3, 5], 'gustar': [4], 'ejercitarce': [5], 'simpl': [3], 'ùnica': [5], 'sccot': [5], 'cuentero': [5], 'mejestuoso': [5], 'antiquísimo': [5], 'apagón': [1], 'excéntrico': [4, 5], 'pulpo': [5], 'organización': [4, 5], 'safa': [3], 'depresion': [2], 'hamburguesomano': [5], 'relajantr': [5], 'didactico': [5], 'monstruosidad': [3], 'hyatt': [5, 4], 'visitaclásica': [4], 'gordito': [5, 5], 'ruta': [4], 'esceptional': [5], 'chichen=perfeccion': [4], 'exquisitez': [5], 'colosal': [5, 4], 'gaucho': [4], 'solera': [3], 'luz': [5], 'excelento': [5, 5], 'conford': [4], 'puerta': [3, 5], 'dibrevslorado': [4], 'ancestro': [5, 5], 'mola': [4], 'diazyasel': [1], 'hazlo': [5], 'ecelente': [5, 5, 5], 'cumpleanos': [5], 'mayapan': [5, 4], 'agosto': [5], 'expléndido': [4], 'cabaret': [5, 4], 'aweinspiring': [5], 'íconico': [5], 'lacantinala15': [5], '#todossomoselba': [5], 'apantallante': [5], 'dely': [5], 'constructivo': [5], 'overpriced': [4], 'sobrio': [4], 'horno3': [5], 'molestar': [3], 'superinteresante': [4], 'auto': [5], 'peregrinación': [4], 'olvidable': [2], 'fhr': [4], 'meuseo': [5], 'packard': [5], 'delicoso': [5], 'conservado': [5, 3], 'supertravelsafari': [5], 'ampliar': [3], 'asco': [1], 'exelnte': [5], 'sapo': [5], 'sabrosooooo': [5], 'amazzzzzing': [5], 'increinle': [5], 'delecioso': [4], 'excelentísimo': [5], 'alusinante': [5], 'andrés': [5], 'inconfundible': [4], 'spectabulous': [5], 'diversidad': [4], 'comodi': [4], 'suficiente': [4, 2, 3, 3], 'estirado': [1], 'lomo': [3], 'marcela': [5], 'reparacion': [4], 'perder': [2], 'awwwwwsome': [5], 'bienal2019': [5], 'tïpico': [4], 'satisfación': [5], 'sorprendnete': [5], 'tipster': [5], 'sonado': [5], 'fuerza': [4], 'acustica': [5], 'impajaritable': [5], 'ultrasummer': [5], 'impresionano': [5], 'laboral': [5], 'buenaaazo': [5], "rockin'": [5], 'unexpectedness': [5], 'alvaro': [5], 'recommendable': [4], 'ocasional': [5, 5], 'congratulations': [5], 'cartajena': [5], '#libertad': [5], 'desgarciar': [1], 'fácil': [4], 'regenerar': [5], 'torre': [5], 'pato': [4], 'extra': [5], 'viurquez': [5], 'propina': [3], 'escandalo': [1], 'moro': [5], 'redondo': [5], 'atrapante': [5], 'escandaloso': [5], 'complemento': [4, 5], 'sonria': [5], 'gordo': [5], 'cabaña': [5], 'chafa': [2], 'merienda': [5, 5], 'culturisandome': [5], 'imcreible': [5], 'atraccion': [5], 'varios': [3], 'ventaja': [4], 'imaginar': [5], 'parrilla': [5], 'acxel': [5], 'lugrubre': [2], 'sunset': [5], 'rikisisisimo': [5], 'woow': [5, 5, 5, 5], 'camarero': [5], 'increibleee': [5], 'palaciego': [5], 'salubridad': [1], 'elitista': [1], 'rikki': [4, 4, 3], 'mareo': [4], 'daniel': [4], 'testimonio': [5], 'magixi': [5], 'bohémico': [5], 'terribleeee': [1], 'buenavista': [2], 'discreto': [3], 'imprwsu': [5], 'ingeniu': [5], 'gradd': [5], 'conócela': [4], 'teleferico': [5], 'maestro': [5], 'bla': [2], 'estanzuela': [4], 'cumpleañeros': [5], 'wunderbar': [5], 'hammel': [3], 'inpresionante': [5, 5], 'realidad': [3], 'confiable': [5], 'fascinantw': [5], 'buenisisisismo': [5], 'camarón': [5], 'oscuro': [4], 'gondeln': [3], 'noviar': [5], 'ª': [5], 'yamil': [5], 'regio': [5], 'despacio': [4], 'hike': [5], 'entrar': [5], 'depspedida': [5], 'constancia': [3], 'watergate': [4], 'rehabilitado': [5], 'talavera': [5], 'excrlente': [4], 'indiferente': [3, 3], 'bigsaltysailor': [5], 'charming': [4], 'vivalavida': [5], 'crucero': [4], 'que': [5], 'delcioso': [5], 'llenisimo': [2], 'reconciliacion': [5, 5], 'particular': [4], 'meridad': [5], 'izquierdo': [5], 'bleakne': [1], 'desolado': [3], 'extraño': [2, 4], 'restauracion': [4], 'de-li-cioooooso': [5], 'completisimo': [5], 'atardecr': [4], 'andrea': [4], 'invicto': [4], 'archie': [3], 'rcomendable': [5], 'cebar': [5], 'romantio': [5], "o'reilly": [5], 'sábado': [5], 'ocupado': [4], 'movido': [4], 'silla': [3], 'd-e-l-i-c-i-o-s-o': [5, 5], 'posadita': [5], 'stunnig!': [5], 'mtb': [5], 'sinverguenzas': [1], 'avenida': [3], 'vaso': [4], 'rota': [3], 'calida': [5], 'soberano': [4], 'wooooooow': [5], 'cambio': [2], 'desconectar': [2], 'viernes': [4], 'costa': [5], 'recorrela': [4], 'tristemente': [3], 'understaffed': [3], 'admiración': [5], 'coctel': [5, 5], 'duranguense': [4], 'aquitectura': [5], 'releajante': [5], 'barra': [5, 5], 'interesing': [5], 'energia': [4], 'paraiso': [4], 'girornatta': [5], 'asamblea': [5], 'barcito': [5], 'awesomev': [5], 'espectácular': [5, 5], 'espectular': [4], 'chulo': [3, 5], 'fotografía': [4], 'coronel': [5], 'placita': [4], 'increidible': [5], 'recomendadicimo': [5], 'funicular': [5], 'grosero': [2], 'expectracular': [5], 'delicioooso': [5], 'delicioo': [4], 'aporte': [5], 'vasto': [4], 'uxmal': [5], 'comodoro': [3], 'photo-op': [5], 'universo': [5], 'imperdibleeee': [5], 'montserrat': [5], 'alacibu': [5], 'proactivo': [5], 'theo': [3], 'sorpendente': [5], 'deshonesto': [1], 'vacacioned': [5, 4], 'maravillante': [5], 'edificio': [4], 'domicilio': [5], '😞': [2], 'boggling': [5], 'feria': [5, 3], 'pasta': [5], 'heemoso': [5], 'ushni': [5], 'mezcalear': [5], 'reconocer': [5], 'desencantado': [1], 'bodegon': [3], 'comodisimo': [4, 5], 'agrado': [4], 'angela': [4], 'ime': [5], 'urbanismo': [5], 'atmosfera': [5], 'intrigante': [5], '👍👍👍😢': [4], 'esistir': [5], 'negocios-placer': [5], 'supervivencia': [2], 'oblifatorio': [5], 'feito': [3], 'jesucristo': [3], 'b&b': [5], 'havana': [4], 'tarjeta': [3], 'monacal': [4], 'patetico': [1], 'espectcular': [5], 'caramba': [5, 5], 'hermosoo': [5, 5], 'riquisimooooo': [5], 'cgevere': [5], 'neptuno-triton': [3], 'constaste': [4], 'variopinto': [5, 4], 'promesa': [5], 'divisa': [4], 'giant': [5], 'explanado': [5], 'carisimooooooo': [3], 'rafael': [5], 'exceclent': [5], 'resplandeciente': [5], 'ultramegadelicioso': [5, 5], 'negociox': [5], 'tours': [5], '100/100': [5], 'precio/rendimiento': [3], 'buenisimoooo': [5], 'lbdm': [4], 'hi': [4], 'fresco': [4, 5, 5], 'chaparrito': [5], 'jermoso': [5], 'sí': [5], 'coloproctologia': [5], 'maleconnnnn': [5], 'musical': [4], 'lejano': [4], 'puajj': [1], 'owner': [5], 'horribleeeeee': [1], 'descaso': [5], 'impresonante': [5], 'fortin': [5], 'alegría': [5, 5], 'transpirtar': [5], 'poporo': [5], 'descortés': [2], 'argentino': [5], 'eduational': [5], 'presentación': [5], 'magìa': [5], 'impresionanteee': [5], 'esquicita': [5], 'excelnte': [5], 'realista': [4], 'agradeimiento': [4], 'malinchista': [1], 'lugar-atención-platillos': [5], 'mystic': [4], 'ciclismo': [5], 'ostentoso': [4], 'safi': [5], 'descepcion': [1], 'sobrevaloración': [2], 'bárbaro': [5], 'inceible': [5], 'ruedota': [5], 'reservación': [4, 4], 'inflatable': [5], 'construccion': [4], 'incredible': [5], 'caricatura': [1], 'goody': [5], '🤩': [5], 'splendid': [5], 'petfriendly': [5], 'mercadikko': [2], 'volker': [5], 'impagable': [5], 'mexicanísimo': [5], 'wau': [5], 'chica': [5, 5], 'exc': [5], 'langosta': [4], 'almuerzo/cena': [1], 'angelo': [5], 'obligación': [1], 'mrjac': [5], 'tremendo': [5], 'siniestrado': [2], 'buonissimo': [5], 'excelemte': [5], 'huasteca': [4], 'desilución': [3], 'inmensidad': [5], 'terraceria': [3], 'normalon': [3], 'suspenso': [2], 'extremo': [3], 'excelenteee': [5, 5, 5, 5], 'moment': [5], 'despejar': [5], 'ochentera': [5], 'exquísito': [5], '10++': [5], 'escaso': [2, 1], 'desorganizado': [3, 3], 'dicha': [5], 'certificado': [5], 'vittorio': [5], 'innecesario': [1], 'repetitivo': [3, 3, 1], 'cineteca': [5], 'suzuki': [5], 'bufet': [5], 'buenosimo': [5], 'exselente': [5], 'queso': [3], 'momento': [5], 'israel': [5], 'desolación': [3], 'atento': [5], 'fabulosow': [5], 'abandono': [2, 3], 'extraodinaria': [5], 'serata': [5], 'pintoriesco': [5], 'cayafaas77': [4], 'increïble': [5], 'hb♥️': [5], 'guirado': [1], 'hemoso': [5, 5, 5], 'lento': [2], 'desangelado': [3], '🤗🤗🤗': [5], 'venir': [5], 'date': [5], 'gastroprecio': [4], 'fiesta': [5, 5], 'percepcion': [5], 'desyuno': [5], 'asoreuma': [5], 'ilustrativo': [4, 4, 5], 'chiquito': [5], 'brillo': [5], 'digno': [5], 'excelsio': [5], 'reservar': [5], 'acomodacion': [3], 'fort': [4], 'guarida': [4], 'invitación': [5], 'inequiparable': [5], 'bueno/malo': [3], 'roquisiiimooo': [5], 'amaaaaazing': [4], 'destacable': [4], 'veraneo': [5], 'cantinabla15': [5], 'mole': [5], 'animación': [3], 'exquisitoo': [5], 'guardia': [5], 'apacible': [4], 'posibilidad': [4], 'implactante': [5], 'destino': [5], 'fancy': [4], 'bombón': [4], 'mérichristma': [5], 'aaa+++': [5], 'exlusivo': [4], 'culturizandoner': [5], 'covid': [2], 'muyvinteresante': [4], 'artesanal': [4], 'cocteleria': [5], 'imponete': [4], 'elegancia': [5, 5], 'waoooow': [5], 'atiborrado': [3], 'frío': [1], '1a': [5, 5], 'deliciosoooooo': [5], 'barman': [5], 'ridículo': [3], 'guauuuuu': [5], 'jc': [4], 'piola': [3], 'histiria': [5], 'impresentable': [1], 'quait': [4], 'vaca': [4, 5, 5], 'imperible': [5], 'desafiante': [2], 'recreo': [5], 'divinoooo': [5], 'modernización': [3], 'asombrado': [5, 5], '♥️': [5], 'horribleeeeeeeeee': [1], 'honestidad': [5], 'embrujo': [5], 'antigüo': [3], 'extasis': [5], 'acampada': [5], 'artista': [5], 'donick': [5], 'olvídalo': [1], 'fantantico': [4], 'decrépita': [2], 'callejear': [4], 'vivid': [4], 'psl': [2], 'gionatta': [5], 'carlo': [5, 5], 'multigeneracional': [5], 'buebo': [4], 'innovacion': [5], 'esupendo': [4], 'abarrotado': [5], 'goooold': [5], 'bellisimaaaa': [4], 'especialidad': [5], 'agracimiento': [5], 'coqueta': [4], 'edionder': [1], 'increibleeee': [5], 'dwsayuno': [4], 'exelenete': [5], 'montaña': [5], 'jd': [5], 'hostel': [4], 'estáncia': [5], 'castillo/fuerte': [3], 'heroe': [5], 'turisteo': [4, 2], 'grata': [5], 'superviaje': [4], 'miniatura': [4], 'visita/opinión': [5], 'expetacula': [5], 'leinad': [5], 'larguisima': [5], 'bicho': [2], 'saborciticorazon': [5], 'chapeau': [5], 'vacacionrs': [5], 'sabana': [4], 'insolito': [2], 'atmosférico': [5], 'leo': [5], 'alucinado': [5], 'agogedor': [5], 'extraordinariooo': [5], 'insoportable': [1], 'stupenda': [5], 'storico': [5], 'reynerc': [5], 'lic': [5], 'acogida': [4], 'bittersweet': [3], 'engañado': [1], 'competencia': [5], 'mano': [2], 'festival': [5], '👀': [3], 'lentitud': [3], 'shopping': [5], 'descontento': [3], 'incomodoro': [1], 'contemporáneo': [5], 'servico': [5], 'lindaaaaaa': [5], 'excel': [5], 'hiking': [5], 'pickpocketted': [2], 'coordialidad': [5], 'descepcionar': [3], 'aniveraario': [5], '50.s': [2], 'vacation': [5, 5, 5, 5], 'grill': [4], 'felicitar': [5, 5], 'inmpresionante': [5], 'wondetful': [5], 'conexión': [5], 'ajiaco': [5], 'saffron': [5], '😠': [1], 'booourns': [1], 'fyi': [1], 'lastima': [1], 'puaj': [1], 'robooo': [1], 'mediocridad': [1], 'momificado': [1], 'odioso': [1], 'buff': [1], 'morbo': [1, 3, 3], 'aburrídisimo': [1], 'descuidadísimo': [1], 'normal-mediocre': [2], 'atrapado': [2], 'dudoso': [2, 2], 'disappoiontment': [2, 2], 'leeeento': [2], 'dinnee': [2], 'multipropiedad': [2], 'corrido': [2], 'asustar': [2], 'pena': [2], 'bored': [2], 'acosador': [2], 'llenísimo': [2], 'macabrooo': [2], 'impersonal': [3], 'gloria': [3], 'gong': [3], 'zarandeado': [3, 3], '🤔': [3], 'calification': [3], 'okay': [3], 'megaresort': [3], 'molestia': [3], 'impredecible': [3], 'eh': [3], 'samba': [3, 4, 4, 5, 5, 5, 5, 5, 5], 'correa': [3], 'iguana': [3], 'americanizado': [3], 'dissappoininginting': [3], 'ricardo': [3], 'limitado': [3], '…': [3], 'beso': [3, 3, 5], 'porfiriano': [3], 'guanajuato': [3, 3, 5, 5, 5, 5], 'momia': [3, 3, 4, 4, 4, 4, 5, 5, 5], 'curiosiodad': [3], 'mmmm…': [3, 3, 4], 'maloliente': [3], 'costumbre': [3], 'pípila': [3, 4, 5, 5, 5], 'sobrepasado': [3], 'hamburguesa': [4, 5, 5], 'inprisoned': [4], 'consistente': [4], 'sarandeado': [4], 'holiday': [4], 'relájese': [4], 'desestresss': [4], 'taxi': [4], 'labanese': [4], 'moral': [4], '#rockyoulikeahurricane': [4], 'excellante': [4], 'harto': [4], 'divante': [4], 'nv': [4], 'marival': [4, 5, 5], 'greatfood': [4], 'retroalimentación': [4], 'debbie': [4], 'hermo$$$o': [4], 'predecible': [4], 'digestivo': [4], 'fajita': [4, 5], '-25summersandcounting': [4], '👍': [4, 5], 'imperfecto': [4], 'mediterraneo': [4, 5], 'maya': [4], 'vacatiom': [4], 'beautiful': [4], 'escalar': [4], 'leyenda': [4], 'cliché': [4], 'graduado': [4], 'guanajuatososteniblegstc': [4], 'besucón': [4], 'escalofriante': [4], 'misa': [4], 'práctica': [4], 'cine': [4], 'barroca': [4], 'omnipresente': [4], 'callejoneado': [4, 5, 5], 'romantiquisimo': [4], 'cervantino': [4, 5, 5], 'relevante': [4], 'reglamentario': [4], 'belén': [4], 'granadita': [4, 5, 5], 'fotogénico': [4], 'frida': [5], 'socio': [5, 5, 5, 5, 5, 5, 5, 5, 5, 5, 5, 5, 5, 5, 5, 5, 5, 5, 5, 5, 5, 5, 5, 5, 5, 5, 5, 5, 5, 5, 5, 5, 5, 5, 5, 5, 5, 5, 5, 5, 5, 5, 5, 5, 5, 5, 5, 5, 5, 5, 5, 5, 5, 5, 5, 5, 5, 5, 5, 5, 5, 5, 5, 5, 5, 5, 5, 5, 5, 5, 5, 5, 5, 5, 5, 5, 5], 'staff': [5], 'zen': [5], 'yashinoki': [5, 5], 'joy': [5, 5, 5, 5, 5, 5, 5, 5, 5, 5, 5, 5, 5, 5], 'estable': [5], 'granduso': [5], 'junto': [5], 'holi': [5], 'edgardo': [5], 'azur': [5, 5, 5], 'joysquad': [5, 5, 5, 5, 5, 5, 5, 5], 'salazar': [5], 'coahuila': [5], 'almuerzo-comida': [5], 'supeer': [5], 'insu': [5, 5, 5, 5, 5, 5, 5, 5], 'karaoke': [5, 5, 5, 5, 5, 5], 'vidanta': [5, 5, 5, 5, 5, 5, 5, 5, 5, 5, 5], 'luxxury': [5], '#mrscomoandtheband': [5], 'epazote': [5], 'v5': [5], 'vidantavacations': [5], 'botón': [5], 'realajado': [5], '😜': [5], 'apetitoso': [5], 'yumm': [5, 5], 'kid': [5], 'riquisimooo': [5, 5], 'coserge': [5], 'villa': [5], 'lorena': [5], 'hidrocalido': [5], 'exquisisto': [5], 'mesero': [5], 'valdez': [5], 'dreamtripper': [5], 'asiático': [5], 'queretaro': [5, 5, 5], 'jandtweddingspectacular': [5], 'vallartazo': [5], 'friends': [5], '👌': [5, 5], 'sandra': [5], 'tedy': [5], 'chidisimo': [5], 'prrrrfect': [5], 'satelite': [5], 'lunamielero': [5], 'hr': [5], 'edad': [5], 'chilo': [5], 'aguascaliente': [5, 5, 5, 5], '😍😍😍': [5], 'mendoza': [5], 'yesenia': [5, 5], 'seminario': [5], 'family': [5, 5], 'life': [5], 'vacacoínes': [5], 'solo': [5, 5], 'guadalajara': [5, 5], 'conserje': [5], 'saltillo': [5], 'globtroter': [5], 'presidencial': [5], 'curiel': [5], 'yo': [5, 5], 'pruébalo': [5], 'ganador': [5], 'estrés': [5], 'soto': [5], 'mexicali': [5], 'restaránte': [5], 'insú': [5], 'staxy': [5], 'octavio': [5], 'extraordianrio': [5], 'casa': [5], 'poker': [5], 'eduardo/botones': [5], 'residence': [5], '👍🏻👍🏻👍🏻': [5], 'burrito': [5], 'mozzamare': [5], 'anoche': [5], 'ceviche': [5, 5], 'volleyballvacations': [5], 'ibarra': [5], 'honeymoon': [5, 5], 'chihuahua': [5], 'veranito': [5], 'cena-degustación': [5], 'vida': [5], 'acolmixtli': [5, 5], 'incontornable': [5], 'amazeball': [5], 'miembro': [5], 'divertidix': [5], 'jroger': [5], '😊': [5, 5, 5], 'kidsclub': [5, 5], 'calorón': [5], 'chingon': [5], 'acuairobic': [5], 'dreamtrip': [5, 5], 'lucca': [5], 'deportes/actividad': [5], 'wooooooooooooooooo': [5], 'fajitaville': [5], 'delicioooooooso': [5], 'francés': [5], 'yolaregueton': [5], 'marzo': [5, 5], 'vacacionesfamiiar': [5], 'verano': [5, 5], 'calentar': [5], 'aldair': [5], 'cubilete': [5], 'anual': [5], 'reeeellllaaaaxxxx': [5], 'perla': [5], 'riquisisimo': [5], 'ricooo': [5], 'buenrestaurante': [5], 'escapade': [5], '💐': [5], 'excelente/mexillent': [5], 'crockodile': [5], 'utopía': [5], 'selva': [5], 'italiano': [5, 5], 'aranda': [5], 'jabeux': [5], 'holliday': [5], 'tortuga': [5, 5], 'celebridad': [5], '#joysquad': [5], 'bolillo': [5], 'olivia': [5], 'venezia': [5], '🔙🌴🕶🌊': [5], 'service': [5], 'familiarización': [5], 'padilla': [5], 'teocaltiche': [5], 'holidayadilene': [5], 'ptmakoflorida': [5], 'raise': [5], 'gto': [5], 'execelte': [5], 'mosamare': [5], 'volleyball': [5], 'hermoo': [5], 'amin': [5], '#funisunavoidable': [5], 'fántastico': [5], 'orgasmic': [5], 'flamenco': [5], 'concierge': [5], 'relaxxx': [5], 'luxxe': [5, 5], 'wooowww': [5], 'pijo': [5], 'vacay': [5], 'dreamtripping': [5], 'fantasía': [5], 'don': [5], 'georgiac': [5], 'texa': [5], 'deliziosa': [5], 'hector': [5], 'sonrisa': [5], 'fine': [5], 'h': [5], 'zitacuaro': [5], 'vacationes': [5], 'chinhon': [5], 'tequila': [5], 'spot': [5], 'délicieux': [5], 'adivinanza': [5], 'cocinera': [5], '🌞': [5], 'ciao': [5], '#luxxelife': [5], 'casavela': [5], 'crep': [5], 'michael': [5], 'mayan': [5], 'agradeciniento': [5], 'yes': [5], 'cdmx': [5, 5], "duong'": [5], 'perspectiva': [5], 'pachuca': [5], 'playita': [5], 'omelet': [5], 'animador': [5], 'amar': [5], 'california': [5], 'valencia': [5], 'wellnessing': [5], 'oliver': [5], 'creepy': [5], 'basílica': [5, 5, 5], 'ug': [5, 5], 'muuuaa': [5], 'religiosidad': [5], 'tierno': [5], 'romantisismo': [5], 'sorpréndete': [5], 'escalofrío': [5], 'tenebroso': [5], 'estudiantina': [5], 'muack': [5], 'africano': [5], 'guauuuuuuuu': [5], 'estremecedor': [5], 'comercio': [5], 'llenisímo': [5], 'viajar': [5], 'momiar': [5], 'weelend': [5], 'interesanrte': [5], 'guacamaya': [5], 'macabro': [5], 'risa': [5], 'visible': [5], 'identidad': [5], 'impresionable': [5], 'rincón': [5], 'rómantico': [5]}


Dictionary with statistics
{'recomendado': {'stdev': 0.45848216273281484, 'variance': 0.2102058935441593, 'mean': 4.743119266055046, 'median': 5.0, 'freq': 218, 'POS': 'ADJ'}, 'historia': {'stdev': 0.6688228584562163, 'variance': 0.4473240159935439, 'mean': 4.534188034188034, 'median': 5.0, 'freq': 234, 'POS': 'NOUN'}, 'excelente': {'stdev': 0.26932888205567046, 'variance': 0.07253804670935726, 'mean': 4.930519140010488, 'median': 5.0, 'freq': 3814, 'POS': 'ADJ'}, 'trabajo': {'stdev': 0.2668802563418119, 'variance': 0.07122507122507123, 'mean': 4.925925925925926, 'median': 5, 'freq': 27, 'POS': 'NOUN'}, 'calor': {'stdev': 0.8366600265340756, 'variance': 0.7, 'mean': 3.8, 'median': 4, 'freq': 5, 'POS': 'NOUN'}, 'impresionante': {'stdev': 0.44339447801373044, 'variance': 0.19659866313306848, 'mean': 4.790718835304823, 'median': 5, 'freq': 1099, 'POS': 'ADJ'}, 'postal': {'stdev': 0.7071067811865476, 'variance': 0.5, 'mean': 4.5, 'median': 4.5, 'freq': 2, 'POS': 'ADJ'}, 'artesanía': {'stdev': 0.8944271909999159, 'variance': 0.8, 'mean': 3.6, 'median': 3, 'freq': 5, 'POS': 'NOUN'}, 'interesante': {'stdev': 0.6994944595137037, 'variance': 0.4892924988903684, 'mean': 4.225033288948069, 'median': 4, 'freq': 751, 'POS': 'ADJ'}, 'desepcionante': {'stdev': 0.816496580927726, 'variance': 0.6666666666666666, 'mean': 2, 'median': 2.0, 'freq': 4, 'POS': 'ADJ'}, 'imperdible': {'stdev': 0.42131043904127463, 'variance': 0.1775024860451516, 'mean': 4.79957356076759, 'median': 5.0, 'freq': 938, 'POS': 'ADJ'}, 'aceptable': {'stdev': 0.44642878016192833, 'variance': 0.19929865575686734, 'mean': 3.2033898305084745, 'median': 3, 'freq': 59, 'POS': 'ADJ'}, 'delicioso': {'stdev': 0.3128121618014124, 'variance': 0.09785144857087304, 'mean': 4.890287769784172, 'median': 5.0, 'freq': 556, 'POS': 'ADJ'}, 'magnífico': {'stdev': 0.30748244591432294, 'variance': 0.09454545454545454, 'mean': 4.92, 'median': 5.0, 'freq': 100, 'POS': 'ADJ'}, 'aniversario': {'stdev': 0.3407627223742926, 'variance': 0.11611923295993924, 'mean': 4.921739130434783, 'median': 5.0, 'freq': 230, 'POS': 'NOUN'}, 'reseña': {'stdev': 0.5988203892536214, 'variance': 0.35858585858585856, 'mean': 4.777777777777778, 'median': 5, 'freq': 45, 'POS': 'NOUN'}, 'hermoso': {'stdev': 0.4039594759254025, 'variance': 0.16318325818992585, 'mean': 4.819479429051217, 'median': 5, 'freq': 1191, 'POS': 'ADJ'}, 'mítico': {'stdev': 0.5270462766947299, 'variance': 0.2777777777777778, 'mean': 4.444444444444445, 'median': 4, 'freq': 9, 'POS': 'ADJ'}, 'increíble': {'stdev': 0.31076837409828917, 'variance': 0.09657698233969421, 'mean': 4.918461538461538, 'median': 5.0, 'freq': 650, 'POS': 'ADJ'}, 'perfecto': {'stdev': 0.2846611612851076, 'variance': 0.08103197674418605, 'mean': 4.930232558139535, 'median': 5, 'freq': 129, 'POS': 'ADJ'}, 'posada': {'stdev': 0.5, 'variance': 0.25, 'mean': 4.75, 'median': 5.0, 'freq': 4, 'POS': 'NOUN'}, 'brunch': {'stdev': 0.0, 'variance': 0, 'mean': 5, 'median': 5, 'freq': 13, 'POS': 'NOUN'}, 'bellisimoo': {'stdev': 0, 'variance': 0, 'mean': 5, 'median': 5, 'freq': 1, 'POS': 'NOUN'}, 'garymundo': {'stdev': 0, 'variance': 0, 'mean': 4, 'median': 4, 'freq': 1, 'POS': 'NOUN'}, 'pintoresco': {'stdev': 0.7459277525866239, 'variance': 0.5564082120789317, 'mean': 4.224137931034483, 'median': 4.0, 'freq': 174, 'POS': 'ADJ'}, 'espectacular': {'stdev': 0.27872852413277144, 'variance': 0.07768959016523296, 'mean': 4.918238993710692, 'median': 5, 'freq': 795, 'POS': 'ADJ'}, 'precioso': {'stdev': 0.4222121826167463, 'variance': 0.17826312714999676, 'mean': 4.822937625754527, 'median': 5, 'freq': 497, 'POS': 'ADJ'}, 'p': {'stdev': 0, 'variance': 0, 'mean': 5, 'median': 5, 'freq': 1, 'POS': 'INTJ'}, 'buen': {'stdev': 0.6847032428006709, 'variance': 0.4688185307017544, 'mean': 3.9239766081871346, 'median': 4, 'freq': 513, 'POS': 'ADJ'}, 'servicio': {'stdev': 0.7493270686732345, 'variance': 0.5614910558464223, 'mean': 4.619791666666667, 'median': 5.0, 'freq': 192, 'POS': 'NOUN'}, 'cañonazo': {'stdev': 0.7628961803617724, 'variance': 0.582010582010582, 'mean': 4.285714285714286, 'median': 4.0, 'freq': 28, 'POS': 'NOUN'}, 'maravilloso': {'stdev': 0.27207998615064877, 'variance': 0.07402751886373723, 'mean': 4.922769640479361, 'median': 5, 'freq': 751, 'POS': 'ADJ'}, 'tranquilo': {'stdev': 0.7268006622574084, 'variance': 0.5282392026578073, 'mean': 4.255813953488372, 'median': 4, 'freq': 43, 'POS': 'ADJ'}, 'plaza': {'stdev': 0.9138735334633754, 'variance': 0.8351648351648352, 'mean': 4.285714285714286, 'median': 4.5, 'freq': 14, 'POS': 'NOUN'}, 'cumpleaños': {'stdev': 0.4146376056418261, 'variance': 0.17192434401238652, 'mean': 4.904059040590406, 'median': 5.0, 'freq': 542, 'POS': 'NOUN'}, 'tanto': {'stdev': 0.0, 'variance': 0, 'mean': 3, 'median': 3, 'freq': 3, 'POS': 'ADV'}, 'bien': {'stdev': 0.6713381555639243, 'variance': 0.45069491911597176, 'mean': 3.795238095238095, 'median': 4.0, 'freq': 210, 'POS': 'ADV'}, 'genial': {'stdev': 0.4121527390046922, 'variance': 0.16986988026906993, 'mean': 4.830935251798561, 'median': 5.0, 'freq': 278, 'POS': 'ADJ'}, 'pasadia': {'stdev': 0.0, 'variance': 0, 'mean': 5, 'median': 5.0, 'freq': 6, 'POS': 'NOUN'}, 'gorgeous': {'stdev': 0, 'variance': 0, 'mean': 5, 'median': 5, 'freq': 1, 'POS': 'NOUN'}, 'deteriorar': {'stdev': 1.5275252316519468, 'variance': 2.3333333333333335, 'mean': 2.3333333333333335, 'median': 2, 'freq': 3, 'POS': 'VERB'}, 'cabrito': {'stdev': 1.3228756555322954, 'variance': 1.75, 'mean': 4, 'median': 4, 'freq': 9, 'POS': 'NOUN'}, 'extraordinario': {'stdev': 0.16362246257329338, 'variance': 0.02677231025854879, 'mean': 4.972727272727273, 'median': 5.0, 'freq': 110, 'POS': 'ADJ'}, 'saturado': {'stdev': 1.4142135623730951, 'variance': 2, 'mean': 4, 'median': 4.0, 'freq': 2, 'POS': 'ADJ'}, 'agradecimiento': {'stdev': 0.3475403771153651, 'variance': 0.1207843137254902, 'mean': 4.862745098039215, 'median': 5, 'freq': 51, 'POS': 'NOUN'}, 'cultura': {'stdev': 0.4971298091424886, 'variance': 0.24713804713804713, 'mean': 4.709090909090909, 'median': 5, 'freq': 55, 'POS': 'NOUN'}, 'recomendable': {'stdev': 0.5770222432796743, 'variance': 0.3329546692395076, 'mean': 4.364902506963788, 'median': 4, 'freq': 359, 'POS': 'ADJ'}, 'bonito': {'stdev': 0.7134642238307196, 'variance': 0.5090311986863711, 'mean': 4.2063492063492065, 'median': 4.0, 'freq': 378, 'POS': 'ADJ'}, 'tradicional': {'stdev': 0.6957261193109231, 'variance': 0.48403483309143686, 'mean': 4.30188679245283, 'median': 4, 'freq': 53, 'POS': 'ADJ'}, 'increible': {'stdev': 0.36363401946308466, 'variance': 0.13222970011087903, 'mean': 4.910394265232975, 'median': 5, 'freq': 279, 'POS': 'ADJ'}, 'infaltable': {'stdev': 0.5912527648415465, 'variance': 0.3495798319327731, 'mean': 4.6571428571428575, 'median': 5, 'freq': 35, 'POS': 'ADJ'}, 'majestuoso': {'stdev': 0.41655937917523744, 'variance': 0.17352171637885924, 'mean': 4.795918367346939, 'median': 5.0, 'freq': 196, 'POS': 'ADJ'}, 'decepción': {'stdev': 0.7670456611462645, 'variance': 0.5883590462833099, 'mean': 1.903225806451613, 'median': 2, 'freq': 93, 'POS': 'NOUN'}, 'merida': {'stdev': 0.927960727138337, 'variance': 0.8611111111111112, 'mean': 4.111111111111111, 'median': 4, 'freq': 9, 'POS': 'NOUN'}, '.': {'stdev': 0.891970299668399, 'variance': 0.7956110154905336, 'mean': 4.392857142857143, 'median': 5.0, 'freq': 84, 'POS': 'PUNCT'}, 'agradable': {'stdev': 0.6905961749988752, 'variance': 0.47692307692307695, 'mean': 4.214285714285714, 'median': 4.0, 'freq': 196, 'POS': 'ADJ'}, 'romántico': {'stdev': 0.4547254868809357, 'variance': 0.20677526841910404, 'mean': 4.77027027027027, 'median': 5.0, 'freq': 74, 'POS': 'ADJ'}, 'indecente': {'stdev': 0.0, 'variance': 0, 'mean': 1, 'median': 1.0, 'freq': 4, 'POS': 'ADJ'}, 'almuerzo': {'stdev': 0.6553365013627855, 'variance': 0.4294659300184162, 'mean': 4.7569060773480665, 'median': 5, 'freq': 181, 'POS': 'NOUN'}, 'distinti': {'stdev': 0, 'variance': 0, 'mean': 4, 'median': 4, 'freq': 1, 'POS': 'NOUN'}, 'estancia': {'stdev': 0.8444125659022573, 'variance': 0.7130325814536341, 'mean': 4.298245614035087, 'median': 5, 'freq': 57, 'POS': 'NOUN'}, 'capitolio': {'stdev': 0.7320844981409595, 'variance': 0.5359477124183006, 'mean': 4.222222222222222, 'median': 4.0, 'freq': 18, 'POS': 'NOUN'}, 'kukulkan': {'stdev': 0, 'variance': 0, 'mean': 5, 'median': 5, 'freq': 1, 'POS': 'NOUN'}, 'cumplir': {'stdev': 0.8147794463647738, 'variance': 0.6638655462184874, 'mean': 4.571428571428571, 'median': 5, 'freq': 35, 'POS': 'VERB'}, 'visita': {'stdev': 0.6707634614612977, 'variance': 0.4499236212315418, 'mean': 4.7485207100591715, 'median': 5.0, 'freq': 338, 'POS': 'NOUN'}, 'mágico': {'stdev': 0.4050938873635573, 'variance': 0.16410105757931845, 'mean': 4.794594594594595, 'median': 5, 'freq': 185, 'POS': 'ADJ'}, 'impactante': {'stdev': 0.5345224838248488, 'variance': 0.2857142857142857, 'mean': 4.666666666666667, 'median': 5, 'freq': 99, 'POS': 'ADJ'}, 'fabian': {'stdev': 0, 'variance': 0, 'mean': 5, 'median': 5, 'freq': 1, 'POS': 'NOUN'}, 'great': {'stdev': 0.0, 'variance': 0, 'mean': 5, 'median': 5, 'freq': 3, 'POS': 'NOUN'}, 'importante': {'stdev': 0.4472135954999579, 'variance': 0.2, 'mean': 4.2, 'median': 4, 'freq': 5, 'POS': 'ADJ'}, 'monserrate': {'stdev': 0.6632524754223282, 'variance': 0.43990384615384615, 'mean': 4.538461538461538, 'median': 5, 'freq': 65, 'POS': 'NOUN'}, 'grandioso': {'stdev': 0.38808793449160356, 'variance': 0.15061224489795919, 'mean': 4.82, 'median': 5.0, 'freq': 50, 'POS': 'ADJ'}, 'vacaciones': {'stdev': 0.6176109863286547, 'variance': 0.3814433304338537, 'mean': 4.74320987654321, 'median': 5.0, 'freq': 810, 'POS': 'NOUN'}, 'fantástico': {'stdev': 0.2808652696534095, 'variance': 0.07888529969748244, 'mean': 4.914141414141414, 'median': 5.0, 'freq': 198, 'POS': 'ADJ'}, 'tipico': {'stdev': 0.7608859102526822, 'variance': 0.5789473684210527, 'mean': 4.368421052631579, 'median': 5, 'freq': 19, 'POS': 'ADJ'}, 'animal': {'stdev': 0.7071067811865476, 'variance': 0.5, 'mean': 3.5, 'median': 3.5, 'freq': 2, 'POS': 'NOUN'}, 'rememorar': {'stdev': 0, 'variance': 0, 'mean': 5, 'median': 5, 'freq': 1, 'POS': 'VERB'}, 'evento': {'stdev': 0.31622776601683794, 'variance': 0.1, 'mean': 4.9, 'median': 5.0, 'freq': 10, 'POS': 'NOUN'}, 'normal': {'stdev': 0.29731765849886654, 'variance': 0.08839779005524862, 'mean': 3.022099447513812, 'median': 3, 'freq': 181, 'POS': 'ADJ'}, 'recomandadisimo': {'stdev': 0, 'variance': 0, 'mean': 5, 'median': 5, 'freq': 1, 'POS': 'NOUN'}, 'mojito': {'stdev': 0.9458454714772274, 'variance': 0.8946236559139785, 'mean': 4.193548387096774, 'median': 4, 'freq': 31, 'POS': 'NOUN'}, 'botero': {'stdev': 0.696692268479466, 'variance': 0.4853801169590643, 'mean': 4.473684210526316, 'median': 5, 'freq': 19, 'POS': 'NOUN'}, 'clase': {'stdev': 0.0, 'variance': 0, 'mean': 5, 'median': 5, 'freq': 5, 'POS': 'NOUN'}, 'ruido': {'stdev': 0.5477225575051661, 'variance': 0.3, 'mean': 3.5, 'median': 3.5, 'freq': 6, 'POS': 'NOUN'}, 'excelencia': {'stdev': 0.10482848367219183, 'variance': 0.01098901098901099, 'mean': 4.989010989010989, 'median': 5, 'freq': 91, 'POS': 'NOUN'}, 'unico': {'stdev': 0.33507259191271765, 'variance': 0.11227364185110664, 'mean': 4.873239436619718, 'median': 5, 'freq': 71, 'POS': 'NOUN'}, 'fascinante': {'stdev': 0.3806837920207603, 'variance': 0.14492014950730547, 'mean': 4.853211009174312, 'median': 5, 'freq': 109, 'POS': 'ADJ'}, 'asombroso': {'stdev': 0.3614195524432012, 'variance': 0.13062409288824384, 'mean': 4.849056603773585, 'median': 5, 'freq': 53, 'POS': 'ADJ'}, 'histórico': {'stdev': 0.6331195275257696, 'variance': 0.4008403361344538, 'mean': 4.45, 'median': 5.0, 'freq': 120, 'POS': 'ADJ'}, 'imponente': {'stdev': 0.5449726721519866, 'variance': 0.29699521339247675, 'mean': 4.657243816254417, 'median': 5, 'freq': 283, 'POS': 'ADJ'}, 'turismo': {'stdev': 0.944985290297977, 'variance': 0.8929971988795519, 'mean': 4.552941176470588, 'median': 5, 'freq': 85, 'POS': 'NOUN'}, 'caminar': {'stdev': 0.7047921864945659, 'variance': 0.49673202614379086, 'mean': 4.444444444444445, 'median': 5.0, 'freq': 18, 'POS': 'VERB'}, 'bar': {'stdev': 1.1126972805283737, 'variance': 1.2380952380952381, 'mean': 4.285714285714286, 'median': 5, 'freq': 7, 'POS': 'NOUN'}, 'decepcionante': {'stdev': 0.7481407035390013, 'variance': 0.5597145122918319, 'mean': 2.046153846153846, 'median': 2, 'freq': 195, 'POS': 'ADJ'}, 'divinísimo': {'stdev': 0, 'variance': 0, 'mean': 5, 'median': 5, 'freq': 1, 'POS': 'ADJ'}, 'medio': {'stdev': 0.3940344628262062, 'variance': 0.15526315789473685, 'mean': 3.05, 'median': 3.0, 'freq': 20, 'POS': 'NUM'}, 'decepcionado': {'stdev': 0.8580800486335839, 'variance': 0.7363013698630136, 'mean': 2.3698630136986303, 'median': 2, 'freq': 73, 'POS': 'ADJ'}, 'sabroso': {'stdev': 0.5144957554275266, 'variance': 0.2647058823529412, 'mean': 4.529411764705882, 'median': 5, 'freq': 17, 'POS': 'ADJ'}, 'coloso': {'stdev': 0, 'variance': 0, 'mean': 5, 'median': 5, 'freq': 1, 'POS': 'NOUN'}, 'recomendadísimo': {'stdev': 0.0, 'variance': 0, 'mean': 5, 'median': 5.0, 'freq': 14, 'POS': 'ADJ'}, 'imprescindible': {'stdev': 0.47044011029060373, 'variance': 0.2213138973702354, 'mean': 4.741258741258742, 'median': 5, 'freq': 143, 'POS': 'ADJ'}, 'mirador': {'stdev': 0.5222329678670935, 'variance': 0.2727272727272727, 'mean': 4.545454545454546, 'median': 5, 'freq': 11, 'POS': 'NOUN'}, 'paseo': {'stdev': 0.7424463288524977, 'variance': 0.5512265512265512, 'mean': 4.532467532467533, 'median': 5.0, 'freq': 154, 'POS': 'NOUN'}, 'metrocable': {'stdev': 0.6652370423996586, 'variance': 0.4425403225806452, 'mean': 4.59375, 'median': 5.0, 'freq': 32, 'POS': 'NOUN'}, 'fabuloso': {'stdev': 0.3777990980404664, 'variance': 0.14273215848018997, 'mean': 4.874015748031496, 'median': 5, 'freq': 127, 'POS': 'ADJ'}, 'panorámica': {'stdev': 0.5175491695067657, 'variance': 0.26785714285714285, 'mean': 4.625, 'median': 5.0, 'freq': 8, 'POS': 'NOUN'}, 'remembranza': {'stdev': 0, 'variance': 0, 'mean': 5, 'median': 5, 'freq': 1, 'POS': 'NOUN'}, 'esplendido': {'stdev': 0.5, 'variance': 0.25, 'mean': 4.75, 'median': 5.0, 'freq': 4, 'POS': 'ADJ'}, 'ushin': {'stdev': 0.22360679774997896, 'variance': 0.05, 'mean': 4.95, 'median': 5.0, 'freq': 20, 'POS': 'NOUN'}, 'único': {'stdev': 0.3237317715130933, 'variance': 0.10480225988700564, 'mean': 4.883333333333334, 'median': 5.0, 'freq': 60, 'POS': 'ADJ'}, 'no': {'stdev': 1.3887301496588271, 'variance': 1.9285714285714286, 'mean': 2.75, 'median': 3.0, 'freq': 8, 'POS': 'ADV'}, 'hospedaje': {'stdev': 0.9399988742535194, 'variance': 0.8835978835978836, 'mean': 4.071428571428571, 'median': 4.0, 'freq': 28, 'POS': 'NOUN'}, 'encantador': {'stdev': 0.5179232426664376, 'variance': 0.26824448529411765, 'mean': 4.73046875, 'median': 5.0, 'freq': 256, 'POS': 'ADJ'}, 'sencillo': {'stdev': 0.5175491695067657, 'variance': 0.26785714285714285, 'mean': 3.375, 'median': 3.0, 'freq': 8, 'POS': 'ADJ'}, 'emocionante': {'stdev': 0.45910174337984255, 'variance': 0.21077441077441078, 'mean': 4.781818181818182, 'median': 5, 'freq': 55, 'POS': 'ADJ'}, 'mmmm': {'stdev': 1.1547005383792515, 'variance': 1.3333333333333333, 'mean': 2.3333333333333335, 'median': 3, 'freq': 3, 'POS': 'NOUN'}, 'raiz': {'stdev': 0, 'variance': 0, 'mean': 5, 'median': 5, 'freq': 1, 'POS': 'NOUN'}, 'comida': {'stdev': 0.7032323572086017, 'variance': 0.4945357482251663, 'mean': 4.682835820895522, 'median': 5.0, 'freq': 268, 'POS': 'NOUN'}, 'obligatorio': {'stdev': 0.5795665931516721, 'variance': 0.33589743589743587, 'mean': 4.65, 'median': 5.0, 'freq': 40, 'POS': 'ADJ'}, 'opinion': {'stdev': 0.7132785106578171, 'variance': 0.5087662337662338, 'mean': 4.517857142857143, 'median': 5.0, 'freq': 56, 'POS': 'NOUN'}, 'místico': {'stdev': 0.3779644730092272, 'variance': 0.14285714285714285, 'mean': 4.857142857142857, 'median': 5, 'freq': 7, 'POS': 'ADJ'}, 'fundidora': {'stdev': 0.3535533905932738, 'variance': 0.125, 'mean': 4.875, 'median': 5.0, 'freq': 8, 'POS': 'NOUN'}, 'cena': {'stdev': 0.6816692074186536, 'variance': 0.46467290834277536, 'mean': 4.763414634146342, 'median': 5.0, 'freq': 410, 'POS': 'NOUN'}, 'almurzo': {'stdev': 0, 'variance': 0, 'mean': 5, 'median': 5, 'freq': 1, 'POS': 'NOUN'}, 'granlugar': {'stdev': 0, 'variance': 0, 'mean': 5, 'median': 5, 'freq': 1, 'POS': 'NOUN'}, 'opinión': {'stdev': 0.7030499101780563, 'variance': 0.494279176201373, 'mean': 4.695652173913044, 'median': 5, 'freq': 115, 'POS': 'NOUN'}, 'típico': {'stdev': 0.9798540504146319, 'variance': 0.9601139601139601, 'mean': 4.037037037037037, 'median': 4, 'freq': 27, 'POS': 'ADJ'}, 'invitacion': {'stdev': 0, 'variance': 0, 'mean': 5, 'median': 5, 'freq': 1, 'POS': 'NOUN'}, 'historico': {'stdev': 0.6653228604309005, 'variance': 0.44265450861195543, 'mean': 4.347517730496454, 'median': 4, 'freq': 141, 'POS': 'NOUN'}, 'rico': {'stdev': 0.7265178533027072, 'variance': 0.5278281911675741, 'mean': 4.224137931034483, 'median': 4.0, 'freq': 58, 'POS': 'ADJ'}, 'museo': {'stdev': 0.7870516610266036, 'variance': 0.6194503171247357, 'mean': 4.409090909090909, 'median': 5.0, 'freq': 44, 'POS': 'NOUN'}, 'reflexion': {'stdev': 0, 'variance': 0, 'mean': 5, 'median': 5, 'freq': 1, 'POS': 'NOUN'}, 'encantado': {'stdev': 0.22924343513512563, 'variance': 0.052552552552552555, 'mean': 4.945945945945946, 'median': 5, 'freq': 37, 'POS': 'ADJ'}, 'sobrevalorado': {'stdev': 0.6927701406399717, 'variance': 0.4799304677623262, 'mean': 2.566371681415929, 'median': 3, 'freq': 113, 'POS': 'ADJ'}, 'fenomenal': {'stdev': 0.35073618720610084, 'variance': 0.12301587301587301, 'mean': 4.861111111111111, 'median': 5.0, 'freq': 36, 'POS': 'ADJ'}, 'deportivo': {'stdev': 0, 'variance': 0, 'mean': 4, 'median': 4, 'freq': 1, 'POS': 'NOUN'}, 'vacacional': {'stdev': 0.7071067811865476, 'variance': 0.5, 'mean': 4.5, 'median': 4.5, 'freq': 2, 'POS': 'ADJ'}, 'riquísimo': {'stdev': 0.32826072265931594, 'variance': 0.10775510204081633, 'mean': 4.88, 'median': 5.0, 'freq': 50, 'POS': 'ADJ'}, 'giornata': {'stdev': 0.0, 'variance': 0, 'mean': 5, 'median': 5.0, 'freq': 2, 'POS': 'NOUN'}, 'inolvidable': {'stdev': 0.34887574537976374, 'variance': 0.12171428571428572, 'mean': 4.880952380952381, 'median': 5.0, 'freq': 126, 'POS': 'ADJ'}, 'cliente': {'stdev': 0.0, 'variance': 0, 'mean': 5, 'median': 5.0, 'freq': 2, 'POS': 'NOUN'}, 'pasear': {'stdev': 0.5163977794943222, 'variance': 0.26666666666666666, 'mean': 4.4, 'median': 4.0, 'freq': 10, 'POS': 'VERB'}, 'bazar': {'stdev': 0, 'variance': 0, 'mean': 5, 'median': 5, 'freq': 1, 'POS': 'NOUN'}, 'felicitación': {'stdev': 0.3016694522680099, 'variance': 0.09100445843168109, 'mean': 4.919354838709677, 'median': 5.0, 'freq': 124, 'POS': 'NOUN'}, 'deslumbrante': {'stdev': 0.2, 'variance': 0.04, 'mean': 4.96, 'median': 5, 'freq': 25, 'POS': 'ADJ'}, 'deliciosoo': {'stdev': 0, 'variance': 0, 'mean': 5, 'median': 5, 'freq': 1, 'POS': 'NOUN'}, 'nogada': {'stdev': 0, 'variance': 0, 'mean': 4, 'median': 4, 'freq': 1, 'POS': 'NOUN'}, 'bn': {'stdev': 0, 'variance': 0, 'mean': 5, 'median': 5, 'freq': 1, 'POS': 'NOUN'}, 'encanto': {'stdev': 0.5188745216627708, 'variance': 0.2692307692307692, 'mean': 4.538461538461538, 'median': 5, 'freq': 13, 'POS': 'NOUN'}, 'vista': {'stdev': 0.8038369524685004, 'variance': 0.6461538461538462, 'mean': 4.384615384615385, 'median': 5.0, 'freq': 26, 'POS': 'NOUN'}, 'triste': {'stdev': 1.2817398889233114, 'variance': 1.6428571428571428, 'mean': 2.75, 'median': 2.5, 'freq': 8, 'POS': 'ADJ'}, 'perfección/perfection': {'stdev': 0, 'variance': 0, 'mean': 5, 'median': 5, 'freq': 1, 'POS': 'NOUN'}, 'mejorar': {'stdev': 1.1387288073563857, 'variance': 1.2967032967032968, 'mean': 3.7142857142857144, 'median': 4.0, 'freq': 14, 'POS': 'VERB'}, 'macroplaza': {'stdev': 0.5345224838248488, 'variance': 0.2857142857142857, 'mean': 4.5, 'median': 4.5, 'freq': 8, 'POS': 'NOUN'}, 'experiencia': {'stdev': 0.513099995067503, 'variance': 0.2632716049382716, 'mean': 4.753086419753086, 'median': 5, 'freq': 81, 'POS': 'NOUN'}, 'monumental': {'stdev': 0.4148511169990534, 'variance': 0.1721014492753623, 'mean': 4.791666666666667, 'median': 5.0, 'freq': 24, 'POS': 'ADJ'}, 'inigualable': {'stdev': 0.7427813527082074, 'variance': 0.5517241379310345, 'mean': 4.862068965517241, 'median': 5, 'freq': 29, 'POS': 'ADJ'}, 'relajante': {'stdev': 0.5541001958373837, 'variance': 0.307027027027027, 'mean': 4.52, 'median': 5, 'freq': 75, 'POS': 'ADJ'}, 'lindo': {'stdev': 0.6932321147287699, 'variance': 0.4805707648913224, 'mean': 4.300813008130081, 'median': 4.0, 'freq': 246, 'POS': 'ADJ'}, 'malisimo': {'stdev': 0.3892494720807615, 'variance': 0.15151515151515152, 'mean': 1.1666666666666667, 'median': 1.0, 'freq': 12, 'POS': 'NOUN'}, 'grandeza': {'stdev': 0.5773502691896257, 'variance': 0.3333333333333333, 'mean': 4.5, 'median': 4.5, 'freq': 4, 'POS': 'NOUN'}, 'senderismo': {'stdev': 0, 'variance': 0, 'mean': 5, 'median': 5, 'freq': 1, 'POS': 'NOUN'}, 'pareja': {'stdev': 0.2881040655200304, 'variance': 0.08300395256916997, 'mean': 4.913043478260869, 'median': 5, 'freq': 23, 'POS': 'NOUN'}, 'xcaret': {'stdev': 0, 'variance': 0, 'mean': 3, 'median': 3, 'freq': 1, 'POS': 'NOUN'}, 'sugerencia': {'stdev': 0.8798826901281197, 'variance': 0.7741935483870968, 'mean': 3.75, 'median': 4.0, 'freq': 32, 'POS': 'NOUN'}, 'surrealista': {'stdev': 0.408248290463863, 'variance': 0.16666666666666666, 'mean': 4.833333333333333, 'median': 5.0, 'freq': 6, 'POS': 'ADJ'}, 'emblematica': {'stdev': 0.7071067811865476, 'variance': 0.5, 'mean': 4.5, 'median': 4.5, 'freq': 2, 'POS': 'NOUN'}, 'alejandra': {'stdev': 0, 'variance': 0, 'mean': 1, 'median': 1, 'freq': 1, 'POS': 'NOUN'}, 'descanso': {'stdev': 0.5914239538423512, 'variance': 0.3497822931785196, 'mean': 4.6415094339622645, 'median': 5, 'freq': 53, 'POS': 'NOUN'}, 'buffet': {'stdev': 1.0, 'variance': 1, 'mean': 4.5, 'median': 5.0, 'freq': 4, 'POS': 'NOUN'}, 'francy': {'stdev': 0, 'variance': 0, 'mean': 5, 'median': 5, 'freq': 1, 'POS': 'NOUN'}, 'exquisito': {'stdev': 0.24802707501094023, 'variance': 0.06151742993848257, 'mean': 4.935064935064935, 'median': 5, 'freq': 77, 'POS': 'ADJ'}, 'belllísimo': {'stdev': 0, 'variance': 0, 'mean': 5, 'median': 5, 'freq': 1, 'POS': 'ADJ'}, 'visto': {'stdev': 0.5163977794943222, 'variance': 0.26666666666666666, 'mean': 4.533333333333333, 'median': 5, 'freq': 15, 'POS': 'ADJ'}, 'regular': {'stdev': 0.44512342524470466, 'variance': 0.19813486370157818, 'mean': 2.8878048780487804, 'median': 3, 'freq': 205, 'POS': 'VERB'}, 'magia': {'stdev': 0.2881040655200304, 'variance': 0.08300395256916997, 'mean': 4.913043478260869, 'median': 5, 'freq': 23, 'POS': 'NOUN'}, 'complaint': {'stdev': 0, 'variance': 0, 'mean': 1, 'median': 1, 'freq': 1, 'POS': 'NOUN'}, 'aterrador': {'stdev': 2.309401076758503, 'variance': 5.333333333333333, 'mean': 2.3333333333333335, 'median': 1, 'freq': 3, 'POS': 'ADJ'}, 'awesomr': {'stdev': 0, 'variance': 0, 'mean': 4, 'median': 4, 'freq': 1, 'POS': 'NOUN'}, 'lindisimo': {'stdev': 0.4688072309384954, 'variance': 0.21978021978021978, 'mean': 4.714285714285714, 'median': 5.0, 'freq': 14, 'POS': 'ADJ'}, 'admirable': {'stdev': 0.4629100498862757, 'variance': 0.21428571428571427, 'mean': 4.75, 'median': 5.0, 'freq': 8, 'POS': 'ADJ'}, 'malecon': {'stdev': 0.5884186937375333, 'variance': 0.34623655913978496, 'mean': 4.290322580645161, 'median': 4, 'freq': 31, 'POS': 'NOUN'}, 'caminata': {'stdev': 0.4982728791224398, 'variance': 0.2482758620689655, 'mean': 4.6, 'median': 5.0, 'freq': 30, 'POS': 'NOUN'}, 'tropicana': {'stdev': 0.8090398349558905, 'variance': 0.6545454545454545, 'mean': 4.363636363636363, 'median': 5, 'freq': 11, 'POS': 'NOUN'}, 'recreativo': {'stdev': 0.7071067811865476, 'variance': 0.5, 'mean': 4.5, 'median': 4.5, 'freq': 2, 'POS': 'ADJ'}, 'romanticismo': {'stdev': 0.5, 'variance': 0.25, 'mean': 4.75, 'median': 5.0, 'freq': 4, 'POS': 'NOUN'}, 'relajado': {'stdev': 0.44095855184409843, 'variance': 0.19444444444444445, 'mean': 4.222222222222222, 'median': 4, 'freq': 9, 'POS': 'ADJ'}, 'aburrido': {'stdev': 0.8161824833662177, 'variance': 0.6661538461538462, 'mean': 2.1153846153846154, 'median': 2.0, 'freq': 26, 'POS': 'ADJ'}, 'inimaginable': {'stdev': 0.3779644730092272, 'variance': 0.14285714285714285, 'mean': 4.857142857142857, 'median': 5, 'freq': 7, 'POS': 'ADJ'}, 'alucinante': {'stdev': 0.33143398263980844, 'variance': 0.10984848484848485, 'mean': 4.878787878787879, 'median': 5, 'freq': 33, 'POS': 'ADJ'}, 'pasado': {'stdev': 0.0, 'variance': 0, 'mean': 5, 'median': 5.0, 'freq': 2, 'POS': 'ADJ'}, 'obligado': {'stdev': 0.7740842003337551, 'variance': 0.5992063492063492, 'mean': 4.527777777777778, 'median': 5.0, 'freq': 36, 'POS': 'ADJ'}, 'bello': {'stdev': 0.49965984395804797, 'variance': 0.24965995966418086, 'mean': 4.700483091787439, 'median': 5, 'freq': 207, 'POS': 'ADJ'}, 'endimet': {'stdev': 0.0, 'variance': 0, 'mean': 5, 'median': 5, 'freq': 3, 'POS': 'NOUN'}, 'mrs': {'stdev': 0.408248290463863, 'variance': 0.16666666666666666, 'mean': 4.833333333333333, 'median': 5.0, 'freq': 6, 'POS': 'INTJ'}, 'arte': {'stdev': 0.3153017676423058, 'variance': 0.09941520467836257, 'mean': 4.894736842105263, 'median': 5, 'freq': 19, 'POS': 'NOUN'}, 'despedida': {'stdev': 0.30151134457776363, 'variance': 0.09090909090909091, 'mean': 4.909090909090909, 'median': 5, 'freq': 11, 'POS': 'ADJ'}, 'catedra': {'stdev': 0, 'variance': 0, 'mean': 3, 'median': 3, 'freq': 1, 'POS': 'NOUN'}, 'insuperable': {'stdev': 0.0, 'variance': 0, 'mean': 5, 'median': 5.0, 'freq': 14, 'POS': 'ADJ'}, 'mucho': {'stdev': 0.5773502691896257, 'variance': 0.3333333333333333, 'mean': 4.5, 'median': 4.5, 'freq': 4, 'POS': 'ADV'}, 'cubania': {'stdev': 0, 'variance': 0, 'mean': 5, 'median': 5, 'freq': 1, 'POS': 'NOUN'}, 'enorme': {'stdev': 0.7283459376409323, 'variance': 0.5304878048780488, 'mean': 4.341463414634147, 'median': 4, 'freq': 41, 'POS': 'ADJ'}, 'pesadilla': {'stdev': 0.5, 'variance': 0.25, 'mean': 1.25, 'median': 1.0, 'freq': 4, 'POS': 'NOUN'}, 'colonial': {'stdev': 0.5943106327545623, 'variance': 0.3532051282051282, 'mean': 4.575, 'median': 5.0, 'freq': 40, 'POS': 'ADJ'}, 'playa': {'stdev': 0.18456144639815766, 'variance': 0.03406292749658003, 'mean': 4.965116279069767, 'median': 5.0, 'freq': 86, 'POS': 'NOUN'}, 'desayuno': {'stdev': 1.0630477236554323, 'variance': 1.1300704627689964, 'mean': 4.382022471910112, 'median': 5.0, 'freq': 178, 'POS': 'NOUN'}, 'serivicio': {'stdev': 0, 'variance': 0, 'mean': 5, 'median': 5, 'freq': 1, 'POS': 'NOUN'}, 'magnifico': {'stdev': 0.3252529380101132, 'variance': 0.10578947368421053, 'mean': 4.881578947368421, 'median': 5.0, 'freq': 76, 'POS': 'ADJ'}, 'icreíble': {'stdev': 0, 'variance': 0, 'mean': 5, 'median': 5, 'freq': 1, 'POS': 'ADJ'}, 'religión': {'stdev': 0, 'variance': 0, 'mean': 5, 'median': 5, 'freq': 1, 'POS': 'NOUN'}, 'cenita': {'stdev': 0.0, 'variance': 0, 'mean': 5, 'median': 5, 'freq': 3, 'POS': 'NOUN'}, 'hotelazo': {'stdev': 0.5345224838248488, 'variance': 0.2857142857142857, 'mean': 4.571428571428571, 'median': 5, 'freq': 7, 'POS': 'NOUN'}, 'ok': {'stdev': 0.6308400618805605, 'variance': 0.3979591836734694, 'mean': 3.3469387755102042, 'median': 3, 'freq': 49, 'POS': 'INTJ'}, 'maravillossa': {'stdev': 0, 'variance': 0, 'mean': 5, 'median': 5, 'freq': 1, 'POS': 'NOUN'}, 'geniaaaaal': {'stdev': 0, 'variance': 0, 'mean': 5, 'median': 5, 'freq': 1, 'POS': 'NOUN'}, 'mirador-restaurante': {'stdev': 0, 'variance': 0, 'mean': 4, 'median': 4, 'freq': 1, 'POS': 'NOUN'}, 'buenisimo': {'stdev': 0.3558079911965534, 'variance': 0.1265993265993266, 'mean': 4.8545454545454545, 'median': 5, 'freq': 55, 'POS': 'ADJ'}, 'excepcional': {'stdev': 0.19355241528469094, 'variance': 0.037462537462537464, 'mean': 4.961538461538462, 'median': 5.0, 'freq': 78, 'POS': 'ADJ'}, 'pequeño': {'stdev': 0.646206172658864, 'variance': 0.4175824175824176, 'mean': 3.4285714285714284, 'median': 3.0, 'freq': 14, 'POS': 'ADJ'}, 'divertido': {'stdev': 0.7212422911911888, 'variance': 0.5201904426027155, 'mean': 4.271028037383178, 'median': 4, 'freq': 107, 'POS': 'ADJ'}, 'pesimo': {'stdev': 0.3475403771153651, 'variance': 0.1207843137254902, 'mean': 1.1372549019607843, 'median': 1, 'freq': 51, 'POS': 'NOUN'}, 'tqm': {'stdev': 0, 'variance': 0, 'mean': 5, 'median': 5, 'freq': 1, 'POS': 'INTJ'}, 'excursion': {'stdev': 0.408248290463863, 'variance': 0.16666666666666666, 'mean': 4.833333333333333, 'median': 5.0, 'freq': 6, 'POS': 'NOUN'}, 'personal': {'stdev': 0.9597824055533901, 'variance': 0.9211822660098522, 'mean': 4.275862068965517, 'median': 5, 'freq': 29, 'POS': 'ADJ'}, 'fantastic': {'stdev': 0, 'variance': 0, 'mean': 5, 'median': 5, 'freq': 1, 'POS': 'NOUN'}, 'riquisississimo': {'stdev': 0, 'variance': 0, 'mean': 5, 'median': 5, 'freq': 1, 'POS': 'NOUN'}, 'huésped': {'stdev': 0, 'variance': 0, 'mean': 1, 'median': 1, 'freq': 1, 'POS': 'NOUN'}, 'magnificar': {'stdev': 0.4938039737912401, 'variance': 0.2438423645320197, 'mean': 4.620689655172414, 'median': 5, 'freq': 29, 'POS': 'VERB'}, 'atención': {'stdev': 1.0344446614371199, 'variance': 1.0700757575757576, 'mean': 4.484848484848484, 'median': 5, 'freq': 33, 'POS': 'NOUN'}, 'sorprendente': {'stdev': 0.42665174176284104, 'variance': 0.182031708749266, 'mean': 4.763358778625954, 'median': 5, 'freq': 131, 'POS': 'ADJ'}, 'dawn': {'stdev': 0.0, 'variance': 0, 'mean': 5, 'median': 5.0, 'freq': 2, 'POS': 'NOUN'}, 'exelente': {'stdev': 0.2846611612851076, 'variance': 0.08103197674418605, 'mean': 4.930232558139535, 'median': 5, 'freq': 129, 'POS': 'ADJ'}, 'preguntar': {'stdev': 0.0, 'variance': 0, 'mean': 5, 'median': 5, 'freq': 35, 'POS': 'VERB'}, 'bah': {'stdev': 0, 'variance': 0, 'mean': 3, 'median': 3, 'freq': 1, 'POS': 'INTJ'}, 'callecita': {'stdev': 0, 'variance': 0, 'mean': 4, 'median': 4, 'freq': 1, 'POS': 'NOUN'}, 'emblemático': {'stdev': 0.841660622299419, 'variance': 0.7083926031294452, 'mean': 4.315789473684211, 'median': 4.0, 'freq': 38, 'POS': 'ADJ'}, 'porkamerica': {'stdev': 0.0, 'variance': 0, 'mean': 5, 'median': 5, 'freq': 3, 'POS': 'NOUN'}, 'giornatta': {'stdev': 0.19611613513818404, 'variance': 0.038461538461538464, 'mean': 4.961538461538462, 'median': 5.0, 'freq': 26, 'POS': 'NOUN'}, 'wow': {'stdev': 0.2323106841457232, 'variance': 0.05396825396825397, 'mean': 4.944444444444445, 'median': 5.0, 'freq': 36, 'POS': 'INTJ'}, 'placer': {'stdev': 0.9341987329938275, 'variance': 0.8727272727272727, 'mean': 4.545454545454546, 'median': 5, 'freq': 11, 'POS': 'NOUN'}, 'relajacion': {'stdev': 0.0, 'variance': 0, 'mean': 5, 'median': 5.0, 'freq': 4, 'POS': 'NOUN'}, 'señora': {'stdev': 0.0, 'variance': 0, 'mean': 5, 'median': 5.0, 'freq': 4, 'POS': 'NOUN'}, 'memorable': {'stdev': 0.0, 'variance': 0, 'mean': 5, 'median': 5, 'freq': 9, 'POS': 'ADJ'}, 'zipaquirá': {'stdev': 0.5773502691896257, 'variance': 0.3333333333333333, 'mean': 4.333333333333333, 'median': 4, 'freq': 3, 'POS': 'NOUN'}, 'carooo': {'stdev': 0, 'variance': 0, 'mean': 3, 'median': 3, 'freq': 1, 'POS': 'NOUN'}, 'mantenimiento': {'stdev': 1.2817398889233114, 'variance': 1.6428571428571428, 'mean': 3.25, 'median': 3.5, 'freq': 8, 'POS': 'NOUN'}, 'valentina': {'stdev': 0, 'variance': 0, 'mean': 5, 'median': 5, 'freq': 1, 'POS': 'NOUN'}, 'confortable': {'stdev': 0.5507297915523577, 'variance': 0.3033033033033033, 'mean': 4.405405405405405, 'median': 4, 'freq': 37, 'POS': 'ADJ'}, 'amazing': {'stdev': 0.0, 'variance': 0, 'mean': 5, 'median': 5.0, 'freq': 6, 'POS': 'NOUN'}, 'equinoccio': {'stdev': 0.0, 'variance': 0, 'mean': 5, 'median': 5.0, 'freq': 2, 'POS': 'NOUN'}, 'compra': {'stdev': 0.5345224838248488, 'variance': 0.2857142857142857, 'mean': 4.428571428571429, 'median': 4, 'freq': 7, 'POS': 'NOUN'}, 'encuesta': {'stdev': 0.4385290096535146, 'variance': 0.19230769230769232, 'mean': 4.769230769230769, 'median': 5, 'freq': 13, 'POS': 'NOUN'}, 'xxxxx': {'stdev': 0.7071067811865476, 'variance': 0.5, 'mean': 4.5, 'median': 4.5, 'freq': 2, 'POS': 'NOUN'}, 'felicidad': {'stdev': 0.3187276291558383, 'variance': 0.10158730158730159, 'mean': 4.888888888888889, 'median': 5.0, 'freq': 36, 'POS': 'NOUN'}, 'nice': {'stdev': 0.5149286505444373, 'variance': 0.26515151515151514, 'mean': 4.583333333333333, 'median': 5.0, 'freq': 12, 'POS': 'NOUN'}, 'expectacular': {'stdev': 0.24973103811470743, 'variance': 0.06236559139784946, 'mean': 4.935483870967742, 'median': 5, 'freq': 31, 'POS': 'ADJ'}, 'turistico': {'stdev': 1.1528949070347507, 'variance': 1.3291666666666666, 'mean': 3.4375, 'median': 3.5, 'freq': 16, 'POS': 'ADJ'}, 'teleférico': {'stdev': 0.5477225575051661, 'variance': 0.3, 'mean': 4.6, 'median': 5, 'freq': 5, 'POS': 'NOUN'}, 'gigante': {'stdev': 0.7867957924694432, 'variance': 0.6190476190476191, 'mean': 4.428571428571429, 'median': 5, 'freq': 7, 'POS': 'NOUN'}, 'safari': {'stdev': 0.3779644730092272, 'variance': 0.14285714285714285, 'mean': 4.857142857142857, 'median': 5, 'freq': 7, 'POS': 'NOUN'}, 'escape': {'stdev': 0.0, 'variance': 0, 'mean': 5, 'median': 5.0, 'freq': 2, 'POS': 'NOUN'}, 'festejo': {'stdev': 0.5789342235218394, 'variance': 0.33516483516483514, 'mean': 4.785714285714286, 'median': 5.0, 'freq': 14, 'POS': 'NOUN'}, 'hotel': {'stdev': 1.0996828295383152, 'variance': 1.2093023255813953, 'mean': 4, 'median': 4.0, 'freq': 44, 'POS': 'NOUN'}, 'guau': {'stdev': 0.29080336345115265, 'variance': 0.08456659619450317, 'mean': 4.909090909090909, 'median': 5.0, 'freq': 44, 'POS': 'NOUN'}, 'magico': {'stdev': 0.3356295717325918, 'variance': 0.11264720942140297, 'mean': 4.873015873015873, 'median': 5, 'freq': 63, 'POS': 'ADJ'}, 'recomendación': {'stdev': 0.49884659592632397, 'variance': 0.2488479262672811, 'mean': 4.761904761904762, 'median': 5, 'freq': 63, 'POS': 'NOUN'}, 'ciudad': {'stdev': 0.408248290463863, 'variance': 0.16666666666666666, 'mean': 4.833333333333333, 'median': 5.0, 'freq': 6, 'POS': 'NOUN'}, 'celebración': {'stdev': 0.23329531793437602, 'variance': 0.054426705370101594, 'mean': 4.943396226415095, 'median': 5, 'freq': 53, 'POS': 'NOUN'}, 'auténtico': {'stdev': 0.8232726023485646, 'variance': 0.6777777777777778, 'mean': 4.3, 'median': 4.5, 'freq': 10, 'POS': 'ADJ'}, 'corte': {'stdev': 0.0, 'variance': 0, 'mean': 5, 'median': 5.0, 'freq': 2, 'POS': 'NOUN'}, 'normalito': {'stdev': 0.2581988897471611, 'variance': 0.06666666666666667, 'mean': 3.066666666666667, 'median': 3, 'freq': 15, 'POS': 'ADJ'}, 'mediocre': {'stdev': 0.5063696835418333, 'variance': 0.2564102564102564, 'mean': 2.3846153846153846, 'median': 2, 'freq': 13, 'POS': 'ADJ'}, 'paradiso': {'stdev': 0, 'variance': 0, 'mean': 4, 'median': 4, 'freq': 1, 'POS': 'NOUN'}, 'andresco': {'stdev': 0, 'variance': 0, 'mean': 5, 'median': 5, 'freq': 1, 'POS': 'NOUN'}, 'decente': {'stdev': 0.0, 'variance': 0, 'mean': 3, 'median': 3.0, 'freq': 4, 'POS': 'ADJ'}, 'bohemio': {'stdev': 0.6978023391872252, 'variance': 0.4869281045751634, 'mean': 4.388888888888889, 'median': 4.5, 'freq': 18, 'POS': 'NOUN'}, 'panoramico': {'stdev': 0, 'variance': 0, 'mean': 5, 'median': 5, 'freq': 1, 'POS': 'NOUN'}, 'relax': {'stdev': 0.5757792451369143, 'variance': 0.33152173913043476, 'mean': 4.625, 'median': 5.0, 'freq': 24, 'POS': 'NOUN'}, 'graduación': {'stdev': 0.0, 'variance': 0, 'mean': 5, 'median': 5.0, 'freq': 12, 'POS': 'NOUN'}, 'desilusion': {'stdev': 0.5773502691896257, 'variance': 0.3333333333333333, 'mean': 2.3333333333333335, 'median': 2, 'freq': 3, 'POS': 'NOUN'}, 'simple': {'stdev': 0.6900655593423543, 'variance': 0.47619047619047616, 'mean': 3.142857142857143, 'median': 3, 'freq': 7, 'POS': 'ADJ'}, 'serendipia': {'stdev': 0, 'variance': 0, 'mean': 5, 'median': 5, 'freq': 1, 'POS': 'NOUN'}, 'guajirito': {'stdev': 0.0, 'variance': 0, 'mean': 5, 'median': 5.0, 'freq': 2, 'POS': 'NOUN'}, 'título': {'stdev': 0.7071067811865476, 'variance': 0.5, 'mean': 4.5, 'median': 4.5, 'freq': 2, 'POS': 'NOUN'}, 'visitable': {'stdev': 0.7071067811865476, 'variance': 0.5, 'mean': 3.6666666666666665, 'median': 4, 'freq': 9, 'POS': 'ADJ'}, 'naturaleza': {'stdev': 0.5107539184552492, 'variance': 0.2608695652173913, 'mean': 4.5, 'median': 4.5, 'freq': 24, 'POS': 'NOUN'}, 'maso': {'stdev': 0.5773502691896257, 'variance': 0.3333333333333333, 'mean': 2.5, 'median': 2.5, 'freq': 4, 'POS': 'NOUN'}, 'casual': {'stdev': 1.0540925533894598, 'variance': 1.1111111111111112, 'mean': 4.111111111111111, 'median': 5, 'freq': 9, 'POS': 'ADJ'}, 'simbólico': {'stdev': 0.5773502691896257, 'variance': 0.3333333333333333, 'mean': 4.5, 'median': 4.5, 'freq': 4, 'POS': 'ADJ'}, 'fondita': {'stdev': 0, 'variance': 0, 'mean': 3, 'median': 3, 'freq': 1, 'POS': 'NOUN'}, 'hospitalidad': {'stdev': 0.5175491695067657, 'variance': 0.26785714285714285, 'mean': 4.625, 'median': 5.0, 'freq': 8, 'POS': 'NOUN'}, 'volver': {'stdev': 0.5740280452393519, 'variance': 0.3295081967213115, 'mean': 4.655737704918033, 'median': 5, 'freq': 61, 'POS': 'VERB'}, 'luminasia': {'stdev': 0.5773502691896257, 'variance': 0.3333333333333333, 'mean': 4.666666666666667, 'median': 5, 'freq': 3, 'POS': 'NOUN'}, 'lugar': {'stdev': 0.5270462766947299, 'variance': 0.2777777777777778, 'mean': 4.555555555555555, 'median': 5, 'freq': 9, 'POS': 'NOUN'}, 'chevere': {'stdev': 0.5477225575051661, 'variance': 0.3, 'mean': 4.6, 'median': 5, 'freq': 5, 'POS': 'NOUN'}, 'inperdible': {'stdev': 0.3755338080994054, 'variance': 0.14102564102564102, 'mean': 4.846153846153846, 'median': 5, 'freq': 13, 'POS': 'ADJ'}, 'exquisite': {'stdev': 0.0, 'variance': 0, 'mean': 5, 'median': 5.0, 'freq': 2, 'POS': 'NOUN'}, 'mortal': {'stdev': 0, 'variance': 0, 'mean': 2, 'median': 2, 'freq': 1, 'POS': 'ADJ'}, 'familiar': {'stdev': 0.9567134087322532, 'variance': 0.9153005464480874, 'mean': 4.426229508196721, 'median': 5, 'freq': 61, 'POS': 'ADJ'}, 'duda': {'stdev': 1.4142135623730951, 'variance': 2, 'mean': 3, 'median': 3.0, 'freq': 2, 'POS': 'NOUN'}, 'favulous': {'stdev': 0, 'variance': 0, 'mean': 5, 'median': 5, 'freq': 1, 'POS': 'NOUN'}, 'divino': {'stdev': 0.4096307810121215, 'variance': 0.16779737675260065, 'mean': 4.791044776119403, 'median': 5, 'freq': 67, 'POS': 'ADJ'}, 'tristeza': {'stdev': 1.0, 'variance': 1, 'mean': 2, 'median': 2, 'freq': 3, 'POS': 'NOUN'}, 'tardear': {'stdev': 0.0, 'variance': 0, 'mean': 5, 'median': 5, 'freq': 3, 'POS': 'VERB'}, 'fendipetroleo': {'stdev': 0, 'variance': 0, 'mean': 5, 'median': 5, 'freq': 1, 'POS': 'NOUN'}, 'increibe': {'stdev': 0.0, 'variance': 0, 'mean': 5, 'median': 5, 'freq': 3, 'POS': 'NOUN'}, 'cool': {'stdev': 0.5222329678670935, 'variance': 0.2727272727272727, 'mean': 4.545454545454546, 'median': 5, 'freq': 11, 'POS': 'NOUN'}, 'ubicacion': {'stdev': 0.7745966692414834, 'variance': 0.6, 'mean': 4, 'median': 4, 'freq': 11, 'POS': 'NOUN'}, 'colombia': {'stdev': 0.5163977794943222, 'variance': 0.26666666666666666, 'mean': 4.666666666666667, 'median': 5.0, 'freq': 6, 'POS': 'NOUN'}, 'desagradable': {'stdev': 0.816496580927726, 'variance': 0.6666666666666666, 'mean': 2, 'median': 2.0, 'freq': 4, 'POS': 'ADJ'}, 'suave': {'stdev': 0, 'variance': 0, 'mean': 2, 'median': 2, 'freq': 1, 'POS': 'ADJ'}, 'magica': {'stdev': 0.33868842842937047, 'variance': 0.11470985155195682, 'mean': 4.871794871794871, 'median': 5, 'freq': 39, 'POS': 'NOUN'}, 'fantastico': {'stdev': 0.2407581120825926, 'variance': 0.057964468533574225, 'mean': 4.939024390243903, 'median': 5.0, 'freq': 82, 'POS': 'ADJ'}, 'penoso': {'stdev': 0.0, 'variance': 0, 'mean': 1, 'median': 1.0, 'freq': 10, 'POS': 'ADJ'}, 'ejemplar': {'stdev': 0.0, 'variance': 0, 'mean': 4, 'median': 4.0, 'freq': 2, 'POS': 'NOUN'}, 'entretenido': {'stdev': 0.7310446152651675, 'variance': 0.5344262295081967, 'mean': 4.360655737704918, 'median': 5, 'freq': 61, 'POS': 'ADJ'}, 'bellisimo': {'stdev': 0.3310423554409472, 'variance': 0.1095890410958904, 'mean': 4.876712328767123, 'median': 5, 'freq': 73, 'POS': 'ADJ'}, 'limpieza': {'stdev': 1.0442586798663396, 'variance': 1.0904761904761904, 'mean': 2.761904761904762, 'median': 3, 'freq': 21, 'POS': 'NOUN'}, 'monterrey': {'stdev': 0.5, 'variance': 0.25, 'mean': 4.75, 'median': 5.0, 'freq': 4, 'POS': 'PROPN'}, 'animado': {'stdev': 0.5188745216627708, 'variance': 0.2692307692307692, 'mean': 4.461538461538462, 'median': 4, 'freq': 13, 'POS': 'ADJ'}, 'callejonear': {'stdev': 0, 'variance': 0, 'mean': 5, 'median': 5, 'freq': 1, 'POS': 'VERB'}, 'lindoo': {'stdev': 0, 'variance': 0, 'mean': 4, 'median': 4, 'freq': 1, 'POS': 'INTJ'}, 'magestuosa': {'stdev': 0.0, 'variance': 0, 'mean': 5, 'median': 5.0, 'freq': 6, 'POS': 'NOUN'}, 'patrimonio': {'stdev': 0.31622776601683794, 'variance': 0.1, 'mean': 4.9, 'median': 5.0, 'freq': 10, 'POS': 'NOUN'}, 'fundamental': {'stdev': 0, 'variance': 0, 'mean': 5, 'median': 5, 'freq': 1, 'POS': 'ADJ'}, 'especial': {'stdev': 0.46004370622823615, 'variance': 0.21164021164021163, 'mean': 4.714285714285714, 'median': 5.0, 'freq': 28, 'POS': 'ADJ'}, 'piscina': {'stdev': 0.5345224838248488, 'variance': 0.2857142857142857, 'mean': 4.5, 'median': 4.5, 'freq': 8, 'POS': 'NOUN'}, 'bucolica': {'stdev': 0, 'variance': 0, 'mean': 5, 'median': 5, 'freq': 1, 'POS': 'NOUN'}, 'muycolonial': {'stdev': 0, 'variance': 0, 'mean': 4, 'median': 4, 'freq': 1, 'POS': 'NOUN'}, 'felicitacion': {'stdev': 0.0, 'variance': 0, 'mean': 5, 'median': 5.0, 'freq': 14, 'POS': 'NOUN'}, 'amway': {'stdev': 0.0, 'variance': 0, 'mean': 5, 'median': 5.0, 'freq': 6, 'POS': 'NOUN'}, 'otro': {'stdev': 0, 'variance': 0, 'mean': 5, 'median': 5, 'freq': 1, 'POS': 'PRON'}, 'variado': {'stdev': 0.7071067811865476, 'variance': 0.5, 'mean': 3.5, 'median': 3.5, 'freq': 2, 'POS': 'ADJ'}, 'terrorífico': {'stdev': 2.8284271247461903, 'variance': 8, 'mean': 3, 'median': 3.0, 'freq': 2, 'POS': 'ADJ'}, 'terrible': {'stdev': 0.3472281323374084, 'variance': 0.12056737588652482, 'mean': 1.0833333333333333, 'median': 1.0, 'freq': 48, 'POS': 'ADJ'}, 'sincretismo': {'stdev': 0, 'variance': 0, 'mean': 4, 'median': 4, 'freq': 1, 'POS': 'NOUN'}, 'compartir': {'stdev': 0.408248290463863, 'variance': 0.16666666666666666, 'mean': 4.833333333333333, 'median': 5.0, 'freq': 6, 'POS': 'VERB'}, 'execelente': {'stdev': 0.3779644730092272, 'variance': 0.14285714285714285, 'mean': 4.857142857142857, 'median': 5, 'freq': 7, 'POS': 'ADJ'}, 'repetir': {'stdev': 0.5, 'variance': 0.25, 'mean': 4.666666666666667, 'median': 5, 'freq': 9, 'POS': 'VERB'}, 'pintoresca': {'stdev': 0.5350610456580119, 'variance': 0.2862903225806452, 'mean': 4.3125, 'median': 4.0, 'freq': 32, 'POS': 'ADJ'}, 'abandonado': {'stdev': 0.5477225575051661, 'variance': 0.3, 'mean': 1.6, 'median': 2, 'freq': 5, 'POS': 'ADJ'}, 'preciosiiiiiisimo': {'stdev': 0, 'variance': 0, 'mean': 5, 'median': 5, 'freq': 1, 'POS': 'NOUN'}, 'comodo': {'stdev': 0.7519039015221181, 'variance': 0.565359477124183, 'mean': 4.277777777777778, 'median': 4.0, 'freq': 18, 'POS': 'ADJ'}, 'imprecion': {'stdev': 0, 'variance': 0, 'mean': 4, 'median': 4, 'freq': 1, 'POS': 'NOUN'}, 'antigüedad': {'stdev': 0.408248290463863, 'variance': 0.16666666666666666, 'mean': 4.833333333333333, 'median': 5.0, 'freq': 6, 'POS': 'NOUN'}, 'insalteable': {'stdev': 0, 'variance': 0, 'mean': 4, 'median': 4, 'freq': 1, 'POS': 'ADJ'}, 'clásico': {'stdev': 0.6944158975248031, 'variance': 0.48221343873517786, 'mean': 3.869565217391304, 'median': 4, 'freq': 23, 'POS': 'ADJ'}, 'decepcion': {'stdev': 0.895778630487862, 'variance': 0.8024193548387096, 'mean': 2.3125, 'median': 2.0, 'freq': 32, 'POS': 'NOUN'}, 'pésimo': {'stdev': 0.3779644730092272, 'variance': 0.14285714285714285, 'mean': 1.125, 'median': 1.0, 'freq': 64, 'POS': 'ADJ'}, 'aprender': {'stdev': 0.0, 'variance': 0, 'mean': 5, 'median': 5.0, 'freq': 32, 'POS': 'VERB'}, 'fatal': {'stdev': 0.2581988897471611, 'variance': 0.06666666666666667, 'mean': 1.0666666666666667, 'median': 1, 'freq': 15, 'POS': 'ADJ'}, 'decepxionante': {'stdev': 0, 'variance': 0, 'mean': 1, 'median': 1, 'freq': 1, 'POS': 'NOUN'}, 'estupendo': {'stdev': 0.5143113152870138, 'variance': 0.2645161290322581, 'mean': 4.741935483870968, 'median': 5, 'freq': 31, 'POS': 'ADJ'}, 'buenísimo': {'stdev': 0.26435052857271474, 'variance': 0.06988120195667366, 'mean': 4.925925925925926, 'median': 5.0, 'freq': 54, 'POS': 'ADJ'}, 'fasinante': {'stdev': 0.5773502691896257, 'variance': 0.3333333333333333, 'mean': 4.5, 'median': 4.5, 'freq': 4, 'POS': 'NOUN'}, 'imperdibl': {'stdev': 0, 'variance': 0, 'mean': 4, 'median': 4, 'freq': 1, 'POS': 'NOUN'}, 'informacion': {'stdev': 0.0, 'variance': 0, 'mean': 4, 'median': 4, 'freq': 15, 'POS': 'NOUN'}, 'deleite': {'stdev': 0.5477225575051661, 'variance': 0.3, 'mean': 4.6, 'median': 5, 'freq': 5, 'POS': 'NOUN'}, 'fortaleza': {'stdev': 0.611775290321498, 'variance': 0.3742690058479532, 'mean': 4.526315789473684, 'median': 5, 'freq': 19, 'POS': 'NOUN'}, 'visitenla': {'stdev': 0, 'variance': 0, 'mean': 5, 'median': 5, 'freq': 1, 'POS': 'NOUN'}, 'jimena': {'stdev': 0.0, 'variance': 0, 'mean': 5, 'median': 5, 'freq': 7, 'POS': 'NOUN'}, 'habana': {'stdev': 0.828078671210825, 'variance': 0.6857142857142857, 'mean': 4.4, 'median': 5, 'freq': 15, 'POS': 'NOUN'}, 'normalita': {'stdev': 0, 'variance': 0, 'mean': 3, 'median': 3, 'freq': 1, 'POS': 'ADJ'}, 'estadía': {'stdev': 0.721060008759246, 'variance': 0.519927536231884, 'mean': 4.541666666666667, 'median': 5.0, 'freq': 24, 'POS': 'NOUN'}, 'negocio': {'stdev': 0.9001915504970077, 'variance': 0.8103448275862069, 'mean': 4.5, 'median': 5.0, 'freq': 30, 'POS': 'NOUN'}, 'clasico': {'stdev': 0.8501917942185291, 'variance': 0.7228260869565217, 'mean': 4.125, 'median': 4.0, 'freq': 24, 'POS': 'NOUN'}, 'aluscinante': {'stdev': 0, 'variance': 0, 'mean': 5, 'median': 5, 'freq': 1, 'POS': 'NOUN'}, 'recomendacion': {'stdev': 0.5940885257860046, 'variance': 0.35294117647058826, 'mean': 4.666666666666667, 'median': 5.0, 'freq': 18, 'POS': 'NOUN'}, 'matrimonio': {'stdev': 0.0, 'variance': 0, 'mean': 5, 'median': 5.0, 'freq': 4, 'POS': 'NOUN'}, 'practico': {'stdev': 0.7071067811865476, 'variance': 0.5, 'mean': 4.5, 'median': 4.5, 'freq': 2, 'POS': 'ADJ'}, 'calidad': {'stdev': 0.3713906763541037, 'variance': 0.13793103448275862, 'mean': 4.931034482758621, 'median': 5, 'freq': 29, 'POS': 'NOUN'}, 'experimentar': {'stdev': 0, 'variance': 0, 'mean': 3, 'median': 3, 'freq': 1, 'POS': 'VERB'}, 'navidad': {'stdev': 0.4879500364742666, 'variance': 0.23809523809523808, 'mean': 4.666666666666667, 'median': 5, 'freq': 15, 'POS': 'NOUN'}, 'interesantísimo': {'stdev': 0.0, 'variance': 0, 'mean': 5, 'median': 5, 'freq': 7, 'POS': 'ADJ'}, 'sorpresa': {'stdev': 0.5016313257045503, 'variance': 0.25163398692810457, 'mean': 4.611111111111111, 'median': 5.0, 'freq': 18, 'POS': 'NOUN'}, 'promedio': {'stdev': 0.3651483716701107, 'variance': 0.13333333333333333, 'mean': 3, 'median': 3.0, 'freq': 16, 'POS': 'NOUN'}, 'elevador': {'stdev': 0.6172133998483676, 'variance': 0.38095238095238093, 'mean': 3.6666666666666665, 'median': 4, 'freq': 15, 'POS': 'NOUN'}, 'popular': {'stdev': 0.0, 'variance': 0, 'mean': 4, 'median': 4.0, 'freq': 4, 'POS': 'ADJ'}, 'turístico': {'stdev': 0.8340576562282991, 'variance': 0.6956521739130435, 'mean': 3.8260869565217392, 'median': 4, 'freq': 23, 'POS': 'ADJ'}, 'asqueroso': {'stdev': 0.0, 'variance': 0, 'mean': 1, 'median': 1.0, 'freq': 8, 'POS': 'ADJ'}, 'exekente': {'stdev': 0.0, 'variance': 0, 'mean': 5, 'median': 5.0, 'freq': 2, 'POS': 'NOUN'}, 'original': {'stdev': 0.6436503043467892, 'variance': 0.4142857142857143, 'mean': 4.285714285714286, 'median': 4, 'freq': 21, 'POS': 'ADJ'}, 'recorrido': {'stdev': 0.8084520834544433, 'variance': 0.6535947712418301, 'mean': 4.222222222222222, 'median': 4.0, 'freq': 18, 'POS': 'NOUN'}, 'visit': {'stdev': 0, 'variance': 0, 'mean': 4, 'median': 4, 'freq': 1, 'POS': 'NOUN'}, 'masaje': {'stdev': 0.0, 'variance': 0, 'mean': 5, 'median': 5.0, 'freq': 2, 'POS': 'NOUN'}, 'descuidado': {'stdev': 0.9780933834080806, 'variance': 0.9566666666666667, 'mean': 2.96, 'median': 3, 'freq': 25, 'POS': 'ADJ'}, 'ingeniero': {'stdev': 1.3333333333333333, 'variance': 1.7777777777777777, 'mean': 4.555555555555555, 'median': 5, 'freq': 9, 'POS': 'NOUN'}, 'sentido': {'stdev': 0, 'variance': 0, 'mean': 5, 'median': 5, 'freq': 1, 'POS': 'NOUN'}, 'centrico': {'stdev': 0.8323523637957303, 'variance': 0.6928104575163399, 'mean': 3.888888888888889, 'median': 4.0, 'freq': 18, 'POS': 'ADJ'}, 'comodidad': {'stdev': 0.676851592904777, 'variance': 0.458128078817734, 'mean': 4.620689655172414, 'median': 5, 'freq': 29, 'POS': 'NOUN'}, 'bellísimo': {'stdev': 0.49039480258753826, 'variance': 0.2404870624048706, 'mean': 4.808219178082192, 'median': 5, 'freq': 73, 'POS': 'ADJ'}, 'tradición': {'stdev': 0.6904105059069326, 'variance': 0.4766666666666667, 'mean': 4.32, 'median': 4, 'freq': 25, 'POS': 'NOUN'}, 'impostergable': {'stdev': 0.7071067811865476, 'variance': 0.5, 'mean': 4.5, 'median': 4.5, 'freq': 2, 'POS': 'ADJ'}, 'concoer': {'stdev': 0, 'variance': 0, 'mean': 5, 'median': 5, 'freq': 1, 'POS': 'VERB'}, 'inmejorable': {'stdev': 0.32025630761017426, 'variance': 0.10256410256410256, 'mean': 4.888888888888889, 'median': 5, 'freq': 27, 'POS': 'ADJ'}, 'gracias': {'stdev': 0.489445290346239, 'variance': 0.23955669224211423, 'mean': 4.768115942028985, 'median': 5, 'freq': 69, 'POS': 'NOUN'}, 'aventura': {'stdev': 0.5163977794943222, 'variance': 0.26666666666666666, 'mean': 4.866666666666666, 'median': 5, 'freq': 15, 'POS': 'NOUN'}, 'malo': {'stdev': 0.5805631502503164, 'variance': 0.33705357142857145, 'mean': 1.609375, 'median': 2.0, 'freq': 64, 'POS': 'NOUN'}, 'templo': {'stdev': 0, 'variance': 0, 'mean': 5, 'median': 5, 'freq': 1, 'POS': 'NOUN'}, 'horrible': {'stdev': 0.3796631983009996, 'variance': 0.14414414414414414, 'mean': 1.1333333333333333, 'median': 1, 'freq': 75, 'POS': 'ADJ'}, 'maravilla': {'stdev': 0.3731881648614999, 'variance': 0.13926940639269406, 'mean': 4.835616438356165, 'median': 5, 'freq': 73, 'POS': 'NOUN'}, 'inadmisible': {'stdev': 0.0, 'variance': 0, 'mean': 1, 'median': 1.0, 'freq': 2, 'POS': 'ADJ'}, 'comeeer': {'stdev': 0, 'variance': 0, 'mean': 4, 'median': 4, 'freq': 1, 'POS': 'NOUN'}, 'feo': {'stdev': 0.5773502691896257, 'variance': 0.3333333333333333, 'mean': 1.6666666666666667, 'median': 2, 'freq': 3, 'POS': 'ADJ'}, 'desastroso': {'stdev': 0.5936168397046637, 'variance': 0.3523809523809524, 'mean': 1.2666666666666666, 'median': 1, 'freq': 15, 'POS': 'ADJ'}, 'recomedable': {'stdev': 0.816496580927726, 'variance': 0.6666666666666666, 'mean': 4, 'median': 4.0, 'freq': 4, 'POS': 'ADJ'}, 'carisimoooo': {'stdev': 0, 'variance': 0, 'mean': 1, 'median': 1, 'freq': 1, 'POS': 'NOUN'}, 'amiga': {'stdev': 0.0, 'variance': 0, 'mean': 5, 'median': 5.0, 'freq': 4, 'POS': 'NOUN'}, 'espectáculo': {'stdev': 0.408248290463863, 'variance': 0.16666666666666666, 'mean': 4.833333333333333, 'median': 5.0, 'freq': 6, 'POS': 'NOUN'}, 'sobresaliente': {'stdev': 0.6333236937766509, 'variance': 0.4010989010989011, 'mean': 4.642857142857143, 'median': 5.0, 'freq': 14, 'POS': 'ADJ'}, 'vcación': {'stdev': 0.0, 'variance': 0, 'mean': 5, 'median': 5, 'freq': 3, 'POS': 'NOUN'}, 'isla': {'stdev': 0.0, 'variance': 0, 'mean': 5, 'median': 5, 'freq': 3, 'POS': 'NOUN'}, 'esquisito': {'stdev': 0.0, 'variance': 0, 'mean': 5, 'median': 5.0, 'freq': 2, 'POS': 'NOUN'}, 'hermosisimo': {'stdev': 0.0, 'variance': 0, 'mean': 5, 'median': 5.0, 'freq': 12, 'POS': 'ADJ'}, 'n': {'stdev': 0.0, 'variance': 0, 'mean': 5, 'median': 5.0, 'freq': 2, 'POS': 'NOUN'}, 'celebracion': {'stdev': 0.0, 'variance': 0, 'mean': 5, 'median': 5.0, 'freq': 6, 'POS': 'NOUN'}, 'insignia': {'stdev': 0.0, 'variance': 0, 'mean': 5, 'median': 5.0, 'freq': 2, 'POS': 'NOUN'}, 'recreacion': {'stdev': 0.0, 'variance': 0, 'mean': 5, 'median': 5.0, 'freq': 4, 'POS': 'NOUN'}, 'acosado': {'stdev': 0, 'variance': 0, 'mean': 1, 'median': 1, 'freq': 1, 'POS': 'ADJ'}, 'edcelente': {'stdev': 0, 'variance': 0, 'mean': 5, 'median': 5, 'freq': 1, 'POS': 'NOUN'}, 'mochomo': {'stdev': 0.0, 'variance': 0, 'mean': 5, 'median': 5.0, 'freq': 12, 'POS': 'NOUN'}, 'atencion': {'stdev': 0.4760952285695233, 'variance': 0.22666666666666666, 'mean': 4.68, 'median': 5, 'freq': 25, 'POS': 'NOUN'}, 'nefasto': {'stdev': 0.4879500364742666, 'variance': 0.23809523809523808, 'mean': 1.2857142857142858, 'median': 1, 'freq': 7, 'POS': 'ADJ'}, 'mexicano': {'stdev': 0.0, 'variance': 0, 'mean': 5, 'median': 5, 'freq': 3, 'POS': 'ADJ'}, 'mejorable': {'stdev': 0.5163977794943222, 'variance': 0.26666666666666666, 'mean': 3, 'median': 3.0, 'freq': 16, 'POS': 'ADJ'}, 'cómodo': {'stdev': 0.6399404734221844, 'variance': 0.4095238095238095, 'mean': 3.8666666666666667, 'median': 4, 'freq': 15, 'POS': 'ADJ'}, 'sobado': {'stdev': 0, 'variance': 0, 'mean': 4, 'median': 4, 'freq': 1, 'POS': 'ADJ'}, 'perfección': {'stdev': 0.0, 'variance': 0, 'mean': 5, 'median': 5.0, 'freq': 4, 'POS': 'NOUN'}, 'atractivo': {'stdev': 0.6837634587578277, 'variance': 0.4675324675324675, 'mean': 4.090909090909091, 'median': 4.0, 'freq': 22, 'POS': 'NOUN'}, 'alimento': {'stdev': 1.0, 'variance': 1, 'mean': 4, 'median': 4, 'freq': 9, 'POS': 'NOUN'}, 'referencia': {'stdev': 0.5773502691896257, 'variance': 0.3333333333333333, 'mean': 4.5, 'median': 4.5, 'freq': 4, 'POS': 'NOUN'}, 'osaka': {'stdev': 2.0, 'variance': 4, 'mean': 4, 'median': 5.0, 'freq': 4, 'POS': 'NOUN'}, 'metro': {'stdev': 0.4472135954999579, 'variance': 0.2, 'mean': 4.8, 'median': 5, 'freq': 5, 'POS': 'NOUN'}, 'floridita': {'stdev': 0, 'variance': 0, 'mean': 5, 'median': 5, 'freq': 1, 'POS': 'NOUN'}, 'montejo': {'stdev': 0, 'variance': 0, 'mean': 3, 'median': 3, 'freq': 1, 'POS': 'NOUN'}, 'padre': {'stdev': 0, 'variance': 0, 'mean': 4, 'median': 4, 'freq': 1, 'POS': 'NOUN'}, 'colorido': {'stdev': 0.5737304826019501, 'variance': 0.32916666666666666, 'mean': 4.0625, 'median': 4.0, 'freq': 16, 'POS': 'ADJ'}, 'viejuno': {'stdev': 0, 'variance': 0, 'mean': 2, 'median': 2, 'freq': 1, 'POS': 'ADJ'}, 'placentero': {'stdev': 0.5175491695067657, 'variance': 0.26785714285714285, 'mean': 4.625, 'median': 5.0, 'freq': 8, 'POS': 'ADJ'}, 'a': {'stdev': 0.9574271077563381, 'variance': 0.9166666666666666, 'mean': 4.25, 'median': 4.5, 'freq': 4, 'POS': 'NOUN'}, 'cultural': {'stdev': 0.6232221089639305, 'variance': 0.3884057971014493, 'mean': 4.521739130434782, 'median': 5.0, 'freq': 46, 'POS': 'ADJ'}, 'cuarteto': {'stdev': 0, 'variance': 0, 'mean': 5, 'median': 5, 'freq': 1, 'POS': 'NOUN'}, 'concurrido': {'stdev': 1.1547005383792515, 'variance': 1.3333333333333333, 'mean': 4.333333333333333, 'median': 5, 'freq': 3, 'POS': 'ADJ'}, 'internet': {'stdev': 1.0, 'variance': 1, 'mean': 4, 'median': 4, 'freq': 3, 'POS': 'NOUN'}, 'super': {'stdev': 0.3233877407933399, 'variance': 0.10457963089542037, 'mean': 4.883116883116883, 'median': 5, 'freq': 77, 'POS': 'NOUN'}, 'j': {'stdev': 0, 'variance': 0, 'mean': 3, 'median': 3, 'freq': 1, 'POS': 'INTJ'}, 'amistad': {'stdev': 0.0, 'variance': 0, 'mean': 5, 'median': 5.0, 'freq': 2, 'POS': 'NOUN'}, 'ganar': {'stdev': 0, 'variance': 0, 'mean': 4, 'median': 4, 'freq': 1, 'POS': 'VERB'}, 'monserratt': {'stdev': 0, 'variance': 0, 'mean': 5, 'median': 5, 'freq': 1, 'POS': 'NOUN'}, 'reconciliación': {'stdev': 0, 'variance': 0, 'mean': 5, 'median': 5, 'freq': 1, 'POS': 'NOUN'}, 'celebrar': {'stdev': 0.4216370213557839, 'variance': 0.17777777777777778, 'mean': 4.8, 'median': 5.0, 'freq': 10, 'POS': 'VERB'}, 'carne': {'stdev': 0.4472135954999579, 'variance': 0.2, 'mean': 4.8, 'median': 5, 'freq': 5, 'POS': 'NOUN'}, 'deprimente': {'stdev': 1.2583057392117916, 'variance': 1.5833333333333333, 'mean': 2.25, 'median': 2.0, 'freq': 4, 'POS': 'ADJ'}, 'amigo': {'stdev': 0.26226526415648105, 'variance': 0.06878306878306878, 'mean': 4.928571428571429, 'median': 5.0, 'freq': 28, 'POS': 'NOUN'}, 'tour': {'stdev': 0.5976143046671968, 'variance': 0.35714285714285715, 'mean': 4.571428571428571, 'median': 5, 'freq': 21, 'POS': 'NOUN'}, 'puebla': {'stdev': 0.35856858280031806, 'variance': 0.12857142857142856, 'mean': 4.857142857142857, 'median': 5, 'freq': 21, 'POS': 'NOUN'}, 'contento': {'stdev': 0.5163977794943222, 'variance': 0.26666666666666666, 'mean': 4.666666666666667, 'median': 5.0, 'freq': 6, 'POS': 'ADJ'}, 'acogedor': {'stdev': 0.4970501217477084, 'variance': 0.24705882352941178, 'mean': 4.6, 'median': 5, 'freq': 35, 'POS': 'ADJ'}, 'vidita': {'stdev': 0, 'variance': 0, 'mean': 5, 'median': 5, 'freq': 1, 'POS': 'NOUN'}, 'liz': {'stdev': 0.0, 'variance': 0, 'mean': 5, 'median': 5.0, 'freq': 2, 'POS': 'NOUN'}, 'vegetacion': {'stdev': 0.7071067811865476, 'variance': 0.5, 'mean': 4.5, 'median': 4.5, 'freq': 2, 'POS': 'NOUN'}, 'humedad': {'stdev': 0, 'variance': 0, 'mean': 2, 'median': 2, 'freq': 1, 'POS': 'NOUN'}, 'inmenso': {'stdev': 0.5773502691896257, 'variance': 0.3333333333333333, 'mean': 3.3333333333333335, 'median': 3, 'freq': 3, 'POS': 'ADJ'}, 'berraco': {'stdev': 0, 'variance': 0, 'mean': 5, 'median': 5, 'freq': 1, 'POS': 'NOUN'}, 'dulcería': {'stdev': 0.0, 'variance': 0, 'mean': 5, 'median': 5.0, 'freq': 2, 'POS': 'NOUN'}, 'top': {'stdev': 0.0, 'variance': 0, 'mean': 5, 'median': 5, 'freq': 5, 'POS': 'NOUN'}, 'nivelazo': {'stdev': 0, 'variance': 0, 'mean': 5, 'median': 5, 'freq': 1, 'POS': 'NOUN'}, 'churrasco': {'stdev': 0, 'variance': 0, 'mean': 5, 'median': 5, 'freq': 1, 'POS': 'NOUN'}, 'comentario': {'stdev': 0.9806028354558, 'variance': 0.9615819209039548, 'mean': 4.433333333333334, 'median': 5.0, 'freq': 60, 'POS': 'NOUN'}, 'recuerdo': {'stdev': 1.1146408580454255, 'variance': 1.2424242424242424, 'mean': 4.166666666666667, 'median': 5.0, 'freq': 12, 'POS': 'VERB'}, 'mision': {'stdev': 0, 'variance': 0, 'mean': 5, 'median': 5, 'freq': 1, 'POS': 'NOUN'}, 'excursión': {'stdev': 0.6875516509523286, 'variance': 0.4727272727272727, 'mean': 4.545454545454546, 'median': 5, 'freq': 11, 'POS': 'NOUN'}, 'moderado': {'stdev': 0, 'variance': 0, 'mean': 3, 'median': 3, 'freq': 1, 'POS': 'ADJ'}, 'romance': {'stdev': 0.8944271909999159, 'variance': 0.8, 'mean': 4.4, 'median': 5, 'freq': 5, 'POS': 'NOUN'}, 'castillo': {'stdev': 0.6712710620231424, 'variance': 0.45060483870967744, 'mean': 4.46875, 'median': 5.0, 'freq': 32, 'POS': 'NOUN'}, 'inpresionate': {'stdev': 0, 'variance': 0, 'mean': 5, 'median': 5, 'freq': 1, 'POS': 'NOUN'}, 'familia': {'stdev': 0.44649633185388476, 'variance': 0.19935897435897437, 'mean': 4.825, 'median': 5.0, 'freq': 40, 'POS': 'NOUN'}, 'pobre': {'stdev': 0.3535533905932738, 'variance': 0.125, 'mean': 2.125, 'median': 2.0, 'freq': 8, 'POS': 'ADJ'}, 'caro': {'stdev': 0.693907647755151, 'variance': 0.48150782361308675, 'mean': 2.710526315789474, 'median': 3.0, 'freq': 38, 'POS': 'ADJ'}, 'carnivoro': {'stdev': 0, 'variance': 0, 'mean': 4, 'median': 4, 'freq': 1, 'POS': 'ADJ'}, 'postre': {'stdev': 0.0, 'variance': 0, 'mean': 5, 'median': 5.0, 'freq': 4, 'POS': 'NOUN'}, 'adecuado': {'stdev': 0.5991446895152781, 'variance': 0.358974358974359, 'mean': 3.769230769230769, 'median': 4, 'freq': 13, 'POS': 'ADJ'}, 'monseratti': {'stdev': 0, 'variance': 0, 'mean': 5, 'median': 5, 'freq': 1, 'POS': 'NOUN'}, 'vacacionista': {'stdev': 0, 'variance': 0, 'mean': 5, 'median': 5, 'freq': 1, 'POS': 'NOUN'}, 'cautivador': {'stdev': 0.3779644730092272, 'variance': 0.14285714285714285, 'mean': 4.857142857142857, 'median': 5, 'freq': 7, 'POS': 'ADJ'}, 'deliciosoooooooo': {'stdev': 0, 'variance': 0, 'mean': 5, 'median': 5, 'freq': 1, 'POS': 'NOUN'}, 'artesania': {'stdev': 0.7177405625652734, 'variance': 0.5151515151515151, 'mean': 4.166666666666667, 'median': 4.0, 'freq': 12, 'POS': 'NOUN'}, 'obra': {'stdev': 0.7071067811865476, 'variance': 0.5, 'mean': 4.5, 'median': 4.5, 'freq': 2, 'POS': 'NOUN'}, 'reunión': {'stdev': 0.0, 'variance': 0, 'mean': 5, 'median': 5.0, 'freq': 8, 'POS': 'NOUN'}, 'satisfactorio': {'stdev': 0.5188745216627708, 'variance': 0.2692307692307692, 'mean': 4.538461538461538, 'median': 5, 'freq': 13, 'POS': 'ADJ'}, 'básico': {'stdev': 0.816496580927726, 'variance': 0.6666666666666666, 'mean': 3, 'median': 3.0, 'freq': 16, 'POS': 'ADJ'}, 'qué': {'stdev': 0, 'variance': 0, 'mean': 5, 'median': 5, 'freq': 1, 'POS': 'PRON'}, 'padrisimo': {'stdev': 0.27688746209726917, 'variance': 0.07666666666666666, 'mean': 4.92, 'median': 5, 'freq': 25, 'POS': 'NOUN'}, 'local': {'stdev': 0, 'variance': 0, 'mean': 4, 'median': 4, 'freq': 1, 'POS': 'ADJ'}, 'recepcion': {'stdev': 1.140175425099138, 'variance': 1.3, 'mean': 3.6, 'median': 4, 'freq': 5, 'POS': 'NOUN'}, 'diversión': {'stdev': 0.5710988059467872, 'variance': 0.3261538461538461, 'mean': 4.615384615384615, 'median': 5.0, 'freq': 26, 'POS': 'NOUN'}, 'barrio': {'stdev': 0, 'variance': 0, 'mean': 3, 'median': 3, 'freq': 1, 'POS': 'NOUN'}, 'formidable': {'stdev': 0.0, 'variance': 0, 'mean': 5, 'median': 5.0, 'freq': 8, 'POS': 'ADJ'}, 'recomer': {'stdev': 0.4893604849295929, 'variance': 0.2394736842105263, 'mean': 4.65, 'median': 5.0, 'freq': 20, 'POS': 'VERB'}, 'facinante': {'stdev': 0.4472135954999579, 'variance': 0.2, 'mean': 4.8, 'median': 5, 'freq': 5, 'POS': 'ADJ'}, 'exelent': {'stdev': 0, 'variance': 0, 'mean': 5, 'median': 5, 'freq': 1, 'POS': 'NOUN'}, 'seratta': {'stdev': 0.36313651960128146, 'variance': 0.13186813186813187, 'mean': 4.857142857142857, 'median': 5.0, 'freq': 14, 'POS': 'NOUN'}, 'ecologia': {'stdev': 0, 'variance': 0, 'mean': 5, 'median': 5, 'freq': 1, 'POS': 'NOUN'}, 'gratificante': {'stdev': 0.5270462766947299, 'variance': 0.2777777777777778, 'mean': 4.444444444444445, 'median': 4, 'freq': 9, 'POS': 'ADJ'}, 'educativo': {'stdev': 0.5270462766947299, 'variance': 0.2777777777777778, 'mean': 4.555555555555555, 'median': 5, 'freq': 9, 'POS': 'ADJ'}, 'enchilada': {'stdev': 0, 'variance': 0, 'mean': 5, 'median': 5, 'freq': 1, 'POS': 'ADJ'}, 'cartagena': {'stdev': 0.6217351701880307, 'variance': 0.3865546218487395, 'mean': 4.714285714285714, 'median': 5, 'freq': 35, 'POS': 'NOUN'}, 'chaparrita': {'stdev': 0, 'variance': 0, 'mean': 5, 'median': 5, 'freq': 1, 'POS': 'NOUN'}, 'eehhhh': {'stdev': 0, 'variance': 0, 'mean': 3, 'median': 3, 'freq': 1, 'POS': 'NOUN'}, 'reencuentro': {'stdev': 0.0, 'variance': 0, 'mean': 5, 'median': 5, 'freq': 19, 'POS': 'NOUN'}, 'riquisimo': {'stdev': 0.3887764119844716, 'variance': 0.15114709851551958, 'mean': 4.82051282051282, 'median': 5, 'freq': 39, 'POS': 'ADJ'}, 'falta': {'stdev': 0, 'variance': 0, 'mean': 3, 'median': 3, 'freq': 1, 'POS': 'NOUN'}, 'waooooo': {'stdev': 0.0, 'variance': 0, 'mean': 5, 'median': 5.0, 'freq': 2, 'POS': 'NOUN'}, 'antiguo': {'stdev': 1.1690451944500122, 'variance': 1.3666666666666667, 'mean': 3.8333333333333335, 'median': 4.0, 'freq': 6, 'POS': 'ADJ'}, 'degustación': {'stdev': 0, 'variance': 0, 'mean': 5, 'median': 5, 'freq': 1, 'POS': 'NOUN'}, 'espléndido': {'stdev': 0.28867513459481287, 'variance': 0.08333333333333333, 'mean': 4.916666666666667, 'median': 5.0, 'freq': 12, 'POS': 'ADJ'}, 'interezante': {'stdev': 0.5477225575051661, 'variance': 0.3, 'mean': 4.4, 'median': 4, 'freq': 5, 'POS': 'ADJ'}, 'ambiente': {'stdev': 0.48304589153964794, 'variance': 0.23333333333333334, 'mean': 4.666666666666667, 'median': 5, 'freq': 21, 'POS': 'NOUN'}, 'coopidroga': {'stdev': 0, 'variance': 0, 'mean': 5, 'median': 5, 'freq': 1, 'POS': 'NOUN'}, 'grandiosidad': {'stdev': 0, 'variance': 0, 'mean': 4, 'median': 4, 'freq': 1, 'POS': 'NOUN'}, 'recomendadisimo': {'stdev': 0.32025630761017426, 'variance': 0.10256410256410256, 'mean': 4.888888888888889, 'median': 5, 'freq': 27, 'POS': 'ADJ'}, 'barato': {'stdev': 0.7071067811865476, 'variance': 0.5, 'mean': 3.5, 'median': 3.5, 'freq': 2, 'POS': 'ADJ'}, 'habitación': {'stdev': 1.0954451150103321, 'variance': 1.2, 'mean': 3.5, 'median': 3.5, 'freq': 16, 'POS': 'NOUN'}, 'estafa': {'stdev': 0.6875516509523286, 'variance': 0.4727272727272727, 'mean': 1.4545454545454546, 'median': 1, 'freq': 11, 'POS': 'NOUN'}, 'servicial': {'stdev': 0.0, 'variance': 0, 'mean': 5, 'median': 5.0, 'freq': 2, 'POS': 'ADJ'}, 'apreciación': {'stdev': 0.7071067811865476, 'variance': 0.5, 'mean': 4.5, 'median': 4.5, 'freq': 2, 'POS': 'NOUN'}, 'indispensable': {'stdev': 0.3518657752744984, 'variance': 0.12380952380952381, 'mean': 4.866666666666666, 'median': 5, 'freq': 15, 'POS': 'ADJ'}, 'diciembre': {'stdev': 0, 'variance': 0, 'mean': 3, 'median': 3, 'freq': 1, 'POS': 'NOUN'}, 'pintura': {'stdev': 0.7071067811865476, 'variance': 0.5, 'mean': 4.5, 'median': 4.5, 'freq': 2, 'POS': 'NOUN'}, 'vacaciones2017': {'stdev': 0, 'variance': 0, 'mean': 5, 'median': 5, 'freq': 1, 'POS': 'NOUN'}, 'mañana': {'stdev': 0.2581988897471611, 'variance': 0.06666666666666667, 'mean': 4.066666666666666, 'median': 4, 'freq': 15, 'POS': 'ADV'}, 'paz': {'stdev': 0.3535533905932738, 'variance': 0.125, 'mean': 4.875, 'median': 5.0, 'freq': 8, 'POS': 'NOUN'}, 'novedoso': {'stdev': 0.5345224838248488, 'variance': 0.2857142857142857, 'mean': 4.428571428571429, 'median': 4, 'freq': 7, 'POS': 'ADJ'}, 'evocador': {'stdev': 0, 'variance': 0, 'mean': 4, 'median': 4, 'freq': 1, 'POS': 'ADJ'}, 'mejora': {'stdev': 0.937436866561092, 'variance': 0.8787878787878788, 'mean': 4.166666666666667, 'median': 4.0, 'freq': 12, 'POS': 'NOUN'}, 'malo-malisimo': {'stdev': 0, 'variance': 0, 'mean': 1, 'median': 1, 'freq': 1, 'POS': 'NOUN'}, 'wowww': {'stdev': 0.0, 'variance': 0, 'mean': 5, 'median': 5, 'freq': 3, 'POS': 'NOUN'}, 'ver': {'stdev': 0.4472135954999579, 'variance': 0.2, 'mean': 4.8, 'median': 5, 'freq': 5, 'POS': 'VERB'}, 'memorial': {'stdev': 0, 'variance': 0, 'mean': 5, 'median': 5, 'freq': 1, 'POS': 'NOUN'}, 'piedra': {'stdev': 0, 'variance': 0, 'mean': 4, 'median': 4, 'freq': 1, 'POS': 'NOUN'}, 'nostalgia': {'stdev': 0.816496580927726, 'variance': 0.6666666666666666, 'mean': 4, 'median': 4.0, 'freq': 4, 'POS': 'NOUN'}, 'tarde': {'stdev': 0.7071067811865476, 'variance': 0.5, 'mean': 4.5, 'median': 4.5, 'freq': 2, 'POS': 'ADV'}, 'majestuosidad': {'stdev': 0.0, 'variance': 0, 'mean': 5, 'median': 5, 'freq': 5, 'POS': 'NOUN'}, 'soñado': {'stdev': 0.0, 'variance': 0, 'mean': 5, 'median': 5, 'freq': 7, 'POS': 'ADJ'}, 'restaurante': {'stdev': 0.8888758353260405, 'variance': 0.7901002506265664, 'mean': 4.508771929824562, 'median': 5, 'freq': 57, 'POS': 'NOUN'}, 'tuburio': {'stdev': 0, 'variance': 0, 'mean': 1, 'median': 1, 'freq': 1, 'POS': 'NOUN'}, 'general': {'stdev': 0.5163977794943222, 'variance': 0.26666666666666666, 'mean': 4.4, 'median': 4.0, 'freq': 10, 'POS': 'ADJ'}, 'taladro': {'stdev': 0, 'variance': 0, 'mean': 3, 'median': 3, 'freq': 1, 'POS': 'NOUN'}, 'moserrate': {'stdev': 0.5773502691896257, 'variance': 0.3333333333333333, 'mean': 4.666666666666667, 'median': 5, 'freq': 3, 'POS': 'NOUN'}, 'recepción': {'stdev': 0.752772652709081, 'variance': 0.5666666666666667, 'mean': 4.166666666666667, 'median': 4.0, 'freq': 6, 'POS': 'NOUN'}, 'jtv': {'stdev': 0, 'variance': 0, 'mean': 3, 'median': 3, 'freq': 1, 'POS': 'NOUN'}, 'abundancia': {'stdev': 0, 'variance': 0, 'mean': 5, 'median': 5, 'freq': 1, 'POS': 'NOUN'}, 'obligadisimo': {'stdev': 0, 'variance': 0, 'mean': 4, 'median': 4, 'freq': 1, 'POS': 'ADJ'}, 'wooow': {'stdev': 0.0, 'variance': 0, 'mean': 5, 'median': 5.0, 'freq': 18, 'POS': 'INTJ'}, 'práctico': {'stdev': 0.8997354108424374, 'variance': 0.8095238095238095, 'mean': 4.142857142857143, 'median': 4, 'freq': 7, 'POS': 'ADJ'}, 'magestuoso': {'stdev': 0.4258153136263201, 'variance': 0.1813186813186813, 'mean': 4.785714285714286, 'median': 5.0, 'freq': 14, 'POS': 'ADJ'}, 'maliá': {'stdev': 0, 'variance': 0, 'mean': 5, 'median': 5, 'freq': 1, 'POS': 'NOUN'}, 'característico': {'stdev': 0, 'variance': 0, 'mean': 5, 'median': 5, 'freq': 1, 'POS': 'ADJ'}, 'agradecido': {'stdev': 0.3333333333333333, 'variance': 0.1111111111111111, 'mean': 4.888888888888889, 'median': 5, 'freq': 9, 'POS': 'ADJ'}, 'acetable': {'stdev': 0, 'variance': 0, 'mean': 3, 'median': 3, 'freq': 1, 'POS': 'ADJ'}, 'exterior': {'stdev': 0.5773502691896257, 'variance': 0.3333333333333333, 'mean': 3.6666666666666665, 'median': 4, 'freq': 3, 'POS': 'NOUN'}, 'estafado': {'stdev': 1.4142135623730951, 'variance': 2, 'mean': 2, 'median': 2.0, 'freq': 2, 'POS': 'ADJ'}, 'shock': {'stdev': 0, 'variance': 0, 'mean': 5, 'median': 5, 'freq': 1, 'POS': 'NOUN'}, 'correcto': {'stdev': 0.5567764362830022, 'variance': 0.31, 'mean': 3.32, 'median': 3, 'freq': 25, 'POS': 'ADJ'}, 'consentido': {'stdev': 0, 'variance': 0, 'mean': 5, 'median': 5, 'freq': 1, 'POS': 'ADJ'}, 'pesimoooooo': {'stdev': 0, 'variance': 0, 'mean': 1, 'median': 1, 'freq': 1, 'POS': 'NOUN'}, 'recordar': {'stdev': 1.1547005383792515, 'variance': 1.3333333333333333, 'mean': 4, 'median': 4, 'freq': 7, 'POS': 'VERB'}, 'inconformidad': {'stdev': 0.5773502691896257, 'variance': 0.3333333333333333, 'mean': 2.3333333333333335, 'median': 2, 'freq': 3, 'POS': 'NOUN'}, 'belleza': {'stdev': 0.39655776945626603, 'variance': 0.15725806451612903, 'mean': 4.8125, 'median': 5.0, 'freq': 32, 'POS': 'NOUN'}, 'satisfecho': {'stdev': 0.5506594287321456, 'variance': 0.3032258064516129, 'mean': 4.645161290322581, 'median': 5, 'freq': 31, 'POS': 'ADJ'}, 'conferencia': {'stdev': 0.7071067811865476, 'variance': 0.5, 'mean': 4.5, 'median': 4.5, 'freq': 2, 'POS': 'NOUN'}, 'cielo': {'stdev': 0.0, 'variance': 0, 'mean': 5, 'median': 5.0, 'freq': 2, 'POS': 'NOUN'}, 'acojedor': {'stdev': 0, 'variance': 0, 'mean': 5, 'median': 5, 'freq': 1, 'POS': 'ADJ'}, 'rutina': {'stdev': 0, 'variance': 0, 'mean': 5, 'median': 5, 'freq': 1, 'POS': 'NOUN'}, 'turista': {'stdev': 0.31622776601683794, 'variance': 0.1, 'mean': 4.9, 'median': 5.0, 'freq': 10, 'POS': 'NOUN'}, 'superior': {'stdev': 0.0, 'variance': 0, 'mean': 5, 'median': 5.0, 'freq': 4, 'POS': 'ADJ'}, 'revancha': {'stdev': 0.0, 'variance': 0, 'mean': 5, 'median': 5.0, 'freq': 6, 'POS': 'NOUN'}, 'ubicación': {'stdev': 0.7745966692414834, 'variance': 0.6, 'mean': 4.25, 'median': 4.0, 'freq': 16, 'POS': 'NOUN'}, 'gran': {'stdev': 0.36794648440311994, 'variance': 0.13538461538461538, 'mean': 4.846153846153846, 'median': 5.0, 'freq': 26, 'POS': 'ADJ'}, 'horroroso': {'stdev': 0.0, 'variance': 0, 'mean': 1, 'median': 1.0, 'freq': 4, 'POS': 'ADJ'}, '👫': {'stdev': 0, 'variance': 0, 'mean': 5, 'median': 5, 'freq': 1, 'POS': 'PUNCT'}, 'favorito': {'stdev': 0.7071067811865476, 'variance': 0.5, 'mean': 4.5, 'median': 4.5, 'freq': 2, 'POS': 'ADJ'}, 'extipenda': {'stdev': 0, 'variance': 0, 'mean': 5, 'median': 5, 'freq': 1, 'POS': 'NOUN'}, 'funcional': {'stdev': 1.140175425099138, 'variance': 1.3, 'mean': 3.6, 'median': 4, 'freq': 5, 'POS': 'ADJ'}, 'speachless': {'stdev': 0, 'variance': 0, 'mean': 5, 'median': 5, 'freq': 1, 'POS': 'NOUN'}, 'hrp': {'stdev': 0, 'variance': 0, 'mean': 4, 'median': 4, 'freq': 1, 'POS': 'NOUN'}, 'insatisfactorio': {'stdev': 0, 'variance': 0, 'mean': 1, 'median': 1, 'freq': 1, 'POS': 'ADJ'}, 'grasias': {'stdev': 0, 'variance': 0, 'mean': 5, 'median': 5, 'freq': 1, 'POS': 'NOUN'}, 'crepa': {'stdev': 0, 'variance': 0, 'mean': 5, 'median': 5, 'freq': 1, 'POS': 'NOUN'}, 'arrastre': {'stdev': 0, 'variance': 0, 'mean': 5, 'median': 5, 'freq': 1, 'POS': 'NOUN'}, 'indescriptible': {'stdev': 0.3755338080994054, 'variance': 0.14102564102564102, 'mean': 4.846153846153846, 'median': 5, 'freq': 13, 'POS': 'ADJ'}, 'romantico': {'stdev': 0.5922891621605981, 'variance': 0.35080645161290325, 'mean': 4.6875, 'median': 5.0, 'freq': 32, 'POS': 'ADJ'}, 'fami-vaca': {'stdev': 0, 'variance': 0, 'mean': 5, 'median': 5, 'freq': 1, 'POS': 'NOUN'}, 'túnel': {'stdev': 0, 'variance': 0, 'mean': 4, 'median': 4, 'freq': 1, 'POS': 'NOUN'}, 'salida': {'stdev': 0.0, 'variance': 0, 'mean': 5, 'median': 5, 'freq': 3, 'POS': 'NOUN'}, '😳😳😳': {'stdev': 0, 'variance': 0, 'mean': 1, 'median': 1, 'freq': 1, 'POS': 'PUNCT'}, '👌🏽': {'stdev': 0.0, 'variance': 0, 'mean': 5, 'median': 5.0, 'freq': 2, 'POS': 'PUNCT'}, 'confort': {'stdev': 0.6076849889141857, 'variance': 0.369281045751634, 'mean': 4.611111111111111, 'median': 5.0, 'freq': 18, 'POS': 'NOUN'}, 'pues': {'stdev': 0, 'variance': 0, 'mean': 3, 'median': 3, 'freq': 1, 'POS': 'SCONJ'}, 'exorbitante': {'stdev': 0.0, 'variance': 0, 'mean': 5, 'median': 5, 'freq': 7, 'POS': 'ADJ'}, 'excelso': {'stdev': 0.0, 'variance': 0, 'mean': 5, 'median': 5.0, 'freq': 4, 'POS': 'NOUN'}, 'vendedor': {'stdev': 0.816496580927726, 'variance': 0.6666666666666666, 'mean': 4, 'median': 4.0, 'freq': 4, 'POS': 'NOUN'}, 'saludo': {'stdev': 0.408248290463863, 'variance': 0.16666666666666666, 'mean': 4.833333333333333, 'median': 5.0, 'freq': 6, 'POS': 'NOUN'}, 'pintorezco': {'stdev': 0.6749485577105528, 'variance': 0.45555555555555555, 'mean': 4.3, 'median': 4.0, 'freq': 10, 'POS': 'NOUN'}, 'fantasica': {'stdev': 0, 'variance': 0, 'mean': 5, 'median': 5, 'freq': 1, 'POS': 'NOUN'}, 'envidia': {'stdev': 0, 'variance': 0, 'mean': 5, 'median': 5, 'freq': 1, 'POS': 'NOUN'}, 'garantizar': {'stdev': 0.0, 'variance': 0, 'mean': 5, 'median': 5.0, 'freq': 4, 'POS': 'VERB'}, 'veracruz': {'stdev': 0.0, 'variance': 0, 'mean': 5, 'median': 5, 'freq': 5, 'POS': 'NOUN'}, 'huir': {'stdev': 0, 'variance': 0, 'mean': 1, 'median': 1, 'freq': 1, 'POS': 'VERB'}, 'comidita': {'stdev': 0.0, 'variance': 0, 'mean': 5, 'median': 5.0, 'freq': 2, 'POS': 'NOUN'}, 'ineludible': {'stdev': 0.0, 'variance': 0, 'mean': 5, 'median': 5, 'freq': 3, 'POS': 'ADJ'}, 'mística': {'stdev': 0.4472135954999579, 'variance': 0.2, 'mean': 4.8, 'median': 5, 'freq': 5, 'POS': 'ADJ'}, 'asombro': {'stdev': 0.0, 'variance': 0, 'mean': 5, 'median': 5.0, 'freq': 2, 'POS': 'NOUN'}, 'pasable': {'stdev': 0.45773770821706344, 'variance': 0.20952380952380953, 'mean': 3.066666666666667, 'median': 3, 'freq': 15, 'POS': 'ADJ'}, 'oro': {'stdev': 0.6900655593423543, 'variance': 0.47619047619047616, 'mean': 4.142857142857143, 'median': 4, 'freq': 7, 'POS': 'NOUN'}, 'organizacion': {'stdev': 0, 'variance': 0, 'mean': 5, 'median': 5, 'freq': 1, 'POS': 'NOUN'}, 'empresa': {'stdev': 0, 'variance': 0, 'mean': 5, 'median': 5, 'freq': 1, 'POS': 'NOUN'}, 'colfecar': {'stdev': 0.5773502691896257, 'variance': 0.3333333333333333, 'mean': 4.666666666666667, 'median': 5, 'freq': 3, 'POS': 'NOUN'}, 'bu': {'stdev': 0, 'variance': 0, 'mean': 4, 'median': 4, 'freq': 1, 'POS': 'NOUN'}, 'amora': {'stdev': 0, 'variance': 0, 'mean': 5, 'median': 5, 'freq': 1, 'POS': 'NOUN'}, 'reluciente': {'stdev': 0.0, 'variance': 0, 'mean': 5, 'median': 5.0, 'freq': 2, 'POS': 'ADJ'}, 'deficiencia': {'stdev': 0.0, 'variance': 0, 'mean': 3, 'median': 3.0, 'freq': 2, 'POS': 'NOUN'}, 'visitar': {'stdev': 0.6324555320336759, 'variance': 0.4, 'mean': 4.2, 'median': 4.0, 'freq': 10, 'POS': 'VERB'}, 'satisfaccion': {'stdev': 0.3779644730092272, 'variance': 0.14285714285714285, 'mean': 4.857142857142857, 'median': 5, 'freq': 7, 'POS': 'NOUN'}, 'tranvía': {'stdev': 0, 'variance': 0, 'mean': 5, 'median': 5, 'freq': 1, 'POS': 'NOUN'}, 'love': {'stdev': 0.0, 'variance': 0, 'mean': 5, 'median': 5.0, 'freq': 2, 'POS': 'NOUN'}, 'tv': {'stdev': 0.0, 'variance': 0, 'mean': 3, 'median': 3.0, 'freq': 2, 'POS': 'NOUN'}, 'caza': {'stdev': 0, 'variance': 0, 'mean': 5, 'median': 5, 'freq': 1, 'POS': 'NOUN'}, 'día': {'stdev': 0.40451991747794525, 'variance': 0.16363636363636364, 'mean': 4.818181818181818, 'median': 5, 'freq': 11, 'POS': 'NOUN'}, 'olvidado': {'stdev': 0, 'variance': 0, 'mean': 4, 'median': 4, 'freq': 1, 'POS': 'ADJ'}, 'show': {'stdev': 0.0, 'variance': 0, 'mean': 5, 'median': 5.0, 'freq': 2, 'POS': 'NOUN'}, 'café': {'stdev': 0.0, 'variance': 0, 'mean': 5, 'median': 5.0, 'freq': 2, 'POS': 'NOUN'}, 'o': {'stdev': 0.7071067811865476, 'variance': 0.5, 'mean': 4.5, 'median': 4.5, 'freq': 2, 'POS': 'CCONJ'}, 'cordialidad': {'stdev': 0.5773502691896257, 'variance': 0.3333333333333333, 'mean': 4.333333333333333, 'median': 4, 'freq': 3, 'POS': 'NOUN'}, 'disfrutar': {'stdev': 0.29424494316824984, 'variance': 0.08658008658008658, 'mean': 4.909090909090909, 'median': 5.0, 'freq': 22, 'POS': 'VERB'}, 'entretenimiento': {'stdev': 0.6504436355879909, 'variance': 0.4230769230769231, 'mean': 4.615384615384615, 'median': 5, 'freq': 13, 'POS': 'NOUN'}, 'bomba': {'stdev': 0.7071067811865476, 'variance': 0.5, 'mean': 3.5, 'median': 3.5, 'freq': 2, 'POS': 'NOUN'}, 'universidad': {'stdev': 0.8498365855987975, 'variance': 0.7222222222222222, 'mean': 4.5, 'median': 5.0, 'freq': 10, 'POS': 'NOUN'}, 'thought': {'stdev': 0, 'variance': 0, 'mean': 5, 'median': 5, 'freq': 1, 'POS': 'NOUN'}, 'amabilidad': {'stdev': 0.6796357567879738, 'variance': 0.46190476190476193, 'mean': 4.523809523809524, 'median': 5, 'freq': 21, 'POS': 'NOUN'}, 'haytt': {'stdev': 0, 'variance': 0, 'mean': 5, 'median': 5, 'freq': 1, 'POS': 'NOUN'}, 'deficiente': {'stdev': 0.6030226891555273, 'variance': 0.36363636363636365, 'mean': 2.1818181818181817, 'median': 2, 'freq': 11, 'POS': 'ADJ'}, 'mejor': {'stdev': 0.4472135954999579, 'variance': 0.2, 'mean': 4.8, 'median': 5, 'freq': 5, 'POS': 'ADJ'}, 'chipinque': {'stdev': 0.44095855184409843, 'variance': 0.19444444444444445, 'mean': 4.777777777777778, 'median': 5, 'freq': 9, 'POS': 'NOUN'}, 'cantirestaurant': {'stdev': 0, 'variance': 0, 'mean': 5, 'median': 5, 'freq': 1, 'POS': 'NOUN'}, 'adorable': {'stdev': 0.0, 'variance': 0, 'mean': 5, 'median': 5, 'freq': 5, 'POS': 'ADJ'}, 'astral': {'stdev': 0, 'variance': 0, 'mean': 5, 'median': 5, 'freq': 1, 'POS': 'ADJ'}, 'famoso': {'stdev': 0.9574271077563381, 'variance': 0.9166666666666666, 'mean': 3.75, 'median': 3.5, 'freq': 4, 'POS': 'ADJ'}, 'incountournable': {'stdev': 0, 'variance': 0, 'mean': 5, 'median': 5, 'freq': 1, 'POS': 'NOUN'}, 'arquitectura': {'stdev': 0.7452413135250993, 'variance': 0.5553846153846154, 'mean': 4.346153846153846, 'median': 4.5, 'freq': 26, 'POS': 'NOUN'}, 'exposición': {'stdev': 0.0, 'variance': 0, 'mean': 5, 'median': 5.0, 'freq': 4, 'POS': 'NOUN'}, 'abril': {'stdev': 1.5275252316519468, 'variance': 2.3333333333333335, 'mean': 3.6666666666666665, 'median': 4, 'freq': 3, 'POS': 'NOUN'}, 'revolucion': {'stdev': 0.0, 'variance': 0, 'mean': 5, 'median': 5.0, 'freq': 2, 'POS': 'NOUN'}, 'outstan': {'stdev': 0, 'variance': 0, 'mean': 5, 'median': 5, 'freq': 1, 'POS': 'NOUN'}, 'largo': {'stdev': 0, 'variance': 0, 'mean': 4, 'median': 4, 'freq': 1, 'POS': 'ADJ'}, 'grado': {'stdev': 0.1767766952966369, 'variance': 0.03125, 'mean': 4.96875, 'median': 5.0, 'freq': 32, 'POS': 'NOUN'}, 'andesco': {'stdev': 0.3779644730092272, 'variance': 0.14285714285714285, 'mean': 4.857142857142857, 'median': 5, 'freq': 7, 'POS': 'NOUN'}, 'súper': {'stdev': 0.36313651960128146, 'variance': 0.13186813186813187, 'mean': 4.857142857142857, 'median': 5.0, 'freq': 14, 'POS': 'ADV'}, 'lleno': {'stdev': 0.5477225575051661, 'variance': 0.3, 'mean': 3.4, 'median': 3, 'freq': 5, 'POS': 'ADJ'}, 'mojitoliciou': {'stdev': 0, 'variance': 0, 'mean': 4, 'median': 4, 'freq': 1, 'POS': 'NOUN'}, 'atardecer': {'stdev': 0.6242642728467978, 'variance': 0.3897058823529412, 'mean': 4.529411764705882, 'median': 5, 'freq': 17, 'POS': 'NOUN'}, 'ciudado': {'stdev': 0, 'variance': 0, 'mean': 1, 'median': 1, 'freq': 1, 'POS': 'NOUN'}, 'mistico': {'stdev': 0.5163977794943222, 'variance': 0.26666666666666666, 'mean': 4.666666666666667, 'median': 5.0, 'freq': 6, 'POS': 'NOUN'}, 'misterioso': {'stdev': 0.0, 'variance': 0, 'mean': 5, 'median': 5, 'freq': 3, 'POS': 'ADJ'}, 'orgullo': {'stdev': 0.0, 'variance': 0, 'mean': 5, 'median': 5.0, 'freq': 4, 'POS': 'NOUN'}, 'descepcionante': {'stdev': 0.5773502691896257, 'variance': 0.3333333333333333, 'mean': 1.6666666666666667, 'median': 2, 'freq': 3, 'POS': 'ADJ'}, 'festividad': {'stdev': 0, 'variance': 0, 'mean': 5, 'median': 5, 'freq': 1, 'POS': 'NOUN'}, 'sensacional': {'stdev': 0.23550410797680277, 'variance': 0.05546218487394958, 'mean': 4.942857142857143, 'median': 5, 'freq': 35, 'POS': 'ADJ'}, 'exótico': {'stdev': 0.5345224838248488, 'variance': 0.2857142857142857, 'mean': 4.571428571428571, 'median': 5, 'freq': 7, 'POS': 'ADJ'}, 'cerrado': {'stdev': 1.707825127659933, 'variance': 2.9166666666666665, 'mean': 3.25, 'median': 3.5, 'freq': 4, 'POS': 'ADJ'}, 'esoectacular': {'stdev': 0.7071067811865476, 'variance': 0.5, 'mean': 4.5, 'median': 4.5, 'freq': 2, 'POS': 'ADJ'}, 'decrépito': {'stdev': 0.7071067811865476, 'variance': 0.5, 'mean': 1.5, 'median': 1.5, 'freq': 2, 'POS': 'ADJ'}, 'impresionanet': {'stdev': 0, 'variance': 0, 'mean': 5, 'median': 5, 'freq': 1, 'POS': 'NOUN'}, 'trip': {'stdev': 0.7071067811865476, 'variance': 0.5, 'mean': 4.5, 'median': 4.5, 'freq': 2, 'POS': 'NOUN'}, 'privacidad': {'stdev': 0, 'variance': 0, 'mean': 4, 'median': 4, 'freq': 1, 'POS': 'NOUN'}, 'pirámide': {'stdev': 1.7320508075688772, 'variance': 3, 'mean': 4, 'median': 5, 'freq': 3, 'POS': 'NOUN'}, 'viaje': {'stdev': 0.4489777585448796, 'variance': 0.2015810276679842, 'mean': 4.739130434782608, 'median': 5, 'freq': 23, 'POS': 'NOUN'}, ',': {'stdev': 0.7071067811865476, 'variance': 0.5, 'mean': 4.5, 'median': 4.5, 'freq': 2, 'POS': 'PUNCT'}, 'hernisa': {'stdev': 0, 'variance': 0, 'mean': 4, 'median': 4, 'freq': 1, 'POS': 'NOUN'}, 'refrescante': {'stdev': 0.0, 'variance': 0, 'mean': 5, 'median': 5, 'freq': 7, 'POS': 'ADJ'}, 'nostálgico': {'stdev': 0.5773502691896257, 'variance': 0.3333333333333333, 'mean': 4.333333333333333, 'median': 4, 'freq': 3, 'POS': 'ADJ'}, 'coliflor': {'stdev': 0.5773502691896257, 'variance': 0.3333333333333333, 'mean': 4.666666666666667, 'median': 5, 'freq': 3, 'POS': 'NOUN'}, 'marisco': {'stdev': 0.4472135954999579, 'variance': 0.2, 'mean': 4.2, 'median': 4, 'freq': 5, 'POS': 'NOUN'}, 'todo': {'stdev': 0.0, 'variance': 0, 'mean': 5, 'median': 5, 'freq': 3, 'POS': 'PRON'}, 'riquisimoo': {'stdev': 0, 'variance': 0, 'mean': 5, 'median': 5, 'freq': 1, 'POS': 'NOUN'}, 'hermosura': {'stdev': 0.0, 'variance': 0, 'mean': 5, 'median': 5.0, 'freq': 2, 'POS': 'NOUN'}, 'v': {'stdev': 1.5275252316519468, 'variance': 2.3333333333333335, 'mean': 3.3333333333333335, 'median': 3, 'freq': 3, 'POS': 'NOUN'}, 'calificación': {'stdev': 0.3258125936084211, 'variance': 0.10615384615384615, 'mean': 4.884615384615385, 'median': 5.0, 'freq': 26, 'POS': 'NOUN'}, 'chachara': {'stdev': 0, 'variance': 0, 'mean': 4, 'median': 4, 'freq': 1, 'POS': 'NOUN'}, 'goddest': {'stdev': 0, 'variance': 0, 'mean': 5, 'median': 5, 'freq': 1, 'POS': 'NOUN'}, 'excelentete': {'stdev': 0, 'variance': 0, 'mean': 5, 'median': 5, 'freq': 1, 'POS': 'NOUN'}, 'estimulante': {'stdev': 0.7071067811865476, 'variance': 0.5, 'mean': 4.5, 'median': 4.5, 'freq': 2, 'POS': 'ADJ'}, 'generalidad': {'stdev': 0, 'variance': 0, 'mean': 5, 'median': 5, 'freq': 1, 'POS': 'NOUN'}, 'lamentable': {'stdev': 0.6602252917735247, 'variance': 0.4358974358974359, 'mean': 1.4615384615384615, 'median': 1, 'freq': 13, 'POS': 'ADJ'}, 'cuestionable': {'stdev': 0, 'variance': 0, 'mean': 4, 'median': 4, 'freq': 1, 'POS': 'ADJ'}, 'piramide': {'stdev': 0.8944271909999159, 'variance': 0.8, 'mean': 4.6, 'median': 5, 'freq': 5, 'POS': 'NOUN'}, 'maravillozo': {'stdev': 0, 'variance': 0, 'mean': 5, 'median': 5, 'freq': 1, 'POS': 'NOUN'}, 'vivo': {'stdev': 0.5773502691896257, 'variance': 0.3333333333333333, 'mean': 4.666666666666667, 'median': 5, 'freq': 3, 'POS': 'ADJ'}, 'reconfortante': {'stdev': 0.0, 'variance': 0, 'mean': 5, 'median': 5, 'freq': 3, 'POS': 'ADJ'}, 'mar': {'stdev': 0, 'variance': 0, 'mean': 4, 'median': 4, 'freq': 1, 'POS': 'NOUN'}, 'tiziana': {'stdev': 0, 'variance': 0, 'mean': 5, 'median': 5, 'freq': 1, 'POS': 'NOUN'}, 'lindissimo': {'stdev': 0, 'variance': 0, 'mean': 5, 'median': 5, 'freq': 1, 'POS': 'NOUN'}, 'remodelar': {'stdev': 0.0, 'variance': 0, 'mean': 3, 'median': 3.0, 'freq': 2, 'POS': 'VERB'}, 'descrestante': {'stdev': 0.0, 'variance': 0, 'mean': 5, 'median': 5, 'freq': 3, 'POS': 'ADJ'}, 'costoso': {'stdev': 0.752772652709081, 'variance': 0.5666666666666667, 'mean': 2.8333333333333335, 'median': 3.0, 'freq': 6, 'POS': 'ADJ'}, '+++++': {'stdev': 0, 'variance': 0, 'mean': 4, 'median': 4, 'freq': 1, 'POS': 'NOUN'}, 'defraudado': {'stdev': 0.5163977794943222, 'variance': 0.26666666666666666, 'mean': 2.3333333333333335, 'median': 2.0, 'freq': 6, 'POS': 'ADJ'}, 'limpio': {'stdev': 0.6324555320336759, 'variance': 0.4, 'mean': 4.8, 'median': 5.0, 'freq': 10, 'POS': 'ADJ'}, 'moderno': {'stdev': 0.7326950970650465, 'variance': 0.5368421052631579, 'mean': 4.3, 'median': 4.0, 'freq': 20, 'POS': 'ADJ'}, 'muralla': {'stdev': 0.3535533905932738, 'variance': 0.125, 'mean': 4.875, 'median': 5.0, 'freq': 8, 'POS': 'NOUN'}, 'preciosoo': {'stdev': 0, 'variance': 0, 'mean': 5, 'median': 5, 'freq': 1, 'POS': 'NOUN'}, 'vibrante': {'stdev': 0.0, 'variance': 0, 'mean': 5, 'median': 5.0, 'freq': 2, 'POS': 'ADJ'}, 'corrección': {'stdev': 0, 'variance': 0, 'mean': 3, 'median': 3, 'freq': 1, 'POS': 'NOUN'}, 'concierto': {'stdev': 0.0, 'variance': 0, 'mean': 5, 'median': 5.0, 'freq': 4, 'POS': 'NOUN'}, 'wero': {'stdev': 0, 'variance': 0, 'mean': 5, 'median': 5, 'freq': 1, 'POS': 'NOUN'}, 'sucio': {'stdev': 0.7320844981409595, 'variance': 0.5359477124183006, 'mean': 1.7777777777777777, 'median': 2.0, 'freq': 18, 'POS': 'ADJ'}, 'chichen': {'stdev': 0.48304589153964794, 'variance': 0.23333333333333334, 'mean': 4.7, 'median': 5.0, 'freq': 10, 'POS': 'NOUN'}, 'desencanto': {'stdev': 0.816496580927726, 'variance': 0.6666666666666666, 'mean': 3, 'median': 3.0, 'freq': 4, 'POS': 'NOUN'}, 'asucarrrr': {'stdev': 0, 'variance': 0, 'mean': 5, 'median': 5, 'freq': 1, 'POS': 'NOUN'}, 'regresar': {'stdev': 0.4688072309384954, 'variance': 0.21978021978021978, 'mean': 4.714285714285714, 'median': 5.0, 'freq': 14, 'POS': 'VERB'}, 'remodelacion': {'stdev': 1.0, 'variance': 1, 'mean': 3.6666666666666665, 'median': 3, 'freq': 9, 'POS': 'NOUN'}, 'entrañable': {'stdev': 0.5773502691896257, 'variance': 0.3333333333333333, 'mean': 3.6666666666666665, 'median': 4, 'freq': 3, 'POS': 'ADJ'}, 'mirada': {'stdev': 0, 'variance': 0, 'mean': 5, 'median': 5, 'freq': 1, 'POS': 'NOUN'}, 'imprecionante': {'stdev': 0.5163977794943222, 'variance': 0.26666666666666666, 'mean': 4.666666666666667, 'median': 5.0, 'freq': 6, 'POS': 'ADJ'}, 'decadente': {'stdev': 1.026910636104941, 'variance': 1.0545454545454545, 'mean': 2.6363636363636362, 'median': 3, 'freq': 11, 'POS': 'ADJ'}, 'visitante': {'stdev': 0.0, 'variance': 0, 'mean': 5, 'median': 5, 'freq': 5, 'POS': 'NOUN'}, 'impecable': {'stdev': 0.17407765595569785, 'variance': 0.030303030303030304, 'mean': 4.96969696969697, 'median': 5, 'freq': 33, 'POS': 'ADJ'}, 'porckamerica': {'stdev': 0, 'variance': 0, 'mean': 5, 'median': 5, 'freq': 1, 'POS': 'NOUN'}, 'agradeble': {'stdev': 0, 'variance': 0, 'mean': 4, 'median': 4, 'freq': 1, 'POS': 'ADJ'}, 'imitar': {'stdev': 0, 'variance': 0, 'mean': 4, 'median': 4, 'freq': 1, 'POS': 'VERB'}, 'espelucnante': {'stdev': 0, 'variance': 0, 'mean': 1, 'median': 1, 'freq': 1, 'POS': 'NOUN'}, 'pretenciisa': {'stdev': 0, 'variance': 0, 'mean': 3, 'median': 3, 'freq': 1, 'POS': 'NOUN'}, 'inesperado': {'stdev': 0.4629100498862757, 'variance': 0.21428571428571427, 'mean': 4.75, 'median': 5.0, 'freq': 8, 'POS': 'ADJ'}, 'desastre': {'stdev': 0.4629100498862757, 'variance': 0.21428571428571427, 'mean': 1.25, 'median': 1.0, 'freq': 8, 'POS': 'NOUN'}, 'ir': {'stdev': 0.9926198253344827, 'variance': 0.9852941176470589, 'mean': 4.117647058823529, 'median': 4, 'freq': 17, 'POS': 'VERB'}, 'insuficiente': {'stdev': 1.0, 'variance': 1, 'mean': 2.5, 'median': 3.0, 'freq': 4, 'POS': 'ADJ'}, 'renovación': {'stdev': 0, 'variance': 0, 'mean': 4, 'median': 4, 'freq': 1, 'POS': 'NOUN'}, 'mentira': {'stdev': 0.7071067811865476, 'variance': 0.5, 'mean': 1.5, 'median': 1.5, 'freq': 2, 'POS': 'NOUN'}, 'facturacion': {'stdev': 2.1213203435596424, 'variance': 4.5, 'mean': 2.5, 'median': 2.5, 'freq': 2, 'POS': 'NOUN'}, 'meditar': {'stdev': 0, 'variance': 0, 'mean': 5, 'median': 5, 'freq': 1, 'POS': 'VERB'}, 'apoteósico': {'stdev': 0, 'variance': 0, 'mean': 5, 'median': 5, 'freq': 1, 'POS': 'ADJ'}, 'impresionar': {'stdev': 0.4775669329409193, 'variance': 0.22807017543859648, 'mean': 4.684210526315789, 'median': 5, 'freq': 19, 'POS': 'VERB'}, 'armónico': {'stdev': 0, 'variance': 0, 'mean': 5, 'median': 5, 'freq': 1, 'POS': 'ADJ'}, 'mount_monserrate': {'stdev': 0, 'variance': 0, 'mean': 5, 'median': 5, 'freq': 1, 'POS': 'NOUN'}, 'cansado': {'stdev': 1.2909944487358056, 'variance': 1.6666666666666667, 'mean': 2.5, 'median': 2.5, 'freq': 4, 'POS': 'ADJ'}, 'dushi': {'stdev': 0, 'variance': 0, 'mean': 5, 'median': 5, 'freq': 1, 'POS': 'NOUN'}, 'instalación': {'stdev': 1.1220775245117838, 'variance': 1.2590579710144927, 'mean': 3.9583333333333335, 'median': 4.0, 'freq': 24, 'POS': 'NOUN'}, 'travesía': {'stdev': 1.0, 'variance': 1, 'mean': 4, 'median': 4, 'freq': 3, 'POS': 'NOUN'}, 'deaville': {'stdev': 0, 'variance': 0, 'mean': 4, 'median': 4, 'freq': 1, 'POS': 'NOUN'}, 'mexico': {'stdev': 1.1547005383792515, 'variance': 1.3333333333333333, 'mean': 4.333333333333333, 'median': 5, 'freq': 3, 'POS': 'NOUN'}, 'cutre': {'stdev': 0.0, 'variance': 0, 'mean': 2, 'median': 2, 'freq': 3, 'POS': 'ADJ'}, 'cbf': {'stdev': 0, 'variance': 0, 'mean': 5, 'median': 5, 'freq': 1, 'POS': 'NOUN'}, 'clave': {'stdev': 0, 'variance': 0, 'mean': 4, 'median': 4, 'freq': 1, 'POS': 'NOUN'}, 'ruina': {'stdev': 0.8660254037844386, 'variance': 0.75, 'mean': 4.25, 'median': 4.5, 'freq': 12, 'POS': 'NOUN'}, 'malecón': {'stdev': 1.1672930649220892, 'variance': 1.3625730994152048, 'mean': 3.8421052631578947, 'median': 4, 'freq': 19, 'POS': 'NOUN'}, 'wet': {'stdev': 0.7071067811865476, 'variance': 0.5, 'mean': 2.5, 'median': 2.5, 'freq': 2, 'POS': 'NOUN'}, 'discriminación': {'stdev': 0.5, 'variance': 0.25, 'mean': 2.75, 'median': 3.0, 'freq': 4, 'POS': 'NOUN'}, 'restaorante': {'stdev': 0, 'variance': 0, 'mean': 4, 'median': 4, 'freq': 1, 'POS': 'NOUN'}, 'grato': {'stdev': 0.4472135954999579, 'variance': 0.2, 'mean': 4.8, 'median': 5, 'freq': 5, 'POS': 'ADJ'}, 'contador': {'stdev': 0, 'variance': 0, 'mean': 5, 'median': 5, 'freq': 1, 'POS': 'NOUN'}, 'amable': {'stdev': 0, 'variance': 0, 'mean': 5, 'median': 5, 'freq': 1, 'POS': 'ADJ'}, 'txiidooo': {'stdev': 0, 'variance': 0, 'mean': 5, 'median': 5, 'freq': 1, 'POS': 'NOUN'}, 'religioso': {'stdev': 0.0, 'variance': 0, 'mean': 5, 'median': 5.0, 'freq': 2, 'POS': 'ADJ'}, 'seguro': {'stdev': 0.7559289460184544, 'variance': 0.5714285714285714, 'mean': 4.714285714285714, 'median': 5, 'freq': 7, 'POS': 'ADJ'}, 'boda': {'stdev': 0.8643121965600912, 'variance': 0.7470355731225297, 'mean': 4.739130434782608, 'median': 5, 'freq': 23, 'POS': 'NOUN'}, 'surpreendente': {'stdev': 0, 'variance': 0, 'mean': 4, 'median': 4, 'freq': 1, 'POS': 'NOUN'}, 'zoológico': {'stdev': 0, 'variance': 0, 'mean': 3, 'median': 3, 'freq': 1, 'POS': 'NOUN'}, 'festejar': {'stdev': 0.5, 'variance': 0.25, 'mean': 4.666666666666667, 'median': 5, 'freq': 9, 'POS': 'VERB'}, 'feliz': {'stdev': 0.0, 'variance': 0, 'mean': 5, 'median': 5.0, 'freq': 12, 'POS': 'ADJ'}, 'cantina': {'stdev': 0.408248290463863, 'variance': 0.16666666666666666, 'mean': 4.833333333333333, 'median': 5.0, 'freq': 6, 'POS': 'NOUN'}, 'obligatoriamente': {'stdev': 0.0, 'variance': 0, 'mean': 5, 'median': 5.0, 'freq': 2, 'POS': 'ADV'}, 'alegre': {'stdev': 0.5773502691896257, 'variance': 0.3333333333333333, 'mean': 4.666666666666667, 'median': 5, 'freq': 3, 'POS': 'ADJ'}, 'decadencia': {'stdev': 0.5773502691896257, 'variance': 0.3333333333333333, 'mean': 1.5, 'median': 1.5, 'freq': 4, 'POS': 'NOUN'}, 'demorado': {'stdev': 0, 'variance': 0, 'mean': 1, 'median': 1, 'freq': 1, 'POS': 'ADJ'}, 'estructura': {'stdev': 0, 'variance': 0, 'mean': 5, 'median': 5, 'freq': 1, 'POS': 'NOUN'}, 'manzanillo': {'stdev': 0, 'variance': 0, 'mean': 4, 'median': 4, 'freq': 1, 'POS': 'NOUN'}, 'abrumador': {'stdev': 0.5773502691896257, 'variance': 0.3333333333333333, 'mean': 4.666666666666667, 'median': 5, 'freq': 3, 'POS': 'ADJ'}, 'hermosisisimo': {'stdev': 0, 'variance': 0, 'mean': 5, 'median': 5, 'freq': 1, 'POS': 'NOUN'}, 'pintorésco': {'stdev': 0, 'variance': 0, 'mean': 3, 'median': 3, 'freq': 1, 'POS': 'NOUN'}, 'transportar': {'stdev': 0, 'variance': 0, 'mean': 4, 'median': 4, 'freq': 1, 'POS': 'VERB'}, 'relajación': {'stdev': 0.5163977794943222, 'variance': 0.26666666666666666, 'mean': 4.333333333333333, 'median': 4.0, 'freq': 6, 'POS': 'NOUN'}, 'hola': {'stdev': 0.7264831572567789, 'variance': 0.5277777777777778, 'mean': 4.555555555555555, 'median': 5, 'freq': 9, 'POS': 'INTJ'}, 'delizzioso': {'stdev': 0, 'variance': 0, 'mean': 5, 'median': 5, 'freq': 1, 'POS': 'NOUN'}, 'cuba': {'stdev': 1.1663164740528442, 'variance': 1.3602941176470589, 'mean': 3.8823529411764706, 'median': 4, 'freq': 17, 'POS': 'NOUN'}, 'dr': {'stdev': 1.1547005383792515, 'variance': 1.3333333333333333, 'mean': 4.333333333333333, 'median': 5, 'freq': 3, 'POS': 'NOUN'}, 'exelencia': {'stdev': 0.3535533905932738, 'variance': 0.125, 'mean': 4.875, 'median': 5.0, 'freq': 8, 'POS': 'NOUN'}, 'alegria': {'stdev': 0.0, 'variance': 0, 'mean': 5, 'median': 5.0, 'freq': 2, 'POS': 'NOUN'}, 'geniaalll': {'stdev': 0, 'variance': 0, 'mean': 5, 'median': 5, 'freq': 1, 'POS': 'NOUN'}, 'imprecindible': {'stdev': 0, 'variance': 0, 'mean': 5, 'median': 5, 'freq': 1, 'POS': 'ADJ'}, 'verdadero': {'stdev': 0, 'variance': 0, 'mean': 5, 'median': 5, 'freq': 1, 'POS': 'ADJ'}, 'moctezuma': {'stdev': 0, 'variance': 0, 'mean': 5, 'median': 5, 'freq': 1, 'POS': 'NOUN'}, 'well': {'stdev': 0, 'variance': 0, 'mean': 4, 'median': 4, 'freq': 1, 'POS': 'NOUN'}, 'curioso': {'stdev': 0.787326514818136, 'variance': 0.6198830409356725, 'mean': 3.789473684210526, 'median': 4, 'freq': 19, 'POS': 'ADJ'}, 'sorprendido': {'stdev': 0.5135525910130955, 'variance': 0.26373626373626374, 'mean': 4.571428571428571, 'median': 5.0, 'freq': 14, 'POS': 'ADJ'}, 'patético': {'stdev': 0.0, 'variance': 0, 'mean': 1, 'median': 1.0, 'freq': 2, 'POS': 'ADJ'}, 'detalle': {'stdev': 0.816496580927726, 'variance': 0.6666666666666666, 'mean': 4, 'median': 4, 'freq': 7, 'POS': 'NOUN'}, 'música': {'stdev': 2.1213203435596424, 'variance': 4.5, 'mean': 3.5, 'median': 3.5, 'freq': 2, 'POS': 'NOUN'}, 'wuak': {'stdev': 0, 'variance': 0, 'mean': 1, 'median': 1, 'freq': 1, 'POS': 'NOUN'}, 'wowzer': {'stdev': 0, 'variance': 0, 'mean': 5, 'median': 5, 'freq': 1, 'POS': 'NOUN'}, 'endomed': {'stdev': 0, 'variance': 0, 'mean': 5, 'median': 5, 'freq': 1, 'POS': 'NOUN'}, 'chévere': {'stdev': 0.5773502691896257, 'variance': 0.3333333333333333, 'mean': 4.5, 'median': 4.5, 'freq': 4, 'POS': 'NOUN'}, 'cumpleaño': {'stdev': 0, 'variance': 0, 'mean': 5, 'median': 5, 'freq': 1, 'POS': 'NOUN'}, 'observacion': {'stdev': 0.0, 'variance': 0, 'mean': 4, 'median': 4.0, 'freq': 2, 'POS': 'NOUN'}, 'calificacion': {'stdev': 1.4142135623730951, 'variance': 2, 'mean': 4, 'median': 4.5, 'freq': 4, 'POS': 'NOUN'}, 'neopuebla': {'stdev': 0, 'variance': 0, 'mean': 5, 'median': 5, 'freq': 1, 'POS': 'NOUN'}, 'zócalo': {'stdev': 0.5, 'variance': 0.25, 'mean': 4.75, 'median': 5.0, 'freq': 4, 'POS': 'NOUN'}, 'epico': {'stdev': 0.7071067811865476, 'variance': 0.5, 'mean': 4.5, 'median': 4.5, 'freq': 2, 'POS': 'NOUN'}, 'impresionantee': {'stdev': 0, 'variance': 0, 'mean': 5, 'median': 5, 'freq': 1, 'POS': 'NOUN'}, 'lujoso': {'stdev': 0.7071067811865476, 'variance': 0.5, 'mean': 4.5, 'median': 5.0, 'freq': 10, 'POS': 'ADJ'}, 'mitico': {'stdev': 0.4472135954999579, 'variance': 0.2, 'mean': 4.8, 'median': 5, 'freq': 5, 'POS': 'NOUN'}, 'ing': {'stdev': 0.5773502691896257, 'variance': 0.3333333333333333, 'mean': 4.666666666666667, 'median': 5, 'freq': 3, 'POS': 'NOUN'}, 'acuario': {'stdev': 0.7274384280931732, 'variance': 0.5291666666666667, 'mean': 4.4375, 'median': 5.0, 'freq': 16, 'POS': 'NOUN'}, 'austeridad': {'stdev': 0, 'variance': 0, 'mean': 5, 'median': 5, 'freq': 1, 'POS': 'NOUN'}, 'comprometido': {'stdev': 0, 'variance': 0, 'mean': 5, 'median': 5, 'freq': 1, 'POS': 'ADJ'}, 'tarifa': {'stdev': 1.140175425099138, 'variance': 1.3, 'mean': 3.6, 'median': 4, 'freq': 5, 'POS': 'NOUN'}, 'tonanzintla': {'stdev': 0, 'variance': 0, 'mean': 5, 'median': 5, 'freq': 1, 'POS': 'NOUN'}, 'turistado': {'stdev': 0.8944271909999159, 'variance': 0.8, 'mean': 2, 'median': 2.0, 'freq': 6, 'POS': 'ADJ'}, 'sena': {'stdev': 0.0, 'variance': 0, 'mean': 5, 'median': 5.0, 'freq': 4, 'POS': 'NOUN'}, 'sobrevaluado': {'stdev': 0.6513389472789296, 'variance': 0.42424242424242425, 'mean': 2.6666666666666665, 'median': 3.0, 'freq': 12, 'POS': 'ADJ'}, 'entrenamiento': {'stdev': 0.0, 'variance': 0, 'mean': 5, 'median': 5.0, 'freq': 2, 'POS': 'NOUN'}, 'bail': {'stdev': 0, 'variance': 0, 'mean': 5, 'median': 5, 'freq': 1, 'POS': 'NOUN'}, 'odisea': {'stdev': 0, 'variance': 0, 'mean': 5, 'median': 5, 'freq': 1, 'POS': 'NOUN'}, 'contraste': {'stdev': 1.1690451944500122, 'variance': 1.3666666666666667, 'mean': 4.166666666666667, 'median': 4.5, 'freq': 6, 'POS': 'NOUN'}, 'must': {'stdev': 0.8660254037844386, 'variance': 0.75, 'mean': 4.333333333333333, 'median': 5, 'freq': 9, 'POS': 'NOUN'}, 'thanks': {'stdev': 0.0, 'variance': 0, 'mean': 5, 'median': 5.0, 'freq': 2, 'POS': 'NOUN'}, 'precaución': {'stdev': 1.4142135623730951, 'variance': 2, 'mean': 2, 'median': 2.0, 'freq': 2, 'POS': 'NOUN'}, 'incomparable': {'stdev': 0.44095855184409843, 'variance': 0.19444444444444445, 'mean': 4.777777777777778, 'median': 5, 'freq': 9, 'POS': 'ADJ'}, 'imaginación': {'stdev': 0, 'variance': 0, 'mean': 3, 'median': 3, 'freq': 1, 'POS': 'NOUN'}, 'icono': {'stdev': 0.7559289460184544, 'variance': 0.5714285714285714, 'mean': 4.285714285714286, 'median': 4, 'freq': 7, 'POS': 'NOUN'}, 'simpático': {'stdev': 0.5, 'variance': 0.25, 'mean': 3.25, 'median': 3.0, 'freq': 4, 'POS': 'ADJ'}, 'horario': {'stdev': 0, 'variance': 0, 'mean': 2, 'median': 2, 'freq': 1, 'POS': 'NOUN'}, 'lemur': {'stdev': 0, 'variance': 0, 'mean': 5, 'median': 5, 'freq': 1, 'POS': 'NOUN'}, 'marmol': {'stdev': 0, 'variance': 0, 'mean': 5, 'median': 5, 'freq': 1, 'POS': 'NOUN'}, 'felicitacioness': {'stdev': 0, 'variance': 0, 'mean': 5, 'median': 5, 'freq': 1, 'POS': 'NOUN'}, 'ancestral': {'stdev': 0.0, 'variance': 0, 'mean': 5, 'median': 5, 'freq': 3, 'POS': 'ADJ'}, 'guest': {'stdev': 0, 'variance': 0, 'mean': 5, 'median': 5, 'freq': 1, 'POS': 'NOUN'}, 'delicia': {'stdev': 0.3779644730092272, 'variance': 0.14285714285714285, 'mean': 4.857142857142857, 'median': 5, 'freq': 7, 'POS': 'NOUN'}, 'vanguardia': {'stdev': 0.0, 'variance': 0, 'mean': 5, 'median': 5.0, 'freq': 2, 'POS': 'NOUN'}, 'plaza-no1': {'stdev': 0, 'variance': 0, 'mean': 4, 'median': 4, 'freq': 1, 'POS': 'NOUN'}, 'rwgular': {'stdev': 0, 'variance': 0, 'mean': 2, 'median': 2, 'freq': 1, 'POS': 'NOUN'}, 'amaaaazing': {'stdev': 0, 'variance': 0, 'mean': 4, 'median': 4, 'freq': 1, 'POS': 'NOUN'}, 'mmmmm': {'stdev': 0, 'variance': 0, 'mean': 5, 'median': 5, 'freq': 1, 'POS': 'NOUN'}, 'ospedaje': {'stdev': 0, 'variance': 0, 'mean': 5, 'median': 5, 'freq': 1, 'POS': 'NOUN'}, 'mono': {'stdev': 0, 'variance': 0, 'mean': 3, 'median': 3, 'freq': 1, 'POS': 'NOUN'}, 'sublime': {'stdev': 0.22360679774997896, 'variance': 0.05, 'mean': 4.95, 'median': 5.0, 'freq': 20, 'POS': 'ADJ'}, 'deli': {'stdev': 0.0, 'variance': 0, 'mean': 5, 'median': 5, 'freq': 13, 'POS': 'NOUN'}, 'obligacion': {'stdev': 0, 'variance': 0, 'mean': 5, 'median': 5, 'freq': 1, 'POS': 'NOUN'}, 'mercede': {'stdev': 0, 'variance': 0, 'mean': 5, 'median': 5, 'freq': 1, 'POS': 'VERB'}, 'ratero': {'stdev': 0.0, 'variance': 0, 'mean': 1, 'median': 1.0, 'freq': 2, 'POS': 'NOUN'}, 'cuerno': {'stdev': 0.31622776601683794, 'variance': 0.1, 'mean': 4.9, 'median': 5.0, 'freq': 10, 'POS': 'NOUN'}, 'prepárate': {'stdev': 0, 'variance': 0, 'mean': 5, 'median': 5, 'freq': 1, 'POS': 'NOUN'}, 'economico': {'stdev': 0.0, 'variance': 0, 'mean': 3, 'median': 3.0, 'freq': 2, 'POS': 'ADJ'}, 'fraude': {'stdev': 1.7320508075688772, 'variance': 3, 'mean': 2, 'median': 1, 'freq': 3, 'POS': 'NOUN'}, 'ricoooo': {'stdev': 0, 'variance': 0, 'mean': 4, 'median': 4, 'freq': 1, 'POS': 'NOUN'}, 'monotono': {'stdev': 0, 'variance': 0, 'mean': 3, 'median': 3, 'freq': 1, 'POS': 'ADJ'}, 'domingo': {'stdev': 0.4472135954999579, 'variance': 0.2, 'mean': 4.8, 'median': 5, 'freq': 5, 'POS': 'NOUN'}, 'visa': {'stdev': 0.7071067811865476, 'variance': 0.5, 'mean': 4.5, 'median': 4.5, 'freq': 2, 'POS': 'NOUN'}, 'molcajete': {'stdev': 0, 'variance': 0, 'mean': 5, 'median': 5, 'freq': 1, 'POS': 'NOUN'}, 'descubrimiento': {'stdev': 0.0, 'variance': 0, 'mean': 5, 'median': 5.0, 'freq': 2, 'POS': 'NOUN'}, 'señorial': {'stdev': 0.5163977794943222, 'variance': 0.26666666666666666, 'mean': 4.666666666666667, 'median': 5.0, 'freq': 6, 'POS': 'ADJ'}, 'porfirio': {'stdev': 0.0, 'variance': 0, 'mean': 5, 'median': 5.0, 'freq': 6, 'POS': 'NOUN'}, 'estilo': {'stdev': 0.7071067811865476, 'variance': 0.5, 'mean': 4.5, 'median': 4.5, 'freq': 2, 'POS': 'NOUN'}, 'sabrosisimo': {'stdev': 0.0, 'variance': 0, 'mean': 5, 'median': 5, 'freq': 3, 'POS': 'NOUN'}, 'inspirador': {'stdev': 0.46709936649691375, 'variance': 0.21818181818181817, 'mean': 4.7272727272727275, 'median': 5, 'freq': 11, 'POS': 'ADJ'}, 'agil': {'stdev': 0, 'variance': 0, 'mean': 5, 'median': 5, 'freq': 1, 'POS': 'ADJ'}, '👍🏻': {'stdev': 0, 'variance': 0, 'mean': 5, 'median': 5, 'freq': 1, 'POS': 'PUNCT'}, 'estadia': {'stdev': 0.8255779474818965, 'variance': 0.6815789473684211, 'mean': 4.05, 'median': 4.0, 'freq': 20, 'POS': 'NOUN'}, 'regreso': {'stdev': 0, 'variance': 0, 'mean': 5, 'median': 5, 'freq': 1, 'POS': 'NOUN'}, 'bmi': {'stdev': 0.0, 'variance': 0, 'mean': 5, 'median': 5.0, 'freq': 2, 'POS': 'NOUN'}, 'fascintating': {'stdev': 0, 'variance': 0, 'mean': 4, 'median': 4, 'freq': 1, 'POS': 'NOUN'}, 'africam': {'stdev': 0.0, 'variance': 0, 'mean': 5, 'median': 5, 'freq': 7, 'POS': 'NOUN'}, 'hormoso': {'stdev': 0, 'variance': 0, 'mean': 5, 'median': 5, 'freq': 1, 'POS': 'NOUN'}, 'satisfacción': {'stdev': 0.4188539082916955, 'variance': 0.17543859649122806, 'mean': 4.7894736842105265, 'median': 5, 'freq': 19, 'POS': 'NOUN'}, 'sendero': {'stdev': 0, 'variance': 0, 'mean': 5, 'median': 5, 'freq': 1, 'POS': 'NOUN'}, 'buenérrimo': {'stdev': 0, 'variance': 0, 'mean': 5, 'median': 5, 'freq': 1, 'POS': 'NOUN'}, 'spa': {'stdev': 0.7559289460184544, 'variance': 0.5714285714285714, 'mean': 4.714285714285714, 'median': 5, 'freq': 7, 'POS': 'NOUN'}, 'caliente': {'stdev': 0.8944271909999159, 'variance': 0.8, 'mean': 4.4, 'median': 5, 'freq': 5, 'POS': 'ADJ'}, 'meh': {'stdev': 0.5773502691896257, 'variance': 0.3333333333333333, 'mean': 2.6666666666666665, 'median': 3, 'freq': 3, 'POS': 'INTJ'}, 'acojonante': {'stdev': 0.0, 'variance': 0, 'mean': 5, 'median': 5.0, 'freq': 2, 'POS': 'ADJ'}, 'flor': {'stdev': 0, 'variance': 0, 'mean': 4, 'median': 4, 'freq': 1, 'POS': 'NOUN'}, 'excellent': {'stdev': 0.2773500981126146, 'variance': 0.07692307692307693, 'mean': 4.923076923076923, 'median': 5, 'freq': 13, 'POS': 'NOUN'}, 'fiasco': {'stdev': 0, 'variance': 0, 'mean': 2, 'median': 2, 'freq': 1, 'POS': 'NOUN'}, 'médico': {'stdev': 0.0, 'variance': 0, 'mean': 5, 'median': 5.0, 'freq': 2, 'POS': 'ADJ'}, 'bobada': {'stdev': 0, 'variance': 0, 'mean': 2, 'median': 2, 'freq': 1, 'POS': 'NOUN'}, 'casareyna': {'stdev': 0.8944271909999159, 'variance': 0.8, 'mean': 4.6, 'median': 5, 'freq': 5, 'POS': 'NOUN'}, 'fuerte': {'stdev': 1.1547005383792515, 'variance': 1.3333333333333333, 'mean': 4.333333333333333, 'median': 5, 'freq': 3, 'POS': 'ADJ'}, 'baño': {'stdev': 0.8366600265340756, 'variance': 0.7, 'mean': 3.5, 'median': 3.0, 'freq': 6, 'POS': 'NOUN'}, 'reyna': {'stdev': 0, 'variance': 0, 'mean': 4, 'median': 4, 'freq': 1, 'POS': 'NOUN'}, 'hermosísimo': {'stdev': 0.0, 'variance': 0, 'mean': 5, 'median': 5.0, 'freq': 4, 'POS': 'ADJ'}, 'staybridge': {'stdev': 0, 'variance': 0, 'mean': 5, 'median': 5, 'freq': 1, 'POS': 'NOUN'}, 'descubrir': {'stdev': 0.5773502691896257, 'variance': 0.3333333333333333, 'mean': 4.666666666666667, 'median': 5, 'freq': 3, 'POS': 'VERB'}, 'espertacular': {'stdev': 0, 'variance': 0, 'mean': 5, 'median': 5, 'freq': 1, 'POS': 'NOUN'}, 'timo': {'stdev': 0.0, 'variance': 0, 'mean': 1, 'median': 1, 'freq': 5, 'POS': 'NOUN'}, 'impactado': {'stdev': 0, 'variance': 0, 'mean': 5, 'median': 5, 'freq': 1, 'POS': 'ADJ'}, '#prototipos': {'stdev': 0, 'variance': 0, 'mean': 5, 'median': 5, 'freq': 1, 'POS': 'NOUN'}, 'che': {'stdev': 1.1547005383792515, 'variance': 1.3333333333333333, 'mean': 4.333333333333333, 'median': 5, 'freq': 3, 'POS': 'INTJ'}, 'nada': {'stdev': 1.51657508881031, 'variance': 2.3, 'mean': 2.4, 'median': 2, 'freq': 5, 'POS': 'PRON'}, 'justo': {'stdev': 0.9574271077563381, 'variance': 0.9166666666666666, 'mean': 3.75, 'median': 3.5, 'freq': 4, 'POS': 'ADJ'}, 'mega': {'stdev': 0, 'variance': 0, 'mean': 5, 'median': 5, 'freq': 1, 'POS': 'NOUN'}, 'sr': {'stdev': 0.7071067811865476, 'variance': 0.5, 'mean': 4.75, 'median': 5.0, 'freq': 8, 'POS': 'NOUN'}, 'fabulus': {'stdev': 0, 'variance': 0, 'mean': 5, 'median': 5, 'freq': 1, 'POS': 'NOUN'}, 'hawana': {'stdev': 0, 'variance': 0, 'mean': 1, 'median': 1, 'freq': 1, 'POS': 'NOUN'}, 'catedral': {'stdev': 0.4148511169990534, 'variance': 0.1721014492753623, 'mean': 4.791666666666667, 'median': 5.0, 'freq': 24, 'POS': 'NOUN'}, 'curso': {'stdev': 0.5773502691896257, 'variance': 0.3333333333333333, 'mean': 4.666666666666667, 'median': 5, 'freq': 3, 'POS': 'NOUN'}, 'opinionpersonal': {'stdev': 0, 'variance': 0, 'mean': 5, 'median': 5, 'freq': 1, 'POS': 'ADJ'}, 'acertado': {'stdev': 0.7071067811865476, 'variance': 0.5, 'mean': 4.5, 'median': 4.5, 'freq': 2, 'POS': 'ADJ'}, 'graduacion': {'stdev': 0.5773502691896257, 'variance': 0.3333333333333333, 'mean': 4.666666666666667, 'median': 5, 'freq': 3, 'POS': 'NOUN'}, 'històrico': {'stdev': 1.1547005383792515, 'variance': 1.3333333333333333, 'mean': 4.333333333333333, 'median': 5, 'freq': 3, 'POS': 'ADJ'}, 'add': {'stdev': 0, 'variance': 0, 'mean': 3, 'median': 3, 'freq': 1, 'POS': 'INTJ'}, 'mostrar': {'stdev': 0, 'variance': 0, 'mean': 4, 'median': 4, 'freq': 1, 'POS': 'VERB'}, 'queja': {'stdev': 0.8498365855987975, 'variance': 0.7222222222222222, 'mean': 2.611111111111111, 'median': 3.0, 'freq': 18, 'POS': 'NOUN'}, 'maleconiando': {'stdev': 0, 'variance': 0, 'mean': 5, 'median': 5, 'freq': 1, 'POS': 'NOUN'}, 'ojo': {'stdev': 1.0, 'variance': 1, 'mean': 2, 'median': 2, 'freq': 3, 'POS': 'NOUN'}, 'ascenso': {'stdev': 0, 'variance': 0, 'mean': 5, 'median': 5, 'freq': 1, 'POS': 'NOUN'}, 'caótico': {'stdev': 1.4142135623730951, 'variance': 2, 'mean': 4, 'median': 4.0, 'freq': 2, 'POS': 'ADJ'}, 'miss': {'stdev': 0.0, 'variance': 0, 'mean': 5, 'median': 5.0, 'freq': 2, 'POS': 'NOUN'}, 'innovador': {'stdev': 0.4472135954999579, 'variance': 0.2, 'mean': 4.8, 'median': 5, 'freq': 5, 'POS': 'ADJ'}, 'im-presionante': {'stdev': 0, 'variance': 0, 'mean': 5, 'median': 5, 'freq': 1, 'POS': 'NOUN'}, 'mal': {'stdev': 0.5345224838248488, 'variance': 0.2857142857142857, 'mean': 1.5, 'median': 1.5, 'freq': 8, 'POS': 'ADV'}, 'desagrable': {'stdev': 0, 'variance': 0, 'mean': 2, 'median': 2, 'freq': 1, 'POS': 'ADJ'}, 'panoramica': {'stdev': 0.0, 'variance': 0, 'mean': 5, 'median': 5, 'freq': 3, 'POS': 'NOUN'}, 'razonable': {'stdev': 0.0, 'variance': 0, 'mean': 3, 'median': 3, 'freq': 3, 'POS': 'ADJ'}, 'intersante': {'stdev': 0.0, 'variance': 0, 'mean': 4, 'median': 4, 'freq': 3, 'POS': 'ADJ'}, 'icónico': {'stdev': 0.699205898780101, 'variance': 0.4888888888888889, 'mean': 4.4, 'median': 4.5, 'freq': 10, 'POS': 'ADJ'}, 'croqueta': {'stdev': 0.0, 'variance': 0, 'mean': 4, 'median': 4.0, 'freq': 2, 'POS': 'NOUN'}, 'decebcion': {'stdev': 0, 'variance': 0, 'mean': 3, 'median': 3, 'freq': 1, 'POS': 'NOUN'}, 'recomendar': {'stdev': 0.5477225575051661, 'variance': 0.3, 'mean': 4.5, 'median': 4.5, 'freq': 6, 'POS': 'VERB'}, 'sevilla-ventilador': {'stdev': 0, 'variance': 0, 'mean': 5, 'median': 5, 'freq': 1, 'POS': 'NOUN'}, 'restaurant': {'stdev': 0.8925823753039809, 'variance': 0.7967032967032966, 'mean': 4.214285714285714, 'median': 4.0, 'freq': 14, 'POS': 'NOUN'}, 'aprendizaje': {'stdev': 2.1213203435596424, 'variance': 4.5, 'mean': 3.5, 'median': 3.5, 'freq': 2, 'POS': 'NOUN'}, 'magnificencia': {'stdev': 0, 'variance': 0, 'mean': 5, 'median': 5, 'freq': 1, 'POS': 'NOUN'}, 'tabaquería': {'stdev': 0, 'variance': 0, 'mean': 5, 'median': 5, 'freq': 1, 'POS': 'NOUN'}, 'congreso': {'stdev': 0.3892494720807615, 'variance': 0.15151515151515152, 'mean': 4.833333333333333, 'median': 5.0, 'freq': 12, 'POS': 'NOUN'}, 'ideal': {'stdev': 0.8432740427115678, 'variance': 0.7111111111111111, 'mean': 4.6, 'median': 5.0, 'freq': 10, 'POS': 'ADJ'}, 'bajon': {'stdev': 0, 'variance': 0, 'mean': 3, 'median': 3, 'freq': 1, 'POS': 'NOUN'}, '😀': {'stdev': 0.0, 'variance': 0, 'mean': 5, 'median': 5.0, 'freq': 2, 'POS': 'PUNCT'}, 'luztopia': {'stdev': 0.5773502691896257, 'variance': 0.3333333333333333, 'mean': 4.333333333333333, 'median': 4, 'freq': 3, 'POS': 'NOUN'}, 'puesto': {'stdev': 1.0, 'variance': 1, 'mean': 4.5, 'median': 5.0, 'freq': 4, 'POS': 'NOUN'}, 'puebla/puebla': {'stdev': 0, 'variance': 0, 'mean': 4, 'median': 4, 'freq': 1, 'POS': 'NOUN'}, 'tesoro': {'stdev': 0.7071067811865476, 'variance': 0.5, 'mean': 4.5, 'median': 4.5, 'freq': 2, 'POS': 'NOUN'}, 'exclusiva': {'stdev': 0, 'variance': 0, 'mean': 5, 'median': 5, 'freq': 1, 'POS': 'NOUN'}, 'bebida': {'stdev': 1.1126972805283737, 'variance': 1.2380952380952381, 'mean': 3.7142857142857144, 'median': 4, 'freq': 7, 'POS': 'NOUN'}, 'opiniom': {'stdev': 0.0, 'variance': 0, 'mean': 5, 'median': 5.0, 'freq': 2, 'POS': 'NOUN'}, 'pretencioso': {'stdev': 0.0, 'variance': 0, 'mean': 3, 'median': 3, 'freq': 3, 'POS': 'ADJ'}, 'internacional': {'stdev': 0.816496580927726, 'variance': 0.6666666666666666, 'mean': 4, 'median': 4.0, 'freq': 4, 'POS': 'ADJ'}, 'resort': {'stdev': 0, 'variance': 0, 'mean': 5, 'median': 5, 'freq': 1, 'POS': 'NOUN'}, 'ecológico': {'stdev': 0, 'variance': 0, 'mean': 5, 'median': 5, 'freq': 1, 'POS': 'ADJ'}, 'estacionamiento': {'stdev': 0.8366600265340756, 'variance': 0.7, 'mean': 3.8, 'median': 4, 'freq': 5, 'POS': 'NOUN'}, 'curiosear': {'stdev': 0, 'variance': 0, 'mean': 3, 'median': 3, 'freq': 1, 'POS': 'VERB'}, 'remendable': {'stdev': 0, 'variance': 0, 'mean': 5, 'median': 5, 'freq': 1, 'POS': 'ADJ'}, 'huamantla': {'stdev': 0, 'variance': 0, 'mean': 3, 'median': 3, 'freq': 1, 'POS': 'NOUN'}, 'restauración': {'stdev': 0.8944271909999159, 'variance': 0.8, 'mean': 4.6, 'median': 5, 'freq': 5, 'POS': 'NOUN'}, 'ordenado': {'stdev': 0.0, 'variance': 0, 'mean': 5, 'median': 5.0, 'freq': 2, 'POS': 'ADJ'}, 'mérida': {'stdev': 1.1877349391654208, 'variance': 1.4107142857142858, 'mean': 4.375, 'median': 5.0, 'freq': 8, 'POS': 'NOUN'}, 'yerson': {'stdev': 0.0, 'variance': 0, 'mean': 5, 'median': 5, 'freq': 3, 'POS': 'NOUN'}, 'otorrino': {'stdev': 0, 'variance': 0, 'mean': 5, 'median': 5, 'freq': 1, 'POS': 'NOUN'}, 'añoranza': {'stdev': 0, 'variance': 0, 'mean': 4, 'median': 4, 'freq': 1, 'POS': 'NOUN'}, 'chichen-itza': {'stdev': 0.0, 'variance': 0, 'mean': 5, 'median': 5.0, 'freq': 4, 'POS': 'NOUN'}, 'inglaterra': {'stdev': 0.5773502691896257, 'variance': 0.3333333333333333, 'mean': 4.5, 'median': 4.5, 'freq': 4, 'POS': 'NOUN'}, 'hersa': {'stdev': 0, 'variance': 0, 'mean': 5, 'median': 5, 'freq': 1, 'POS': 'NOUN'}, 'mavaravilloso': {'stdev': 0, 'variance': 0, 'mean': 5, 'median': 5, 'freq': 1, 'POS': 'NOUN'}, 'robo': {'stdev': 0.0, 'variance': 0, 'mean': 1, 'median': 1.0, 'freq': 2, 'POS': 'NOUN'}, 'review': {'stdev': 0.31622776601683794, 'variance': 0.1, 'mean': 4.9, 'median': 5.0, 'freq': 10, 'POS': 'NOUN'}, 'regula': {'stdev': 0, 'variance': 0, 'mean': 3, 'median': 3, 'freq': 1, 'POS': 'VERB'}, 'decepcionar': {'stdev': 0.5, 'variance': 0.25, 'mean': 2.75, 'median': 3.0, 'freq': 4, 'POS': 'VERB'}, 'notable': {'stdev': 0.0, 'variance': 0, 'mean': 5, 'median': 5, 'freq': 5, 'POS': 'ADJ'}, 'apoala': {'stdev': 0.5773502691896257, 'variance': 0.3333333333333333, 'mean': 4.333333333333333, 'median': 4, 'freq': 3, 'POS': 'NOUN'}, 'padrísimo': {'stdev': 0.2773500981126146, 'variance': 0.07692307692307693, 'mean': 4.923076923076923, 'median': 5, 'freq': 13, 'POS': 'ADJ'}, 'habitacion': {'stdev': 0.8432740427115678, 'variance': 0.7111111111111111, 'mean': 3.4, 'median': 3.0, 'freq': 10, 'POS': 'NOUN'}, 'flexcom': {'stdev': 0, 'variance': 0, 'mean': 5, 'median': 5, 'freq': 1, 'POS': 'NOUN'}, 'hardcore': {'stdev': 0, 'variance': 0, 'mean': 3, 'median': 3, 'freq': 1, 'POS': 'NOUN'}, 'imponenete': {'stdev': 0, 'variance': 0, 'mean': 4, 'median': 4, 'freq': 1, 'POS': 'NOUN'}, 'emblematico': {'stdev': 0.6069769786668839, 'variance': 0.3684210526315789, 'mean': 4.578947368421052, 'median': 5, 'freq': 19, 'POS': 'ADJ'}, 'audubon': {'stdev': 0, 'variance': 0, 'mean': 5, 'median': 5, 'freq': 1, 'POS': 'NOUN'}, 'gynormou': {'stdev': 0, 'variance': 0, 'mean': 4, 'median': 4, 'freq': 1, 'POS': 'NOUN'}, 'inseguro': {'stdev': 0.5477225575051661, 'variance': 0.3, 'mean': 2.6, 'median': 3, 'freq': 5, 'POS': 'ADJ'}, 'guía': {'stdev': 0, 'variance': 0, 'mean': 5, 'median': 5, 'freq': 1, 'POS': 'NOUN'}, 'gato': {'stdev': 0, 'variance': 0, 'mean': 5, 'median': 5, 'freq': 1, 'POS': 'NOUN'}, 'reomendable': {'stdev': 0, 'variance': 0, 'mean': 5, 'median': 5, 'freq': 1, 'POS': 'ADJ'}, 'soleado': {'stdev': 0, 'variance': 0, 'mean': 3, 'median': 3, 'freq': 1, 'POS': 'ADJ'}, 'carizzimo': {'stdev': 0, 'variance': 0, 'mean': 2, 'median': 2, 'freq': 1, 'POS': 'NOUN'}, 'solemne': {'stdev': 0, 'variance': 0, 'mean': 4, 'median': 4, 'freq': 1, 'POS': 'ADJ'}, 'informativo': {'stdev': 0.6324555320336759, 'variance': 0.4, 'mean': 4, 'median': 4.0, 'freq': 6, 'POS': 'ADJ'}, 'escapada': {'stdev': 0.0, 'variance': 0, 'mean': 5, 'median': 5, 'freq': 7, 'POS': 'NOUN'}, 'tugo': {'stdev': 0, 'variance': 0, 'mean': 5, 'median': 5, 'freq': 1, 'POS': 'NOUN'}, 'diferente': {'stdev': 0.5880188169032162, 'variance': 0.34576612903225806, 'mean': 4.09375, 'median': 4.0, 'freq': 32, 'POS': 'ADJ'}, 'brillante': {'stdev': 0.699205898780101, 'variance': 0.4888888888888889, 'mean': 4.6, 'median': 5.0, 'freq': 10, 'POS': 'ADJ'}, 'b-e-l-l-i-s-i-m-o': {'stdev': 0, 'variance': 0, 'mean': 4, 'median': 4, 'freq': 1, 'POS': 'NOUN'}, 'sra': {'stdev': 0.9511897312113419, 'variance': 0.9047619047619048, 'mean': 4.285714285714286, 'median': 5, 'freq': 7, 'POS': 'NOUN'}, 'desilusión': {'stdev': 0.7274384280931732, 'variance': 0.5291666666666667, 'mean': 2.5625, 'median': 3.0, 'freq': 16, 'POS': 'NOUN'}, 'interesante1': {'stdev': 0, 'variance': 0, 'mean': 4, 'median': 4, 'freq': 1, 'POS': 'ADJ'}, 'chido': {'stdev': 0, 'variance': 0, 'mean': 3, 'median': 3, 'freq': 1, 'POS': 'NOUN'}, 'preciosaaa': {'stdev': 0, 'variance': 0, 'mean': 5, 'median': 5, 'freq': 1, 'POS': 'NOUN'}, 'tranquilidad': {'stdev': 0.4031128874149275, 'variance': 0.1625, 'mean': 4.8125, 'median': 5.0, 'freq': 16, 'POS': 'NOUN'}, 'segurito': {'stdev': 0, 'variance': 0, 'mean': 5, 'median': 5, 'freq': 1, 'POS': 'INTJ'}, 'diversion': {'stdev': 0.408248290463863, 'variance': 0.16666666666666666, 'mean': 4.833333333333333, 'median': 5.0, 'freq': 6, 'POS': 'NOUN'}, 'encantar': {'stdev': 0.0, 'variance': 0, 'mean': 5, 'median': 5.0, 'freq': 2, 'POS': 'VERB'}, 'revelador': {'stdev': 0.0, 'variance': 0, 'mean': 5, 'median': 5.0, 'freq': 2, 'POS': 'ADJ'}, 'fasntastico': {'stdev': 0, 'variance': 0, 'mean': 5, 'median': 5, 'freq': 1, 'POS': 'NOUN'}, 'horno': {'stdev': 0.0, 'variance': 0, 'mean': 5, 'median': 5.0, 'freq': 2, 'POS': 'NOUN'}, 'nochevieja': {'stdev': 0, 'variance': 0, 'mean': 5, 'median': 5, 'freq': 1, 'POS': 'NOUN'}, 'autentico': {'stdev': 0.5477225575051661, 'variance': 0.3, 'mean': 4.6, 'median': 5, 'freq': 5, 'POS': 'ADJ'}, 'sagrado': {'stdev': 0.7071067811865476, 'variance': 0.5, 'mean': 4.5, 'median': 4.5, 'freq': 2, 'POS': 'ADJ'}, 'istay': {'stdev': 0, 'variance': 0, 'mean': 5, 'median': 5, 'freq': 1, 'POS': 'NOUN'}, 'cemmetary': {'stdev': 0, 'variance': 0, 'mean': 5, 'median': 5, 'freq': 1, 'POS': 'NOUN'}, 'tradicobal': {'stdev': 0, 'variance': 0, 'mean': 4, 'median': 4, 'freq': 1, 'POS': 'NOUN'}, 'concepto': {'stdev': 0.0, 'variance': 0, 'mean': 5, 'median': 5.0, 'freq': 2, 'POS': 'NOUN'}, 'royalty': {'stdev': 0, 'variance': 0, 'mean': 5, 'median': 5, 'freq': 1, 'POS': 'NOUN'}, '😒': {'stdev': 0, 'variance': 0, 'mean': 2, 'median': 2, 'freq': 1, 'POS': 'PUNCT'}, 'representativo': {'stdev': 0.5773502691896257, 'variance': 0.3333333333333333, 'mean': 4.333333333333333, 'median': 4, 'freq': 3, 'POS': 'ADJ'}, 'basurero': {'stdev': 0, 'variance': 0, 'mean': 2, 'median': 2, 'freq': 1, 'POS': 'NOUN'}, 'ilustrative': {'stdev': 0, 'variance': 0, 'mean': 5, 'median': 5, 'freq': 1, 'POS': 'NOUN'}, 'cacharro': {'stdev': 0, 'variance': 0, 'mean': 5, 'median': 5, 'freq': 1, 'POS': 'NOUN'}, 'noooo': {'stdev': 0, 'variance': 0, 'mean': 2, 'median': 2, 'freq': 1, 'POS': 'INTJ'}, 'seguridad': {'stdev': 0.7559289460184544, 'variance': 0.5714285714285714, 'mean': 4.714285714285714, 'median': 5, 'freq': 7, 'POS': 'NOUN'}, 'domniguear': {'stdev': 0, 'variance': 0, 'mean': 5, 'median': 5, 'freq': 1, 'POS': 'NOUN'}, 'fascinado': {'stdev': 0.5477225575051661, 'variance': 0.3, 'mean': 4.6, 'median': 5, 'freq': 5, 'POS': 'ADJ'}, 'calidez': {'stdev': 0.5773502691896257, 'variance': 0.3333333333333333, 'mean': 4.333333333333333, 'median': 4, 'freq': 3, 'POS': 'NOUN'}, 'carácter': {'stdev': 0, 'variance': 0, 'mean': 4, 'median': 4, 'freq': 1, 'POS': 'NOUN'}, 'paola': {'stdev': 0, 'variance': 0, 'mean': 4, 'median': 4, 'freq': 1, 'POS': 'NOUN'}, 'transporte': {'stdev': 0.5773502691896257, 'variance': 0.3333333333333333, 'mean': 4.5, 'median': 4.5, 'freq': 4, 'POS': 'NOUN'}, 'diferencia': {'stdev': 0, 'variance': 0, 'mean': 4, 'median': 4, 'freq': 1, 'POS': 'NOUN'}, 'extranjero': {'stdev': 0, 'variance': 0, 'mean': 5, 'median': 5, 'freq': 1, 'POS': 'NOUN'}, 'panorámico': {'stdev': 0.7867957924694432, 'variance': 0.6190476190476191, 'mean': 4.428571428571429, 'median': 5, 'freq': 7, 'POS': 'ADJ'}, 'anticuado': {'stdev': 0.0, 'variance': 0, 'mean': 2, 'median': 2.0, 'freq': 2, 'POS': 'ADJ'}, "veracru'": {'stdev': 0, 'variance': 0, 'mean': 4, 'median': 4, 'freq': 1, 'POS': 'NOUN'}, 'piramid': {'stdev': 0.5773502691896257, 'variance': 0.3333333333333333, 'mean': 4.666666666666667, 'median': 5, 'freq': 3, 'POS': 'NOUN'}, 'recorrer': {'stdev': 0.7071067811865476, 'variance': 0.5, 'mean': 4.5, 'median': 4.5, 'freq': 2, 'POS': 'VERB'}, 'hermona': {'stdev': 0, 'variance': 0, 'mean': 5, 'median': 5, 'freq': 1, 'POS': 'NOUN'}, 'aléjate': {'stdev': 2.0816659994661326, 'variance': 4.333333333333333, 'mean': 2.6666666666666665, 'median': 2, 'freq': 3, 'POS': 'NOUN'}, 'disappointe': {'stdev': 0, 'variance': 0, 'mean': 2, 'median': 2, 'freq': 1, 'POS': 'NOUN'}, 'coctelear': {'stdev': 0, 'variance': 0, 'mean': 5, 'median': 5, 'freq': 1, 'POS': 'NOUN'}, 'locación': {'stdev': 0.7071067811865476, 'variance': 0.5, 'mean': 4.5, 'median': 4.5, 'freq': 2, 'POS': 'NOUN'}, 'xani': {'stdev': 0, 'variance': 0, 'mean': 5, 'median': 5, 'freq': 1, 'POS': 'NOUN'}, 'ht': {'stdev': 0, 'variance': 0, 'mean': 5, 'median': 5, 'freq': 1, 'POS': 'NOUN'}, 'conservar': {'stdev': 0, 'variance': 0, 'mean': 5, 'median': 5, 'freq': 1, 'POS': 'VERB'}, 'vaciones': {'stdev': 0.0, 'variance': 0, 'mean': 5, 'median': 5.0, 'freq': 4, 'POS': 'NOUN'}, 'distinto': {'stdev': 0.5477225575051661, 'variance': 0.3, 'mean': 4.4, 'median': 4, 'freq': 5, 'POS': 'ADJ'}, 'agobiante': {'stdev': 0.0, 'variance': 0, 'mean': 2, 'median': 2.0, 'freq': 2, 'POS': 'ADJ'}, 'didactica': {'stdev': 0, 'variance': 0, 'mean': 5, 'median': 5, 'freq': 1, 'POS': 'NOUN'}, 'zoologico': {'stdev': 0, 'variance': 0, 'mean': 5, 'median': 5, 'freq': 1, 'POS': 'NOUN'}, 'pasadía': {'stdev': 0.5773502691896257, 'variance': 0.3333333333333333, 'mean': 4.666666666666667, 'median': 5, 'freq': 3, 'POS': 'NOUN'}, 'escencial': {'stdev': 0, 'variance': 0, 'mean': 4, 'median': 4, 'freq': 1, 'POS': 'ADJ'}, 'inconforme': {'stdev': 0.8944271909999159, 'variance': 0.8, 'mean': 2.6, 'median': 3, 'freq': 5, 'POS': 'ADJ'}, 'invitado': {'stdev': 0, 'variance': 0, 'mean': 5, 'median': 5, 'freq': 1, 'POS': 'ADJ'}, 'monstruoso': {'stdev': 0, 'variance': 0, 'mean': 1, 'median': 1, 'freq': 1, 'POS': 'ADJ'}, 'dorado': {'stdev': 0, 'variance': 0, 'mean': 5, 'median': 5, 'freq': 1, 'POS': 'ADJ'}, 'plomo': {'stdev': 0, 'variance': 0, 'mean': 5, 'median': 5, 'freq': 1, 'POS': 'NOUN'}, 'cholula': {'stdev': 0.5773502691896257, 'variance': 0.3333333333333333, 'mean': 4.666666666666667, 'median': 5, 'freq': 3, 'POS': 'NOUN'}, 'caminate': {'stdev': 0, 'variance': 0, 'mean': 5, 'median': 5, 'freq': 1, 'POS': 'NOUN'}, 'salsa': {'stdev': 0, 'variance': 0, 'mean': 5, 'median': 5, 'freq': 1, 'POS': 'NOUN'}, 'buenaubicacion': {'stdev': 0, 'variance': 0, 'mean': 5, 'median': 5, 'freq': 1, 'POS': 'NOUN'}, 'espectacularrrrrr': {'stdev': 0, 'variance': 0, 'mean': 5, 'median': 5, 'freq': 1, 'POS': 'NOUN'}, 'candelaria': {'stdev': 0.7867957924694432, 'variance': 0.6190476190476191, 'mean': 4.428571428571429, 'median': 5, 'freq': 7, 'POS': 'NOUN'}, 'reclamo': {'stdev': 0.9574271077563381, 'variance': 0.9166666666666666, 'mean': 2.25, 'median': 2.5, 'freq': 4, 'POS': 'NOUN'}, 'contradictorio': {'stdev': 0, 'variance': 0, 'mean': 5, 'median': 5, 'freq': 1, 'POS': 'ADJ'}, 'calle': {'stdev': 0, 'variance': 0, 'mean': 5, 'median': 5, 'freq': 1, 'POS': 'NOUN'}, 'zocalo': {'stdev': 0.0, 'variance': 0, 'mean': 5, 'median': 5, 'freq': 9, 'POS': 'NOUN'}, 'comedor': {'stdev': 0.4472135954999579, 'variance': 0.2, 'mean': 4.8, 'median': 5, 'freq': 5, 'POS': 'NOUN'}, 'apareamiento': {'stdev': 0, 'variance': 0, 'mean': 5, 'median': 5, 'freq': 1, 'POS': 'NOUN'}, 'lindooo': {'stdev': 0.7071067811865476, 'variance': 0.5, 'mean': 4.5, 'median': 4.5, 'freq': 2, 'POS': 'INTJ'}, 'hospedado': {'stdev': 0, 'variance': 0, 'mean': 3, 'median': 3, 'freq': 1, 'POS': 'ADJ'}, 'hipermegacutre': {'stdev': 0, 'variance': 0, 'mean': 2, 'median': 2, 'freq': 1, 'POS': 'NOUN'}, 'ladrón': {'stdev': 0.0, 'variance': 0, 'mean': 1, 'median': 1.0, 'freq': 6, 'POS': 'NOUN'}, 'aniveesario': {'stdev': 0, 'variance': 0, 'mean': 5, 'median': 5, 'freq': 1, 'POS': 'NOUN'}, 'limpisima': {'stdev': 0, 'variance': 0, 'mean': 5, 'median': 5, 'freq': 1, 'POS': 'NOUN'}, 'serrata': {'stdev': 0.0, 'variance': 0, 'mean': 5, 'median': 5, 'freq': 5, 'POS': 'NOUN'}, 'galeria': {'stdev': 0.7071067811865476, 'variance': 0.5, 'mean': 4.5, 'median': 4.5, 'freq': 2, 'POS': 'NOUN'}, 'chocante': {'stdev': 0, 'variance': 0, 'mean': 5, 'median': 5, 'freq': 1, 'POS': 'ADJ'}, 'sìmbolo': {'stdev': 0, 'variance': 0, 'mean': 5, 'median': 5, 'freq': 1, 'POS': 'NOUN'}, 'gente': {'stdev': 1.1547005383792515, 'variance': 1.3333333333333333, 'mean': 4.333333333333333, 'median': 5, 'freq': 3, 'POS': 'NOUN'}, 'moda': {'stdev': 1.3038404810405297, 'variance': 1.7, 'mean': 3.8, 'median': 4, 'freq': 5, 'POS': 'NOUN'}, 'vistoso': {'stdev': 0.5, 'variance': 0.25, 'mean': 4.25, 'median': 4.0, 'freq': 4, 'POS': 'ADJ'}, 'decar': {'stdev': 0, 'variance': 0, 'mean': 1, 'median': 1, 'freq': 1, 'POS': 'NOUN'}, 'riquismo': {'stdev': 0, 'variance': 0, 'mean': 5, 'median': 5, 'freq': 1, 'POS': 'NOUN'}, 'súblime': {'stdev': 0, 'variance': 0, 'mean': 5, 'median': 5, 'freq': 1, 'POS': 'ADJ'}, '❤️': {'stdev': 0, 'variance': 0, 'mean': 5, 'median': 5, 'freq': 1, 'POS': 'PUNCT'}, 'retirada': {'stdev': 0, 'variance': 0, 'mean': 5, 'median': 5, 'freq': 1, 'POS': 'NOUN'}, 'comercial': {'stdev': 0, 'variance': 0, 'mean': 3, 'median': 3, 'freq': 1, 'POS': 'ADJ'}, 'ventoso': {'stdev': 0, 'variance': 0, 'mean': 4, 'median': 4, 'freq': 1, 'POS': 'ADJ'}, 'turistear': {'stdev': 0.6513389472789296, 'variance': 0.42424242424242425, 'mean': 4.666666666666667, 'median': 5.0, 'freq': 12, 'POS': 'NOUN'}, 'souvenir': {'stdev': 0.0, 'variance': 0, 'mean': 4, 'median': 4.0, 'freq': 2, 'POS': 'NOUN'}, 'cosita': {'stdev': 0, 'variance': 0, 'mean': 5, 'median': 5, 'freq': 1, 'POS': 'NOUN'}, 'ctedral': {'stdev': 0, 'variance': 0, 'mean': 5, 'median': 5, 'freq': 1, 'POS': 'NOUN'}, 'lol': {'stdev': 0.0, 'variance': 0, 'mean': 5, 'median': 5.0, 'freq': 2, 'POS': 'NOUN'}, 'convención': {'stdev': 1.3972762620115438, 'variance': 1.9523809523809523, 'mean': 3.5714285714285716, 'median': 4, 'freq': 7, 'POS': 'NOUN'}, 'iconico': {'stdev': 0.6009252125773316, 'variance': 0.3611111111111111, 'mean': 3.888888888888889, 'median': 4, 'freq': 9, 'POS': 'NOUN'}, 'sobrecogedor': {'stdev': 0.36313651960128146, 'variance': 0.13186813186813187, 'mean': 4.857142857142857, 'median': 5.0, 'freq': 14, 'POS': 'ADJ'}, 'expo': {'stdev': 1.4142135623730951, 'variance': 2, 'mean': 4, 'median': 4.0, 'freq': 2, 'POS': 'NOUN'}, 'enamorado': {'stdev': 0.0, 'variance': 0, 'mean': 5, 'median': 5, 'freq': 13, 'POS': 'ADJ'}, 'malísimo': {'stdev': 0.3333333333333333, 'variance': 0.1111111111111111, 'mean': 1.1111111111111112, 'median': 1, 'freq': 9, 'POS': 'ADJ'}, 'discriminacion': {'stdev': 0.0, 'variance': 0, 'mean': 2, 'median': 2.0, 'freq': 2, 'POS': 'NOUN'}, 'chulado': {'stdev': 0.7071067811865476, 'variance': 0.5, 'mean': 4.5, 'median': 4.5, 'freq': 2, 'POS': 'ADJ'}, 'lujo': {'stdev': 0.44095855184409843, 'variance': 0.19444444444444445, 'mean': 4.777777777777778, 'median': 5, 'freq': 9, 'POS': 'NOUN'}, 'descollante': {'stdev': 0, 'variance': 0, 'mean': 5, 'median': 5, 'freq': 1, 'POS': 'ADJ'}, 'descripción': {'stdev': 0, 'variance': 0, 'mean': 4, 'median': 4, 'freq': 1, 'POS': 'NOUN'}, 'pastor': {'stdev': 0.7071067811865476, 'variance': 0.5, 'mean': 4.5, 'median': 4.5, 'freq': 2, 'POS': 'NOUN'}, 'impesionante': {'stdev': 0.0, 'variance': 0, 'mean': 5, 'median': 5.0, 'freq': 2, 'POS': 'ADJ'}, 'autenticidad': {'stdev': 0.0, 'variance': 0, 'mean': 5, 'median': 5.0, 'freq': 2, 'POS': 'NOUN'}, 'conocer': {'stdev': 0.6377042156569663, 'variance': 0.4066666666666667, 'mean': 4.64, 'median': 5, 'freq': 25, 'POS': 'VERB'}, 'integración': {'stdev': 0.5773502691896257, 'variance': 0.3333333333333333, 'mean': 4.666666666666667, 'median': 5, 'freq': 3, 'POS': 'NOUN'}, 'guiris': {'stdev': 0, 'variance': 0, 'mean': 2, 'median': 2, 'freq': 1, 'POS': 'NOUN'}, 'medellin': {'stdev': 0.0, 'variance': 0, 'mean': 5, 'median': 5, 'freq': 3, 'POS': 'NOUN'}, 'comentar': {'stdev': 0.0, 'variance': 0, 'mean': 5, 'median': 5.0, 'freq': 2, 'POS': 'VERB'}, 'cenar': {'stdev': 0.8366600265340756, 'variance': 0.7, 'mean': 4.5, 'median': 5.0, 'freq': 6, 'POS': 'VERB'}, 'bailar': {'stdev': 0, 'variance': 0, 'mean': 5, 'median': 5, 'freq': 1, 'POS': 'VERB'}, 'increibleeeee': {'stdev': 0, 'variance': 0, 'mean': 5, 'median': 5, 'freq': 1, 'POS': 'NOUN'}, 'monserrat': {'stdev': 1.5275252316519468, 'variance': 2.3333333333333335, 'mean': 3.3333333333333335, 'median': 3, 'freq': 3, 'POS': 'NOUN'}, 'exagerado': {'stdev': 0.5773502691896257, 'variance': 0.3333333333333333, 'mean': 3.3333333333333335, 'median': 3, 'freq': 3, 'POS': 'ADJ'}, 'mezcla': {'stdev': 1.2583057392117916, 'variance': 1.5833333333333333, 'mean': 3.25, 'median': 3.0, 'freq': 4, 'POS': 'NOUN'}, 'espectscular': {'stdev': 0, 'variance': 0, 'mean': 5, 'median': 5, 'freq': 1, 'POS': 'NOUN'}, 'personalizado': {'stdev': 0, 'variance': 0, 'mean': 5, 'median': 5, 'freq': 1, 'POS': 'ADJ'}, 'coleccionista': {'stdev': 0, 'variance': 0, 'mean': 4, 'median': 4, 'freq': 1, 'POS': 'NOUN'}, 'estelar': {'stdev': 0, 'variance': 0, 'mean': 5, 'median': 5, 'freq': 1, 'POS': 'ADJ'}, 'buenisimooo': {'stdev': 0, 'variance': 0, 'mean': 5, 'median': 5, 'freq': 1, 'POS': 'NOUN'}, 'olor': {'stdev': 0.5, 'variance': 0.25, 'mean': 3.25, 'median': 3.0, 'freq': 4, 'POS': 'NOUN'}, 'bustley': {'stdev': 0, 'variance': 0, 'mean': 4, 'median': 4, 'freq': 1, 'POS': 'NOUN'}, 'cutrisimo': {'stdev': 0, 'variance': 0, 'mean': 1, 'median': 1, 'freq': 1, 'POS': 'NOUN'}, 'mencanto': {'stdev': 0, 'variance': 0, 'mean': 5, 'median': 5, 'freq': 1, 'POS': 'NOUN'}, 'napoli': {'stdev': 0.7071067811865476, 'variance': 0.5, 'mean': 4.5, 'median': 4.5, 'freq': 2, 'POS': 'NOUN'}, 'parque': {'stdev': 0.5, 'variance': 0.25, 'mean': 4.75, 'median': 5.0, 'freq': 4, 'POS': 'NOUN'}, 'exclente': {'stdev': 0.40451991747794525, 'variance': 0.16363636363636364, 'mean': 4.818181818181818, 'median': 5, 'freq': 11, 'POS': 'ADJ'}, 'viejo': {'stdev': 0.44095855184409843, 'variance': 0.19444444444444445, 'mean': 2.7777777777777777, 'median': 3, 'freq': 9, 'POS': 'ADJ'}, 'agotador': {'stdev': 0, 'variance': 0, 'mean': 3, 'median': 3, 'freq': 1, 'POS': 'ADJ'}, 'recreación': {'stdev': 0.8944271909999159, 'variance': 0.8, 'mean': 4.4, 'median': 5, 'freq': 5, 'POS': 'NOUN'}, 'exotico': {'stdev': 0.5773502691896257, 'variance': 0.3333333333333333, 'mean': 4.333333333333333, 'median': 4, 'freq': 3, 'POS': 'NOUN'}, 'ameno': {'stdev': 0.5773502691896257, 'variance': 0.3333333333333333, 'mean': 4.5, 'median': 4.5, 'freq': 4, 'POS': 'ADJ'}, 'masomenos': {'stdev': 0.5773502691896257, 'variance': 0.3333333333333333, 'mean': 2.6666666666666665, 'median': 3, 'freq': 3, 'POS': 'INTJ'}, 'modernoso': {'stdev': 0, 'variance': 0, 'mean': 4, 'median': 4, 'freq': 1, 'POS': 'ADJ'}, 'costo': {'stdev': 0.8944271909999159, 'variance': 0.8, 'mean': 3.6, 'median': 4, 'freq': 5, 'POS': 'NOUN'}, 'cocina': {'stdev': 0.0, 'variance': 0, 'mean': 5, 'median': 5.0, 'freq': 2, 'POS': 'NOUN'}, 'verdadunik': {'stdev': 0, 'variance': 0, 'mean': 5, 'median': 5, 'freq': 1, 'POS': 'NOUN'}, 'renovado': {'stdev': 0.5477225575051661, 'variance': 0.3, 'mean': 4.4, 'median': 4, 'freq': 5, 'POS': 'ADJ'}, 'céntrico': {'stdev': 0.7719024117939607, 'variance': 0.5958333333333333, 'mean': 4.0625, 'median': 4.0, 'freq': 16, 'POS': 'ADJ'}, 'conmovedor': {'stdev': 1.0, 'variance': 1, 'mean': 4.5, 'median': 5.0, 'freq': 4, 'POS': 'ADJ'}, 'atracciã³n': {'stdev': 0.5773502691896257, 'variance': 0.3333333333333333, 'mean': 4.666666666666667, 'median': 5, 'freq': 3, 'POS': 'NOUN'}, 'maravillado': {'stdev': 0.3779644730092272, 'variance': 0.14285714285714285, 'mean': 4.857142857142857, 'median': 5, 'freq': 7, 'POS': 'ADJ'}, 'repetir-repetir-repetir': {'stdev': 0, 'variance': 0, 'mean': 5, 'median': 5, 'freq': 1, 'POS': 'VERB'}, 'evaluación': {'stdev': 0.816496580927726, 'variance': 0.6666666666666666, 'mean': 4, 'median': 4.0, 'freq': 4, 'POS': 'NOUN'}, 'si': {'stdev': 0.7071067811865476, 'variance': 0.5, 'mean': 4.5, 'median': 4.5, 'freq': 2, 'POS': 'SCONJ'}, 'espectacukad': {'stdev': 0, 'variance': 0, 'mean': 5, 'median': 5, 'freq': 1, 'POS': 'NOUN'}, 'ni': {'stdev': 0.7071067811865476, 'variance': 0.5, 'mean': 2.5, 'median': 2.5, 'freq': 2, 'POS': 'CCONJ'}, 'rambla': {'stdev': 0, 'variance': 0, 'mean': 5, 'median': 5, 'freq': 1, 'POS': 'NOUN'}, 'gentera': {'stdev': 0, 'variance': 0, 'mean': 5, 'median': 5, 'freq': 1, 'POS': 'NOUN'}, 'negativo': {'stdev': 0.0, 'variance': 0, 'mean': 1, 'median': 1.0, 'freq': 6, 'POS': 'ADJ'}, 'agusto': {'stdev': 0.5175491695067657, 'variance': 0.26785714285714285, 'mean': 4.375, 'median': 4.0, 'freq': 8, 'POS': 'ADJ'}, 'sc': {'stdev': 0, 'variance': 0, 'mean': 3, 'median': 3, 'freq': 1, 'POS': 'NOUN'}, 'excellente': {'stdev': 0.0, 'variance': 0, 'mean': 5, 'median': 5.0, 'freq': 6, 'POS': 'ADJ'}, 'supervalorado': {'stdev': 0, 'variance': 0, 'mean': 2, 'median': 2, 'freq': 1, 'POS': 'ADJ'}, 'lindísimo': {'stdev': 0.0, 'variance': 0, 'mean': 5, 'median': 5.0, 'freq': 6, 'POS': 'ADJ'}, 'exiquisito': {'stdev': 0.0, 'variance': 0, 'mean': 5, 'median': 5.0, 'freq': 2, 'POS': 'NOUN'}, 'desmejorado': {'stdev': 0.0, 'variance': 0, 'mean': 3, 'median': 3.0, 'freq': 2, 'POS': 'ADJ'}, 'lunch': {'stdev': 0.8944271909999159, 'variance': 0.8, 'mean': 4.6, 'median': 5, 'freq': 5, 'POS': 'NOUN'}, 'basico': {'stdev': 0.4879500364742666, 'variance': 0.23809523809523808, 'mean': 3.2857142857142856, 'median': 3, 'freq': 7, 'POS': 'ADJ'}, 'costanera': {'stdev': 0.9574271077563381, 'variance': 0.9166666666666666, 'mean': 3.75, 'median': 3.5, 'freq': 4, 'POS': 'NOUN'}, 'trilogía': {'stdev': 0, 'variance': 0, 'mean': 5, 'median': 5, 'freq': 1, 'POS': 'NOUN'}, 'pianista': {'stdev': 0, 'variance': 0, 'mean': 5, 'median': 5, 'freq': 1, 'POS': 'NOUN'}, 'iluminacion': {'stdev': 0, 'variance': 0, 'mean': 5, 'median': 5, 'freq': 1, 'POS': 'NOUN'}, 'buenazo': {'stdev': 0.0, 'variance': 0, 'mean': 5, 'median': 5, 'freq': 3, 'POS': 'ADJ'}, 'tcp': {'stdev': 0, 'variance': 0, 'mean': 5, 'median': 5, 'freq': 1, 'POS': 'NOUN'}, 'centro': {'stdev': 1.0327955589886444, 'variance': 1.0666666666666667, 'mean': 3.6666666666666665, 'median': 4.0, 'freq': 6, 'POS': 'NOUN'}, 'inponente': {'stdev': 0, 'variance': 0, 'mean': 5, 'median': 5, 'freq': 1, 'POS': 'NOUN'}, 'gastado': {'stdev': 0, 'variance': 0, 'mean': 2, 'median': 2, 'freq': 1, 'POS': 'ADJ'}, 'eficiencia': {'stdev': 0.5773502691896257, 'variance': 0.3333333333333333, 'mean': 4.666666666666667, 'median': 5, 'freq': 3, 'POS': 'NOUN'}, 'ricoooooo': {'stdev': 0.7071067811865476, 'variance': 0.5, 'mean': 4.5, 'median': 4.5, 'freq': 2, 'POS': 'NOUN'}, 'j&l': {'stdev': 0, 'variance': 0, 'mean': 5, 'median': 5, 'freq': 1, 'POS': 'NOUN'}, 'vivelo': {'stdev': 0.0, 'variance': 0, 'mean': 5, 'median': 5.0, 'freq': 2, 'POS': 'NOUN'}, 'realeza': {'stdev': 0, 'variance': 0, 'mean': 4, 'median': 4, 'freq': 1, 'POS': 'NOUN'}, 'turistica': {'stdev': 1.51657508881031, 'variance': 2.3, 'mean': 3.6, 'median': 4, 'freq': 5, 'POS': 'NOUN'}, 'continuar': {'stdev': 0, 'variance': 0, 'mean': 5, 'median': 5, 'freq': 1, 'POS': 'VERB'}, 'balanceado': {'stdev': 0, 'variance': 0, 'mean': 5, 'median': 5, 'freq': 1, 'POS': 'ADJ'}, 'botanear': {'stdev': 0, 'variance': 0, 'mean': 4, 'median': 4, 'freq': 1, 'POS': 'VERB'}, 'paseoooo': {'stdev': 0, 'variance': 0, 'mean': 5, 'median': 5, 'freq': 1, 'POS': 'NOUN'}, 'marivilloso': {'stdev': 0, 'variance': 0, 'mean': 5, 'median': 5, 'freq': 1, 'POS': 'ADJ'}, 'flokoorico': {'stdev': 0, 'variance': 0, 'mean': 4, 'median': 4, 'freq': 1, 'POS': 'NOUN'}, 'joyita': {'stdev': 0.0, 'variance': 0, 'mean': 5, 'median': 5.0, 'freq': 2, 'POS': 'NOUN'}, 'repetible': {'stdev': 0.5773502691896257, 'variance': 0.3333333333333333, 'mean': 4.333333333333333, 'median': 4, 'freq': 3, 'POS': 'ADJ'}, 'classic': {'stdev': 0.5773502691896257, 'variance': 0.3333333333333333, 'mean': 4.5, 'median': 4.5, 'freq': 4, 'POS': 'NOUN'}, 'vacacion': {'stdev': 0.7071067811865476, 'variance': 0.5, 'mean': 4.5, 'median': 4.5, 'freq': 2, 'POS': 'NOUN'}, 'm': {'stdev': 0.7071067811865476, 'variance': 0.5, 'mean': 2.5, 'median': 2.5, 'freq': 2, 'POS': 'NOUN'}, 'sobrevendido': {'stdev': 0, 'variance': 0, 'mean': 1, 'median': 1, 'freq': 1, 'POS': 'ADJ'}, 'consulta': {'stdev': 0.5773502691896257, 'variance': 0.3333333333333333, 'mean': 4.333333333333333, 'median': 4, 'freq': 3, 'POS': 'NOUN'}, '😍': {'stdev': 0.0, 'variance': 0, 'mean': 5, 'median': 5.0, 'freq': 2, 'POS': 'PUNCT'}, 'cuernito': {'stdev': 0, 'variance': 0, 'mean': 5, 'median': 5, 'freq': 1, 'POS': 'NOUN'}, 'extravagante': {'stdev': 0, 'variance': 0, 'mean': 3, 'median': 3, 'freq': 1, 'POS': 'ADJ'}, 'esplendor': {'stdev': 0.5, 'variance': 0.25, 'mean': 4.75, 'median': 5.0, 'freq': 4, 'POS': 'NOUN'}, 'diverso': {'stdev': 0, 'variance': 0, 'mean': 5, 'median': 5, 'freq': 1, 'POS': 'ADJ'}, 'nostalgico': {'stdev': 0.7071067811865476, 'variance': 0.5, 'mean': 4.5, 'median': 4.5, 'freq': 2, 'POS': 'ADJ'}, 'valioso': {'stdev': 0, 'variance': 0, 'mean': 4, 'median': 4, 'freq': 1, 'POS': 'ADJ'}, 'noche': {'stdev': 0.699205898780101, 'variance': 0.4888888888888889, 'mean': 4.6, 'median': 5.0, 'freq': 10, 'POS': 'NOUN'}, 'tarea': {'stdev': 0, 'variance': 0, 'mean': 5, 'median': 5, 'freq': 1, 'POS': 'NOUN'}, 'antencion': {'stdev': 0, 'variance': 0, 'mean': 5, 'median': 5, 'freq': 1, 'POS': 'NOUN'}, 'prepotente': {'stdev': 0.7071067811865476, 'variance': 0.5, 'mean': 1.5, 'median': 1.5, 'freq': 2, 'POS': 'ADJ'}, 'interactivo': {'stdev': 0.7071067811865476, 'variance': 0.5, 'mean': 4.5, 'median': 4.5, 'freq': 2, 'POS': 'ADJ'}, 'históciro': {'stdev': 0, 'variance': 0, 'mean': 5, 'median': 5, 'freq': 1, 'POS': 'NOUN'}, 'excelene': {'stdev': 0.0, 'variance': 0, 'mean': 5, 'median': 5.0, 'freq': 2, 'POS': 'NOUN'}, 'x': {'stdev': 1.433368568981982, 'variance': 2.0545454545454547, 'mean': 3.3636363636363638, 'median': 3, 'freq': 11, 'POS': 'PUNCT'}, 'almuezo': {'stdev': 0, 'variance': 0, 'mean': 5, 'median': 5, 'freq': 1, 'POS': 'NOUN'}, 'cumpleańos': {'stdev': 0, 'variance': 0, 'mean': 5, 'median': 5, 'freq': 1, 'POS': 'NOUN'}, 'revolución': {'stdev': 1.1547005383792515, 'variance': 1.3333333333333333, 'mean': 4.333333333333333, 'median': 5, 'freq': 3, 'POS': 'NOUN'}, 'guia': {'stdev': 0.7071067811865476, 'variance': 0.5, 'mean': 4.5, 'median': 4.5, 'freq': 2, 'POS': 'NOUN'}, 'fome': {'stdev': 0, 'variance': 0, 'mean': 3, 'median': 3, 'freq': 1, 'POS': 'NOUN'}, 'jorge': {'stdev': 0, 'variance': 0, 'mean': 5, 'median': 5, 'freq': 1, 'POS': 'NOUN'}, 'cúmpleaños': {'stdev': 0.0, 'variance': 0, 'mean': 5, 'median': 5.0, 'freq': 2, 'POS': 'NOUN'}, 'convencion': {'stdev': 0.0, 'variance': 0, 'mean': 5, 'median': 5, 'freq': 3, 'POS': 'NOUN'}, 'sabor': {'stdev': 0.0, 'variance': 0, 'mean': 5, 'median': 5, 'freq': 5, 'POS': 'NOUN'}, 'katiuska': {'stdev': 0, 'variance': 0, 'mean': 5, 'median': 5, 'freq': 1, 'POS': 'NOUN'}, 'alberca': {'stdev': 0.5477225575051661, 'variance': 0.3, 'mean': 4.6, 'median': 5, 'freq': 5, 'POS': 'NOUN'}, 'chimenea': {'stdev': 0, 'variance': 0, 'mean': 3, 'median': 3, 'freq': 1, 'POS': 'NOUN'}, 'serrara': {'stdev': 0, 'variance': 0, 'mean': 5, 'median': 5, 'freq': 1, 'POS': 'NOUN'}, 'esencial': {'stdev': 0.0, 'variance': 0, 'mean': 5, 'median': 5, 'freq': 3, 'POS': 'ADJ'}, 'sueño': {'stdev': 0, 'variance': 0, 'mean': 5, 'median': 5, 'freq': 1, 'POS': 'NOUN'}, 'intetesting': {'stdev': 0, 'variance': 0, 'mean': 5, 'median': 5, 'freq': 1, 'POS': 'NOUN'}, 'residencia': {'stdev': 0, 'variance': 0, 'mean': 3, 'median': 3, 'freq': 1, 'POS': 'NOUN'}, 'color': {'stdev': 0.8944271909999159, 'variance': 0.8, 'mean': 4.4, 'median': 5, 'freq': 5, 'POS': 'NOUN'}, 'escusrion': {'stdev': 0, 'variance': 0, 'mean': 5, 'median': 5, 'freq': 1, 'POS': 'NOUN'}, 'volcancito': {'stdev': 0, 'variance': 0, 'mean': 4, 'median': 4, 'freq': 1, 'POS': 'NOUN'}, 'roomie': {'stdev': 0, 'variance': 0, 'mean': 5, 'median': 5, 'freq': 1, 'POS': 'NOUN'}, 'amigable': {'stdev': 0, 'variance': 0, 'mean': 5, 'median': 5, 'freq': 1, 'POS': 'ADJ'}, 'descubierto': {'stdev': 0, 'variance': 0, 'mean': 4, 'median': 4, 'freq': 1, 'POS': 'ADJ'}, 'entrada': {'stdev': 0, 'variance': 0, 'mean': 5, 'median': 5, 'freq': 1, 'POS': 'NOUN'}, 'distracción': {'stdev': 0, 'variance': 0, 'mean': 4, 'median': 4, 'freq': 1, 'POS': 'NOUN'}, 'destacado': {'stdev': 0.5773502691896257, 'variance': 0.3333333333333333, 'mean': 4.5, 'median': 4.5, 'freq': 4, 'POS': 'ADJ'}, 'gold': {'stdev': 0.5345224838248488, 'variance': 0.2857142857142857, 'mean': 4.428571428571429, 'median': 4, 'freq': 7, 'POS': 'NOUN'}, 'complicado': {'stdev': 0.7071067811865476, 'variance': 0.5, 'mean': 2.5, 'median': 2.5, 'freq': 2, 'POS': 'ADJ'}, 'ssshhhhhh': {'stdev': 0, 'variance': 0, 'mean': 5, 'median': 5, 'freq': 1, 'POS': 'NOUN'}, 'capacitación': {'stdev': 0.0, 'variance': 0, 'mean': 5, 'median': 5.0, 'freq': 2, 'POS': 'NOUN'}, 'horror': {'stdev': 0.0, 'variance': 0, 'mean': 1, 'median': 1, 'freq': 5, 'POS': 'NOUN'}, 'bacano': {'stdev': 0, 'variance': 0, 'mean': 5, 'median': 5, 'freq': 1, 'POS': 'ADJ'}, 'tradicionañ': {'stdev': 0, 'variance': 0, 'mean': 4, 'median': 4, 'freq': 1, 'POS': 'NOUN'}, 'excelete': {'stdev': 0, 'variance': 0, 'mean': 5, 'median': 5, 'freq': 1, 'POS': 'ADJ'}, 'opinon': {'stdev': 0, 'variance': 0, 'mean': 4, 'median': 4, 'freq': 1, 'POS': 'INTJ'}, 'precio-beneficio': {'stdev': 0, 'variance': 0, 'mean': 4, 'median': 4, 'freq': 1, 'POS': 'NOUN'}, 'running': {'stdev': 0, 'variance': 0, 'mean': 5, 'median': 5, 'freq': 1, 'POS': 'NOUN'}, 'sushi': {'stdev': 0.5773502691896257, 'variance': 0.3333333333333333, 'mean': 4.5, 'median': 4.5, 'freq': 4, 'POS': 'NOUN'}, 'ecologico': {'stdev': 0.7071067811865476, 'variance': 0.5, 'mean': 4.5, 'median': 4.5, 'freq': 2, 'POS': 'ADJ'}, 'turistea': {'stdev': 0, 'variance': 0, 'mean': 5, 'median': 5, 'freq': 1, 'POS': 'NOUN'}, 'variedad': {'stdev': 0.6900655593423543, 'variance': 0.47619047619047616, 'mean': 3.857142857142857, 'median': 4, 'freq': 7, 'POS': 'NOUN'}, 'enigmático': {'stdev': 0.0, 'variance': 0, 'mean': 5, 'median': 5.0, 'freq': 2, 'POS': 'ADJ'}, 'degustar': {'stdev': 0, 'variance': 0, 'mean': 5, 'median': 5, 'freq': 1, 'POS': 'VERB'}, 'morro': {'stdev': 0.0, 'variance': 0, 'mean': 5, 'median': 5.0, 'freq': 2, 'POS': 'NOUN'}, '👌🏻': {'stdev': 0, 'variance': 0, 'mean': 5, 'median': 5, 'freq': 1, 'POS': 'PUNCT'}, 'chic': {'stdev': 0, 'variance': 0, 'mean': 5, 'median': 5, 'freq': 1, 'POS': 'NOUN'}, 'explorar': {'stdev': 0, 'variance': 0, 'mean': 5, 'median': 5, 'freq': 1, 'POS': 'VERB'}, 'interasnte': {'stdev': 0, 'variance': 0, 'mean': 5, 'median': 5, 'freq': 1, 'POS': 'ADJ'}, 'david': {'stdev': 0.0, 'variance': 0, 'mean': 5, 'median': 5.0, 'freq': 2, 'POS': 'NOUN'}, 'gurmet': {'stdev': 0, 'variance': 0, 'mean': 5, 'median': 5, 'freq': 1, 'POS': 'NOUN'}, '🍃🤩': {'stdev': 0, 'variance': 0, 'mean': 5, 'median': 5, 'freq': 1, 'POS': 'PUNCT'}, 'montserrate': {'stdev': 2.8284271247461903, 'variance': 8, 'mean': 3, 'median': 3.0, 'freq': 2, 'POS': 'NOUN'}, 'cartagenear': {'stdev': 0.0, 'variance': 0, 'mean': 5, 'median': 5.0, 'freq': 2, 'POS': 'NOUN'}, 'comer': {'stdev': 0.5773502691896257, 'variance': 0.3333333333333333, 'mean': 4.333333333333333, 'median': 4, 'freq': 3, 'POS': 'VERB'}, 'prado': {'stdev': 0, 'variance': 0, 'mean': 5, 'median': 5, 'freq': 1, 'POS': 'NOUN'}, 'inperdi': {'stdev': 0, 'variance': 0, 'mean': 5, 'median': 5, 'freq': 1, 'POS': 'NOUN'}, 'divertidisima': {'stdev': 0, 'variance': 0, 'mean': 5, 'median': 5, 'freq': 1, 'POS': 'NOUN'}, 'hambriento': {'stdev': 0, 'variance': 0, 'mean': 4, 'median': 4, 'freq': 1, 'POS': 'ADJ'}, 'exceelente': {'stdev': 0, 'variance': 0, 'mean': 5, 'median': 5, 'freq': 1, 'POS': 'NOUN'}, 'inponentee': {'stdev': 0, 'variance': 0, 'mean': 4, 'median': 4, 'freq': 1, 'POS': 'NOUN'}, 'i': {'stdev': 0, 'variance': 0, 'mean': 5, 'median': 5, 'freq': 1, 'POS': 'CCONJ'}, 'barecito': {'stdev': 0, 'variance': 0, 'mean': 4, 'median': 4, 'freq': 1, 'POS': 'NOUN'}, 'hermozs': {'stdev': 0, 'variance': 0, 'mean': 5, 'median': 5, 'freq': 1, 'POS': 'NOUN'}, 'tierra': {'stdev': 0.0, 'variance': 0, 'mean': 5, 'median': 5, 'freq': 9, 'POS': 'NOUN'}, 'basura': {'stdev': 0.5773502691896257, 'variance': 0.3333333333333333, 'mean': 1.3333333333333333, 'median': 1, 'freq': 3, 'POS': 'NOUN'}, 'hermosaaaaa': {'stdev': 0.0, 'variance': 0, 'mean': 5, 'median': 5.0, 'freq': 2, 'POS': 'NOUN'}, 'cumplealo': {'stdev': 0, 'variance': 0, 'mean': 5, 'median': 5, 'freq': 1, 'POS': 'NOUN'}, 'famosisima': {'stdev': 0, 'variance': 0, 'mean': 4, 'median': 4, 'freq': 1, 'POS': 'NOUN'}, 'insatisfecho': {'stdev': 0.4879500364742666, 'variance': 0.23809523809523808, 'mean': 2.7142857142857144, 'median': 3, 'freq': 7, 'POS': 'ADJ'}, 'compañía': {'stdev': 0, 'variance': 0, 'mean': 5, 'median': 5, 'freq': 1, 'POS': 'NOUN'}, 'tradicion': {'stdev': 0.7817359599705717, 'variance': 0.6111111111111112, 'mean': 4.111111111111111, 'median': 4, 'freq': 9, 'POS': 'NOUN'}, 'cucaracha': {'stdev': 0.4472135954999579, 'variance': 0.2, 'mean': 1.2, 'median': 1, 'freq': 5, 'POS': 'NOUN'}, 'hermo': {'stdev': 0, 'variance': 0, 'mean': 5, 'median': 5, 'freq': 1, 'POS': 'NOUN'}, 'gratis': {'stdev': 0.5773502691896257, 'variance': 0.3333333333333333, 'mean': 3.6666666666666665, 'median': 4, 'freq': 3, 'POS': 'NOUN'}, 'gratitud': {'stdev': 0.0, 'variance': 0, 'mean': 5, 'median': 5.0, 'freq': 2, 'POS': 'NOUN'}, 'alojamiento': {'stdev': 1.7888543819998317, 'variance': 3.2, 'mean': 4.2, 'median': 5, 'freq': 5, 'POS': 'NOUN'}, 'lic.': {'stdev': 1.7320508075688772, 'variance': 3, 'mean': 4, 'median': 5, 'freq': 3, 'POS': 'INTJ'}, 'carísimo': {'stdev': 1.1547005383792515, 'variance': 1.3333333333333333, 'mean': 2.3333333333333335, 'median': 3, 'freq': 3, 'POS': 'ADJ'}, 'pampa': {'stdev': 0, 'variance': 0, 'mean': 5, 'median': 5, 'freq': 1, 'POS': 'NOUN'}, 'tradicionalmente': {'stdev': 0, 'variance': 0, 'mean': 4, 'median': 4, 'freq': 1, 'POS': 'ADV'}, 'pizza': {'stdev': 0.5773502691896257, 'variance': 0.3333333333333333, 'mean': 4.666666666666667, 'median': 5, 'freq': 3, 'POS': 'NOUN'}, 'regulin': {'stdev': 0, 'variance': 0, 'mean': 3, 'median': 3, 'freq': 1, 'POS': 'NOUN'}, 'optimo': {'stdev': 0, 'variance': 0, 'mean': 5, 'median': 5, 'freq': 1, 'POS': 'ADJ'}, 'poquito': {'stdev': 0, 'variance': 0, 'mean': 2, 'median': 2, 'freq': 1, 'POS': 'ADV'}, 'indescrisptible': {'stdev': 0, 'variance': 0, 'mean': 5, 'median': 5, 'freq': 1, 'POS': 'NOUN'}, 'emblema': {'stdev': 0.5773502691896257, 'variance': 0.3333333333333333, 'mean': 4.5, 'median': 4.5, 'freq': 4, 'POS': 'NOUN'}, 'disfrute': {'stdev': 0.5773502691896257, 'variance': 0.3333333333333333, 'mean': 4.666666666666667, 'median': 5, 'freq': 3, 'POS': 'VERB'}, 'desconcertante': {'stdev': 0, 'variance': 0, 'mean': 3, 'median': 3, 'freq': 1, 'POS': 'ADJ'}, 'antiguedae': {'stdev': 0, 'variance': 0, 'mean': 5, 'median': 5, 'freq': 1, 'POS': 'NOUN'}, 'bufete': {'stdev': 0, 'variance': 0, 'mean': 5, 'median': 5, 'freq': 1, 'POS': 'NOUN'}, 'desatrozo': {'stdev': 0, 'variance': 0, 'mean': 1, 'median': 1, 'freq': 1, 'POS': 'NOUN'}, 'comodísimo': {'stdev': 0, 'variance': 0, 'mean': 4, 'median': 4, 'freq': 1, 'POS': 'ADJ'}, 't': {'stdev': 0, 'variance': 0, 'mean': 5, 'median': 5, 'freq': 1, 'POS': 'INTJ'}, 'eccellwnte': {'stdev': 0, 'variance': 0, 'mean': 5, 'median': 5, 'freq': 1, 'POS': 'NOUN'}, 'energía': {'stdev': 0, 'variance': 0, 'mean': 4, 'median': 4, 'freq': 1, 'POS': 'NOUN'}, 'analfe': {'stdev': 0, 'variance': 0, 'mean': 5, 'median': 5, 'freq': 1, 'POS': 'NOUN'}, 'pent-house': {'stdev': 0, 'variance': 0, 'mean': 5, 'median': 5, 'freq': 1, 'POS': 'NOUN'}, 'espectacularrr': {'stdev': 0, 'variance': 0, 'mean': 5, 'median': 5, 'freq': 1, 'POS': 'NOUN'}, 'cunpleaño': {'stdev': 0.5, 'variance': 0.25, 'mean': 4.75, 'median': 5.0, 'freq': 4, 'POS': 'NOUN'}, 'vacacio': {'stdev': 0, 'variance': 0, 'mean': 5, 'median': 5, 'freq': 1, 'POS': 'NOUN'}, 'bogotá': {'stdev': 0.7071067811865476, 'variance': 0.5, 'mean': 4.5, 'median': 5.0, 'freq': 10, 'POS': 'NOUN'}, 'torneo': {'stdev': 0, 'variance': 0, 'mean': 5, 'median': 5, 'freq': 1, 'POS': 'NOUN'}, 'ejercicio': {'stdev': 0.0, 'variance': 0, 'mean': 5, 'median': 5, 'freq': 5, 'POS': 'NOUN'}, 'peculiar': {'stdev': 0.983192080250175, 'variance': 0.9666666666666667, 'mean': 4.166666666666667, 'median': 4.5, 'freq': 6, 'POS': 'ADJ'}, 'cable': {'stdev': 0.5773502691896257, 'variance': 0.3333333333333333, 'mean': 4.666666666666667, 'median': 5, 'freq': 3, 'POS': 'NOUN'}, 'buffett': {'stdev': 0, 'variance': 0, 'mean': 5, 'median': 5, 'freq': 1, 'POS': 'NOUN'}, 'participación': {'stdev': 0, 'variance': 0, 'mean': 5, 'median': 5, 'freq': 1, 'POS': 'NOUN'}, 'fds': {'stdev': 0, 'variance': 0, 'mean': 5, 'median': 5, 'freq': 1, 'POS': 'NOUN'}, 'fernandez-adriano': {'stdev': 0, 'variance': 0, 'mean': 5, 'median': 5, 'freq': 1, 'POS': 'NOUN'}, 'pesima': {'stdev': 0.0, 'variance': 0, 'mean': 1, 'median': 1.0, 'freq': 2, 'POS': 'NOUN'}, 'buenisímo': {'stdev': 0, 'variance': 0, 'mean': 4, 'median': 4, 'freq': 1, 'POS': 'ADJ'}, '!': {'stdev': 1.0, 'variance': 1, 'mean': 4.5, 'median': 5.0, 'freq': 4, 'POS': 'PUNCT'}, 'cortesía': {'stdev': 1.4142135623730951, 'variance': 2, 'mean': 4, 'median': 4.0, 'freq': 2, 'POS': 'NOUN'}, 'artistico': {'stdev': 0.7071067811865476, 'variance': 0.5, 'mean': 3.5, 'median': 3.5, 'freq': 2, 'POS': 'NOUN'}, 'chichenitza': {'stdev': 0.8944271909999159, 'variance': 0.8, 'mean': 4.4, 'median': 5, 'freq': 5, 'POS': 'NOUN'}, 'comunicacion': {'stdev': 0, 'variance': 0, 'mean': 4, 'median': 4, 'freq': 1, 'POS': 'NOUN'}, 'deliciou': {'stdev': 0.0, 'variance': 0, 'mean': 5, 'median': 5.0, 'freq': 2, 'POS': 'NOUN'}, 'miagnifico': {'stdev': 0, 'variance': 0, 'mean': 5, 'median': 5, 'freq': 1, 'POS': 'NOUN'}, 'caos': {'stdev': 0.5773502691896257, 'variance': 0.3333333333333333, 'mean': 2.3333333333333335, 'median': 2, 'freq': 3, 'POS': 'NOUN'}, 'hermosooo': {'stdev': 0, 'variance': 0, 'mean': 4, 'median': 4, 'freq': 1, 'POS': 'NOUN'}, 'padrisimoooo': {'stdev': 0, 'variance': 0, 'mean': 5, 'median': 5, 'freq': 1, 'POS': 'NOUN'}, 'incumplimiento': {'stdev': 0, 'variance': 0, 'mean': 1, 'median': 1, 'freq': 1, 'POS': 'NOUN'}, 'excitante': {'stdev': 0, 'variance': 0, 'mean': 4, 'median': 4, 'freq': 1, 'POS': 'ADJ'}, '😄': {'stdev': 0, 'variance': 0, 'mean': 3, 'median': 3, 'freq': 1, 'POS': 'PUNCT'}, 'luna': {'stdev': 0.8432740427115678, 'variance': 0.7111111111111111, 'mean': 4.4, 'median': 5.0, 'freq': 10, 'POS': 'NOUN'}, 'modesto': {'stdev': 0, 'variance': 0, 'mean': 2, 'median': 2, 'freq': 1, 'POS': 'ADJ'}, 'saborcito': {'stdev': 0, 'variance': 0, 'mean': 5, 'median': 5, 'freq': 1, 'POS': 'NOUN'}, 'dra': {'stdev': 0.0, 'variance': 0, 'mean': 5, 'median': 5.0, 'freq': 8, 'POS': 'NOUN'}, 'impresindible': {'stdev': 0.7071067811865476, 'variance': 0.5, 'mean': 4.5, 'median': 4.5, 'freq': 2, 'POS': 'ADJ'}, 'felicitqcionew': {'stdev': 0, 'variance': 0, 'mean': 5, 'median': 5, 'freq': 1, 'POS': 'NOUN'}, 'excelenteeeee': {'stdev': 0.0, 'variance': 0, 'mean': 5, 'median': 5.0, 'freq': 2, 'POS': 'NOUN'}, 'noooooooo': {'stdev': 0, 'variance': 0, 'mean': 1, 'median': 1, 'freq': 1, 'POS': 'NOUN'}, 'jedensor': {'stdev': 0, 'variance': 0, 'mean': 5, 'median': 5, 'freq': 1, 'POS': 'NOUN'}, 'interessante': {'stdev': 0, 'variance': 0, 'mean': 3, 'median': 3, 'freq': 1, 'POS': 'ADJ'}, 'impresionanate': {'stdev': 0.5773502691896257, 'variance': 0.3333333333333333, 'mean': 4.666666666666667, 'median': 5, 'freq': 3, 'POS': 'NOUN'}, 'remodelado': {'stdev': 0.8944271909999159, 'variance': 0.8, 'mean': 4.4, 'median': 5, 'freq': 5, 'POS': 'ADJ'}, 'agua': {'stdev': 1.4142135623730951, 'variance': 2, 'mean': 3, 'median': 3.0, 'freq': 2, 'POS': 'NOUN'}, 'util': {'stdev': 0, 'variance': 0, 'mean': 5, 'median': 5, 'freq': 1, 'POS': 'ADJ'}, 'fiexpo': {'stdev': 0.0, 'variance': 0, 'mean': 5, 'median': 5.0, 'freq': 2, 'POS': 'NOUN'}, 'emoción': {'stdev': 0.0, 'variance': 0, 'mean': 5, 'median': 5, 'freq': 3, 'POS': 'NOUN'}, 'espiritual': {'stdev': 0.7071067811865476, 'variance': 0.5, 'mean': 4.5, 'median': 4.5, 'freq': 2, 'POS': 'ADJ'}, 'cansador': {'stdev': 0.7071067811865476, 'variance': 0.5, 'mean': 3.5, 'median': 3.5, 'freq': 2, 'POS': 'ADJ'}, 'attico303': {'stdev': 0, 'variance': 0, 'mean': 5, 'median': 5, 'freq': 1, 'POS': 'NOUN'}, 'estetico': {'stdev': 0, 'variance': 0, 'mean': 5, 'median': 5, 'freq': 1, 'POS': 'ADJ'}, 'obispado': {'stdev': 0, 'variance': 0, 'mean': 3, 'median': 3, 'freq': 1, 'POS': 'NOUN'}, 'ruidoso': {'stdev': 0.816496580927726, 'variance': 0.6666666666666666, 'mean': 4, 'median': 4.0, 'freq': 4, 'POS': 'ADJ'}, '50/50': {'stdev': 0.0, 'variance': 0, 'mean': 3, 'median': 3.0, 'freq': 2, 'POS': 'NUM'}, 'enchanted': {'stdev': 0, 'variance': 0, 'mean': 5, 'median': 5, 'freq': 1, 'POS': 'NOUN'}, 'descuento': {'stdev': 0, 'variance': 0, 'mean': 4, 'median': 4, 'freq': 1, 'POS': 'NOUN'}, 'religion': {'stdev': 0, 'variance': 0, 'mean': 5, 'median': 5, 'freq': 1, 'POS': 'NOUN'}, 'descansar': {'stdev': 0.0, 'variance': 0, 'mean': 5, 'median': 5, 'freq': 3, 'POS': 'VERB'}, 'trillado': {'stdev': 0, 'variance': 0, 'mean': 4, 'median': 4, 'freq': 1, 'POS': 'ADJ'}, 'crítica': {'stdev': 0, 'variance': 0, 'mean': 5, 'median': 5, 'freq': 1, 'POS': 'NOUN'}, 'gourmet': {'stdev': 0.7071067811865476, 'variance': 0.5, 'mean': 4.5, 'median': 4.5, 'freq': 2, 'POS': 'NOUN'}, 'bastante': {'stdev': 0.752772652709081, 'variance': 0.5666666666666667, 'mean': 4.166666666666667, 'median': 4.0, 'freq': 6, 'POS': 'ADV'}, 'grande': {'stdev': 0.4216370213557839, 'variance': 0.17777777777777778, 'mean': 4.8, 'median': 5.0, 'freq': 10, 'POS': 'ADJ'}, 'vergonzoso': {'stdev': 0.5773502691896257, 'variance': 0.3333333333333333, 'mean': 1.6666666666666667, 'median': 2, 'freq': 3, 'POS': 'ADJ'}, 'problema': {'stdev': 0, 'variance': 0, 'mean': 2, 'median': 2, 'freq': 1, 'POS': 'NOUN'}, '-': {'stdev': 0, 'variance': 0, 'mean': 4, 'median': 4, 'freq': 1, 'POS': 'PUNCT'}, 'pasar': {'stdev': 0.7071067811865476, 'variance': 0.5, 'mean': 3.5, 'median': 3.5, 'freq': 2, 'POS': 'VERB'}, 'laberinto': {'stdev': 0.7071067811865476, 'variance': 0.5, 'mean': 4.5, 'median': 4.5, 'freq': 2, 'POS': 'NOUN'}, 'masificado': {'stdev': 1.4142135623730951, 'variance': 2, 'mean': 2, 'median': 2.0, 'freq': 2, 'POS': 'ADJ'}, 'op': {'stdev': 0, 'variance': 0, 'mean': 5, 'median': 5, 'freq': 1, 'POS': 'NOUN'}, 'viista': {'stdev': 0, 'variance': 0, 'mean': 5, 'median': 5, 'freq': 1, 'POS': 'NOUN'}, 'bullicioso': {'stdev': 1.2583057392117916, 'variance': 1.5833333333333333, 'mean': 3.75, 'median': 4.0, 'freq': 4, 'POS': 'ADJ'}, 'intetesante': {'stdev': 0, 'variance': 0, 'mean': 5, 'median': 5, 'freq': 1, 'POS': 'NOUN'}, 'desestresante': {'stdev': 0, 'variance': 0, 'mean': 5, 'median': 5, 'freq': 1, 'POS': 'ADJ'}, 'metro-cable': {'stdev': 0, 'variance': 0, 'mean': 5, 'median': 5, 'freq': 1, 'POS': 'NOUN'}, 'joya': {'stdev': 0.0, 'variance': 0, 'mean': 5, 'median': 5.0, 'freq': 4, 'POS': 'NOUN'}, 'reforma': {'stdev': 0.4472135954999579, 'variance': 0.2, 'mean': 3.8, 'median': 4, 'freq': 5, 'POS': 'NOUN'}, 'poblear': {'stdev': 0, 'variance': 0, 'mean': 5, 'median': 5, 'freq': 1, 'POS': 'NOUN'}, 'ser': {'stdev': 0.7071067811865476, 'variance': 0.5, 'mean': 2.5, 'median': 2.5, 'freq': 2, 'POS': 'AUX'}, 'aperitivo': {'stdev': 0, 'variance': 0, 'mean': 5, 'median': 5, 'freq': 1, 'POS': 'NOUN'}, 'peña': {'stdev': 0, 'variance': 0, 'mean': 4, 'median': 4, 'freq': 1, 'POS': 'NOUN'}, 'ixcatik': {'stdev': 0.0, 'variance': 0, 'mean': 5, 'median': 5, 'freq': 5, 'POS': 'NOUN'}, '😁': {'stdev': 0, 'variance': 0, 'mean': 5, 'median': 5, 'freq': 1, 'POS': 'PUNCT'}, 'in-cre-i-ble': {'stdev': 0, 'variance': 0, 'mean': 5, 'median': 5, 'freq': 1, 'POS': 'NOUN'}, 'sobredimensionado': {'stdev': 0, 'variance': 0, 'mean': 2, 'median': 2, 'freq': 1, 'POS': 'ADJ'}, 'zipaquira': {'stdev': 0.5773502691896257, 'variance': 0.3333333333333333, 'mean': 4.666666666666667, 'median': 5, 'freq': 3, 'POS': 'NOUN'}, 'actividad': {'stdev': 0.40451991747794525, 'variance': 0.16363636363636364, 'mean': 4.818181818181818, 'median': 5, 'freq': 11, 'POS': 'NOUN'}, 'emocionar': {'stdev': 0.7071067811865476, 'variance': 0.5, 'mean': 4.5, 'median': 4.5, 'freq': 2, 'POS': 'VERB'}, 'boterismo': {'stdev': 0, 'variance': 0, 'mean': 5, 'median': 5, 'freq': 1, 'POS': 'NOUN'}, 'marivillosa': {'stdev': 0, 'variance': 0, 'mean': 5, 'median': 5, 'freq': 1, 'POS': 'NOUN'}, 'deliciosooooo': {'stdev': 0.0, 'variance': 0, 'mean': 5, 'median': 5.0, 'freq': 2, 'POS': 'NOUN'}, 'esparcimiento': {'stdev': 0.7071067811865476, 'variance': 0.5, 'mean': 4.5, 'median': 4.5, 'freq': 2, 'POS': 'NOUN'}, 'preciovscalidad': {'stdev': 0, 'variance': 0, 'mean': 3, 'median': 3, 'freq': 1, 'POS': 'NOUN'}, 'enamorar': {'stdev': 0, 'variance': 0, 'mean': 5, 'median': 5, 'freq': 1, 'POS': 'VERB'}, 'respiración': {'stdev': 0.0, 'variance': 0, 'mean': 5, 'median': 5, 'freq': 3, 'POS': 'NOUN'}, 'sorprendete': {'stdev': 0.0, 'variance': 0, 'mean': 5, 'median': 5.0, 'freq': 2, 'POS': 'NOUN'}, 'deplorable': {'stdev': 0.7071067811865476, 'variance': 0.5, 'mean': 1.5, 'median': 1.5, 'freq': 2, 'POS': 'ADJ'}, 'amplio': {'stdev': 0.7071067811865476, 'variance': 0.5, 'mean': 4.5, 'median': 4.5, 'freq': 2, 'POS': 'ADJ'}, 'resumen': {'stdev': 0.5, 'variance': 0.25, 'mean': 4.25, 'median': 4.0, 'freq': 4, 'POS': 'NOUN'}, 'factura': {'stdev': 1.1547005383792515, 'variance': 1.3333333333333333, 'mean': 3.3333333333333335, 'median': 4, 'freq': 3, 'POS': 'NOUN'}, 'asistencia': {'stdev': 0, 'variance': 0, 'mean': 5, 'median': 5, 'freq': 1, 'POS': 'NOUN'}, 'deporte': {'stdev': 0.5345224838248488, 'variance': 0.2857142857142857, 'mean': 4.571428571428571, 'median': 5, 'freq': 7, 'POS': 'NOUN'}, 'resta': {'stdev': 0, 'variance': 0, 'mean': 5, 'median': 5, 'freq': 1, 'POS': 'NOUN'}, 'perfeto': {'stdev': 0, 'variance': 0, 'mean': 4, 'median': 4, 'freq': 1, 'POS': 'NOUN'}, 'epicentro': {'stdev': 0, 'variance': 0, 'mean': 5, 'median': 5, 'freq': 1, 'POS': 'NOUN'}, 'abrumante': {'stdev': 0, 'variance': 0, 'mean': 5, 'median': 5, 'freq': 1, 'POS': 'ADJ'}, 'camina-disfrutar': {'stdev': 0, 'variance': 0, 'mean': 4, 'median': 4, 'freq': 1, 'POS': 'VERB'}, 'criticar': {'stdev': 0.0, 'variance': 0, 'mean': 5, 'median': 5.0, 'freq': 2, 'POS': 'VERB'}, 'traslado': {'stdev': 0.0, 'variance': 0, 'mean': 5, 'median': 5.0, 'freq': 2, 'POS': 'NOUN'}, 'caribe': {'stdev': 0.5773502691896257, 'variance': 0.3333333333333333, 'mean': 4.666666666666667, 'median': 5, 'freq': 3, 'POS': 'NOUN'}, 'barbaro': {'stdev': 0, 'variance': 0, 'mean': 5, 'median': 5, 'freq': 1, 'POS': 'NOUN'}, 'timador': {'stdev': 0, 'variance': 0, 'mean': 1, 'median': 1, 'freq': 1, 'POS': 'NOUN'}, 'bodeguita': {'stdev': 0.5, 'variance': 0.25, 'mean': 2.75, 'median': 3.0, 'freq': 4, 'POS': 'NOUN'}, 'alejado': {'stdev': 0.0, 'variance': 0, 'mean': 3, 'median': 3.0, 'freq': 2, 'POS': 'ADJ'}, 'excedlente': {'stdev': 0, 'variance': 0, 'mean': 5, 'median': 5, 'freq': 1, 'POS': 'NOUN'}, 'austero': {'stdev': 0.7071067811865476, 'variance': 0.5, 'mean': 3.5, 'median': 3.5, 'freq': 2, 'POS': 'ADJ'}, 'mayo': {'stdev': 0, 'variance': 0, 'mean': 4, 'median': 4, 'freq': 1, 'POS': 'NOUN'}, 'riqueza': {'stdev': 0, 'variance': 0, 'mean': 5, 'median': 5, 'freq': 1, 'POS': 'NOUN'}, 'jurisgol': {'stdev': 0.0, 'variance': 0, 'mean': 5, 'median': 5.0, 'freq': 4, 'POS': 'NOUN'}, 'colección': {'stdev': 0.0, 'variance': 0, 'mean': 5, 'median': 5.0, 'freq': 4, 'POS': 'NOUN'}, 'sorprender': {'stdev': 0.5773502691896257, 'variance': 0.3333333333333333, 'mean': 4.666666666666667, 'median': 5, 'freq': 3, 'POS': 'VERB'}, 'mercado': {'stdev': 1.246423454758225, 'variance': 1.5535714285714286, 'mean': 3.875, 'median': 4.0, 'freq': 8, 'POS': 'NOUN'}, 'empleado': {'stdev': 0, 'variance': 0, 'mean': 5, 'median': 5, 'freq': 1, 'POS': 'ADJ'}, '💚': {'stdev': 0, 'variance': 0, 'mean': 5, 'median': 5, 'freq': 1, 'POS': 'PUNCT'}, 'decepcionate': {'stdev': 0, 'variance': 0, 'mean': 1, 'median': 1, 'freq': 1, 'POS': 'NOUN'}, 'contratista': {'stdev': 0, 'variance': 0, 'mean': 3, 'median': 3, 'freq': 1, 'POS': 'NOUN'}, 'gimnasio': {'stdev': 0.7071067811865476, 'variance': 0.5, 'mean': 2.5, 'median': 2.5, 'freq': 2, 'POS': 'NOUN'}, 'arma': {'stdev': 0, 'variance': 0, 'mean': 5, 'median': 5, 'freq': 1, 'POS': 'NOUN'}, 'shulada': {'stdev': 0, 'variance': 0, 'mean': 5, 'median': 5, 'freq': 1, 'POS': 'NOUN'}, 'hermosísisma': {'stdev': 0, 'variance': 0, 'mean': 5, 'median': 5, 'freq': 1, 'POS': 'NOUN'}, 'mindblowing': {'stdev': 0, 'variance': 0, 'mean': 5, 'median': 5, 'freq': 1, 'POS': 'NOUN'}, 'rápido': {'stdev': 0.0, 'variance': 0, 'mean': 5, 'median': 5.0, 'freq': 4, 'POS': 'ADJ'}, 'wowowo': {'stdev': 0, 'variance': 0, 'mean': 5, 'median': 5, 'freq': 1, 'POS': 'NOUN'}, 'grandilocuente': {'stdev': 0, 'variance': 0, 'mean': 4, 'median': 4, 'freq': 1, 'POS': 'ADJ'}, 'nuevo': {'stdev': 0.0, 'variance': 0, 'mean': 5, 'median': 5.0, 'freq': 2, 'POS': 'ADJ'}, 'paisaje': {'stdev': 0.408248290463863, 'variance': 0.16666666666666666, 'mean': 4.833333333333333, 'median': 5.0, 'freq': 6, 'POS': 'NOUN'}, 'miedo': {'stdev': 2.0816659994661326, 'variance': 4.333333333333333, 'mean': 2.6666666666666665, 'median': 2, 'freq': 3, 'POS': 'NOUN'}, 'bellooo': {'stdev': 0, 'variance': 0, 'mean': 4, 'median': 4, 'freq': 1, 'POS': 'NOUN'}, 'cstedral': {'stdev': 0, 'variance': 0, 'mean': 4, 'median': 4, 'freq': 1, 'POS': 'NOUN'}, 'gruta': {'stdev': 0.5, 'variance': 0.25, 'mean': 4.75, 'median': 5.0, 'freq': 4, 'POS': 'NOUN'}, 'desorden': {'stdev': 0, 'variance': 0, 'mean': 4, 'median': 4, 'freq': 1, 'POS': 'NOUN'}, 'lunchtime': {'stdev': 0, 'variance': 0, 'mean': 5, 'median': 5, 'freq': 1, 'POS': 'NOUN'}, 'magistral': {'stdev': 0.0, 'variance': 0, 'mean': 5, 'median': 5.0, 'freq': 2, 'POS': 'ADJ'}, 'nardo': {'stdev': 0, 'variance': 0, 'mean': 5, 'median': 5, 'freq': 1, 'POS': 'NOUN'}, 'zoo': {'stdev': 0.0, 'variance': 0, 'mean': 4, 'median': 4, 'freq': 3, 'POS': 'NOUN'}, 'itza-mazing': {'stdev': 0, 'variance': 0, 'mean': 5, 'median': 5, 'freq': 1, 'POS': 'NOUN'}, 'medico': {'stdev': 0, 'variance': 0, 'mean': 1, 'median': 1, 'freq': 1, 'POS': 'NOUN'}, 'mural': {'stdev': 0.5163977794943222, 'variance': 0.26666666666666666, 'mean': 4.666666666666667, 'median': 5.0, 'freq': 6, 'POS': 'NOUN'}, 'uniminuto': {'stdev': 0, 'variance': 0, 'mean': 5, 'median': 5, 'freq': 1, 'POS': 'NOUN'}, 'exellente': {'stdev': 0, 'variance': 0, 'mean': 5, 'median': 5, 'freq': 1, 'POS': 'NOUN'}, 'guay': {'stdev': 1.4142135623730951, 'variance': 2, 'mean': 4, 'median': 4.0, 'freq': 2, 'POS': 'ADJ'}, 'hambre': {'stdev': 0, 'variance': 0, 'mean': 5, 'median': 5, 'freq': 1, 'POS': 'NOUN'}, 'canpeche': {'stdev': 0, 'variance': 0, 'mean': 5, 'median': 5, 'freq': 1, 'POS': 'NOUN'}, 'cita': {'stdev': 0.0, 'variance': 0, 'mean': 5, 'median': 5.0, 'freq': 8, 'POS': 'NOUN'}, 'buenissimooo': {'stdev': 0, 'variance': 0, 'mean': 4, 'median': 4, 'freq': 1, 'POS': 'NOUN'}, 'inn': {'stdev': 0, 'variance': 0, 'mean': 4, 'median': 4, 'freq': 1, 'POS': 'NOUN'}, 'negociar': {'stdev': 0, 'variance': 0, 'mean': 3, 'median': 3, 'freq': 1, 'POS': 'VERB'}, 'luchar': {'stdev': 0, 'variance': 0, 'mean': 2, 'median': 2, 'freq': 1, 'POS': 'VERB'}, 'revolcion': {'stdev': 0, 'variance': 0, 'mean': 5, 'median': 5, 'freq': 1, 'POS': 'NOUN'}, 'excellence': {'stdev': 0, 'variance': 0, 'mean': 5, 'median': 5, 'freq': 1, 'POS': 'NOUN'}, 'fantásticoo': {'stdev': 0, 'variance': 0, 'mean': 5, 'median': 5, 'freq': 1, 'POS': 'ADJ'}, 'bruch-ito': {'stdev': 0, 'variance': 0, 'mean': 5, 'median': 5, 'freq': 1, 'POS': 'NOUN'}, 'desesperante': {'stdev': 0.0, 'variance': 0, 'mean': 2, 'median': 2.0, 'freq': 2, 'POS': 'ADJ'}, 'paradisiaco': {'stdev': 0.0, 'variance': 0, 'mean': 5, 'median': 5.0, 'freq': 2, 'POS': 'NOUN'}, 'padrisima': {'stdev': 0, 'variance': 0, 'mean': 5, 'median': 5, 'freq': 1, 'POS': 'NOUN'}, 'ambientazo': {'stdev': 0.5773502691896257, 'variance': 0.3333333333333333, 'mean': 4.5, 'median': 4.5, 'freq': 4, 'POS': 'NOUN'}, 'labna': {'stdev': 0, 'variance': 0, 'mean': 4, 'median': 4, 'freq': 1, 'POS': 'NOUN'}, 'tiempo': {'stdev': 0.752772652709081, 'variance': 0.5666666666666667, 'mean': 3.8333333333333335, 'median': 4.0, 'freq': 6, 'POS': 'NOUN'}, 'señor': {'stdev': 0.5773502691896257, 'variance': 0.3333333333333333, 'mean': 4.666666666666667, 'median': 5, 'freq': 3, 'POS': 'NOUN'}, 'trato': {'stdev': 0, 'variance': 0, 'mean': 5, 'median': 5, 'freq': 1, 'POS': 'NOUN'}, 'musica': {'stdev': 0, 'variance': 0, 'mean': 5, 'median': 5, 'freq': 1, 'POS': 'NOUN'}, 'vacación': {'stdev': 0.0, 'variance': 0, 'mean': 5, 'median': 5.0, 'freq': 4, 'POS': 'NOUN'}, 'mito': {'stdev': 0, 'variance': 0, 'mean': 3, 'median': 3, 'freq': 1, 'POS': 'NOUN'}, 'tecnologia': {'stdev': 0, 'variance': 0, 'mean': 5, 'median': 5, 'freq': 1, 'POS': 'NOUN'}, 'regional': {'stdev': 0.5773502691896257, 'variance': 0.3333333333333333, 'mean': 4.666666666666667, 'median': 5, 'freq': 3, 'POS': 'ADJ'}, 'cialacibu2022': {'stdev': 0, 'variance': 0, 'mean': 5, 'median': 5, 'freq': 1, 'POS': 'NOUN'}, 'abusivo': {'stdev': 0, 'variance': 0, 'mean': 1, 'median': 1, 'freq': 1, 'POS': 'ADJ'}, 'una-ma-resplandor': {'stdev': 0.0, 'variance': 0, 'mean': 5, 'median': 5.0, 'freq': 2, 'POS': 'NOUN'}, 'nocturno': {'stdev': 0.5, 'variance': 0.25, 'mean': 4.75, 'median': 5.0, 'freq': 4, 'POS': 'ADJ'}, 'mmm': {'stdev': 0.3535533905932738, 'variance': 0.125, 'mean': 4.875, 'median': 5.0, 'freq': 8, 'POS': 'NOUN'}, 'rodeado': {'stdev': 0, 'variance': 0, 'mean': 4, 'median': 4, 'freq': 1, 'POS': 'ADJ'}, 'cuidado': {'stdev': 1.224744871391589, 'variance': 1.5, 'mean': 3, 'median': 3, 'freq': 5, 'POS': 'NOUN'}, 'prewedding': {'stdev': 0, 'variance': 0, 'mean': 5, 'median': 5, 'freq': 1, 'POS': 'NOUN'}, 'boulevard': {'stdev': 0.0, 'variance': 0, 'mean': 5, 'median': 5.0, 'freq': 4, 'POS': 'NOUN'}, 'disposición': {'stdev': 0, 'variance': 0, 'mean': 4, 'median': 4, 'freq': 1, 'POS': 'NOUN'}, 'pozolito': {'stdev': 0, 'variance': 0, 'mean': 5, 'median': 5, 'freq': 1, 'POS': 'NOUN'}, 'ricissimo': {'stdev': 0, 'variance': 0, 'mean': 5, 'median': 5, 'freq': 1, 'POS': 'NOUN'}, 'na': {'stdev': 0.5773502691896257, 'variance': 0.3333333333333333, 'mean': 4.666666666666667, 'median': 5, 'freq': 3, 'POS': 'NOUN'}, 'pizzazz': {'stdev': 0, 'variance': 0, 'mean': 4, 'median': 4, 'freq': 1, 'POS': 'NOUN'}, 'desbordante': {'stdev': 0, 'variance': 0, 'mean': 5, 'median': 5, 'freq': 1, 'POS': 'ADJ'}, 'supersobrevalorado': {'stdev': 0, 'variance': 0, 'mean': 3, 'median': 3, 'freq': 1, 'POS': 'ADJ'}, 'multitudinario': {'stdev': 0, 'variance': 0, 'mean': 4, 'median': 4, 'freq': 1, 'POS': 'ADJ'}, 'remodelación': {'stdev': 0.5477225575051661, 'variance': 0.3, 'mean': 3.5, 'median': 3.5, 'freq': 6, 'POS': 'NOUN'}, 'privado': {'stdev': 0, 'variance': 0, 'mean': 5, 'median': 5, 'freq': 1, 'POS': 'ADJ'}, 'serrattq': {'stdev': 0, 'variance': 0, 'mean': 5, 'median': 5, 'freq': 1, 'POS': 'NOUN'}, 'prescindible': {'stdev': 0.8498365855987975, 'variance': 0.7222222222222222, 'mean': 2.5, 'median': 2.5, 'freq': 10, 'POS': 'ADJ'}, 'oculto': {'stdev': 0, 'variance': 0, 'mean': 5, 'median': 5, 'freq': 1, 'POS': 'ADJ'}, 'planzaso': {'stdev': 0, 'variance': 0, 'mean': 5, 'median': 5, 'freq': 1, 'POS': 'NOUN'}, 'fulgor': {'stdev': 0, 'variance': 0, 'mean': 5, 'median': 5, 'freq': 1, 'POS': 'NOUN'}, 'mas': {'stdev': 0, 'variance': 0, 'mean': 3, 'median': 3, 'freq': 1, 'POS': 'PUNCT'}, 'biblioteca': {'stdev': 0.4879500364742666, 'variance': 0.23809523809523808, 'mean': 4.714285714285714, 'median': 5, 'freq': 7, 'POS': 'NOUN'}, 'curiosidad': {'stdev': 0.8366600265340756, 'variance': 0.7, 'mean': 3.8, 'median': 4, 'freq': 5, 'POS': 'NOUN'}, 'verguenza': {'stdev': 0, 'variance': 0, 'mean': 2, 'median': 2, 'freq': 1, 'POS': 'NOUN'}, 'viejito': {'stdev': 0, 'variance': 0, 'mean': 3, 'median': 3, 'freq': 1, 'POS': 'ADJ'}, 'picina': {'stdev': 0, 'variance': 0, 'mean': 5, 'median': 5, 'freq': 1, 'POS': 'NOUN'}, 'vergüenza': {'stdev': 0.0, 'variance': 0, 'mean': 1, 'median': 1, 'freq': 3, 'POS': 'NOUN'}, 'opulente': {'stdev': 0, 'variance': 0, 'mean': 5, 'median': 5, 'freq': 1, 'POS': 'NOUN'}, 'mesa': {'stdev': 0, 'variance': 0, 'mean': 5, 'median': 5, 'freq': 1, 'POS': 'NOUN'}, 'minimalista': {'stdev': 0, 'variance': 0, 'mean': 4, 'median': 4, 'freq': 1, 'POS': 'ADJ'}, 'equis': {'stdev': 0.5, 'variance': 0.25, 'mean': 2.75, 'median': 3.0, 'freq': 4, 'POS': 'NOUN'}, 'zafa': {'stdev': 0.0, 'variance': 0, 'mean': 3, 'median': 3.0, 'freq': 2, 'POS': 'NOUN'}, 'comfortable': {'stdev': 0.0, 'variance': 0, 'mean': 4, 'median': 4.0, 'freq': 2, 'POS': 'ADJ'}, 'observación': {'stdev': 0.5773502691896257, 'variance': 0.3333333333333333, 'mean': 4.333333333333333, 'median': 4, 'freq': 3, 'POS': 'NOUN'}, 'cualquiera': {'stdev': 0, 'variance': 0, 'mean': 1, 'median': 1, 'freq': 1, 'POS': 'PRON'}, 'alexys': {'stdev': 0, 'variance': 0, 'mean': 5, 'median': 5, 'freq': 1, 'POS': 'NOUN'}, 'ensueño': {'stdev': 0, 'variance': 0, 'mean': 4, 'median': 4, 'freq': 1, 'POS': 'NOUN'}, 'clau': {'stdev': 0, 'variance': 0, 'mean': 5, 'median': 5, 'freq': 1, 'POS': 'NOUN'}, 'jeffrin': {'stdev': 0, 'variance': 0, 'mean': 5, 'median': 5, 'freq': 1, 'POS': 'NOUN'}, 'monumento': {'stdev': 0.4879500364742666, 'variance': 0.23809523809523808, 'mean': 4.714285714285714, 'median': 5, 'freq': 7, 'POS': 'NOUN'}, 'daydream': {'stdev': 0, 'variance': 0, 'mean': 5, 'median': 5, 'freq': 1, 'POS': 'NOUN'}, 'acero': {'stdev': 0, 'variance': 0, 'mean': 5, 'median': 5, 'freq': 1, 'POS': 'NOUN'}, 'imagen': {'stdev': 0.9574271077563381, 'variance': 0.9166666666666666, 'mean': 4.25, 'median': 4.5, 'freq': 4, 'POS': 'NOUN'}, 'exuberante': {'stdev': 0.5773502691896257, 'variance': 0.3333333333333333, 'mean': 4.5, 'median': 4.5, 'freq': 4, 'POS': 'ADJ'}, 'cenote': {'stdev': 0, 'variance': 0, 'mean': 5, 'median': 5, 'freq': 1, 'POS': 'NOUN'}, 'apotiotico': {'stdev': 0, 'variance': 0, 'mean': 5, 'median': 5, 'freq': 1, 'POS': 'NOUN'}, 'paradise': {'stdev': 0.0, 'variance': 0, 'mean': 5, 'median': 5, 'freq': 13, 'POS': 'NOUN'}, 'puntuacion': {'stdev': 0, 'variance': 0, 'mean': 4, 'median': 4, 'freq': 1, 'POS': 'NOUN'}, 'supraliminal': {'stdev': 0, 'variance': 0, 'mean': 5, 'median': 5, 'freq': 1, 'POS': 'ADJ'}, 'equinox': {'stdev': 0, 'variance': 0, 'mean': 4, 'median': 4, 'freq': 1, 'POS': 'NOUN'}, 'boina': {'stdev': 0, 'variance': 0, 'mean': 5, 'median': 5, 'freq': 1, 'POS': 'NOUN'}, 'maaaarrrrr': {'stdev': 0, 'variance': 0, 'mean': 4, 'median': 4, 'freq': 1, 'POS': 'NOUN'}, 'gradoo': {'stdev': 0, 'variance': 0, 'mean': 5, 'median': 5, 'freq': 1, 'POS': 'NOUN'}, 'reconocimiento': {'stdev': 0.4385290096535146, 'variance': 0.19230769230769232, 'mean': 4.769230769230769, 'median': 5, 'freq': 13, 'POS': 'NOUN'}, 'excelentw': {'stdev': 0.0, 'variance': 0, 'mean': 5, 'median': 5.0, 'freq': 4, 'POS': 'NOUN'}, 'atraco': {'stdev': 0, 'variance': 0, 'mean': 1, 'median': 1, 'freq': 1, 'POS': 'NOUN'}, 'restaurado': {'stdev': 0.816496580927726, 'variance': 0.6666666666666666, 'mean': 4, 'median': 4.0, 'freq': 4, 'POS': 'ADJ'}, 'impresionanre': {'stdev': 0, 'variance': 0, 'mean': 5, 'median': 5, 'freq': 1, 'POS': 'NOUN'}, 'fotogenica': {'stdev': 0.7071067811865476, 'variance': 0.5, 'mean': 4.5, 'median': 4.5, 'freq': 2, 'POS': 'NOUN'}, 'genialidad': {'stdev': 0.0, 'variance': 0, 'mean': 5, 'median': 5.0, 'freq': 2, 'POS': 'NOUN'}, 'bistec': {'stdev': 0.5, 'variance': 0.25, 'mean': 4.75, 'median': 5.0, 'freq': 4, 'POS': 'NOUN'}, 'regadera': {'stdev': 0, 'variance': 0, 'mean': 3, 'median': 3, 'freq': 1, 'POS': 'NOUN'}, 'cz': {'stdev': 0, 'variance': 0, 'mean': 5, 'median': 5, 'freq': 1, 'POS': 'NOUN'}, 'trago': {'stdev': 0, 'variance': 0, 'mean': 5, 'median': 5, 'freq': 1, 'POS': 'NOUN'}, 'servicicio': {'stdev': 0, 'variance': 0, 'mean': 4, 'median': 4, 'freq': 1, 'POS': 'NOUN'}, 'imprescidible': {'stdev': 0, 'variance': 0, 'mean': 5, 'median': 5, 'freq': 1, 'POS': 'ADJ'}, 'rapidísimo': {'stdev': 0, 'variance': 0, 'mean': 4, 'median': 4, 'freq': 1, 'POS': 'ADJ'}, 'oasis': {'stdev': 0.0, 'variance': 0, 'mean': 5, 'median': 5, 'freq': 3, 'POS': 'NOUN'}, 'dinner': {'stdev': 0, 'variance': 0, 'mean': 5, 'median': 5, 'freq': 1, 'POS': 'NOUN'}, 'apreciable': {'stdev': 0, 'variance': 0, 'mean': 4, 'median': 4, 'freq': 1, 'POS': 'ADJ'}, 'agradabke': {'stdev': 0, 'variance': 0, 'mean': 4, 'median': 4, 'freq': 1, 'POS': 'NOUN'}, 'cathedrdal': {'stdev': 0, 'variance': 0, 'mean': 5, 'median': 5, 'freq': 1, 'POS': 'NOUN'}, 'amor': {'stdev': 0.408248290463863, 'variance': 0.16666666666666666, 'mean': 4.833333333333333, 'median': 5.0, 'freq': 6, 'POS': 'NOUN'}, 'poc-chuc': {'stdev': 0, 'variance': 0, 'mean': 4, 'median': 4, 'freq': 1, 'POS': 'NOUN'}, 'immejorable': {'stdev': 0, 'variance': 0, 'mean': 5, 'median': 5, 'freq': 1, 'POS': 'ADJ'}, 'cimpleaños': {'stdev': 0, 'variance': 0, 'mean': 5, 'median': 5, 'freq': 1, 'POS': 'NOUN'}, 'económico': {'stdev': 0, 'variance': 0, 'mean': 3, 'median': 3, 'freq': 1, 'POS': 'ADJ'}, 'satisfacciòn': {'stdev': 0, 'variance': 0, 'mean': 5, 'median': 5, 'freq': 1, 'POS': 'NOUN'}, 'divertidisimo': {'stdev': 0.0, 'variance': 0, 'mean': 5, 'median': 5.0, 'freq': 2, 'POS': 'ADJ'}, 'ninguno': {'stdev': 0.699205898780101, 'variance': 0.4888888888888889, 'mean': 4.4, 'median': 4.5, 'freq': 10, 'POS': 'PRON'}, 'irresponsable': {'stdev': 0, 'variance': 0, 'mean': 1, 'median': 1, 'freq': 1, 'POS': 'ADJ'}, 'elegante': {'stdev': 0.5270462766947299, 'variance': 0.2777777777777778, 'mean': 4.444444444444445, 'median': 4, 'freq': 9, 'POS': 'ADJ'}, 'agridulce': {'stdev': 0.7071067811865476, 'variance': 0.5, 'mean': 2.5, 'median': 2.5, 'freq': 2, 'POS': 'ADJ'}, 'sobervia': {'stdev': 0, 'variance': 0, 'mean': 5, 'median': 5, 'freq': 1, 'POS': 'NOUN'}, 'henry': {'stdev': 0.0, 'variance': 0, 'mean': 5, 'median': 5, 'freq': 5, 'POS': 'PROPN'}, 'organizado': {'stdev': 0.7071067811865476, 'variance': 0.5, 'mean': 4.5, 'median': 4.5, 'freq': 2, 'POS': 'ADJ'}, 'éxelente': {'stdev': 0.0, 'variance': 0, 'mean': 5, 'median': 5.0, 'freq': 2, 'POS': 'NOUN'}, 'excelente*****': {'stdev': 0, 'variance': 0, 'mean': 5, 'median': 5, 'freq': 1, 'POS': 'NOUN'}, 'magestuso': {'stdev': 0, 'variance': 0, 'mean': 5, 'median': 5, 'freq': 1, 'POS': 'NOUN'}, 'culture': {'stdev': 0, 'variance': 0, 'mean': 5, 'median': 5, 'freq': 1, 'POS': 'NOUN'}, 'cochina': {'stdev': 0, 'variance': 0, 'mean': 4, 'median': 4, 'freq': 1, 'POS': 'NOUN'}, 'dimpressive': {'stdev': 0, 'variance': 0, 'mean': 4, 'median': 4, 'freq': 1, 'POS': 'NOUN'}, 'sorpresivo': {'stdev': 0, 'variance': 0, 'mean': 5, 'median': 5, 'freq': 1, 'POS': 'ADJ'}, 'inspiración': {'stdev': 0, 'variance': 0, 'mean': 5, 'median': 5, 'freq': 1, 'POS': 'NOUN'}, 'turistiar': {'stdev': 0.7071067811865476, 'variance': 0.5, 'mean': 4.5, 'median': 4.5, 'freq': 2, 'POS': 'NOUN'}, 'imposible': {'stdev': 0, 'variance': 0, 'mean': 3, 'median': 3, 'freq': 1, 'POS': 'ADJ'}, 'ufffff': {'stdev': 0.0, 'variance': 0, 'mean': 5, 'median': 5.0, 'freq': 2, 'POS': 'NOUN'}, 'pajar': {'stdev': 0, 'variance': 0, 'mean': 4, 'median': 4, 'freq': 1, 'POS': 'NOUN'}, 'deliiii': {'stdev': 0, 'variance': 0, 'mean': 5, 'median': 5, 'freq': 1, 'POS': 'NOUN'}, 'marvilloso': {'stdev': 0, 'variance': 0, 'mean': 5, 'median': 5, 'freq': 1, 'POS': 'INTJ'}, 'espectaculaf': {'stdev': 0, 'variance': 0, 'mean': 5, 'median': 5, 'freq': 1, 'POS': 'NOUN'}, 'gratuito': {'stdev': 0.7071067811865476, 'variance': 0.5, 'mean': 3.5, 'median': 3.5, 'freq': 2, 'POS': 'ADJ'}, 'incongruente': {'stdev': 0, 'variance': 0, 'mean': 2, 'median': 2, 'freq': 1, 'POS': 'ADJ'}, 'panorama': {'stdev': 1.1547005383792515, 'variance': 1.3333333333333333, 'mean': 4.333333333333333, 'median': 5, 'freq': 3, 'POS': 'NOUN'}, 'horrendo': {'stdev': 0, 'variance': 0, 'mean': 1, 'median': 1, 'freq': 1, 'POS': 'NOUN'}, 'garantía': {'stdev': 0.5477225575051661, 'variance': 0.3, 'mean': 4.6, 'median': 5, 'freq': 5, 'POS': 'NOUN'}, 'reformista': {'stdev': 0, 'variance': 0, 'mean': 5, 'median': 5, 'freq': 1, 'POS': 'ADJ'}, 'venta': {'stdev': 0, 'variance': 0, 'mean': 5, 'median': 5, 'freq': 1, 'POS': 'NOUN'}, 'servici': {'stdev': 0, 'variance': 0, 'mean': 5, 'median': 5, 'freq': 1, 'POS': 'NOUN'}, 'decepciónante': {'stdev': 0, 'variance': 0, 'mean': 3, 'median': 3, 'freq': 1, 'POS': 'ADJ'}, 'sorprendentemente': {'stdev': 0, 'variance': 0, 'mean': 5, 'median': 5, 'freq': 1, 'POS': 'ADV'}, 'interacción': {'stdev': 0, 'variance': 0, 'mean': 5, 'median': 5, 'freq': 1, 'POS': 'NOUN'}, 'frustrante': {'stdev': 0, 'variance': 0, 'mean': 4, 'median': 4, 'freq': 1, 'POS': 'ADJ'}, 'vip': {'stdev': 0.0, 'variance': 0, 'mean': 5, 'median': 5.0, 'freq': 2, 'POS': 'NOUN'}, 'carisimo': {'stdev': 1.0, 'variance': 1, 'mean': 2.5, 'median': 3.0, 'freq': 4, 'POS': 'ADJ'}, 'paladar': {'stdev': 0, 'variance': 0, 'mean': 4, 'median': 4, 'freq': 1, 'POS': 'NOUN'}, 'conocimiento': {'stdev': 0.816496580927726, 'variance': 0.6666666666666666, 'mean': 4, 'median': 4.0, 'freq': 4, 'POS': 'NOUN'}, 'ecléctico': {'stdev': 0, 'variance': 0, 'mean': 5, 'median': 5, 'freq': 1, 'POS': 'ADJ'}, 'impresioooooonante': {'stdev': 0, 'variance': 0, 'mean': 5, 'median': 5, 'freq': 1, 'POS': 'NOUN'}, 'recomdendado': {'stdev': 0, 'variance': 0, 'mean': 5, 'median': 5, 'freq': 1, 'POS': 'ADJ'}, 'espectaculo': {'stdev': 0, 'variance': 0, 'mean': 5, 'median': 5, 'freq': 1, 'POS': 'NOUN'}, 'visítenlo': {'stdev': 0, 'variance': 0, 'mean': 4, 'median': 4, 'freq': 1, 'POS': 'NOUN'}, 'intoxicación': {'stdev': 0.0, 'variance': 0, 'mean': 1, 'median': 1.0, 'freq': 2, 'POS': 'NOUN'}, 'turibus': {'stdev': 1.0, 'variance': 1, 'mean': 4, 'median': 4, 'freq': 3, 'POS': 'NOUN'}, 'abogado': {'stdev': 0, 'variance': 0, 'mean': 5, 'median': 5, 'freq': 1, 'POS': 'NOUN'}, 'oleaje': {'stdev': 0, 'variance': 0, 'mean': 5, 'median': 5, 'freq': 1, 'POS': 'NOUN'}, 'recommendef': {'stdev': 0, 'variance': 0, 'mean': 5, 'median': 5, 'freq': 1, 'POS': 'NOUN'}, 'llamativo': {'stdev': 0.8366600265340756, 'variance': 0.7, 'mean': 4.2, 'median': 4, 'freq': 5, 'POS': 'ADJ'}, 'descuido': {'stdev': 0.408248290463863, 'variance': 0.16666666666666666, 'mean': 2.8333333333333335, 'median': 3.0, 'freq': 6, 'POS': 'NOUN'}, 'completo': {'stdev': 0.7071067811865476, 'variance': 0.5, 'mean': 4.5, 'median': 4.5, 'freq': 2, 'POS': 'ADJ'}, 'saborcitocorazón': {'stdev': 0, 'variance': 0, 'mean': 5, 'median': 5, 'freq': 1, 'POS': 'NOUN'}, 'hermosoooo': {'stdev': 0, 'variance': 0, 'mean': 5, 'median': 5, 'freq': 1, 'POS': 'NOUN'}, 'útil': {'stdev': 0, 'variance': 0, 'mean': 3, 'median': 3, 'freq': 1, 'POS': 'ADJ'}, 'propaganda': {'stdev': 0, 'variance': 0, 'mean': 1, 'median': 1, 'freq': 1, 'POS': 'NOUN'}, 'rustico': {'stdev': 0, 'variance': 0, 'mean': 4, 'median': 4, 'freq': 1, 'POS': 'ADJ'}, 'cynthia': {'stdev': 0, 'variance': 0, 'mean': 5, 'median': 5, 'freq': 1, 'POS': 'NOUN'}, 'paloma': {'stdev': 0, 'variance': 0, 'mean': 5, 'median': 5, 'freq': 1, 'POS': 'NOUN'}, '🥩🥰': {'stdev': 0, 'variance': 0, 'mean': 5, 'median': 5, 'freq': 1, 'POS': 'PUNCT'}, 'cialacibu': {'stdev': 0, 'variance': 0, 'mean': 5, 'median': 5, 'freq': 1, 'POS': 'NOUN'}, 'cafetería': {'stdev': 1.4142135623730951, 'variance': 2, 'mean': 3, 'median': 3.0, 'freq': 2, 'POS': 'NOUN'}, 'favorable': {'stdev': 0, 'variance': 0, 'mean': 5, 'median': 5, 'freq': 1, 'POS': 'ADJ'}, 'adrenalina': {'stdev': 0.0, 'variance': 0, 'mean': 5, 'median': 5.0, 'freq': 2, 'POS': 'NOUN'}, 'contar': {'stdev': 0, 'variance': 0, 'mean': 5, 'median': 5, 'freq': 1, 'POS': 'VERB'}, 'maravailloso': {'stdev': 0, 'variance': 0, 'mean': 5, 'median': 5, 'freq': 1, 'POS': 'NOUN'}, 'reunion': {'stdev': 0.0, 'variance': 0, 'mean': 5, 'median': 5.0, 'freq': 2, 'POS': 'NOUN'}, '#lifestyle': {'stdev': 0, 'variance': 0, 'mean': 5, 'median': 5, 'freq': 1, 'POS': 'NOUN'}, 'incómodo': {'stdev': 0.0, 'variance': 0, 'mean': 2, 'median': 2.0, 'freq': 2, 'POS': 'ADJ'}, 'escursión': {'stdev': 0, 'variance': 0, 'mean': 5, 'median': 5, 'freq': 1, 'POS': 'NOUN'}, 'dn': {'stdev': 0, 'variance': 0, 'mean': 4, 'median': 4, 'freq': 1, 'POS': 'NOUN'}, 'experiencia+servicio+marca': {'stdev': 0, 'variance': 0, 'mean': 5, 'median': 5, 'freq': 1, 'POS': 'NOUN'}, 'deliciosisisimo': {'stdev': 0, 'variance': 0, 'mean': 5, 'median': 5, 'freq': 1, 'POS': 'NOUN'}, 'interesnte': {'stdev': 0, 'variance': 0, 'mean': 4, 'median': 4, 'freq': 1, 'POS': 'NOUN'}, 'distraccion': {'stdev': 0, 'variance': 0, 'mean': 4, 'median': 4, 'freq': 1, 'POS': 'NOUN'}, 'disfrutable': {'stdev': 0.0, 'variance': 0, 'mean': 5, 'median': 5, 'freq': 3, 'POS': 'ADJ'}, 'ambientación': {'stdev': 0, 'variance': 0, 'mean': 5, 'median': 5, 'freq': 1, 'POS': 'NOUN'}, 'expectativa': {'stdev': 0.7071067811865476, 'variance': 0.5, 'mean': 3.5, 'median': 3.5, 'freq': 2, 'POS': 'NOUN'}, 'liveaqua': {'stdev': 0, 'variance': 0, 'mean': 5, 'median': 5, 'freq': 1, 'POS': 'NOUN'}, 'carruaje': {'stdev': 0, 'variance': 0, 'mean': 4, 'median': 4, 'freq': 1, 'POS': 'NOUN'}, 'invadir': {'stdev': 0, 'variance': 0, 'mean': 3, 'median': 3, 'freq': 1, 'POS': 'VERB'}, 'rs': {'stdev': 0, 'variance': 0, 'mean': 5, 'median': 5, 'freq': 1, 'POS': 'NOUN'}, 'maravillo': {'stdev': 0.0, 'variance': 0, 'mean': 5, 'median': 5.0, 'freq': 2, 'POS': 'NOUN'}, 'libro': {'stdev': 0.7071067811865476, 'variance': 0.5, 'mean': 3.5, 'median': 3.5, 'freq': 2, 'POS': 'NOUN'}, 'advertencia': {'stdev': 0, 'variance': 0, 'mean': 2, 'median': 2, 'freq': 1, 'POS': 'NOUN'}, 'guaooo': {'stdev': 0, 'variance': 0, 'mean': 5, 'median': 5, 'freq': 1, 'POS': 'NOUN'}, 'closet': {'stdev': 0, 'variance': 0, 'mean': 2, 'median': 2, 'freq': 1, 'POS': 'NOUN'}, 'anivesario': {'stdev': 0, 'variance': 0, 'mean': 5, 'median': 5, 'freq': 1, 'POS': 'ADJ'}, 'caminante': {'stdev': 0.0, 'variance': 0, 'mean': 5, 'median': 5.0, 'freq': 2, 'POS': 'NOUN'}, 'africansafari': {'stdev': 0, 'variance': 0, 'mean': 5, 'median': 5, 'freq': 1, 'POS': 'NOUN'}, 'passionating': {'stdev': 0, 'variance': 0, 'mean': 4, 'median': 4, 'freq': 1, 'POS': 'NOUN'}, 'excaelente': {'stdev': 0, 'variance': 0, 'mean': 5, 'median': 5, 'freq': 1, 'POS': 'NOUN'}, 'vacasiones': {'stdev': 0.0, 'variance': 0, 'mean': 5, 'median': 5, 'freq': 7, 'POS': 'NOUN'}, 'hemingway': {'stdev': 1.5275252316519468, 'variance': 2.3333333333333335, 'mean': 3.6666666666666665, 'median': 4, 'freq': 3, 'POS': 'NOUN'}, 'imprescidíble': {'stdev': 0, 'variance': 0, 'mean': 5, 'median': 5, 'freq': 1, 'POS': 'ADJ'}, 'excelente-magnífico': {'stdev': 0, 'variance': 0, 'mean': 5, 'median': 5, 'freq': 1, 'POS': 'ADJ'}, 'palacio': {'stdev': 0.7071067811865476, 'variance': 0.5, 'mean': 4.5, 'median': 4.5, 'freq': 2, 'POS': 'NOUN'}, 'lémur': {'stdev': 0, 'variance': 0, 'mean': 4, 'median': 4, 'freq': 1, 'POS': 'NOUN'}, 'barcú': {'stdev': 0, 'variance': 0, 'mean': 5, 'median': 5, 'freq': 1, 'POS': 'NOUN'}, 'categoría': {'stdev': 0.0, 'variance': 0, 'mean': 5, 'median': 5, 'freq': 5, 'POS': 'NOUN'}, 'efectivo': {'stdev': 0, 'variance': 0, 'mean': 4, 'median': 4, 'freq': 1, 'POS': 'NOUN'}, 'cristinam': {'stdev': 0, 'variance': 0, 'mean': 5, 'median': 5, 'freq': 1, 'POS': 'NOUN'}, 'imprseionante': {'stdev': 0, 'variance': 0, 'mean': 5, 'median': 5, 'freq': 1, 'POS': 'NOUN'}, 'depender': {'stdev': 0, 'variance': 0, 'mean': 3, 'median': 3, 'freq': 1, 'POS': 'VERB'}, 'vacacionar': {'stdev': 0.3779644730092272, 'variance': 0.14285714285714285, 'mean': 4.857142857142857, 'median': 5, 'freq': 7, 'POS': 'VERB'}, 'pasionante': {'stdev': 0, 'variance': 0, 'mean': 5, 'median': 5, 'freq': 1, 'POS': 'ADJ'}, 'peligroso': {'stdev': 0.0, 'variance': 0, 'mean': 1, 'median': 1.0, 'freq': 2, 'POS': 'ADJ'}, 'confuso': {'stdev': 0.0, 'variance': 0, 'mean': 3, 'median': 3.0, 'freq': 2, 'POS': 'ADJ'}, 'velasa': {'stdev': 0, 'variance': 0, 'mean': 3, 'median': 3, 'freq': 1, 'POS': 'NOUN'}, 'escelente': {'stdev': 0.0, 'variance': 0, 'mean': 5, 'median': 5.0, 'freq': 2, 'POS': 'ADJ'}, 'compruébar': {'stdev': 0.4472135954999579, 'variance': 0.2, 'mean': 4.8, 'median': 5, 'freq': 5, 'POS': 'VERB'}, 'riwuisimo': {'stdev': 0, 'variance': 0, 'mean': 5, 'median': 5, 'freq': 1, 'POS': 'NOUN'}, 'b-day': {'stdev': 0, 'variance': 0, 'mean': 5, 'median': 5, 'freq': 1, 'POS': 'NOUN'}, 'catastrófico': {'stdev': 0, 'variance': 0, 'mean': 1, 'median': 1, 'freq': 1, 'POS': 'ADJ'}, 'wowwww': {'stdev': 0.5773502691896257, 'variance': 0.3333333333333333, 'mean': 4.666666666666667, 'median': 5, 'freq': 3, 'POS': 'NOUN'}, 'agradecer': {'stdev': 0.0, 'variance': 0, 'mean': 5, 'median': 5.0, 'freq': 4, 'POS': 'VERB'}, 'mmmmmm': {'stdev': 1.4142135623730951, 'variance': 2, 'mean': 4, 'median': 4.0, 'freq': 2, 'POS': 'NOUN'}, 'pintorecer': {'stdev': 0.7071067811865476, 'variance': 0.5, 'mean': 4.5, 'median': 4.5, 'freq': 2, 'POS': 'VERB'}, 'ubicado': {'stdev': 0.0, 'variance': 0, 'mean': 4, 'median': 4, 'freq': 3, 'POS': 'ADJ'}, 'awesome': {'stdev': 0.0, 'variance': 0, 'mean': 5, 'median': 5.0, 'freq': 2, 'POS': 'NOUN'}, 'tip': {'stdev': 0, 'variance': 0, 'mean': 3, 'median': 3, 'freq': 1, 'POS': 'NOUN'}, 'replicar': {'stdev': 1.4142135623730951, 'variance': 2, 'mean': 4, 'median': 4.0, 'freq': 2, 'POS': 'VERB'}, 'nico': {'stdev': 0, 'variance': 0, 'mean': 5, 'median': 5, 'freq': 1, 'POS': 'NOUN'}, 'movimento': {'stdev': 0, 'variance': 0, 'mean': 3, 'median': 3, 'freq': 1, 'POS': 'NOUN'}, 'ludoteca': {'stdev': 0, 'variance': 0, 'mean': 4, 'median': 4, 'freq': 1, 'POS': 'NOUN'}, 'especatcular': {'stdev': 0.0, 'variance': 0, 'mean': 5, 'median': 5.0, 'freq': 2, 'POS': 'NOUN'}, 'manu': {'stdev': 0, 'variance': 0, 'mean': 4, 'median': 4, 'freq': 1, 'POS': 'NOUN'}, 'sosa': {'stdev': 0.7071067811865476, 'variance': 0.5, 'mean': 2.5, 'median': 2.5, 'freq': 2, 'POS': 'NOUN'}, 'delisioso': {'stdev': 0, 'variance': 0, 'mean': 5, 'median': 5, 'freq': 1, 'POS': 'NOUN'}, 'genio': {'stdev': 0, 'variance': 0, 'mean': 5, 'median': 5, 'freq': 1, 'POS': 'NOUN'}, 'equidad': {'stdev': 0, 'variance': 0, 'mean': 5, 'median': 5, 'freq': 1, 'POS': 'NOUN'}, 'artístico': {'stdev': 0.7071067811865476, 'variance': 0.5, 'mean': 4.5, 'median': 4.5, 'freq': 2, 'POS': 'ADJ'}, 'necesario': {'stdev': 0.5163977794943222, 'variance': 0.26666666666666666, 'mean': 4.666666666666667, 'median': 5.0, 'freq': 6, 'POS': 'ADJ'}, 'estafador': {'stdev': 0.0, 'variance': 0, 'mean': 1, 'median': 1, 'freq': 3, 'POS': 'NOUN'}, 'intenso': {'stdev': 0, 'variance': 0, 'mean': 4, 'median': 4, 'freq': 1, 'POS': 'ADJ'}, 'desilusionado': {'stdev': 0.5773502691896257, 'variance': 0.3333333333333333, 'mean': 2.6666666666666665, 'median': 3, 'freq': 3, 'POS': 'ADJ'}, 'progreso': {'stdev': 0.0, 'variance': 0, 'mean': 5, 'median': 5.0, 'freq': 2, 'POS': 'NOUN'}, 'cinematográfico': {'stdev': 0, 'variance': 0, 'mean': 5, 'median': 5, 'freq': 1, 'POS': 'ADJ'}, 'serviciooooooooo': {'stdev': 0, 'variance': 0, 'mean': 2, 'median': 2, 'freq': 1, 'POS': 'NOUN'}, 'cojonudo': {'stdev': 0, 'variance': 0, 'mean': 5, 'median': 5, 'freq': 1, 'POS': 'ADJ'}, 'hermosa_romantica': {'stdev': 0, 'variance': 0, 'mean': 5, 'median': 5, 'freq': 1, 'POS': 'NOUN'}, 'amazinf': {'stdev': 0, 'variance': 0, 'mean': 5, 'median': 5, 'freq': 1, 'POS': 'NOUN'}, 'espanto': {'stdev': 0, 'variance': 0, 'mean': 1, 'median': 1, 'freq': 1, 'POS': 'NOUN'}, 'dominguear': {'stdev': 0.7071067811865476, 'variance': 0.5, 'mean': 3.5, 'median': 3.5, 'freq': 2, 'POS': 'NOUN'}, 'tour/visita': {'stdev': 0, 'variance': 0, 'mean': 4, 'median': 4, 'freq': 1, 'POS': 'NOUN'}, 'gshsbdbd': {'stdev': 0, 'variance': 0, 'mean': 5, 'median': 5, 'freq': 1, 'POS': 'NOUN'}, 'iluminado': {'stdev': 0.7071067811865476, 'variance': 0.5, 'mean': 4.5, 'median': 4.5, 'freq': 2, 'POS': 'ADJ'}, 'hook': {'stdev': 0.5773502691896257, 'variance': 0.3333333333333333, 'mean': 4.666666666666667, 'median': 5, 'freq': 3, 'POS': 'NOUN'}, 'energizante': {'stdev': 0, 'variance': 0, 'mean': 4, 'median': 4, 'freq': 1, 'POS': 'ADJ'}, 'prenavidad': {'stdev': 0, 'variance': 0, 'mean': 5, 'median': 5, 'freq': 1, 'POS': 'NOUN'}, 'conversación': {'stdev': 0, 'variance': 0, 'mean': 5, 'median': 5, 'freq': 1, 'POS': 'NOUN'}, '👍🏼': {'stdev': 0, 'variance': 0, 'mean': 4, 'median': 4, 'freq': 1, 'POS': 'PUNCT'}, 'reccommendable': {'stdev': 0, 'variance': 0, 'mean': 5, 'median': 5, 'freq': 1, 'POS': 'ADJ'}, 'emblematíco': {'stdev': 0, 'variance': 0, 'mean': 4, 'median': 4, 'freq': 1, 'POS': 'NOUN'}, 'encantadrora': {'stdev': 0, 'variance': 0, 'mean': 5, 'median': 5, 'freq': 1, 'POS': 'NOUN'}, 'amwey': {'stdev': 0, 'variance': 0, 'mean': 5, 'median': 5, 'freq': 1, 'POS': 'NOUN'}, 'cerro': {'stdev': 0.7071067811865476, 'variance': 0.5, 'mean': 4.5, 'median': 4.5, 'freq': 2, 'POS': 'NOUN'}, 'parada': {'stdev': 0.7071067811865476, 'variance': 0.5, 'mean': 4.5, 'median': 4.5, 'freq': 2, 'POS': 'NOUN'}, 'molesto': {'stdev': 0, 'variance': 0, 'mean': 1, 'median': 1, 'freq': 1, 'POS': 'ADJ'}, 'caminable': {'stdev': 0, 'variance': 0, 'mean': 4, 'median': 4, 'freq': 1, 'POS': 'ADJ'}, 'apreciar': {'stdev': 0, 'variance': 0, 'mean': 5, 'median': 5, 'freq': 1, 'POS': 'VERB'}, 'ungrd': {'stdev': 0, 'variance': 0, 'mean': 5, 'median': 5, 'freq': 1, 'POS': 'NOUN'}, 'vacacionew': {'stdev': 0, 'variance': 0, 'mean': 5, 'median': 5, 'freq': 1, 'POS': 'NOUN'}, 'majestad': {'stdev': 0, 'variance': 0, 'mean': 5, 'median': 5, 'freq': 1, 'POS': 'NOUN'}, 'edwardfcc': {'stdev': 0.0, 'variance': 0, 'mean': 5, 'median': 5, 'freq': 3, 'POS': 'NOUN'}, 'baile': {'stdev': 0, 'variance': 0, 'mean': 5, 'median': 5, 'freq': 1, 'POS': 'NOUN'}, 'buenisimoooooo': {'stdev': 0, 'variance': 0, 'mean': 5, 'median': 5, 'freq': 1, 'POS': 'NOUN'}, 'pirámid': {'stdev': 0.7071067811865476, 'variance': 0.5, 'mean': 4.5, 'median': 4.5, 'freq': 2, 'POS': 'NOUN'}, 'salones/evento': {'stdev': 0, 'variance': 0, 'mean': 5, 'median': 5, 'freq': 1, 'POS': 'NOUN'}, 'culturismo': {'stdev': 0, 'variance': 0, 'mean': 5, 'median': 5, 'freq': 1, 'POS': 'NOUN'}, 'rinoceronte': {'stdev': 0, 'variance': 0, 'mean': 5, 'median': 5, 'freq': 1, 'POS': 'NOUN'}, 'as': {'stdev': 0, 'variance': 0, 'mean': 5, 'median': 5, 'freq': 1, 'POS': 'NOUN'}, 'independencia': {'stdev': 0, 'variance': 0, 'mean': 5, 'median': 5, 'freq': 1, 'POS': 'NOUN'}, 'impresionanto': {'stdev': 0, 'variance': 0, 'mean': 5, 'median': 5, 'freq': 1, 'POS': 'NOUN'}, 'excelentehotel': {'stdev': 0, 'variance': 0, 'mean': 5, 'median': 5, 'freq': 1, 'POS': 'NOUN'}, 'sorry': {'stdev': 0, 'variance': 0, 'mean': 3, 'median': 3, 'freq': 1, 'POS': 'INTJ'}, 'avenurero': {'stdev': 0, 'variance': 0, 'mean': 4, 'median': 4, 'freq': 1, 'POS': 'NOUN'}, 'grand': {'stdev': 0, 'variance': 0, 'mean': 5, 'median': 5, 'freq': 1, 'POS': 'NOUN'}, 'escala': {'stdev': 0, 'variance': 0, 'mean': 5, 'median': 5, 'freq': 1, 'POS': 'NOUN'}, 'espetacular': {'stdev': 0.7071067811865476, 'variance': 0.5, 'mean': 4.5, 'median': 4.5, 'freq': 2, 'POS': 'ADJ'}, 'ruinoso': {'stdev': 0.0, 'variance': 0, 'mean': 1, 'median': 1.0, 'freq': 2, 'POS': 'ADJ'}, 'fav': {'stdev': 0, 'variance': 0, 'mean': 5, 'median': 5, 'freq': 1, 'POS': 'NOUN'}, 'sofisticado': {'stdev': 0.0, 'variance': 0, 'mean': 5, 'median': 5.0, 'freq': 2, 'POS': 'ADJ'}, 'invaluable': {'stdev': 0, 'variance': 0, 'mean': 5, 'median': 5, 'freq': 1, 'POS': 'ADJ'}, 'mudic': {'stdev': 0, 'variance': 0, 'mean': 3, 'median': 3, 'freq': 1, 'POS': 'NOUN'}, 'encimera': {'stdev': 0, 'variance': 0, 'mean': 5, 'median': 5, 'freq': 1, 'POS': 'NOUN'}, 'ms': {'stdev': 1.4142135623730951, 'variance': 2, 'mean': 4, 'median': 4.0, 'freq': 2, 'POS': 'NOUN'}, 'atracción': {'stdev': 1.0, 'variance': 1, 'mean': 4, 'median': 4, 'freq': 3, 'POS': 'NOUN'}, 'neptuno': {'stdev': 0, 'variance': 0, 'mean': 4, 'median': 4, 'freq': 1, 'POS': 'NOUN'}, 'frase': {'stdev': 0, 'variance': 0, 'mean': 5, 'median': 5, 'freq': 1, 'POS': 'NOUN'}, 'hodj': {'stdev': 0, 'variance': 0, 'mean': 4, 'median': 4, 'freq': 1, 'POS': 'NOUN'}, 'aparcamiento': {'stdev': 0.7071067811865476, 'variance': 0.5, 'mean': 3.5, 'median': 3.5, 'freq': 2, 'POS': 'NOUN'}, 'trendy': {'stdev': 0, 'variance': 0, 'mean': 5, 'median': 5, 'freq': 1, 'POS': 'NOUN'}, 'lentisimo': {'stdev': 0.7071067811865476, 'variance': 0.5, 'mean': 3.5, 'median': 3.5, 'freq': 2, 'POS': 'ADJ'}, 'nemocón': {'stdev': 0, 'variance': 0, 'mean': 4, 'median': 4, 'freq': 1, 'POS': 'NOUN'}, 'yorecemer': {'stdev': 0, 'variance': 0, 'mean': 5, 'median': 5, 'freq': 1, 'POS': 'NOUN'}, 'legítimo': {'stdev': 0, 'variance': 0, 'mean': 5, 'median': 5, 'freq': 1, 'POS': 'ADJ'}, 'comun': {'stdev': 0, 'variance': 0, 'mean': 3, 'median': 3, 'freq': 1, 'POS': 'ADJ'}, 'pozole': {'stdev': 0.5773502691896257, 'variance': 0.3333333333333333, 'mean': 4.666666666666667, 'median': 5, 'freq': 3, 'POS': 'NOUN'}, 'regualar': {'stdev': 0, 'variance': 0, 'mean': 3, 'median': 3, 'freq': 1, 'POS': 'VERB'}, 'hormigón': {'stdev': 0, 'variance': 0, 'mean': 4, 'median': 4, 'freq': 1, 'POS': 'NOUN'}, 'sabrosísimo': {'stdev': 0, 'variance': 0, 'mean': 5, 'median': 5, 'freq': 1, 'POS': 'ADJ'}, 'brutal': {'stdev': 0.0, 'variance': 0, 'mean': 5, 'median': 5.0, 'freq': 4, 'POS': 'ADJ'}, 'ehh': {'stdev': 0, 'variance': 0, 'mean': 3, 'median': 3, 'freq': 1, 'POS': 'INTJ'}, 'pictorico': {'stdev': 0, 'variance': 0, 'mean': 4, 'median': 4, 'freq': 1, 'POS': 'NOUN'}, 'multisensorial': {'stdev': 0, 'variance': 0, 'mean': 5, 'median': 5, 'freq': 1, 'POS': 'ADJ'}, 'palomita': {'stdev': 0, 'variance': 0, 'mean': 5, 'median': 5, 'freq': 1, 'POS': 'NOUN'}, 'good': {'stdev': 0.5477225575051661, 'variance': 0.3, 'mean': 4.6, 'median': 5, 'freq': 5, 'POS': 'NOUN'}, 'preparar': {'stdev': 0, 'variance': 0, 'mean': 5, 'median': 5, 'freq': 1, 'POS': 'VERB'}, 'impresión': {'stdev': 0.5773502691896257, 'variance': 0.3333333333333333, 'mean': 4.333333333333333, 'median': 4, 'freq': 3, 'POS': 'NOUN'}, 'revisión': {'stdev': 0, 'variance': 0, 'mean': 3, 'median': 3, 'freq': 1, 'POS': 'NOUN'}, 'explorador': {'stdev': 0, 'variance': 0, 'mean': 5, 'median': 5, 'freq': 1, 'POS': 'NOUN'}, 'bautizo': {'stdev': 0, 'variance': 0, 'mean': 5, 'median': 5, 'freq': 1, 'POS': 'NOUN'}, 'eclectico': {'stdev': 0, 'variance': 0, 'mean': 5, 'median': 5, 'freq': 1, 'POS': 'NOUN'}, 'armonioso': {'stdev': 0, 'variance': 0, 'mean': 5, 'median': 5, 'freq': 1, 'POS': 'ADJ'}, 'persepcion': {'stdev': 0, 'variance': 0, 'mean': 4, 'median': 4, 'freq': 1, 'POS': 'NOUN'}, 'hastiado': {'stdev': 0, 'variance': 0, 'mean': 3, 'median': 3, 'freq': 1, 'POS': 'ADJ'}, 'rechazado': {'stdev': 0, 'variance': 0, 'mean': 2, 'median': 2, 'freq': 1, 'POS': 'ADJ'}, 'vacano': {'stdev': 0, 'variance': 0, 'mean': 5, 'median': 5, 'freq': 1, 'POS': 'ADJ'}, 'ceremonial': {'stdev': 0, 'variance': 0, 'mean': 5, 'median': 5, 'freq': 1, 'POS': 'ADJ'}, 'creación': {'stdev': 0, 'variance': 0, 'mean': 5, 'median': 5, 'freq': 1, 'POS': 'NOUN'}, 'noviazgo': {'stdev': 0, 'variance': 0, 'mean': 5, 'median': 5, 'freq': 1, 'POS': 'NOUN'}, 'amplitud': {'stdev': 0, 'variance': 0, 'mean': 5, 'median': 5, 'freq': 1, 'POS': 'NOUN'}, 'lc': {'stdev': 0, 'variance': 0, 'mean': 5, 'median': 5, 'freq': 1, 'POS': 'INTJ'}, 'excelent': {'stdev': 0.7071067811865476, 'variance': 0.5, 'mean': 4.5, 'median': 4.5, 'freq': 2, 'POS': 'ADJ'}, 'nellychu': {'stdev': 0, 'variance': 0, 'mean': 5, 'median': 5, 'freq': 1, 'POS': 'NOUN'}, 'criterio': {'stdev': 0, 'variance': 0, 'mean': 5, 'median': 5, 'freq': 1, 'POS': 'NOUN'}, 'mitificado': {'stdev': 0, 'variance': 0, 'mean': 3, 'median': 3, 'freq': 1, 'POS': 'ADJ'}, 'convivencia': {'stdev': 0.0, 'variance': 0, 'mean': 5, 'median': 5, 'freq': 3, 'POS': 'NOUN'}, 'poderoso': {'stdev': 0, 'variance': 0, 'mean': 4, 'median': 4, 'freq': 1, 'POS': 'ADJ'}, 'porterhouse': {'stdev': 0, 'variance': 0, 'mean': 5, 'median': 5, 'freq': 1, 'POS': 'NOUN'}, 'over-hyped': {'stdev': 0, 'variance': 0, 'mean': 3, 'median': 3, 'freq': 1, 'POS': 'NOUN'}, 'carnaval': {'stdev': 1.4142135623730951, 'variance': 2, 'mean': 2, 'median': 2.0, 'freq': 2, 'POS': 'NOUN'}, 'espiritualidad': {'stdev': 0, 'variance': 0, 'mean': 4, 'median': 4, 'freq': 1, 'POS': 'NOUN'}, 'delite': {'stdev': 0, 'variance': 0, 'mean': 5, 'median': 5, 'freq': 1, 'POS': 'NOUN'}, 'malooo': {'stdev': 0, 'variance': 0, 'mean': 1, 'median': 1, 'freq': 1, 'POS': 'NOUN'}, 'de-li-cio-so': {'stdev': 0.0, 'variance': 0, 'mean': 5, 'median': 5.0, 'freq': 2, 'POS': 'NOUN'}, 'didáctico': {'stdev': 0, 'variance': 0, 'mean': 5, 'median': 5, 'freq': 1, 'POS': 'ADJ'}, 'bonitoo': {'stdev': 0, 'variance': 0, 'mean': 5, 'median': 5, 'freq': 1, 'POS': 'NOUN'}, 'majestuso': {'stdev': 0, 'variance': 0, 'mean': 5, 'median': 5, 'freq': 1, 'POS': 'NOUN'}, 'desilucionado': {'stdev': 0, 'variance': 0, 'mean': 3, 'median': 3, 'freq': 1, 'POS': 'ADJ'}, 'encatandora': {'stdev': 0, 'variance': 0, 'mean': 5, 'median': 5, 'freq': 1, 'POS': 'NOUN'}, 'cekebracion': {'stdev': 0, 'variance': 0, 'mean': 5, 'median': 5, 'freq': 1, 'POS': 'NOUN'}, 'irresponsabilidad': {'stdev': 0, 'variance': 0, 'mean': 5, 'median': 5, 'freq': 1, 'POS': 'NOUN'}, 'cumplidor': {'stdev': 0.0, 'variance': 0, 'mean': 3, 'median': 3.0, 'freq': 4, 'POS': 'ADJ'}, 'singular': {'stdev': 0, 'variance': 0, 'mean': 5, 'median': 5, 'freq': 1, 'POS': 'ADJ'}, 'r': {'stdev': 0, 'variance': 0, 'mean': 4, 'median': 4, 'freq': 1, 'POS': 'INTJ'}, 'estudiante': {'stdev': 0, 'variance': 0, 'mean': 5, 'median': 5, 'freq': 1, 'POS': 'NOUN'}, 'volar': {'stdev': 0.0, 'variance': 0, 'mean': 5, 'median': 5.0, 'freq': 2, 'POS': 'VERB'}, 'divertidísimo': {'stdev': 0.7071067811865476, 'variance': 0.5, 'mean': 4.5, 'median': 4.5, 'freq': 2, 'POS': 'ADJ'}, 'eatancia': {'stdev': 0, 'variance': 0, 'mean': 5, 'median': 5, 'freq': 1, 'POS': 'NOUN'}, 'multicultural': {'stdev': 0, 'variance': 0, 'mean': 5, 'median': 5, 'freq': 1, 'POS': 'ADJ'}, 'apasionante': {'stdev': 0.0, 'variance': 0, 'mean': 5, 'median': 5, 'freq': 5, 'POS': 'ADJ'}, 'foto': {'stdev': 0.816496580927726, 'variance': 0.6666666666666666, 'mean': 4.666666666666667, 'median': 5.0, 'freq': 6, 'POS': 'NOUN'}, 'hampton': {'stdev': 0, 'variance': 0, 'mean': 4, 'median': 4, 'freq': 1, 'POS': 'NOUN'}, 'primero': {'stdev': 0.0, 'variance': 0, 'mean': 5, 'median': 5, 'freq': 3, 'POS': 'ADJ'}, 'sobreexplotado': {'stdev': 0, 'variance': 0, 'mean': 3, 'median': 3, 'freq': 1, 'POS': 'ADJ'}, 'magnifica': {'stdev': 0, 'variance': 0, 'mean': 5, 'median': 5, 'freq': 1, 'POS': 'VERB'}, 'bellisimooo': {'stdev': 0, 'variance': 0, 'mean': 5, 'median': 5, 'freq': 1, 'POS': 'NOUN'}, 'fumigacion': {'stdev': 0, 'variance': 0, 'mean': 4, 'median': 4, 'freq': 1, 'POS': 'NOUN'}, 'bogota': {'stdev': 0.5, 'variance': 0.25, 'mean': 4.75, 'median': 5.0, 'freq': 4, 'POS': 'NOUN'}, 'formación': {'stdev': 1.4142135623730951, 'variance': 2, 'mean': 4, 'median': 4.0, 'freq': 2, 'POS': 'NOUN'}, 'like': {'stdev': 0, 'variance': 0, 'mean': 5, 'median': 5, 'freq': 1, 'POS': 'INTJ'}, 'cafe': {'stdev': 0.0, 'variance': 0, 'mean': 5, 'median': 5.0, 'freq': 2, 'POS': 'NOUN'}, 'estrellita': {'stdev': 0, 'variance': 0, 'mean': 5, 'median': 5, 'freq': 1, 'POS': 'NOUN'}, 'sobrado': {'stdev': 0.0, 'variance': 0, 'mean': 5, 'median': 5.0, 'freq': 2, 'POS': 'ADJ'}, 'hmmmm!': {'stdev': 0, 'variance': 0, 'mean': 3, 'median': 3, 'freq': 1, 'POS': 'INTJ'}, 'el': {'stdev': 0, 'variance': 0, 'mean': 5, 'median': 5, 'freq': 1, 'POS': 'DET'}, 'viajero': {'stdev': 0.0, 'variance': 0, 'mean': 5, 'median': 5, 'freq': 3, 'POS': 'NOUN'}, 'flojo': {'stdev': 0.5773502691896257, 'variance': 0.3333333333333333, 'mean': 2.6666666666666665, 'median': 3, 'freq': 3, 'POS': 'ADJ'}, 'desciudado': {'stdev': 0, 'variance': 0, 'mean': 2, 'median': 2, 'freq': 1, 'POS': 'ADJ'}, 'fama': {'stdev': 1.1547005383792515, 'variance': 1.3333333333333333, 'mean': 3.6666666666666665, 'median': 3, 'freq': 3, 'POS': 'NOUN'}, 'nochebuena': {'stdev': 0, 'variance': 0, 'mean': 4, 'median': 4, 'freq': 1, 'POS': 'NOUN'}, 'imperdibleee': {'stdev': 0, 'variance': 0, 'mean': 5, 'median': 5, 'freq': 1, 'POS': 'NOUN'}, 'yucateco': {'stdev': 0.0, 'variance': 0, 'mean': 4, 'median': 4.0, 'freq': 2, 'POS': 'NOUN'}, 'universitario': {'stdev': 0.7071067811865476, 'variance': 0.5, 'mean': 4.5, 'median': 4.5, 'freq': 2, 'POS': 'NOUN'}, 'lucia': {'stdev': 0.0, 'variance': 0, 'mean': 5, 'median': 5.0, 'freq': 2, 'POS': 'NOUN'}, 'comida-cena': {'stdev': 0.7071067811865476, 'variance': 0.5, 'mean': 4.5, 'median': 4.5, 'freq': 2, 'POS': 'NOUN'}, 'menu': {'stdev': 0.0, 'variance': 0, 'mean': 5, 'median': 5, 'freq': 3, 'POS': 'NOUN'}, 'increíblemente': {'stdev': 0, 'variance': 0, 'mean': 5, 'median': 5, 'freq': 1, 'POS': 'ADV'}, 'altísimo': {'stdev': 0, 'variance': 0, 'mean': 5, 'median': 5, 'freq': 1, 'POS': 'ADJ'}, 'expensive': {'stdev': 0, 'variance': 0, 'mean': 3, 'median': 3, 'freq': 1, 'POS': 'NOUN'}, 'infantable': {'stdev': 0, 'variance': 0, 'mean': 4, 'median': 4, 'freq': 1, 'POS': 'ADJ'}, 'overvalued': {'stdev': 0, 'variance': 0, 'mean': 4, 'median': 4, 'freq': 1, 'POS': 'NOUN'}, 'sustentable': {'stdev': 0, 'variance': 0, 'mean': 5, 'median': 5, 'freq': 1, 'POS': 'ADJ'}, 'exquicito': {'stdev': 0, 'variance': 0, 'mean': 5, 'median': 5, 'freq': 1, 'POS': 'NOUN'}, 'castropol': {'stdev': 0.0, 'variance': 0, 'mean': 4, 'median': 4.0, 'freq': 2, 'POS': 'NOUN'}, 'rústica': {'stdev': 0, 'variance': 0, 'mean': 5, 'median': 5, 'freq': 1, 'POS': 'NOUN'}, 'especatacular': {'stdev': 0, 'variance': 0, 'mean': 5, 'median': 5, 'freq': 1, 'POS': 'NOUN'}, 'atmósfera': {'stdev': 0, 'variance': 0, 'mean': 4, 'median': 4, 'freq': 1, 'POS': 'NOUN'}, 'fracaso': {'stdev': 0, 'variance': 0, 'mean': 1, 'median': 1, 'freq': 1, 'POS': 'NOUN'}, 'birthday': {'stdev': 0, 'variance': 0, 'mean': 5, 'median': 5, 'freq': 1, 'POS': 'NOUN'}, 'gradúacion': {'stdev': 0, 'variance': 0, 'mean': 5, 'median': 5, 'freq': 1, 'POS': 'NOUN'}, 'íntimo': {'stdev': 0.7071067811865476, 'variance': 0.5, 'mean': 4.5, 'median': 4.5, 'freq': 2, 'POS': 'ADJ'}, 'siiiiiiiiiiiiiiiii': {'stdev': 0, 'variance': 0, 'mean': 5, 'median': 5, 'freq': 1, 'POS': 'NOUN'}, 'sensorial': {'stdev': 0, 'variance': 0, 'mean': 5, 'median': 5, 'freq': 1, 'POS': 'ADJ'}, 'sevicio': {'stdev': 0, 'variance': 0, 'mean': 5, 'median': 5, 'freq': 1, 'POS': 'NOUN'}, 'descepción': {'stdev': 0.0, 'variance': 0, 'mean': 3, 'median': 3.0, 'freq': 2, 'POS': 'NOUN'}, 'megalómana': {'stdev': 0, 'variance': 0, 'mean': 4, 'median': 4, 'freq': 1, 'POS': 'NOUN'}, 'bbb': {'stdev': 1.0, 'variance': 1, 'mean': 4, 'median': 4, 'freq': 3, 'POS': 'NOUN'}, 'pintoresto': {'stdev': 0, 'variance': 0, 'mean': 3, 'median': 3, 'freq': 1, 'POS': 'NOUN'}, 'salvaje': {'stdev': 0, 'variance': 0, 'mean': 5, 'median': 5, 'freq': 1, 'POS': 'ADJ'}, 'cautivante': {'stdev': 0.0, 'variance': 0, 'mean': 5, 'median': 5.0, 'freq': 2, 'POS': 'ADJ'}, 'desilucion': {'stdev': 0.5773502691896257, 'variance': 0.3333333333333333, 'mean': 1.6666666666666667, 'median': 2, 'freq': 3, 'POS': 'NOUN'}, 'ejecutivo': {'stdev': 0.7071067811865476, 'variance': 0.5, 'mean': 4.5, 'median': 4.5, 'freq': 2, 'POS': 'NOUN'}, 'orfebrería': {'stdev': 0, 'variance': 0, 'mean': 5, 'median': 5, 'freq': 1, 'POS': 'NOUN'}, 'vacacin': {'stdev': 0, 'variance': 0, 'mean': 5, 'median': 5, 'freq': 1, 'POS': 'NOUN'}, 'havanah': {'stdev': 0, 'variance': 0, 'mean': 5, 'median': 5, 'freq': 1, 'POS': 'NOUN'}, 'paraíso': {'stdev': 0.36313651960128146, 'variance': 0.13186813186813187, 'mean': 4.857142857142857, 'median': 5.0, 'freq': 14, 'POS': 'NOUN'}, 'cambiar': {'stdev': 0, 'variance': 0, 'mean': 3, 'median': 3, 'freq': 1, 'POS': 'VERB'}, 'compromiso': {'stdev': 0.0, 'variance': 0, 'mean': 5, 'median': 5, 'freq': 3, 'POS': 'NOUN'}, 'reservacion': {'stdev': 1.0, 'variance': 1, 'mean': 4, 'median': 4, 'freq': 3, 'POS': 'NOUN'}, 'reglamento': {'stdev': 0, 'variance': 0, 'mean': 4, 'median': 4, 'freq': 1, 'POS': 'NOUN'}, 'bellisiimoo': {'stdev': 0, 'variance': 0, 'mean': 5, 'median': 5, 'freq': 1, 'POS': 'NOUN'}, 'riquisisisismo': {'stdev': 0, 'variance': 0, 'mean': 4, 'median': 4, 'freq': 1, 'POS': 'NOUN'}, 'straordinario': {'stdev': 0, 'variance': 0, 'mean': 5, 'median': 5, 'freq': 1, 'POS': 'ADJ'}, 'encuentro': {'stdev': 0.0, 'variance': 0, 'mean': 5, 'median': 5.0, 'freq': 2, 'POS': 'NOUN'}, 'pequeñito': {'stdev': 0, 'variance': 0, 'mean': 4, 'median': 4, 'freq': 1, 'POS': 'ADJ'}, 'pablo': {'stdev': 0.0, 'variance': 0, 'mean': 5, 'median': 5.0, 'freq': 2, 'POS': 'NOUN'}, 'enfermero': {'stdev': 0, 'variance': 0, 'mean': 4, 'median': 4, 'freq': 1, 'POS': 'NOUN'}, '🤤': {'stdev': 0, 'variance': 0, 'mean': 5, 'median': 5, 'freq': 1, 'POS': 'PUNCT'}, 'visitalo': {'stdev': 0.0, 'variance': 0, 'mean': 5, 'median': 5.0, 'freq': 2, 'POS': 'ADJ'}, 'despedir': {'stdev': 0, 'variance': 0, 'mean': 5, 'median': 5, 'freq': 1, 'POS': 'VERB'}, 'tenacidado': {'stdev': 0, 'variance': 0, 'mean': 5, 'median': 5, 'freq': 1, 'POS': 'ADJ'}, 'vasico': {'stdev': 0, 'variance': 0, 'mean': 2, 'median': 2, 'freq': 1, 'POS': 'NOUN'}, 'garantia': {'stdev': 0, 'variance': 0, 'mean': 5, 'median': 5, 'freq': 1, 'POS': 'NOUN'}, 'regularcito': {'stdev': 0, 'variance': 0, 'mean': 3, 'median': 3, 'freq': 1, 'POS': 'NOUN'}, 'suguerido': {'stdev': 0, 'variance': 0, 'mean': 5, 'median': 5, 'freq': 1, 'POS': 'ADJ'}, 'tabaco': {'stdev': 0, 'variance': 0, 'mean': 3, 'median': 3, 'freq': 1, 'POS': 'NOUN'}, 'hm': {'stdev': 0, 'variance': 0, 'mean': 2, 'median': 2, 'freq': 1, 'POS': 'NOUN'}, 'renato': {'stdev': 0.0, 'variance': 0, 'mean': 5, 'median': 5, 'freq': 3, 'POS': 'NOUN'}, 'enganchar': {'stdev': 0.7071067811865476, 'variance': 0.5, 'mean': 4.5, 'median': 4.5, 'freq': 2, 'POS': 'VERB'}, 'anway': {'stdev': 0.0, 'variance': 0, 'mean': 5, 'median': 5.0, 'freq': 6, 'POS': 'NOUN'}, 'símbolo': {'stdev': 0.7071067811865476, 'variance': 0.5, 'mean': 4.5, 'median': 4.5, 'freq': 2, 'POS': 'NOUN'}, 'buenerrimo': {'stdev': 0, 'variance': 0, 'mean': 4, 'median': 4, 'freq': 1, 'POS': 'NOUN'}, 'lástima': {'stdev': 0.0, 'variance': 0, 'mean': 3, 'median': 3.0, 'freq': 4, 'POS': 'NOUN'}, 'temprano': {'stdev': 0.7071067811865476, 'variance': 0.5, 'mean': 4.5, 'median': 4.5, 'freq': 2, 'POS': 'ADV'}, 'parasol': {'stdev': 0, 'variance': 0, 'mean': 4, 'median': 4, 'freq': 1, 'POS': 'NOUN'}, 'sobrecategorizado': {'stdev': 0, 'variance': 0, 'mean': 3, 'median': 3, 'freq': 1, 'POS': 'ADJ'}, 'nievd': {'stdev': 0.0, 'variance': 0, 'mean': 5, 'median': 5.0, 'freq': 2, 'POS': 'INTJ'}, 'excelentisimo': {'stdev': 0, 'variance': 0, 'mean': 5, 'median': 5, 'freq': 1, 'POS': 'NOUN'}, 'modernismo': {'stdev': 0, 'variance': 0, 'mean': 5, 'median': 5, 'freq': 1, 'POS': 'NOUN'}, 'préstamo': {'stdev': 0, 'variance': 0, 'mean': 3, 'median': 3, 'freq': 1, 'POS': 'NOUN'}, 'carolina': {'stdev': 0, 'variance': 0, 'mean': 5, 'median': 5, 'freq': 1, 'POS': 'NOUN'}, 'hsbitcn': {'stdev': 0, 'variance': 0, 'mean': 5, 'median': 5, 'freq': 1, 'POS': 'NOUN'}, 'leisure': {'stdev': 0, 'variance': 0, 'mean': 4, 'median': 4, 'freq': 1, 'POS': 'NOUN'}, 'surreal': {'stdev': 0, 'variance': 0, 'mean': 5, 'median': 5, 'freq': 1, 'POS': 'ADJ'}, 'arqueología': {'stdev': 0.0, 'variance': 0, 'mean': 5, 'median': 5.0, 'freq': 2, 'POS': 'NOUN'}, 'sloppy': {'stdev': 2.1213203435596424, 'variance': 4.5, 'mean': 3.5, 'median': 3.5, 'freq': 2, 'POS': 'NOUN'}, 'aprobado': {'stdev': 0.9574271077563381, 'variance': 0.9166666666666666, 'mean': 4.25, 'median': 4.5, 'freq': 4, 'POS': 'ADJ'}, 'espantoso': {'stdev': 0.4472135954999579, 'variance': 0.2, 'mean': 1.2, 'median': 1, 'freq': 5, 'POS': 'ADJ'}, 'frescura': {'stdev': 0, 'variance': 0, 'mean': 5, 'median': 5, 'freq': 1, 'POS': 'NOUN'}, 'dexcepcionante': {'stdev': 0, 'variance': 0, 'mean': 2, 'median': 2, 'freq': 1, 'POS': 'ADJ'}, 'incomodo': {'stdev': 0.5773502691896257, 'variance': 0.3333333333333333, 'mean': 2.5, 'median': 2.5, 'freq': 4, 'POS': 'ADJ'}, 'wifi': {'stdev': 0.7071067811865476, 'variance': 0.5, 'mean': 4.5, 'median': 4.5, 'freq': 2, 'POS': 'NOUN'}, 'alto': {'stdev': 0, 'variance': 0, 'mean': 5, 'median': 5, 'freq': 1, 'POS': 'ADJ'}, 'eterno': {'stdev': 0, 'variance': 0, 'mean': 5, 'median': 5, 'freq': 1, 'POS': 'ADJ'}, 'demasiado': {'stdev': 0.7071067811865476, 'variance': 0.5, 'mean': 4.5, 'median': 4.5, 'freq': 2, 'POS': 'ADV'}, 'asceptable': {'stdev': 0, 'variance': 0, 'mean': 4, 'median': 4, 'freq': 1, 'POS': 'ADJ'}, 'congestionado': {'stdev': 0, 'variance': 0, 'mean': 4, 'median': 4, 'freq': 1, 'POS': 'ADJ'}, 'coqueto': {'stdev': 0, 'variance': 0, 'mean': 4, 'median': 4, 'freq': 1, 'POS': 'ADJ'}, 'hermoza': {'stdev': 0, 'variance': 0, 'mean': 5, 'median': 5, 'freq': 1, 'POS': 'NOUN'}, 'disappoiting': {'stdev': 0, 'variance': 0, 'mean': 2, 'median': 2, 'freq': 1, 'POS': 'NOUN'}, 'poético': {'stdev': 0, 'variance': 0, 'mean': 5, 'median': 5, 'freq': 1, 'POS': 'ADJ'}, 'inaccesible': {'stdev': 0, 'variance': 0, 'mean': 1, 'median': 1, 'freq': 1, 'POS': 'ADJ'}, 'mmmmmfff': {'stdev': 0, 'variance': 0, 'mean': 4, 'median': 4, 'freq': 1, 'POS': 'NOUN'}, 'desarrollo': {'stdev': 1.4142135623730951, 'variance': 2, 'mean': 3, 'median': 3.0, 'freq': 2, 'POS': 'NOUN'}, 'hipster': {'stdev': 0, 'variance': 0, 'mean': 4, 'median': 4, 'freq': 1, 'POS': 'NOUN'}, 'expotur': {'stdev': 0, 'variance': 0, 'mean': 4, 'median': 4, 'freq': 1, 'POS': 'NOUN'}, 'calidad-precio': {'stdev': 0.5, 'variance': 0.25, 'mean': 4.75, 'median': 5.0, 'freq': 4, 'POS': 'NOUN'}, 'juliana': {'stdev': 0, 'variance': 0, 'mean': 5, 'median': 5, 'freq': 1, 'POS': 'NOUN'}, 'larguísimo': {'stdev': 1.4142135623730951, 'variance': 2, 'mean': 4, 'median': 4.0, 'freq': 2, 'POS': 'ADJ'}, 'regresware': {'stdev': 0, 'variance': 0, 'mean': 4, 'median': 4, 'freq': 1, 'POS': 'NOUN'}, 'antiqiuisima': {'stdev': 0, 'variance': 0, 'mean': 5, 'median': 5, 'freq': 1, 'POS': 'NOUN'}, 'fantabuloso': {'stdev': 0.7071067811865476, 'variance': 0.5, 'mean': 4.5, 'median': 4.5, 'freq': 2, 'POS': 'ADJ'}, 'apestar': {'stdev': 0, 'variance': 0, 'mean': 1, 'median': 1, 'freq': 1, 'POS': 'VERB'}, 'impacto': {'stdev': 0.7071067811865476, 'variance': 0.5, 'mean': 4.5, 'median': 4.5, 'freq': 2, 'POS': 'NOUN'}, 'vanguardista': {'stdev': 0, 'variance': 0, 'mean': 5, 'median': 5, 'freq': 1, 'POS': 'ADJ'}, 'raro': {'stdev': 0.7071067811865476, 'variance': 0.5, 'mean': 3.5, 'median': 3.5, 'freq': 2, 'POS': 'ADJ'}, 'preferible': {'stdev': 0, 'variance': 0, 'mean': 3, 'median': 3, 'freq': 1, 'POS': 'ADJ'}, 'exisitar': {'stdev': 0, 'variance': 0, 'mean': 5, 'median': 5, 'freq': 1, 'POS': 'VERB'}, 'instructivo': {'stdev': 0, 'variance': 0, 'mean': 4, 'median': 4, 'freq': 1, 'POS': 'ADJ'}, 'insustituible': {'stdev': 0, 'variance': 0, 'mean': 5, 'median': 5, 'freq': 1, 'POS': 'ADJ'}, 'zzzzzzzzz': {'stdev': 0, 'variance': 0, 'mean': 5, 'median': 5, 'freq': 1, 'POS': 'NOUN'}, 'pechichable': {'stdev': 0, 'variance': 0, 'mean': 5, 'median': 5, 'freq': 1, 'POS': 'NOUN'}, 'overcrovded': {'stdev': 0, 'variance': 0, 'mean': 3, 'median': 3, 'freq': 1, 'POS': 'NOUN'}, 'uchin': {'stdev': 0, 'variance': 0, 'mean': 5, 'median': 5, 'freq': 1, 'POS': 'NOUN'}, 'snacks': {'stdev': 0, 'variance': 0, 'mean': 5, 'median': 5, 'freq': 1, 'POS': 'NOUN'}, 'edna': {'stdev': 0, 'variance': 0, 'mean': 5, 'median': 5, 'freq': 1, 'POS': 'NOUN'}, 'esplendoroso': {'stdev': 0.5, 'variance': 0.25, 'mean': 4.75, 'median': 5.0, 'freq': 4, 'POS': 'ADJ'}, 'innovación': {'stdev': 0, 'variance': 0, 'mean': 5, 'median': 5, 'freq': 1, 'POS': 'NOUN'}, 'estandar': {'stdev': 0, 'variance': 0, 'mean': 3, 'median': 3, 'freq': 1, 'POS': 'NOUN'}, 'your': {'stdev': 0, 'variance': 0, 'mean': 5, 'median': 5, 'freq': 1, 'POS': 'NOUN'}, 'ocio': {'stdev': 0.0, 'variance': 0, 'mean': 5, 'median': 5, 'freq': 3, 'POS': 'NOUN'}, 'caja': {'stdev': 0, 'variance': 0, 'mean': 4, 'median': 4, 'freq': 1, 'POS': 'NOUN'}, 'alumbrado': {'stdev': 0, 'variance': 0, 'mean': 5, 'median': 5, 'freq': 1, 'POS': 'NOUN'}, 'innolvidable': {'stdev': 0, 'variance': 0, 'mean': 5, 'median': 5, 'freq': 1, 'POS': 'ADJ'}, 'alimentación': {'stdev': 0.7071067811865476, 'variance': 0.5, 'mean': 3.5, 'median': 3.5, 'freq': 2, 'POS': 'NOUN'}, 'esencia': {'stdev': 0, 'variance': 0, 'mean': 5, 'median': 5, 'freq': 1, 'POS': 'NOUN'}, 'impresionnte': {'stdev': 0, 'variance': 0, 'mean': 5, 'median': 5, 'freq': 1, 'POS': 'NOUN'}, 'turismo-histórico': {'stdev': 0, 'variance': 0, 'mean': 5, 'median': 5, 'freq': 1, 'POS': 'NOUN'}, 'looking': {'stdev': 0, 'variance': 0, 'mean': 2, 'median': 2, 'freq': 1, 'POS': 'NOUN'}, 'cerveza': {'stdev': 0, 'variance': 0, 'mean': 4, 'median': 4, 'freq': 1, 'POS': 'NOUN'}, 'resaltar': {'stdev': 0, 'variance': 0, 'mean': 5, 'median': 5, 'freq': 1, 'POS': 'VERB'}, 'masificación': {'stdev': 0, 'variance': 0, 'mean': 3, 'median': 3, 'freq': 1, 'POS': 'NOUN'}, '@merida': {'stdev': 0, 'variance': 0, 'mean': 5, 'median': 5, 'freq': 1, 'POS': 'NOUN'}, 'omakase': {'stdev': 0, 'variance': 0, 'mean': 5, 'median': 5, 'freq': 1, 'POS': 'NOUN'}, 'dejadez': {'stdev': 0, 'variance': 0, 'mean': 1, 'median': 1, 'freq': 1, 'POS': 'NOUN'}, 'pelgrimage': {'stdev': 0, 'variance': 0, 'mean': 5, 'median': 5, 'freq': 1, 'POS': 'NOUN'}, 'desengañado': {'stdev': 0, 'variance': 0, 'mean': 3, 'median': 3, 'freq': 1, 'POS': 'ADJ'}, 'extraordinário': {'stdev': 0, 'variance': 0, 'mean': 5, 'median': 5, 'freq': 1, 'POS': 'ADJ'}, 'husteca': {'stdev': 0, 'variance': 0, 'mean': 4, 'median': 4, 'freq': 1, 'POS': 'NOUN'}, 'antojito': {'stdev': 0, 'variance': 0, 'mean': 5, 'median': 5, 'freq': 1, 'POS': 'NOUN'}, 'maraillado': {'stdev': 0, 'variance': 0, 'mean': 5, 'median': 5, 'freq': 1, 'POS': 'NOUN'}, 'santoua': {'stdev': 0.7071067811865476, 'variance': 0.5, 'mean': 4.5, 'median': 4.5, 'freq': 2, 'POS': 'NOUN'}, '🎁': {'stdev': 0, 'variance': 0, 'mean': 5, 'median': 5, 'freq': 1, 'POS': 'PUNCT'}, 'defraudante': {'stdev': 0, 'variance': 0, 'mean': 1, 'median': 1, 'freq': 1, 'POS': 'NOUN'}, 'excelwnte': {'stdev': 0, 'variance': 0, 'mean': 5, 'median': 5, 'freq': 1, 'POS': 'NOUN'}, 'endomec': {'stdev': 0, 'variance': 0, 'mean': 5, 'median': 5, 'freq': 1, 'POS': 'NOUN'}, 'lovely': {'stdev': 0, 'variance': 0, 'mean': 5, 'median': 5, 'freq': 1, 'POS': 'NOUN'}, 'seguresncia': {'stdev': 0, 'variance': 0, 'mean': 5, 'median': 5, 'freq': 1, 'POS': 'NOUN'}, 'vacacil': {'stdev': 0, 'variance': 0, 'mean': 5, 'median': 5, 'freq': 1, 'POS': 'NOUN'}, 'cuarto': {'stdev': 0, 'variance': 0, 'mean': 5, 'median': 5, 'freq': 1, 'POS': 'ADJ'}, 'vermouth': {'stdev': 0, 'variance': 0, 'mean': 5, 'median': 5, 'freq': 1, 'POS': 'NOUN'}, 'maravillosooo': {'stdev': 0, 'variance': 0, 'mean': 5, 'median': 5, 'freq': 1, 'POS': 'NOUN'}, 'estético': {'stdev': 0, 'variance': 0, 'mean': 5, 'median': 5, 'freq': 1, 'POS': 'ADJ'}, 'acorde': {'stdev': 0, 'variance': 0, 'mean': 4, 'median': 4, 'freq': 1, 'POS': 'ADJ'}, 'memoria': {'stdev': 1.1547005383792515, 'variance': 1.3333333333333333, 'mean': 4.333333333333333, 'median': 5, 'freq': 3, 'POS': 'NOUN'}, 'hisstorico': {'stdev': 0, 'variance': 0, 'mean': 5, 'median': 5, 'freq': 1, 'POS': 'NOUN'}, 'esmeralda': {'stdev': 0, 'variance': 0, 'mean': 5, 'median': 5, 'freq': 1, 'POS': 'NOUN'}, 'walkathon': {'stdev': 0, 'variance': 0, 'mean': 4, 'median': 4, 'freq': 1, 'POS': 'NOUN'}, 'soberbio': {'stdev': 0, 'variance': 0, 'mean': 5, 'median': 5, 'freq': 1, 'POS': 'ADJ'}, 'almorzar': {'stdev': 0, 'variance': 0, 'mean': 5, 'median': 5, 'freq': 1, 'POS': 'VERB'}, 'errrrrrcelente': {'stdev': 0, 'variance': 0, 'mean': 5, 'median': 5, 'freq': 1, 'POS': 'NOUN'}, 'tener': {'stdev': 0, 'variance': 0, 'mean': 5, 'median': 5, 'freq': 1, 'POS': 'VERB'}, 'lungomare': {'stdev': 0, 'variance': 0, 'mean': 2, 'median': 2, 'freq': 1, 'POS': 'NOUN'}, 'imperdibile': {'stdev': 0, 'variance': 0, 'mean': 5, 'median': 5, 'freq': 1, 'POS': 'NOUN'}, 'cementerio': {'stdev': 0, 'variance': 0, 'mean': 5, 'median': 5, 'freq': 1, 'POS': 'NOUN'}, 'majestic': {'stdev': 0.0, 'variance': 0, 'mean': 5, 'median': 5.0, 'freq': 4, 'POS': 'NOUN'}, 'magnánimo': {'stdev': 0, 'variance': 0, 'mean': 5, 'median': 5, 'freq': 1, 'POS': 'ADJ'}, 'hipnotizante': {'stdev': 0.0, 'variance': 0, 'mean': 5, 'median': 5.0, 'freq': 2, 'POS': 'ADJ'}, 'grácias': {'stdev': 0, 'variance': 0, 'mean': 5, 'median': 5, 'freq': 1, 'POS': 'NOUN'}, 'wowwwww': {'stdev': 0.0, 'variance': 0, 'mean': 5, 'median': 5.0, 'freq': 2, 'POS': 'NOUN'}, 'hermosaaaaaa': {'stdev': 0, 'variance': 0, 'mean': 5, 'median': 5, 'freq': 1, 'POS': 'NOUN'}, 'impactar': {'stdev': 0, 'variance': 0, 'mean': 4, 'median': 4, 'freq': 1, 'POS': 'VERB'}, 'impresionate': {'stdev': 0.0, 'variance': 0, 'mean': 5, 'median': 5, 'freq': 3, 'POS': 'ADJ'}, 'ascensor': {'stdev': 0.7071067811865476, 'variance': 0.5, 'mean': 3.5, 'median': 3.5, 'freq': 2, 'POS': 'NOUN'}, 'recomendadisisisisisismo': {'stdev': 0, 'variance': 0, 'mean': 5, 'median': 5, 'freq': 1, 'POS': 'NOUN'}, 'alfonso': {'stdev': 0, 'variance': 0, 'mean': 5, 'median': 5, 'freq': 1, 'POS': 'NOUN'}, 'consejo': {'stdev': 1.4142135623730951, 'variance': 2, 'mean': 4, 'median': 4.0, 'freq': 2, 'POS': 'NOUN'}, 'información': {'stdev': 0.7071067811865476, 'variance': 0.5, 'mean': 4.5, 'median': 4.5, 'freq': 2, 'POS': 'NOUN'}, 'enriquecedor': {'stdev': 0.0, 'variance': 0, 'mean': 5, 'median': 5.0, 'freq': 2, 'POS': 'ADJ'}, 'positivo': {'stdev': 0.0, 'variance': 0, 'mean': 5, 'median': 5.0, 'freq': 4, 'POS': 'ADJ'}, 'deber': {'stdev': 0.5, 'variance': 0.25, 'mean': 4.75, 'median': 5.0, 'freq': 4, 'POS': 'NOUN'}, 'escultura': {'stdev': 0, 'variance': 0, 'mean': 5, 'median': 5, 'freq': 1, 'POS': 'NOUN'}, 'cervecera': {'stdev': 0, 'variance': 0, 'mean': 3, 'median': 3, 'freq': 1, 'POS': 'NOUN'}, 'planificacion': {'stdev': 0, 'variance': 0, 'mean': 4, 'median': 4, 'freq': 1, 'POS': 'NOUN'}, 'nacional': {'stdev': 1.0, 'variance': 1, 'mean': 4.5, 'median': 5.0, 'freq': 4, 'POS': 'ADJ'}, 'muybonito': {'stdev': 0, 'variance': 0, 'mean': 4, 'median': 4, 'freq': 1, 'POS': 'NOUN'}, 'dominguero': {'stdev': 0, 'variance': 0, 'mean': 3, 'median': 3, 'freq': 1, 'POS': 'NOUN'}, 'topicazo': {'stdev': 0, 'variance': 0, 'mean': 2, 'median': 2, 'freq': 1, 'POS': 'NOUN'}, 'fastuoso': {'stdev': 0, 'variance': 0, 'mean': 5, 'median': 5, 'freq': 1, 'POS': 'ADJ'}, 'revomendable': {'stdev': 0, 'variance': 0, 'mean': 5, 'median': 5, 'freq': 1, 'POS': 'ADJ'}, 'soñar': {'stdev': 0.0, 'variance': 0, 'mean': 5, 'median': 5, 'freq': 3, 'POS': 'VERB'}, 'cóctel': {'stdev': 0.0, 'variance': 0, 'mean': 5, 'median': 5, 'freq': 3, 'POS': 'NOUN'}, 'rigo': {'stdev': 0, 'variance': 0, 'mean': 5, 'median': 5, 'freq': 1, 'POS': 'NOUN'}, 'caropol': {'stdev': 0, 'variance': 0, 'mean': 2, 'median': 2, 'freq': 1, 'POS': 'NOUN'}, 'almierzo': {'stdev': 0.0, 'variance': 0, 'mean': 5, 'median': 5, 'freq': 3, 'POS': 'NOUN'}, 'espesctacular': {'stdev': 0, 'variance': 0, 'mean': 5, 'median': 5, 'freq': 1, 'POS': 'NOUN'}, 'increibke': {'stdev': 0, 'variance': 0, 'mean': 5, 'median': 5, 'freq': 1, 'POS': 'NOUN'}, 'antojo': {'stdev': 0.0, 'variance': 0, 'mean': 5, 'median': 5.0, 'freq': 2, 'POS': 'NOUN'}, 'visítalo': {'stdev': 0.7071067811865476, 'variance': 0.5, 'mean': 3.5, 'median': 3.5, 'freq': 2, 'POS': 'INTJ'}, 'paulina': {'stdev': 0, 'variance': 0, 'mean': 3, 'median': 3, 'freq': 1, 'POS': 'NOUN'}, 'modernidad': {'stdev': 0.5, 'variance': 0.25, 'mean': 4.75, 'median': 5.0, 'freq': 4, 'POS': 'NOUN'}, 'estrella': {'stdev': 1.1547005383792515, 'variance': 1.3333333333333333, 'mean': 4.333333333333333, 'median': 5, 'freq': 3, 'POS': 'NOUN'}, 'excelenete': {'stdev': 0, 'variance': 0, 'mean': 5, 'median': 5, 'freq': 1, 'POS': 'NOUN'}, 'exoeriencia': {'stdev': 0, 'variance': 0, 'mean': 5, 'median': 5, 'freq': 1, 'POS': 'NOUN'}, 'mezclado': {'stdev': 0, 'variance': 0, 'mean': 3, 'median': 3, 'freq': 1, 'POS': 'ADJ'}, 'más': {'stdev': 0, 'variance': 0, 'mean': 5, 'median': 5, 'freq': 1, 'POS': 'ADV'}, 'simpatico': {'stdev': 1.4142135623730951, 'variance': 2, 'mean': 4, 'median': 4.0, 'freq': 2, 'POS': 'ADJ'}, 'tripadvisor': {'stdev': 0, 'variance': 0, 'mean': 5, 'median': 5, 'freq': 1, 'POS': 'NOUN'}, 'planetario': {'stdev': 0, 'variance': 0, 'mean': 4, 'median': 4, 'freq': 1, 'POS': 'NOUN'}, 'interesantisimo': {'stdev': 0.0, 'variance': 0, 'mean': 5, 'median': 5, 'freq': 3, 'POS': 'ADJ'}, 'viacrucis': {'stdev': 0, 'variance': 0, 'mean': 5, 'median': 5, 'freq': 1, 'POS': 'NOUN'}, 'desigual': {'stdev': 0, 'variance': 0, 'mean': 3, 'median': 3, 'freq': 1, 'POS': 'ADJ'}, 'multitud': {'stdev': 1.4142135623730951, 'variance': 2, 'mean': 4, 'median': 4.0, 'freq': 2, 'POS': 'NOUN'}, 'pan': {'stdev': 0, 'variance': 0, 'mean': 5, 'median': 5, 'freq': 1, 'POS': 'NOUN'}, 'hyatt-merida': {'stdev': 0, 'variance': 0, 'mean': 5, 'median': 5, 'freq': 1, 'POS': 'NOUN'}, 'malito': {'stdev': 0.0, 'variance': 0, 'mean': 2, 'median': 2.0, 'freq': 2, 'POS': 'NOUN'}, 'equipado': {'stdev': 0, 'variance': 0, 'mean': 4, 'median': 4, 'freq': 1, 'POS': 'ADJ'}, 'recomendaciòn': {'stdev': 0, 'variance': 0, 'mean': 5, 'median': 5, 'freq': 1, 'POS': 'NOUN'}, 'mr': {'stdev': 0.0, 'variance': 0, 'mean': 5, 'median': 5.0, 'freq': 2, 'POS': 'INTJ'}, 'controversial': {'stdev': 0.7071067811865476, 'variance': 0.5, 'mean': 3.5, 'median': 3.5, 'freq': 2, 'POS': 'ADJ'}, 'despampanante': {'stdev': 0, 'variance': 0, 'mean': 5, 'median': 5, 'freq': 1, 'POS': 'NOUN'}, 'muscera': {'stdev': 0, 'variance': 0, 'mean': 5, 'median': 5, 'freq': 1, 'POS': 'NOUN'}, 'guitarra': {'stdev': 0, 'variance': 0, 'mean': 5, 'median': 5, 'freq': 1, 'POS': 'NOUN'}, 'chuchería': {'stdev': 0, 'variance': 0, 'mean': 1, 'median': 1, 'freq': 1, 'POS': 'NOUN'}, 'empresario': {'stdev': 0.0, 'variance': 0, 'mean': 5, 'median': 5.0, 'freq': 2, 'POS': 'NOUN'}, 'visitala': {'stdev': 1.4142135623730951, 'variance': 2, 'mean': 4, 'median': 4.0, 'freq': 2, 'POS': 'NOUN'}, 'abundante': {'stdev': 1.4142135623730951, 'variance': 2, 'mean': 4, 'median': 4.0, 'freq': 2, 'POS': 'ADJ'}, 'barroco': {'stdev': 0, 'variance': 0, 'mean': 4, 'median': 4, 'freq': 1, 'POS': 'NOUN'}, 'sting': {'stdev': 0, 'variance': 0, 'mean': 5, 'median': 5, 'freq': 1, 'POS': 'NOUN'}, 'enigmatico': {'stdev': 0, 'variance': 0, 'mean': 5, 'median': 5, 'freq': 1, 'POS': 'ADJ'}, 'superlujoso': {'stdev': 0, 'variance': 0, 'mean': 5, 'median': 5, 'freq': 1, 'POS': 'ADJ'}, 'abuso': {'stdev': 2.1213203435596424, 'variance': 4.5, 'mean': 2.5, 'median': 2.5, 'freq': 2, 'POS': 'NOUN'}, 'sonora': {'stdev': 0, 'variance': 0, 'mean': 5, 'median': 5, 'freq': 1, 'POS': 'ADJ'}, 'cunpke': {'stdev': 0, 'variance': 0, 'mean': 5, 'median': 5, 'freq': 1, 'POS': 'NOUN'}, 'escapar': {'stdev': 0, 'variance': 0, 'mean': 1, 'median': 1, 'freq': 1, 'POS': 'VERB'}, 'perdido': {'stdev': 0, 'variance': 0, 'mean': 3, 'median': 3, 'freq': 1, 'POS': 'ADJ'}, 'insalubre': {'stdev': 0, 'variance': 0, 'mean': 1, 'median': 1, 'freq': 1, 'POS': 'ADJ'}, 'recamara': {'stdev': 0, 'variance': 0, 'mean': 5, 'median': 5, 'freq': 1, 'POS': 'VERB'}, 'favorita': {'stdev': 0, 'variance': 0, 'mean': 5, 'median': 5, 'freq': 1, 'POS': 'NOUN'}, 'wonderful': {'stdev': 0.0, 'variance': 0, 'mean': 5, 'median': 5.0, 'freq': 4, 'POS': 'NOUN'}, 'imperbible': {'stdev': 0, 'variance': 0, 'mean': 5, 'median': 5, 'freq': 1, 'POS': 'NOUN'}, 'beaufiful': {'stdev': 0, 'variance': 0, 'mean': 5, 'median': 5, 'freq': 1, 'POS': 'NOUN'}, 'respirable': {'stdev': 0, 'variance': 0, 'mean': 5, 'median': 5, 'freq': 1, 'POS': 'ADJ'}, 'visitainformal': {'stdev': 0, 'variance': 0, 'mean': 4, 'median': 4, 'freq': 1, 'POS': 'NOUN'}, 'chulisima': {'stdev': 0, 'variance': 0, 'mean': 5, 'median': 5, 'freq': 1, 'POS': 'NOUN'}, 'felipe': {'stdev': 0, 'variance': 0, 'mean': 5, 'median': 5, 'freq': 1, 'POS': 'NOUN'}, 'hacienda': {'stdev': 0.0, 'variance': 0, 'mean': 4, 'median': 4.0, 'freq': 2, 'POS': 'NOUN'}, 'delioso': {'stdev': 0, 'variance': 0, 'mean': 5, 'median': 5, 'freq': 1, 'POS': 'ADJ'}, 'elección': {'stdev': 0, 'variance': 0, 'mean': 5, 'median': 5, 'freq': 1, 'POS': 'NOUN'}, 'bienvenida': {'stdev': 0.0, 'variance': 0, 'mean': 5, 'median': 5, 'freq': 3, 'POS': 'NOUN'}, 'comidq': {'stdev': 0, 'variance': 0, 'mean': 5, 'median': 5, 'freq': 1, 'POS': 'NOUN'}, 'yacuna': {'stdev': 0.0, 'variance': 0, 'mean': 4, 'median': 4.0, 'freq': 2, 'POS': 'NOUN'}, 'emprendimiento': {'stdev': 0, 'variance': 0, 'mean': 5, 'median': 5, 'freq': 1, 'POS': 'NOUN'}, 'serena': {'stdev': 0.7071067811865476, 'variance': 0.5, 'mean': 4.5, 'median': 4.5, 'freq': 2, 'POS': 'NOUN'}, 'ceremonia': {'stdev': 0.7071067811865476, 'variance': 0.5, 'mean': 4.5, 'median': 4.5, 'freq': 2, 'POS': 'NOUN'}, 'magicooo': {'stdev': 0, 'variance': 0, 'mean': 4, 'median': 4, 'freq': 1, 'POS': 'NOUN'}, 'monserrate-bogota': {'stdev': 0, 'variance': 0, 'mean': 5, 'median': 5, 'freq': 1, 'POS': 'NOUN'}, 'elegido': {'stdev': 0, 'variance': 0, 'mean': 5, 'median': 5, 'freq': 1, 'POS': 'ADJ'}, 'devocional': {'stdev': 0, 'variance': 0, 'mean': 4, 'median': 4, 'freq': 1, 'POS': 'ADJ'}, 'laura': {'stdev': 0, 'variance': 0, 'mean': 5, 'median': 5, 'freq': 1, 'POS': 'NOUN'}, 'provincia': {'stdev': 0, 'variance': 0, 'mean': 4, 'median': 4, 'freq': 1, 'POS': 'NOUN'}, 'atemporal': {'stdev': 0, 'variance': 0, 'mean': 5, 'median': 5, 'freq': 1, 'POS': 'ADJ'}, 'embravecido': {'stdev': 0, 'variance': 0, 'mean': 4, 'median': 4, 'freq': 1, 'POS': 'ADJ'}, 'exlente': {'stdev': 0, 'variance': 0, 'mean': 5, 'median': 5, 'freq': 1, 'POS': 'NOUN'}, 'ecoturismo': {'stdev': 0.7071067811865476, 'variance': 0.5, 'mean': 4.5, 'median': 4.5, 'freq': 2, 'POS': 'NOUN'}, 'matacán': {'stdev': 0, 'variance': 0, 'mean': 5, 'median': 5, 'freq': 1, 'POS': 'NOUN'}, 'inicio': {'stdev': 0.7071067811865476, 'variance': 0.5, 'mean': 4.5, 'median': 4.5, 'freq': 2, 'POS': 'NOUN'}, 'copad': {'stdev': 0, 'variance': 0, 'mean': 5, 'median': 5, 'freq': 1, 'POS': 'NOUN'}, 'futuro': {'stdev': 0, 'variance': 0, 'mean': 5, 'median': 5, 'freq': 1, 'POS': 'NOUN'}, 'c': {'stdev': 1.7320508075688772, 'variance': 3, 'mean': 3.5, 'median': 4.0, 'freq': 4, 'POS': 'NOUN'}, 'menú': {'stdev': 0.7071067811865476, 'variance': 0.5, 'mean': 3.5, 'median': 3.5, 'freq': 2, 'POS': 'NOUN'}, 'capilla': {'stdev': 0, 'variance': 0, 'mean': 4, 'median': 4, 'freq': 1, 'POS': 'NOUN'}, 'anodadado': {'stdev': 0, 'variance': 0, 'mean': 5, 'median': 5, 'freq': 1, 'POS': 'ADJ'}, 'exceltente': {'stdev': 0, 'variance': 0, 'mean': 5, 'median': 5, 'freq': 1, 'POS': 'NOUN'}, 'canelazo': {'stdev': 0, 'variance': 0, 'mean': 4, 'median': 4, 'freq': 1, 'POS': 'NOUN'}, 'inconveniente': {'stdev': 0, 'variance': 0, 'mean': 3, 'median': 3, 'freq': 1, 'POS': 'NOUN'}, 'emboematico': {'stdev': 0, 'variance': 0, 'mean': 4, 'median': 4, 'freq': 1, 'POS': 'NOUN'}, 'pesimooooo': {'stdev': 0, 'variance': 0, 'mean': 1, 'median': 1, 'freq': 1, 'POS': 'NOUN'}, 'mvmvmvmv': {'stdev': 0, 'variance': 0, 'mean': 5, 'median': 5, 'freq': 1, 'POS': 'NOUN'}, 'travajo': {'stdev': 0, 'variance': 0, 'mean': 1, 'median': 1, 'freq': 1, 'POS': 'NOUN'}, 'botellon': {'stdev': 0, 'variance': 0, 'mean': 2, 'median': 2, 'freq': 1, 'POS': 'NOUN'}, 'doctor': {'stdev': 0.7071067811865476, 'variance': 0.5, 'mean': 4.5, 'median': 4.5, 'freq': 2, 'POS': 'NOUN'}, 'standard': {'stdev': 0, 'variance': 0, 'mean': 3, 'median': 3, 'freq': 1, 'POS': 'NOUN'}, 'clásico/chili': {'stdev': 0, 'variance': 0, 'mean': 5, 'median': 5, 'freq': 1, 'POS': 'NOUN'}, 'renovacion': {'stdev': 1.4142135623730951, 'variance': 2, 'mean': 3, 'median': 3.0, 'freq': 2, 'POS': 'NOUN'}, 'conocelo': {'stdev': 0, 'variance': 0, 'mean': 5, 'median': 5, 'freq': 1, 'POS': 'NOUN'}, 'casualidad': {'stdev': 0, 'variance': 0, 'mean': 5, 'median': 5, 'freq': 1, 'POS': 'NOUN'}, 'prioridad': {'stdev': 0, 'variance': 0, 'mean': 5, 'median': 5, 'freq': 1, 'POS': 'NOUN'}, 'varonil': {'stdev': 0, 'variance': 0, 'mean': 3, 'median': 3, 'freq': 1, 'POS': 'ADJ'}, 'refinado': {'stdev': 0, 'variance': 0, 'mean': 4, 'median': 4, 'freq': 1, 'POS': 'ADJ'}, 'luztopía': {'stdev': 0, 'variance': 0, 'mean': 5, 'median': 5, 'freq': 1, 'POS': 'NOUN'}, 'legendario': {'stdev': 0, 'variance': 0, 'mean': 5, 'median': 5, 'freq': 1, 'POS': 'NOUN'}, 'inglaterrible': {'stdev': 0, 'variance': 0, 'mean': 2, 'median': 2, 'freq': 1, 'POS': 'ADJ'}, 'evitar': {'stdev': 0.0, 'variance': 0, 'mean': 1, 'median': 1.0, 'freq': 8, 'POS': 'VERB'}, 'rag': {'stdev': 0, 'variance': 0, 'mean': 1, 'median': 1, 'freq': 1, 'POS': 'NOUN'}, 'pintozeca': {'stdev': 0, 'variance': 0, 'mean': 3, 'median': 3, 'freq': 1, 'POS': 'NOUN'}, 'catastrofico': {'stdev': 0, 'variance': 0, 'mean': 1, 'median': 1, 'freq': 1, 'POS': 'NOUN'}, 'pirata': {'stdev': 0, 'variance': 0, 'mean': 5, 'median': 5, 'freq': 1, 'POS': 'NOUN'}, 'movidito': {'stdev': 0, 'variance': 0, 'mean': 4, 'median': 4, 'freq': 1, 'POS': 'ADJ'}, 'solicitud': {'stdev': 0, 'variance': 0, 'mean': 5, 'median': 5, 'freq': 1, 'POS': 'NOUN'}, 'maravillosooooo': {'stdev': 0, 'variance': 0, 'mean': 5, 'median': 5, 'freq': 1, 'POS': 'NOUN'}, 'cosmopolita': {'stdev': 0.0, 'variance': 0, 'mean': 4, 'median': 4.0, 'freq': 2, 'POS': 'ADJ'}, 'folklorico': {'stdev': 0, 'variance': 0, 'mean': 4, 'median': 4, 'freq': 1, 'POS': 'ADJ'}, '\U0001faf6🏼': {'stdev': 0, 'variance': 0, 'mean': 5, 'median': 5, 'freq': 1, 'POS': 'PUNCT'}, 'desigualdad': {'stdev': 0, 'variance': 0, 'mean': 3, 'median': 3, 'freq': 1, 'POS': 'NOUN'}, 'porkcolombia': {'stdev': 0, 'variance': 0, 'mean': 5, 'median': 5, 'freq': 1, 'POS': 'NOUN'}, 'acción': {'stdev': 0, 'variance': 0, 'mean': 5, 'median': 5, 'freq': 1, 'POS': 'NOUN'}, 'toalla': {'stdev': 0.7071067811865476, 'variance': 0.5, 'mean': 2.5, 'median': 2.5, 'freq': 2, 'POS': 'NOUN'}, 'tianguis': {'stdev': 0, 'variance': 0, 'mean': 4, 'median': 4, 'freq': 1, 'POS': 'NOUN'}, 'e': {'stdev': 0.0, 'variance': 0, 'mean': 5, 'median': 5.0, 'freq': 2, 'POS': 'CCONJ'}, '👌🏻👌🏻': {'stdev': 0, 'variance': 0, 'mean': 5, 'median': 5, 'freq': 1, 'POS': 'PUNCT'}, 'mercadillo': {'stdev': 0, 'variance': 0, 'mean': 4, 'median': 4, 'freq': 1, 'POS': 'NOUN'}, 'bdh139': {'stdev': 0, 'variance': 0, 'mean': 5, 'median': 5, 'freq': 1, 'POS': 'NOUN'}, 'cubarrico': {'stdev': 0, 'variance': 0, 'mean': 5, 'median': 5, 'freq': 1, 'POS': 'NOUN'}, 'deterioro': {'stdev': 0, 'variance': 0, 'mean': 1, 'median': 1, 'freq': 1, 'POS': 'NOUN'}, 'desepcionado': {'stdev': 0.7071067811865476, 'variance': 0.5, 'mean': 2.5, 'median': 2.5, 'freq': 2, 'POS': 'ADJ'}, 'asociado': {'stdev': 0, 'variance': 0, 'mean': 5, 'median': 5, 'freq': 1, 'POS': 'ADJ'}, 'promoción': {'stdev': 0.0, 'variance': 0, 'mean': 4, 'median': 4.0, 'freq': 2, 'POS': 'NOUN'}, 'reserva': {'stdev': 0.5773502691896257, 'variance': 0.3333333333333333, 'mean': 4.5, 'median': 4.5, 'freq': 4, 'POS': 'NOUN'}, 'glamuroso': {'stdev': 0, 'variance': 0, 'mean': 4, 'median': 4, 'freq': 1, 'POS': 'ADJ'}, 'espectaular': {'stdev': 0.0, 'variance': 0, 'mean': 5, 'median': 5.0, 'freq': 2, 'POS': 'ADJ'}, 'factoría': {'stdev': 0, 'variance': 0, 'mean': 1, 'median': 1, 'freq': 1, 'POS': 'NOUN'}, 'bandera': {'stdev': 0, 'variance': 0, 'mean': 5, 'median': 5, 'freq': 1, 'POS': 'NOUN'}, 'ambivalencia': {'stdev': 0, 'variance': 0, 'mean': 3, 'median': 3, 'freq': 1, 'POS': 'NOUN'}, 'hurto': {'stdev': 0, 'variance': 0, 'mean': 2, 'median': 2, 'freq': 1, 'POS': 'NOUN'}, 'almuerzo-cena': {'stdev': 0, 'variance': 0, 'mean': 5, 'median': 5, 'freq': 1, 'POS': 'NOUN'}, 'vajilla': {'stdev': 0, 'variance': 0, 'mean': 4, 'median': 4, 'freq': 1, 'POS': 'NOUN'}, 'vecino': {'stdev': 0, 'variance': 0, 'mean': 4, 'median': 4, 'freq': 1, 'POS': 'NOUN'}, 'infalible': {'stdev': 0.0, 'variance': 0, 'mean': 5, 'median': 5.0, 'freq': 2, 'POS': 'ADJ'}, 'excelenye': {'stdev': 0, 'variance': 0, 'mean': 5, 'median': 5, 'freq': 1, 'POS': 'NOUN'}, 'impotencia': {'stdev': 0, 'variance': 0, 'mean': 1, 'median': 1, 'freq': 1, 'POS': 'NOUN'}, 'desepcion': {'stdev': 0.0, 'variance': 0, 'mean': 2, 'median': 2.0, 'freq': 2, 'POS': 'NOUN'}, 'insufrible': {'stdev': 0, 'variance': 0, 'mean': 1, 'median': 1, 'freq': 1, 'POS': 'ADJ'}, 'superrecomendado': {'stdev': 0, 'variance': 0, 'mean': 5, 'median': 5, 'freq': 1, 'POS': 'ADJ'}, 'perfect': {'stdev': 0, 'variance': 0, 'mean': 4, 'median': 4, 'freq': 1, 'POS': 'NOUN'}, 'experiencial': {'stdev': 0, 'variance': 0, 'mean': 5, 'median': 5, 'freq': 1, 'POS': 'ADJ'}, 'angélica': {'stdev': 0, 'variance': 0, 'mean': 5, 'median': 5, 'freq': 1, 'POS': 'NOUN'}, 'maltrato': {'stdev': 0, 'variance': 0, 'mean': 1, 'median': 1, 'freq': 1, 'POS': 'NOUN'}, 'clima': {'stdev': 0.5773502691896257, 'variance': 0.3333333333333333, 'mean': 3.6666666666666665, 'median': 4, 'freq': 3, 'POS': 'NOUN'}, 'erick': {'stdev': 0, 'variance': 0, 'mean': 5, 'median': 5, 'freq': 1, 'POS': 'NOUN'}, 'post-pandemia': {'stdev': 0, 'variance': 0, 'mean': 4, 'median': 4, 'freq': 1, 'POS': 'NOUN'}, 'gratificamente': {'stdev': 0, 'variance': 0, 'mean': 5, 'median': 5, 'freq': 1, 'POS': 'ADV'}, 'magnificente': {'stdev': 0, 'variance': 0, 'mean': 5, 'median': 5, 'freq': 1, 'POS': 'ADJ'}, 'castrpololicious': {'stdev': 0, 'variance': 0, 'mean': 5, 'median': 5, 'freq': 1, 'POS': 'NOUN'}, 'complacido': {'stdev': 0.0, 'variance': 0, 'mean': 5, 'median': 5.0, 'freq': 4, 'POS': 'ADJ'}, 'fallar': {'stdev': 0, 'variance': 0, 'mean': 2, 'median': 2, 'freq': 1, 'POS': 'VERB'}, 'superrrrrr': {'stdev': 0, 'variance': 0, 'mean': 5, 'median': 5, 'freq': 1, 'POS': 'NOUN'}, 'muybonita': {'stdev': 0, 'variance': 0, 'mean': 5, 'median': 5, 'freq': 1, 'POS': 'NOUN'}, 'refrescar': {'stdev': 0, 'variance': 0, 'mean': 4, 'median': 4, 'freq': 1, 'POS': 'VERB'}, 'evítelo': {'stdev': 0, 'variance': 0, 'mean': 1, 'median': 1, 'freq': 1, 'POS': 'NOUN'}, 'restlax': {'stdev': 0, 'variance': 0, 'mean': 4, 'median': 4, 'freq': 1, 'POS': 'NOUN'}, 'decpcionante': {'stdev': 0, 'variance': 0, 'mean': 1, 'median': 1, 'freq': 1, 'POS': 'NOUN'}, 'plazuela': {'stdev': 0, 'variance': 0, 'mean': 3, 'median': 3, 'freq': 1, 'POS': 'NOUN'}, 'simbolo': {'stdev': 0, 'variance': 0, 'mean': 5, 'median': 5, 'freq': 1, 'POS': 'NOUN'}, 'italia': {'stdev': 0, 'variance': 0, 'mean': 3, 'median': 3, 'freq': 1, 'POS': 'NOUN'}, 'majestusa': {'stdev': 0, 'variance': 0, 'mean': 5, 'median': 5, 'freq': 1, 'POS': 'NOUN'}, 'estraordinario': {'stdev': 0, 'variance': 0, 'mean': 5, 'median': 5, 'freq': 1, 'POS': 'ADJ'}, 'afartapobre': {'stdev': 0, 'variance': 0, 'mean': 2, 'median': 2, 'freq': 1, 'POS': 'NOUN'}, 'fin': {'stdev': 0.7071067811865476, 'variance': 0.5, 'mean': 4.5, 'median': 4.5, 'freq': 2, 'POS': 'NOUN'}, 'animalizante': {'stdev': 0, 'variance': 0, 'mean': 5, 'median': 5, 'freq': 1, 'POS': 'ADJ'}, 'herbalife': {'stdev': 0, 'variance': 0, 'mean': 5, 'median': 5, 'freq': 1, 'POS': 'NOUN'}, "tur'istico": {'stdev': 0, 'variance': 0, 'mean': 3, 'median': 3, 'freq': 1, 'POS': 'NOUN'}, 'ordinario': {'stdev': 0.0, 'variance': 0, 'mean': 3, 'median': 3.0, 'freq': 2, 'POS': 'ADJ'}, 'pinguino': {'stdev': 0, 'variance': 0, 'mean': 5, 'median': 5, 'freq': 1, 'POS': 'NOUN'}, 'aceptable**': {'stdev': 0, 'variance': 0, 'mean': 5, 'median': 5, 'freq': 1, 'POS': 'PUNCT'}, 'presentable': {'stdev': 0, 'variance': 0, 'mean': 4, 'median': 4, 'freq': 1, 'POS': 'ADJ'}, 'extraodinario': {'stdev': 0, 'variance': 0, 'mean': 5, 'median': 5, 'freq': 1, 'POS': 'NOUN'}, 'amenidad': {'stdev': 0, 'variance': 0, 'mean': 4, 'median': 4, 'freq': 1, 'POS': 'NOUN'}, 'sacrificio': {'stdev': 0, 'variance': 0, 'mean': 5, 'median': 5, 'freq': 1, 'POS': 'NOUN'}, 'aguantar': {'stdev': 0, 'variance': 0, 'mean': 4, 'median': 4, 'freq': 1, 'POS': 'VERB'}, 'impresionado': {'stdev': 0, 'variance': 0, 'mean': 5, 'median': 5, 'freq': 1, 'POS': 'ADJ'}, 'justito': {'stdev': 0.7071067811865476, 'variance': 0.5, 'mean': 2.5, 'median': 2.5, 'freq': 2, 'POS': 'ADJ'}, 'santuario': {'stdev': 0, 'variance': 0, 'mean': 5, 'median': 5, 'freq': 1, 'POS': 'NOUN'}, 'holaa': {'stdev': 0, 'variance': 0, 'mean': 5, 'median': 5, 'freq': 1, 'POS': 'NOUN'}, 'arquitectonico': {'stdev': 0, 'variance': 0, 'mean': 5, 'median': 5, 'freq': 1, 'POS': 'NOUN'}, 'skybar': {'stdev': 0, 'variance': 0, 'mean': 5, 'median': 5, 'freq': 1, 'POS': 'NOUN'}, 'execente': {'stdev': 0, 'variance': 0, 'mean': 5, 'median': 5, 'freq': 1, 'POS': 'NOUN'}, 'ignominia': {'stdev': 0, 'variance': 0, 'mean': 1, 'median': 1, 'freq': 1, 'POS': 'NOUN'}, 'chilaquil': {'stdev': 0, 'variance': 0, 'mean': 5, 'median': 5, 'freq': 1, 'POS': 'NOUN'}, 'vedado': {'stdev': 0, 'variance': 0, 'mean': 3, 'median': 3, 'freq': 1, 'POS': 'ADJ'}, 'cumpleño': {'stdev': 0, 'variance': 0, 'mean': 5, 'median': 5, 'freq': 1, 'POS': 'NOUN'}, 'mslecon': {'stdev': 0, 'variance': 0, 'mean': 5, 'median': 5, 'freq': 1, 'POS': 'NOUN'}, 'hermoao': {'stdev': 0, 'variance': 0, 'mean': 5, 'median': 5, 'freq': 1, 'POS': 'NOUN'}, 'ecxelente': {'stdev': 0, 'variance': 0, 'mean': 5, 'median': 5, 'freq': 1, 'POS': 'NOUN'}, '👌🏼': {'stdev': 0.7071067811865476, 'variance': 0.5, 'mean': 4.5, 'median': 4.5, 'freq': 2, 'POS': 'PUNCT'}, 'exclusivo': {'stdev': 0.0, 'variance': 0, 'mean': 5, 'median': 5.0, 'freq': 2, 'POS': 'ADJ'}, 'beela': {'stdev': 0, 'variance': 0, 'mean': 5, 'median': 5, 'freq': 1, 'POS': 'NOUN'}, 'instalación/propiedad': {'stdev': 0, 'variance': 0, 'mean': 5, 'median': 5, 'freq': 1, 'POS': 'NOUN'}, 'beautifulll': {'stdev': 0, 'variance': 0, 'mean': 4, 'median': 4, 'freq': 1, 'POS': 'NOUN'}, 'complicidad': {'stdev': 0.0, 'variance': 0, 'mean': 5, 'median': 5.0, 'freq': 2, 'POS': 'NOUN'}, 'antirelax': {'stdev': 0, 'variance': 0, 'mean': 2, 'median': 2, 'freq': 1, 'POS': 'NOUN'}, 'exelnete': {'stdev': 0, 'variance': 0, 'mean': 5, 'median': 5, 'freq': 1, 'POS': 'NOUN'}, 'carisisimo': {'stdev': 0, 'variance': 0, 'mean': 2, 'median': 2, 'freq': 1, 'POS': 'NOUN'}, 'deliiiiiiii': {'stdev': 0, 'variance': 0, 'mean': 5, 'median': 5, 'freq': 1, 'POS': 'NOUN'}, 'cosmovision': {'stdev': 0, 'variance': 0, 'mean': 5, 'median': 5, 'freq': 1, 'POS': 'NOUN'}, 'rapidez': {'stdev': 0, 'variance': 0, 'mean': 5, 'median': 5, 'freq': 1, 'POS': 'NOUN'}, 'audioguía': {'stdev': 0, 'variance': 0, 'mean': 5, 'median': 5, 'freq': 1, 'POS': 'NOUN'}, 'asfixiante': {'stdev': 0.7071067811865476, 'variance': 0.5, 'mean': 1.5, 'median': 1.5, 'freq': 2, 'POS': 'ADJ'}, 'recomandado': {'stdev': 0, 'variance': 0, 'mean': 5, 'median': 5, 'freq': 1, 'POS': 'ADJ'}, 'especacular': {'stdev': 0, 'variance': 0, 'mean': 5, 'median': 5, 'freq': 1, 'POS': 'NOUN'}, 'inconsistente': {'stdev': 0.0, 'variance': 0, 'mean': 3, 'median': 3.0, 'freq': 2, 'POS': 'ADJ'}, 'atico303': {'stdev': 0, 'variance': 0, 'mean': 5, 'median': 5, 'freq': 1, 'POS': 'NOUN'}, 'fauna': {'stdev': 0, 'variance': 0, 'mean': 5, 'median': 5, 'freq': 1, 'POS': 'NOUN'}, 'woooow': {'stdev': 0, 'variance': 0, 'mean': 5, 'median': 5, 'freq': 1, 'POS': 'INTJ'}, 'fachada': {'stdev': 0, 'variance': 0, 'mean': 3, 'median': 3, 'freq': 1, 'POS': 'NOUN'}, 'tienda': {'stdev': 0, 'variance': 0, 'mean': 5, 'median': 5, 'freq': 1, 'POS': 'NOUN'}, '--': {'stdev': 1.7320508075688772, 'variance': 3, 'mean': 4, 'median': 5, 'freq': 3, 'POS': 'PUNCT'}, 'interior': {'stdev': 0, 'variance': 0, 'mean': 5, 'median': 5, 'freq': 1, 'POS': 'NOUN'}, 'hbday': {'stdev': 0, 'variance': 0, 'mean': 5, 'median': 5, 'freq': 1, 'POS': 'NOUN'}, 'elena': {'stdev': 0, 'variance': 0, 'mean': 5, 'median': 5, 'freq': 1, 'POS': 'NOUN'}, 'caleche': {'stdev': 0, 'variance': 0, 'mean': 4, 'median': 4, 'freq': 1, 'POS': 'NOUN'}, 'angel': {'stdev': 0, 'variance': 0, 'mean': 5, 'median': 5, 'freq': 1, 'POS': 'NOUN'}, 'desastrosoooooo': {'stdev': 0, 'variance': 0, 'mean': 1, 'median': 1, 'freq': 1, 'POS': 'NOUN'}, 'exqusito': {'stdev': 0, 'variance': 0, 'mean': 5, 'median': 5, 'freq': 1, 'POS': 'NOUN'}, 'masivo': {'stdev': 0.7071067811865476, 'variance': 0.5, 'mean': 4.5, 'median': 4.5, 'freq': 2, 'POS': 'ADJ'}, 'espectacualar': {'stdev': 0, 'variance': 0, 'mean': 5, 'median': 5, 'freq': 1, 'POS': 'NOUN'}, 'pf': {'stdev': 0, 'variance': 0, 'mean': 1, 'median': 1, 'freq': 1, 'POS': 'NOUN'}, 'cubamor': {'stdev': 0, 'variance': 0, 'mean': 5, 'median': 5, 'freq': 1, 'POS': 'NOUN'}, 'drinks': {'stdev': 0, 'variance': 0, 'mean': 3, 'median': 3, 'freq': 1, 'POS': 'NOUN'}, 'iluminación': {'stdev': 0, 'variance': 0, 'mean': 4, 'median': 4, 'freq': 1, 'POS': 'NOUN'}, 'pandemia': {'stdev': 0, 'variance': 0, 'mean': 5, 'median': 5, 'freq': 1, 'POS': 'NOUN'}, 'lejos': {'stdev': 0, 'variance': 0, 'mean': 3, 'median': 3, 'freq': 1, 'POS': 'ADV'}, 'lpio': {'stdev': 0, 'variance': 0, 'mean': 5, 'median': 5, 'freq': 1, 'POS': 'NOUN'}, 'jhon': {'stdev': 0, 'variance': 0, 'mean': 5, 'median': 5, 'freq': 1, 'POS': 'NOUN'}, 'eficiente': {'stdev': 0, 'variance': 0, 'mean': 5, 'median': 5, 'freq': 1, 'POS': 'ADJ'}, 'facturación': {'stdev': 1.0, 'variance': 1, 'mean': 3, 'median': 3, 'freq': 3, 'POS': 'NOUN'}, 'repleto': {'stdev': 0.0, 'variance': 0, 'mean': 3, 'median': 3, 'freq': 3, 'POS': 'ADJ'}, 'ggg': {'stdev': 0, 'variance': 0, 'mean': 5, 'median': 5, 'freq': 1, 'POS': 'NOUN'}, 'excecional': {'stdev': 0, 'variance': 0, 'mean': 5, 'median': 5, 'freq': 1, 'POS': 'ADJ'}, 'puerto/canal': {'stdev': 0, 'variance': 0, 'mean': 3, 'median': 3, 'freq': 1, 'POS': 'NOUN'}, 'inevitable': {'stdev': 0, 'variance': 0, 'mean': 5, 'median': 5, 'freq': 1, 'POS': 'ADJ'}, 'reconstruccion': {'stdev': 0, 'variance': 0, 'mean': 4, 'median': 4, 'freq': 1, 'POS': 'NOUN'}, 'lindoooo': {'stdev': 0.7071067811865476, 'variance': 0.5, 'mean': 4.5, 'median': 4.5, 'freq': 2, 'POS': 'NOUN'}, 'portero': {'stdev': 0, 'variance': 0, 'mean': 5, 'median': 5, 'freq': 1, 'POS': 'NOUN'}, 'chulissimo': {'stdev': 0, 'variance': 0, 'mean': 5, 'median': 5, 'freq': 1, 'POS': 'NOUN'}, 'correr': {'stdev': 0, 'variance': 0, 'mean': 1, 'median': 1, 'freq': 1, 'POS': 'VERB'}, 'marabillosa': {'stdev': 0, 'variance': 0, 'mean': 5, 'median': 5, 'freq': 1, 'POS': 'NOUN'}, 'óptimo': {'stdev': 0, 'variance': 0, 'mean': 4, 'median': 4, 'freq': 1, 'POS': 'ADJ'}, 'desordenado': {'stdev': 0, 'variance': 0, 'mean': 2, 'median': 2, 'freq': 1, 'POS': 'ADJ'}, 'prolijo': {'stdev': 0.7071067811865476, 'variance': 0.5, 'mean': 3.5, 'median': 3.5, 'freq': 2, 'POS': 'ADJ'}, 'imlresionante': {'stdev': 0, 'variance': 0, 'mean': 5, 'median': 5, 'freq': 1, 'POS': 'ADJ'}, 'oldfashioned': {'stdev': 0, 'variance': 0, 'mean': 2, 'median': 2, 'freq': 1, 'POS': 'NOUN'}, '#juegosdeportivosnacionales': {'stdev': 0, 'variance': 0, 'mean': 5, 'median': 5, 'freq': 1, 'POS': 'NOUN'}, 'inmesa': {'stdev': 0, 'variance': 0, 'mean': 5, 'median': 5, 'freq': 1, 'POS': 'NOUN'}, 'reformado': {'stdev': 0, 'variance': 0, 'mean': 4, 'median': 4, 'freq': 1, 'POS': 'ADJ'}, 'accesible': {'stdev': 0.7071067811865476, 'variance': 0.5, 'mean': 4.5, 'median': 4.5, 'freq': 2, 'POS': 'ADJ'}, 'inexplicable': {'stdev': 0.0, 'variance': 0, 'mean': 5, 'median': 5.0, 'freq': 2, 'POS': 'ADJ'}, 'ayb': {'stdev': 0, 'variance': 0, 'mean': 3, 'median': 3, 'freq': 1, 'POS': 'NOUN'}, 'miserable': {'stdev': 0, 'variance': 0, 'mean': 1, 'median': 1, 'freq': 1, 'POS': 'ADJ'}, 'abismal': {'stdev': 0, 'variance': 0, 'mean': 1, 'median': 1, 'freq': 1, 'POS': 'ADJ'}, 'convivio': {'stdev': 0.0, 'variance': 0, 'mean': 5, 'median': 5, 'freq': 3, 'POS': 'NOUN'}, 'st': {'stdev': 0, 'variance': 0, 'mean': 5, 'median': 5, 'freq': 1, 'POS': 'NOUN'}, 'teleférico/funicular': {'stdev': 0, 'variance': 0, 'mean': 3, 'median': 3, 'freq': 1, 'POS': 'NOUN'}, 'hermsoo': {'stdev': 0, 'variance': 0, 'mean': 4, 'median': 4, 'freq': 1, 'POS': 'NOUN'}, 'desiluciòn': {'stdev': 0, 'variance': 0, 'mean': 3, 'median': 3, 'freq': 1, 'POS': 'NOUN'}, 'excecelente': {'stdev': 0, 'variance': 0, 'mean': 5, 'median': 5, 'freq': 1, 'POS': 'NOUN'}, 'valorar': {'stdev': 0, 'variance': 0, 'mean': 4, 'median': 4, 'freq': 1, 'POS': 'VERB'}, 'mobiliario': {'stdev': 0, 'variance': 0, 'mean': 5, 'median': 5, 'freq': 1, 'POS': 'NOUN'}, 'llevar': {'stdev': 0, 'variance': 0, 'mean': 5, 'median': 5, 'freq': 1, 'POS': 'VERB'}, 'imponencia': {'stdev': 0.0, 'variance': 0, 'mean': 5, 'median': 5.0, 'freq': 2, 'POS': 'NOUN'}, 'g': {'stdev': 0.7071067811865476, 'variance': 0.5, 'mean': 4.5, 'median': 4.5, 'freq': 2, 'POS': 'NOUN'}, 'impredible': {'stdev': 0.7071067811865476, 'variance': 0.5, 'mean': 4.5, 'median': 4.5, 'freq': 2, 'POS': 'ADJ'}, 'descepcionado': {'stdev': 0, 'variance': 0, 'mean': 3, 'median': 3, 'freq': 1, 'POS': 'ADJ'}, 'arqueologia': {'stdev': 0, 'variance': 0, 'mean': 5, 'median': 5, 'freq': 1, 'POS': 'NOUN'}, 'desayunar': {'stdev': 0.7071067811865476, 'variance': 0.5, 'mean': 4.5, 'median': 4.5, 'freq': 2, 'POS': 'VERB'}, 'saborcitocorazon': {'stdev': 0.0, 'variance': 0, 'mean': 5, 'median': 5.0, 'freq': 2, 'POS': 'NOUN'}, 'paseito': {'stdev': 0, 'variance': 0, 'mean': 4, 'median': 4, 'freq': 1, 'POS': 'NOUN'}, 'incorformidad': {'stdev': 0, 'variance': 0, 'mean': 2, 'median': 2, 'freq': 1, 'POS': 'NOUN'}, 'desayuno/almuerzo': {'stdev': 0, 'variance': 0, 'mean': 5, 'median': 5, 'freq': 1, 'POS': 'NOUN'}, 'holaaaa': {'stdev': 0, 'variance': 0, 'mean': 5, 'median': 5, 'freq': 1, 'POS': 'INTJ'}, 'aristocrático': {'stdev': 0, 'variance': 0, 'mean': 5, 'median': 5, 'freq': 1, 'POS': 'ADJ'}, 'evaluacion': {'stdev': 0, 'variance': 0, 'mean': 3, 'median': 3, 'freq': 1, 'POS': 'NOUN'}, 'ganga': {'stdev': 0, 'variance': 0, 'mean': 5, 'median': 5, 'freq': 1, 'POS': 'NOUN'}, 'vacaviones': {'stdev': 0, 'variance': 0, 'mean': 5, 'median': 5, 'freq': 1, 'POS': 'NOUN'}, 'precio': {'stdev': 0, 'variance': 0, 'mean': 5, 'median': 5, 'freq': 1, 'POS': 'NOUN'}, 'combinación': {'stdev': 0, 'variance': 0, 'mean': 5, 'median': 5, 'freq': 1, 'POS': 'NOUN'}, 'respeto': {'stdev': 0, 'variance': 0, 'mean': 5, 'median': 5, 'freq': 1, 'POS': 'NOUN'}, 'jurisgool': {'stdev': 0, 'variance': 0, 'mean': 5, 'median': 5, 'freq': 1, 'POS': 'NOUN'}, 'maginifico': {'stdev': 0, 'variance': 0, 'mean': 5, 'median': 5, 'freq': 1, 'POS': 'NOUN'}, 'excelenteeee': {'stdev': 0, 'variance': 0, 'mean': 5, 'median': 5, 'freq': 1, 'POS': 'NOUN'}, '#snowkind': {'stdev': 0, 'variance': 0, 'mean': 5, 'median': 5, 'freq': 1, 'POS': 'NOUN'}, 'pintoresco/cultural': {'stdev': 0, 'variance': 0, 'mean': 5, 'median': 5, 'freq': 1, 'POS': 'NOUN'}, 'corralito': {'stdev': 0, 'variance': 0, 'mean': 5, 'median': 5, 'freq': 1, 'POS': 'NOUN'}, 'concejo': {'stdev': 0, 'variance': 0, 'mean': 5, 'median': 5, 'freq': 1, 'POS': 'NOUN'}, 'retornar': {'stdev': 0, 'variance': 0, 'mean': 5, 'median': 5, 'freq': 1, 'POS': 'VERB'}, 'extenuante': {'stdev': 0, 'variance': 0, 'mean': 3, 'median': 3, 'freq': 1, 'POS': 'ADJ'}, '@seratta': {'stdev': 0, 'variance': 0, 'mean': 5, 'median': 5, 'freq': 1, 'POS': 'PROPN'}, 'imperdível': {'stdev': 0, 'variance': 0, 'mean': 5, 'median': 5, 'freq': 1, 'POS': 'NOUN'}, 'caprichoso': {'stdev': 0, 'variance': 0, 'mean': 5, 'median': 5, 'freq': 1, 'POS': 'ADJ'}, 'indudable': {'stdev': 0, 'variance': 0, 'mean': 5, 'median': 5, 'freq': 1, 'POS': 'ADJ'}, 'sobriedad': {'stdev': 1.4142135623730951, 'variance': 2, 'mean': 4, 'median': 4.0, 'freq': 2, 'POS': 'NOUN'}, 'gustar': {'stdev': 0, 'variance': 0, 'mean': 4, 'median': 4, 'freq': 1, 'POS': 'VERB'}, 'ejercitarce': {'stdev': 0, 'variance': 0, 'mean': 5, 'median': 5, 'freq': 1, 'POS': 'NOUN'}, 'simpl': {'stdev': 0, 'variance': 0, 'mean': 3, 'median': 3, 'freq': 1, 'POS': 'NOUN'}, 'ùnica': {'stdev': 0, 'variance': 0, 'mean': 5, 'median': 5, 'freq': 1, 'POS': 'NOUN'}, 'sccot': {'stdev': 0, 'variance': 0, 'mean': 5, 'median': 5, 'freq': 1, 'POS': 'NOUN'}, 'cuentero': {'stdev': 0, 'variance': 0, 'mean': 5, 'median': 5, 'freq': 1, 'POS': 'NOUN'}, 'mejestuoso': {'stdev': 0, 'variance': 0, 'mean': 5, 'median': 5, 'freq': 1, 'POS': 'ADJ'}, 'antiquísimo': {'stdev': 0, 'variance': 0, 'mean': 5, 'median': 5, 'freq': 1, 'POS': 'ADJ'}, 'apagón': {'stdev': 0, 'variance': 0, 'mean': 1, 'median': 1, 'freq': 1, 'POS': 'NOUN'}, 'excéntrico': {'stdev': 0.7071067811865476, 'variance': 0.5, 'mean': 4.5, 'median': 4.5, 'freq': 2, 'POS': 'ADJ'}, 'pulpo': {'stdev': 0, 'variance': 0, 'mean': 5, 'median': 5, 'freq': 1, 'POS': 'NOUN'}, 'organización': {'stdev': 0.7071067811865476, 'variance': 0.5, 'mean': 4.5, 'median': 4.5, 'freq': 2, 'POS': 'NOUN'}, 'safa': {'stdev': 0, 'variance': 0, 'mean': 3, 'median': 3, 'freq': 1, 'POS': 'NOUN'}, 'depresion': {'stdev': 0, 'variance': 0, 'mean': 2, 'median': 2, 'freq': 1, 'POS': 'NOUN'}, 'hamburguesomano': {'stdev': 0, 'variance': 0, 'mean': 5, 'median': 5, 'freq': 1, 'POS': 'NOUN'}, 'relajantr': {'stdev': 0, 'variance': 0, 'mean': 5, 'median': 5, 'freq': 1, 'POS': 'NOUN'}, 'didactico': {'stdev': 0, 'variance': 0, 'mean': 5, 'median': 5, 'freq': 1, 'POS': 'ADJ'}, 'monstruosidad': {'stdev': 0, 'variance': 0, 'mean': 3, 'median': 3, 'freq': 1, 'POS': 'NOUN'}, 'hyatt': {'stdev': 0.7071067811865476, 'variance': 0.5, 'mean': 4.5, 'median': 4.5, 'freq': 2, 'POS': 'NOUN'}, 'visitaclásica': {'stdev': 0, 'variance': 0, 'mean': 4, 'median': 4, 'freq': 1, 'POS': 'NOUN'}, 'gordito': {'stdev': 0.0, 'variance': 0, 'mean': 5, 'median': 5.0, 'freq': 2, 'POS': 'ADJ'}, 'ruta': {'stdev': 0, 'variance': 0, 'mean': 4, 'median': 4, 'freq': 1, 'POS': 'NOUN'}, 'esceptional': {'stdev': 0, 'variance': 0, 'mean': 5, 'median': 5, 'freq': 1, 'POS': 'NOUN'}, 'chichen=perfeccion': {'stdev': 0, 'variance': 0, 'mean': 4, 'median': 4, 'freq': 1, 'POS': 'NOUN'}, 'exquisitez': {'stdev': 0, 'variance': 0, 'mean': 5, 'median': 5, 'freq': 1, 'POS': 'NOUN'}, 'colosal': {'stdev': 0.7071067811865476, 'variance': 0.5, 'mean': 4.5, 'median': 4.5, 'freq': 2, 'POS': 'ADJ'}, 'gaucho': {'stdev': 0, 'variance': 0, 'mean': 4, 'median': 4, 'freq': 1, 'POS': 'NOUN'}, 'solera': {'stdev': 0, 'variance': 0, 'mean': 3, 'median': 3, 'freq': 1, 'POS': 'NOUN'}, 'luz': {'stdev': 0, 'variance': 0, 'mean': 5, 'median': 5, 'freq': 1, 'POS': 'NOUN'}, 'excelento': {'stdev': 0.0, 'variance': 0, 'mean': 5, 'median': 5.0, 'freq': 2, 'POS': 'ADJ'}, 'conford': {'stdev': 0, 'variance': 0, 'mean': 4, 'median': 4, 'freq': 1, 'POS': 'NOUN'}, 'puerta': {'stdev': 1.4142135623730951, 'variance': 2, 'mean': 4, 'median': 4.0, 'freq': 2, 'POS': 'NOUN'}, 'dibrevslorado': {'stdev': 0, 'variance': 0, 'mean': 4, 'median': 4, 'freq': 1, 'POS': 'NOUN'}, 'ancestro': {'stdev': 0.0, 'variance': 0, 'mean': 5, 'median': 5.0, 'freq': 2, 'POS': 'NOUN'}, 'mola': {'stdev': 0, 'variance': 0, 'mean': 4, 'median': 4, 'freq': 1, 'POS': 'NOUN'}, 'diazyasel': {'stdev': 0, 'variance': 0, 'mean': 1, 'median': 1, 'freq': 1, 'POS': 'NOUN'}, 'hazlo': {'stdev': 0, 'variance': 0, 'mean': 5, 'median': 5, 'freq': 1, 'POS': 'NOUN'}, 'ecelente': {'stdev': 0.0, 'variance': 0, 'mean': 5, 'median': 5, 'freq': 3, 'POS': 'NOUN'}, 'cumpleanos': {'stdev': 0, 'variance': 0, 'mean': 5, 'median': 5, 'freq': 1, 'POS': 'NOUN'}, 'mayapan': {'stdev': 0.7071067811865476, 'variance': 0.5, 'mean': 4.5, 'median': 4.5, 'freq': 2, 'POS': 'NOUN'}, 'agosto': {'stdev': 0, 'variance': 0, 'mean': 5, 'median': 5, 'freq': 1, 'POS': 'NOUN'}, 'expléndido': {'stdev': 0, 'variance': 0, 'mean': 4, 'median': 4, 'freq': 1, 'POS': 'ADJ'}, 'cabaret': {'stdev': 0.7071067811865476, 'variance': 0.5, 'mean': 4.5, 'median': 4.5, 'freq': 2, 'POS': 'NOUN'}, 'aweinspiring': {'stdev': 0, 'variance': 0, 'mean': 5, 'median': 5, 'freq': 1, 'POS': 'NOUN'}, 'íconico': {'stdev': 0, 'variance': 0, 'mean': 5, 'median': 5, 'freq': 1, 'POS': 'NOUN'}, 'lacantinala15': {'stdev': 0, 'variance': 0, 'mean': 5, 'median': 5, 'freq': 1, 'POS': 'NOUN'}, '#todossomoselba': {'stdev': 0, 'variance': 0, 'mean': 5, 'median': 5, 'freq': 1, 'POS': 'NOUN'}, 'apantallante': {'stdev': 0, 'variance': 0, 'mean': 5, 'median': 5, 'freq': 1, 'POS': 'NOUN'}, 'dely': {'stdev': 0, 'variance': 0, 'mean': 5, 'median': 5, 'freq': 1, 'POS': 'NOUN'}, 'constructivo': {'stdev': 0, 'variance': 0, 'mean': 5, 'median': 5, 'freq': 1, 'POS': 'ADJ'}, 'overpriced': {'stdev': 0, 'variance': 0, 'mean': 4, 'median': 4, 'freq': 1, 'POS': 'NOUN'}, 'sobrio': {'stdev': 0, 'variance': 0, 'mean': 4, 'median': 4, 'freq': 1, 'POS': 'ADJ'}, 'horno3': {'stdev': 0, 'variance': 0, 'mean': 5, 'median': 5, 'freq': 1, 'POS': 'NOUN'}, 'molestar': {'stdev': 0, 'variance': 0, 'mean': 3, 'median': 3, 'freq': 1, 'POS': 'VERB'}, 'superinteresante': {'stdev': 0, 'variance': 0, 'mean': 4, 'median': 4, 'freq': 1, 'POS': 'ADJ'}, 'auto': {'stdev': 0, 'variance': 0, 'mean': 5, 'median': 5, 'freq': 1, 'POS': 'NOUN'}, 'peregrinación': {'stdev': 0, 'variance': 0, 'mean': 4, 'me
[truncated: 80,962 more chars]
