# Supplementary material for: Unveiling factors influencing judgment variation in sentiment analysis with natural language processing and statistics
Source: PLoS One. 2024 May 31;19(5):e0304201. doi: 10.1371/journal.pone.0304201 (PMC11142521; doi:10.1371/journal.pone.0304201)
Supplement: S2 File — (TXT) [file pone.0304201.s002.txt]

Dictionary_Long titles without negation with raw polarity numbers and with statistics

Dictionary with raw polarity numbers:
{"lindo": [5, 4, 5, 5, 5, 4, 5, 2, 4, 5, 4, 5, 3, 5, 4, 3, 3, 5, 3, 4, 5, 4, 5, 3, 4, 4, 5, 5, 3, 4, 5, 5, 4, 5, 5, 5, 5, 4, 5, 3, 5, 5, 4, 4, 5, 5, 5, 4, 4, 5, 5, 4, 3, 4, 5, 5, 3, 3, 3, 5, 4, 5, 5, 3, 3, 5, 5, 5, 5, 5, 5, 5, 3, 5, 5, 4, 5, 4, 4, 3, 5, 5, 4, 5, 5, 5, 4, 5, 4, 4, 5, 4, 5, 5, 4, 5, 4, 5, 5, 5, 4, 3, 3, 4, 4, 5, 4, 5, 5, 5, 4, 4, 4, 4, 4, 5, 3, 4, 5, 5, 3, 5, 5, 4, 3, 3, 4, 4, 5, 5, 4, 4, 4, 4, 5, 3, 4, 4, 5, 5, 4, 4, 5, 5, 4, 5, 2, 5, 5, 4, 4, 4, 4, 4, 4, 5, 5, 4, 4, 5, 4, 5, 5, 5, 3, 5, 4, 4, 4, 4, 5, 5, 4, 3, 4, 5, 4, 5, 4, 5, 5, 5, 4, 5, 3, 4, 5, 4, 5, 5, 5, 4, 4, 4, 3, 5, 4, 4, 4, 5, 5, 4, 4, 4, 3, 4, 4, 5, 4, 5, 4, 4, 4, 4, 3, 4, 4, 4, 5, 4, 5, 4, 4, 4, 5, 5, 4, 4, 4, 5, 5, 4, 4, 4, 4, 4, 5, 5, 4, 4, 5, 5, 2, 5, 3, 4, 4, 3, 4, 5, 5, 3, 4, 5, 3, 5, 5, 4, 4, 4, 4, 5, 5, 4, 4, 5, 5, 3, 3, 4, 5, 4, 4, 5, 4, 5, 4, 5, 4, 4, 4, 4, 5, 4, 4, 4, 4, 4, 5, 5, 5, 4, 5, 3, 4, 5, 4, 4, 4, 4, 5, 5, 5, 4, 5, 5, 4, 5, 5, 3, 5, 5, 5, 5, 5, 4, 5, 4, 5, 5, 5, 3, 3, 4, 5, 5, 5, 4, 5, 5, 5, 5, 5, 5, 3, 5, 5, 4, 4, 5, 3, 5, 5, 5, 4, 4, 5, 5, 4, 5, 5, 5, 5, 5, 4, 4, 4, 4, 5, 5, 4, 4, 5, 4, 4, 4, 5, 3, 4, 5, 5, 4, 4, 4, 4, 4, 4, 4, 5, 5, 5, 4, 5, 5, 4, 4, 4, 3, 4, 4, 3, 5, 5, 5, 4, 4, 4, 5, 4, 5, 4, 4, 5, 5, 5, 4, 4, 5, 4, 4, 4, 3, 3, 5, 4, 5, 5, 4, 5, 5, 4, 4, 4, 5, 5, 4, 5, 3, 5, 4, 5, 5, 4, 3, 3, 5, 5, 4, 3, 4, 5, 5, 5, 4, 4, 5, 5, 4, 5, 3, 4, 4, 5, 4, 5, 4, 4, 4, 4, 5, 5, 5, 5, 5, 4, 4, 5, 4, 4, 5, 5, 5, 4, 4, 5, 4, 5, 4, 3, 3, 5, 4, 4, 3, 5, 4, 5, 4, 4, 5, 5, 4, 5, 4, 3, 4, 4, 4, 5, 4, 5, 4, 4, 3, 4, 4, 5, 4, 5, 5, 4, 4, 2, 4, 5, 5, 4, 5, 4, 4, 4, 4, 5, 4, 4, 3, 3, 5, 5, 4, 4, 5, 5, 4, 3, 4, 5, 5, 3, 4, 5, 5, 2, 4, 5, 4, 5, 4, 4, 5, 5, 5, 4, 5, 5, 4, 4, 5, 5, 4, 4, 5, 4, 3, 3, 4, 5, 5, 4, 4, 5, 5, 5, 5, 4, 4, 4, 4, 3, 4, 3, 3, 4, 3, 4, 4, 5, 4, 2, 5, 5, 4, 4, 5, 4, 5, 5, 3, 4, 5, 4, 4, 5, 3, 4, 4, 4, 4, 4, 5, 5, 3, 5, 4, 5, 4, 3, 1, 4, 4, 5, 5, 4, 5, 5, 4, 5, 5, 3, 5, 5, 4, 4, 4, 5, 5, 4, 5, 4, 4, 5, 4, 4, 3, 5, 4, 4, 5, 5, 5, 4, 4, 4, 5, 4, 5, 4, 5, 5, 5, 5, 5, 5, 4, 4, 5, 4, 4, 5, 5, 5, 5, 4, 5, 4, 4, 4, 5, 5, 5, 3, 4, 5, 5, 3, 4, 4, 5, 5, 2, 4, 4, 3, 4, 4, 4, 4, 5, 5, 4, 5, 5, 5, 4, 4, 4, 5, 4, 3, 5, 5, 4, 4, 4, 5, 4, 5, 4, 4, 4, 5, 3, 4, 4, 4, 5, 5, 3, 5, 5, 4, 3, 5, 5, 4, 5, 5, 5, 4, 4, 5, 5, 3, 4, 5, 5, 5, 5, 5, 4, 5, 4, 4, 3, 5, 5, 5, 4, 5, 4, 4, 5, 5, 5, 4, 3, 5, 5, 4, 4, 4, 3, 5, 4, 4, 5, 4, 3, 4, 5, 5, 4, 5, 5, 4, 4, 5, 4, 5, 3, 4, 4, 5, 5, 5, 5, 4, 5, 5, 5, 3, 3, 5, 4, 5, 5, 5, 5, 4, 5, 5, 5, 5, 5, 5, 5, 4, 2, 4, 5, 3, 5, 5, 5, 3, 4, 5, 5, 5, 5, 4, 4, 4, 5, 5, 5, 3, 5, 3, 4, 4, 5, 4, 5, 4, 4, 4, 5, 5, 5, 3, 5, 5, 5, 4, 4, 5, 4, 3, 4, 4, 5, 3, 3, 5, 5, 5, 4, 5, 5, 4, 5, 5, 5, 4, 4, 5, 4, 5, 4, 5, 5, 4, 5, 4, 5, 4, 3, 4, 5, 5, 4, 5, 5, 5, 4, 3, 4, 4, 5, 3, 5, 5, 3, 5, 5, 4, 5, 4, 5, 5, 5, 4, 3, 4, 4, 5, 4, 4, 4, 4, 5, 5, 5, 5, 5, 4, 4, 3, 4, 4, 5, 3, 5, 4, 5, 4, 4, 5, 3, 3, 4, 3, 5, 4, 4, 4, 5, 4, 4, 4, 5, 5, 4, 4, 5, 4, 5, 5, 5, 4, 5, 5, 4, 4, 4, 3, 5, 3, 3, 4, 5, 4, 4, 3, 3, 5, 5, 4, 3, 4, 5, 4, 3, 5, 5, 3, 5, 5, 5, 5, 5, 5, 4, 5, 5, 5, 5, 5, 4, 4, 5, 5, 5, 5, 5, 5, 5, 4, 5, 4, 4, 4, 5, 3, 4, 5, 4, 3, 5, 5, 4, 4, 4, 4, 5, 3, 5, 3, 4, 5, 4, 4, 5, 4, 5, 4, 5, 4, 5, 5, 4, 4, 3, 5, 4, 4, 5, 4, 4, 4, 4, 4, 3, 4, 4, 5, 5, 5, 4, 4, 5, 4, 4, 4, 4, 5, 3, 4, 5, 4, 5, 5, 4, 5, 4, 5, 5, 4, 4, 5, 4, 5, 5, 5, 4, 5, 5, 5, 5, 4, 5, 4, 4, 4, 4, 4, 4, 4, 4, 4, 5, 4, 5, 4, 4, 4, 4, 5, 5, 3, 5, 5, 3, 5, 4, 4, 4, 5, 4, 4, 3, 4, 5, 4, 5, 4, 3, 3, 5, 5, 4, 5, 5, 4, 4, 5, 4, 5, 3, 4, 5, 5, 5, 4, 4, 5, 4, 4, 4, 5, 5, 3, 5, 3, 4, 5, 5, 3, 5, 4, 5, 5, 4, 5, 4, 4, 5, 4, 4, 4, 4, 5, 5, 4, 5, 5, 5, 4, 5, 4, 3, 5, 4, 4, 4, 5, 5, 5, 5, 4, 5, 4, 4, 5, 5, 4, 5, 5, 5, 5, 5, 5, 5, 5, 5, 5, 4, 5, 5, 5, 4, 5, 5, 4, 5, 5, 5, 5, 5, 4, 4, 5, 4, 5, 3, 5, 4, 4, 5, 4, 5, 5, 4, 4, 4, 4, 4, 5, 4, 4, 4, 5, 4, 5, 5, 5, 4, 5, 4, 5, 4, 5, 5, 4, 4, 4, 4, 5, 4, 4, 5, 3, 4, 3, 5, 5, 5, 5, 5, 4, 5, 5, 4, 3, 4, 5, 4, 5, 5, 4, 5, 5, 4, 5, 5, 5, 3, 5, 4, 4, 5, 5, 4, 4, 5, 3, 4, 4, 5, 5, 4, 5, 5, 5, 5, 4, 5, 4, 4, 5, 3, 3, 4, 5, 5, 3, 4, 5, 5, 5, 3, 4, 5, 5, 5, 4, 4, 5, 4, 5, 4, 4, 4, 5, 5, 4, 5, 4, 4, 3, 4, 5, 4, 5, 4, 4, 4, 4, 5, 4, 5, 5, 5, 5, 5, 5, 5, 4, 4, 4, 4, 5, 5, 4, 5, 5, 5, 4, 5, 5, 5, 5, 4, 5, 4, 5, 4, 4, 4, 5, 5, 5, 4, 5, 5, 4, 4, 5, 4, 4, 4, 4, 4, 4, 4, 4, 5, 4, 5, 5, 5, 4, 4, 4, 3, 5, 4, 4, 5, 4, 4, 4, 5, 5, 4, 5, 5, 4, 4, 5, 5, 3, 5, 3, 3, 4, 4, 5, 4, 5, 5, 4, 5, 4, 4, 5, 5, 5, 5, 5, 4, 5, 5, 4, 4, 5, 4, 4, 5, 3, 5, 3, 3, 5, 4, 3, 5, 5, 4, 4, 4, 4, 5, 4, 4, 5, 5, 5, 5, 5, 4, 5, 5, 5, 4, 5, 3, 5, 5, 3, 4, 3, 3, 5, 5, 4, 3, 5, 5, 5, 4, 4, 4, 4, 4, 3, 5, 5, 3, 5, 4, 4, 5, 4, 3, 5, 4, 5, 3, 5, 4, 4, 4, 3, 4, 3, 3, 5, 5, 5, 4, 4, 5, 4, 4, 5, 4, 5, 5, 5, 4, 4, 5, 4, 4, 5, 5, 3, 4, 3, 4, 5, 3, 5, 4, 5, 4, 4, 5, 3, 4, 5, 4, 5, 4, 4, 5, 4, 4, 5, 3, 5, 3, 4, 4, 4, 3, 5, 5, 5, 5, 4, 3, 5, 5, 5, 5, 3, 5, 3, 5, 5, 5, 5, 2, 5, 3, 5, 4, 4, 4, 4, 5, 4, 5, 4, 4, 4, 4, 4, 5, 4, 4, 3, 5, 5, 3, 4, 4, 3, 4, 5, 5, 3, 3, 5, 4, 5, 4, 5, 3, 3, 5, 5, 4, 4, 5, 4, 5, 5, 4, 5, 5, 5, 5, 3, 5, 4, 5, 5, 5, 5, 5, 5, 4, 4, 5, 4, 5, 4, 4, 4, 4, 4, 4, 5, 5, 4, 4, 5, 5, 5, 5, 5, 4, 5, 4, 4, 3, 4, 5, 5, 5, 5, 5, 5, 5, 4, 4, 5, 4, 4, 3, 5, 5, 4, 5, 5, 5, 3, 5, 4, 4, 5, 5, 5, 4, 3, 5, 4, 5, 5, 5, 3, 5, 4, 5, 3, 5, 4, 5, 4, 4, 5, 4, 5, 5, 5, 3, 4, 5, 4, 4, 5, 4, 5, 5, 5, 4, 4, 4, 4, 5, 5, 5, 5, 4, 4, 5, 4, 5, 5, 4, 4, 5, 4, 4, 4, 5, 4, 4, 5, 4, 2, 4, 5, 4, 5, 4, 5, 5, 3, 4, 4, 5, 3, 5, 3, 5, 4, 3, 5, 4, 4, 4, 4, 4, 5, 5, 5, 4, 5, 5, 4, 3, 5, 4, 5, 5, 5, 5, 5, 5, 5, 4, 4, 5, 5, 5, 4, 4, 3, 4, 5, 3, 5, 5, 5, 5, 3, 3, 3, 5, 4, 4, 4, 4, 4, 4, 5, 5, 4, 5, 5, 4, 5, 4, 5, 4, 5, 5, 4, 4, 4, 4, 3, 4, 4, 5, 5, 4, 4, 5, 4, 5, 4, 5, 5, 5, 4, 4, 5, 4, 5, 4, 5, 3, 5, 5, 5, 5, 3, 5, 4, 3, 4, 5, 5, 3, 5, 4, 4, 5, 5, 3, 4, 4, 4, 4, 5, 5, 5, 5, 4, 4, 4, 4, 5, 5, 5, 4, 4, 4, 4, 4, 5, 4, 4, 4, 4, 4, 5, 5, 4, 4, 5, 4, 5, 5, 5, 4, 3, 3, 4, 4, 5, 4, 4, 5, 4, 5, 5, 5, 5, 5, 5, 3, 4, 5, 4, 4, 5, 4, 5, 5, 4, 3, 5, 4, 5, 5, 3, 4, 5, 4, 4, 5, 3, 4, 5, 5, 4, 5, 5, 5, 5, 5, 4, 4, 5, 5, 5, 4, 4, 5, 5, 4, 5, 4, 5, 4, 4, 5, 4, 5, 5, 5, 4, 5, 4, 4, 4, 4, 5, 5, 4, 4, 4, 5, 4, 5, 4, 5, 4, 4, 5, 5, 5, 4, 5, 4, 5, 4, 5, 3, 5, 5, 5, 5, 5, 4, 4, 5, 5, 5, 4, 4, 4, 3, 5, 4, 4, 4, 5, 5, 5, 5, 5, 3, 5, 4, 4, 4, 4, 5, 4, 5, 5, 5, 4, 4, 5, 5, 4, 5, 4, 4, 4, 4, 5, 5, 5, 5, 4, 4, 4, 5, 5, 3, 4, 5, 5, 5, 4, 5, 5, 4, 5, 5, 4, 5, 5, 5, 4, 5, 5, 5, 4, 4, 4, 5, 4, 5, 5, 5, 5, 5, 4, 4, 5, 4, 4, 5, 4, 4, 5, 3, 4, 4, 3, 5, 5, 5, 5, 4, 5, 4, 4, 4, 5, 4, 4, 5, 4, 5, 4, 5, 3, 5, 4, 5, 4, 4, 4, 5, 4, 4, 5, 4, 5, 5, 5, 4, 5, 4, 5, 4, 4, 4, 4, 5, 5, 5, 5, 4, 5, 2, 5, 5, 4, 4, 5, 5, 4, 4, 5, 4, 5, 4, 5, 4, 5, 4, 5, 5, 5, 4, 4, 5, 4, 4, 5, 3, 4, 5, 5, 5, 5, 4, 5, 5, 5, 4, 5, 4, 3, 5, 5, 4, 4, 4, 4, 5, 5, 3, 5, 4, 4, 5, 3, 5, 5, 4, 3, 3, 3, 4, 5, 5, 4, 4, 3, 5, 4, 4, 2, 5, 5, 5, 5, 4, 5, 3, 4, 3, 5, 5, 4, 3, 5, 3, 5, 5, 5, 3, 5, 4, 5, 5, 4, 5, 3, 3, 4, 4, 4, 3, 5, 5, 4, 5, 5, 5, 5, 4, 2, 4, 5, 4, 5, 5, 5, 5, 5, 5, 4, 5, 4, 5, 4, 4, 5, 5, 4, 4, 4, 5, 4, 4, 3, 5, 5, 4, 4, 5, 4, 5, 3, 3, 5, 5, 5, 5, 4, 5, 5, 4, 4, 5, 3, 4, 5, 5, 4, 4, 3, 5, 5, 3, 4, 4, 5, 3, 5, 4, 3, 5, 5, 5, 5, 5, 4, 4, 3, 5, 3, 4, 5, 4, 3, 5, 2, 5, 4, 4, 5, 4, 5, 5, 5, 5, 4, 4, 5, 4, 4, 4, 3, 4, 5, 4, 4, 5, 4, 5, 5, 5, 4, 4, 5, 5, 5, 5, 5, 4, 4, 5, 4, 5, 4, 4, 3, 5, 4, 5, 5, 3, 3, 5, 5, 4, 5, 2, 5, 4, 5, 4, 4, 5, 4, 4, 4, 5, 5, 4, 4, 5, 5, 4, 5, 4, 4, 4, 5, 5, 4, 4, 3, 5, 5, 5, 4, 4, 5, 4, 4, 4, 5, 3, 3, 4, 4, 4, 2, 5, 5, 5, 3, 5, 5, 5, 4, 4, 3, 4, 4, 4, 5, 5, 4, 5, 4, 5, 5, 5, 4, 4, 4, 4, 5, 4, 4, 5, 4, 4, 5, 4, 5, 4, 3, 5, 4, 5, 4, 4, 5, 5, 5, 3, 5, 5, 4, 5, 4, 4, 5, 5, 4, 4, 3, 4, 5, 5, 4, 3, 4, 5, 4, 4, 5, 4, 4, 4, 4, 4, 5, 3, 4, 4, 4, 5, 5, 5, 5, 3, 4, 5, 4, 4, 5, 4, 5, 4, 5, 4, 5, 4, 4, 5, 5, 5, 5, 4, 4, 3, 5, 5, 4, 5, 5, 4, 4, 5, 4, 5, 5, 4, 5, 5, 3, 5, 4, 5, 2, 4, 4, 5, 3, 4, 5, 5, 4, 4, 3, 1, 4, 4, 5, 4, 4, 5, 4, 5, 5, 5, 5, 4, 4, 5, 4, 5, 5, 4, 4, 5, 4, 5, 4, 4, 4, 3, 3, 4, 4, 4, 4, 4, 5, 1, 4, 5, 5, 5, 3, 3, 5, 4, 3, 5, 4, 5, 4, 2, 5, 3, 4, 4, 4, 5, 4, 4, 5, 5, 5, 5, 5, 5, 4, 4, 4, 4, 4, 5, 5, 4, 4, 2, 5, 4, 4, 4, 3, 1, 4, 5, 4, 5, 5, 4, 5, 4, 5, 5, 4, 4, 3, 5, 3, 4, 5, 5, 5, 5, 5, 4, 5, 4, 4, 5, 4, 4, 3, 5, 4, 4, 5, 4, 3, 5, 4, 4, 4, 4, 5, 4, 5, 4, 4, 3, 4, 4, 4, 5, 4, 4, 4, 5, 4, 4, 4, 5, 5, 4, 5, 4, 4, 5, 4, 4, 4, 3, 5, 5, 4, 4, 3, 5, 4, 5, 3, 4, 5, 3, 4, 5, 5, 4, 4, 4, 5, 4, 4, 4, 5, 5, 3, 5, 5, 4, 5, 3, 5, 3, 5, 4, 4, 4, 5, 5, 5, 4, 5, 4, 5, 4, 3, 5, 4, 4, 5, 5, 5, 5, 4, 4, 5, 5, 5, 3, 4, 5, 4, 5, 4, 5, 5, 5, 4, 5, 4, 5, 5, 2, 5, 5, 4, 5, 4, 4, 5, 5, 4, 3, 5, 4, 5, 4, 5, 3, 5, 4, 4, 4, 5, 4, 4, 4, 5, 5, 4, 4, 4, 4, 5, 5, 4, 4, 4, 3, 5, 5, 4, 4, 4, 4, 4, 5, 4, 5, 5, 5, 4, 4, 4, 3, 5, 4, 3, 5, 5, 4, 5, 5, 4, 5, 5, 5, 3, 4, 3, 3, 5, 3, 3, 3, 3, 3, 3, 3, 3, 3, 3, 4, 4, 4, 4, 4, 4, 4, 4, 4, 4, 4, 4, 4, 4, 4, 4, 4, 4, 4, 4, 4, 4, 4, 4, 4, 4, 4, 4, 4, 4, 4, 4, 4, 4, 4, 4, 4, 4, 4, 4, 4, 4, 4, 4, 4, 4, 4, 4, 4, 4, 4, 4, 4, 4, 5, 5, 5, 5, 5, 5, 5, 5, 5, 5, 5, 5, 5, 5, 5, 5, 5, 5, 5, 5, 5, 5, 5, 5, 5, 5, 5, 5, 5, 5, 5, 5, 5, 5, 5, 5, 5, 5, 5, 5, 5, 5, 5, 5, 5, 5, 5, 5, 5, 5, 5, 5, 5, 5, 5, 5, 5, 5, 5, 5, 5, 5, 5, 5, 5, 5, 5, 5, 5, 5, 5, 5], "experiencia": [5, 4, 2, 5, 5, 4, 5, 5, 5, 5, 5, 5, 1, 5, 4, 5, 5, 5, 5, 5, 5, 4, 5, 5, 5, 1, 5, 5, 5, 5, 5, 5, 5, 5, 4, 3, 5, 5, 5, 4, 5, 5, 5, 5, 5, 5, 5, 3, 5, 5, 5, 3, 3, 5, 5, 5, 5, 5, 5, 5, 5, 5, 5, 5, 5, 5, 1, 5, 4, 5, 5, 5, 5, 5, 5, 5, 1, 5, 5, 5, 5, 5, 5, 5, 4, 5, 5, 5, 4, 5, 1, 3, 3, 5, 1, 5, 4, 4, 4, 5, 5, 5, 5, 4, 1, 4, 5, 5, 5, 4, 5, 4, 5, 5, 2, 5, 3, 5, 5, 4, 5, 4, 4, 5, 5, 5, 1, 5, 4, 5, 5, 5, 5, 5, 5, 5, 3, 5, 5, 4, 3, 5, 5, 1, 4, 5, 5, 5, 3, 5, 5, 4, 5, 5, 4, 4, 5, 5, 5, 4, 5, 5, 3, 5, 4, 5, 5, 5, 4, 5, 5, 4, 1, 5, 5, 5, 1, 4, 5, 5, 5, 3, 5, 5, 5, 5, 5, 5, 5, 5, 4, 3, 5, 4, 5, 4, 5, 5, 5, 5, 5, 5, 5, 2, 5, 5, 3, 4, 5, 5, 5, 5, 1, 5, 5, 5, 4, 5, 1, 5, 4, 5, 5, 5, 5, 5, 4, 5, 5, 5, 5, 4, 4, 4, 5, 3, 3, 3, 5, 5, 5, 5, 2, 1, 5, 5, 5, 5, 5, 4, 5, 5, 5, 4, 5, 3, 5, 2, 5, 1, 5, 5, 4, 5, 5, 5, 5, 5, 1, 4, 1, 5, 4, 5, 5, 5, 5, 5, 4, 5, 1, 4, 5, 5, 5, 4, 5, 4, 5, 5, 4, 5, 5, 5, 5, 5, 5, 5, 5, 4, 5, 1, 5, 4, 5, 5, 4, 5, 5, 5, 4, 5, 5, 5, 5, 4, 5, 5, 5, 5, 5, 5, 5, 5, 5, 5, 4, 5, 1, 5, 4, 5, 4, 5, 2, 5, 5, 5, 5, 5, 5, 5, 5, 5, 5, 5, 3, 5, 5, 5, 4, 1, 5, 5, 4, 5, 4, 5, 5, 5, 5, 5, 5, 2, 5, 3, 5, 4, 5, 5, 4, 5, 4, 5, 3, 5, 5, 5, 5, 5, 4, 5, 5, 4, 5, 4, 5, 5, 5, 5, 3, 4, 5, 4, 5, 1, 5, 5, 5, 5, 5, 2, 5, 5, 5, 1, 4, 5, 5, 5, 5, 5, 3, 5, 5, 5, 5, 5, 4, 5, 4, 5, 5, 3, 4, 4, 5, 4, 5, 5, 5, 4, 3, 5, 2, 5, 3, 5, 4, 5, 5, 4, 5, 5, 5, 5, 5, 4, 5, 5, 1, 4, 5, 5, 5, 5, 5, 5, 5, 4, 5, 5, 5, 5, 5, 4, 5, 5, 4, 5, 5, 4, 5, 5, 5, 5, 5, 1, 4, 5, 5, 5, 5, 5, 5, 5, 5, 5, 2, 4, 5, 5, 5, 4, 5, 5, 4, 1, 4, 5, 5, 5, 5, 4, 5, 5, 2, 5, 5, 5, 4, 5, 5, 5, 5, 5, 4, 5, 5, 5, 4, 5, 4, 4, 5, 5, 1, 5, 5, 5, 5, 5, 5, 5, 5, 1, 3, 5, 5, 5, 5, 5, 5, 5, 5, 5, 5, 5, 5, 5, 3, 5, 5, 5, 5, 5, 5, 5, 5, 4, 5, 1, 5, 5, 5, 5, 5, 5, 5, 4, 5, 5, 5, 5, 5, 5, 5, 5, 5, 5, 5, 4, 5, 5, 5, 1, 5, 5, 1, 5, 5, 5, 5, 4, 4, 5, 5, 5, 5, 5, 4, 5, 4, 5, 5, 5, 5, 5, 5, 5, 5, 5, 5, 5, 5, 5, 5, 5, 5, 4, 1, 4, 5, 5, 4, 3, 5, 5, 5, 5, 5, 5, 5, 4, 5, 4, 5, 5, 5, 5, 5, 4, 5, 5, 4, 5, 1, 5, 4, 5, 5, 5, 5, 5, 5, 5, 4, 5, 5, 1, 5, 5, 5, 5, 5, 4, 5, 5, 5, 5, 5, 5, 5, 4, 3, 4, 1, 5, 5, 5, 5, 4, 5, 5, 4, 1, 5, 2, 5, 1, 5, 5, 5, 5, 5, 5, 5, 4, 5, 5, 5, 5, 5, 5, 5, 5, 5, 5, 5, 5, 4, 5, 2, 5, 5, 4, 5, 5, 5, 5, 5, 5, 5, 5, 5, 5, 5, 5, 5, 2, 4, 4, 1, 4, 5, 5, 2, 4, 5, 5, 4, 5, 5, 5, 5, 5, 4, 5, 5, 5, 3, 5, 5, 3, 5, 5, 5, 5, 4, 5, 4, 4, 5, 5, 5, 5, 5, 4, 4, 5, 5, 5, 4, 5, 5, 5, 5, 5, 5, 4, 5, 5, 4, 4, 5, 5, 5, 5, 5, 4, 3, 2, 2, 5, 5, 4, 5, 5, 5, 3, 5, 4, 5, 5, 5, 5, 5, 2, 5, 4, 5, 5, 4, 5, 5, 5, 5, 5, 5, 5, 2, 5, 5, 3, 5, 5, 5, 4, 5, 5, 5, 5, 5, 5, 5, 3, 2, 5, 5, 5, 5, 5, 5, 1, 5, 5, 5, 5, 5, 5, 5, 5, 5, 4, 5, 5, 4, 5, 5, 5, 5, 5, 5, 5, 5, 5, 3, 5, 5, 1, 4, 5, 4, 5, 5, 5, 5, 5, 5, 5, 5, 4, 5, 5, 5, 5, 5, 5, 5, 5, 5, 5, 5, 1, 4, 5, 1, 5, 5, 5, 5, 4, 5, 5, 5, 3, 5, 5, 5, 5, 5, 5, 4, 5, 5, 5, 5, 1, 5, 5, 5, 5, 5, 5, 5, 5, 4, 5, 4, 5, 5, 5, 4, 5, 5, 5, 5, 5, 3, 5, 5, 5, 5, 5, 4, 5, 5, 3, 5, 5, 5, 5, 4, 5, 5, 4, 5, 5, 2, 4, 5, 5, 5, 5, 1, 5, 5, 5, 5, 5, 4, 5, 5, 5, 5, 5, 5, 5, 5, 5, 5, 5, 4, 5, 5, 5, 5, 5, 5, 5, 5, 4, 5, 5, 5, 5, 5, 4, 5, 5, 2, 5, 5, 5, 5, 5, 5, 5, 5, 4, 5, 5, 1, 5, 5, 5, 5, 4, 5, 4, 5, 4, 5, 5, 5, 5, 5, 5, 5, 5, 4, 5, 5, 5, 5, 3, 3, 5, 5, 5, 4, 5, 5, 5, 4, 5, 2, 5, 5, 5, 5, 5, 5, 5, 1, 5, 5, 5, 5, 4, 5, 5, 5, 5, 4, 1, 4, 4, 4, 1, 5, 2, 4, 5, 5, 5, 5, 5, 1, 5, 4, 5, 5, 4, 5, 4, 3, 5, 5, 5, 5, 5, 5, 5, 5, 5, 5, 5, 5, 5, 5, 5, 4, 5, 5, 5, 5, 3, 5, 5, 5, 5, 5, 5, 5, 5, 5, 5, 5, 5, 5, 5, 5, 5, 5, 5, 5, 5, 5, 5, 4, 5, 4, 5, 5, 5, 5, 5, 5, 2, 4, 5, 5, 4, 5, 5, 5, 5, 5, 5, 1, 5, 5, 5, 4, 5, 5, 4, 5, 1, 5, 5, 4, 5, 5, 5, 4, 4, 5, 5, 5, 4, 5, 5, 5, 5, 5, 5, 1, 5, 5, 5, 5, 5, 5, 5, 4, 5, 5, 5, 5, 4, 5, 5, 5, 5, 5, 5, 5, 5, 5, 4, 5, 5, 5, 5, 5, 5, 5, 2, 5, 5, 5, 5, 5, 5, 5, 5, 5, 1, 5, 5, 5, 5, 3, 5, 5, 5, 5, 1, 1, 5, 4, 5, 4, 5, 5, 5, 5, 5, 3, 4, 5, 5, 5, 5, 3, 4, 1, 5, 4, 5, 5, 5, 4, 5, 5, 3, 5, 5, 5, 5, 5, 5, 5, 5, 5, 5, 5, 3, 5, 5, 5, 5, 5, 5, 5, 5, 5, 5, 2, 5, 5, 3, 4, 5, 5, 5, 4, 5, 4, 4, 5, 3, 5, 5, 2, 3, 5, 1, 5, 5, 5, 5, 5, 4, 5, 5, 4, 2, 1, 5, 5, 5, 5, 5, 4, 5, 5, 5, 5, 5, 5, 5, 3, 5, 5, 4, 5, 5, 5, 5, 5, 4, 5, 5, 5, 5, 5, 4, 5, 5, 5, 5, 5, 5, 5, 4, 5, 5, 5, 5, 3, 5, 5, 4, 5, 5, 4, 5, 5, 5, 5, 4, 5, 5, 5, 4, 4, 1, 5, 5, 5, 5, 4, 4, 5, 5, 5, 4, 4, 5, 5, 5, 5, 5, 5, 5, 5, 5, 5, 4, 5, 5, 4, 5, 5, 5, 5, 3, 5, 4, 4, 5, 5, 1, 5, 5, 5, 5, 4, 5, 5, 3, 3, 4, 5, 5, 5, 5, 5, 5, 5, 3, 5, 4, 4, 5, 5, 5, 5, 4, 5, 5, 5, 5, 5, 5, 5, 5, 5, 1, 5, 5, 4, 5, 5, 5, 5, 4, 4, 4, 5, 5, 1, 5, 5, 1, 5, 5, 5, 5, 5, 4, 5, 5, 5, 5, 5, 5, 5, 5, 5, 5, 5, 5, 5, 4, 5, 5, 5, 4, 5, 5, 5, 5, 5, 5, 4, 5, 4, 5, 3, 5, 5, 5, 5, 5, 5, 5, 5, 5, 4, 4, 5, 5, 5, 5, 5, 5, 5, 5, 5, 5, 5, 5, 5, 5, 5, 5, 5, 4, 5, 5, 1, 4, 5, 4, 5, 5, 5, 2, 5, 5, 5, 5, 5, 4, 5, 4, 5, 5, 5, 5, 4, 5, 5, 5, 5, 5, 4, 5, 5, 5, 5, 5, 5, 5, 3, 5, 1, 5, 5, 5, 5, 5, 2, 5, 5, 5, 4, 5, 5, 1, 5, 5, 4, 5, 5, 5, 5, 3, 5, 5, 5, 5, 5, 5, 5, 5, 5, 3, 4, 5, 5, 5, 5, 4, 5, 5, 5, 3, 5, 5, 4, 5, 5, 4, 2, 5, 4, 4, 5, 5, 5, 4, 5, 4, 4, 5, 5, 2, 5, 4, 5, 5, 5, 5, 5, 4, 5, 5, 4, 5, 4, 1, 5, 5, 5, 5, 5, 5, 5, 3, 5, 4, 5, 5, 4, 5, 5, 4, 5, 5, 5, 5, 5, 2, 5, 5, 5, 5, 5, 4, 3, 4, 4, 2, 4, 5, 4, 5, 5, 5, 5, 3, 5, 5, 5, 4, 4, 5, 5, 5, 5, 5, 4, 4, 2, 4, 5, 5, 5, 4, 5, 5, 4, 5, 5, 5, 5, 1, 5, 5, 5, 5, 5, 1, 5, 5, 5, 5, 5, 5, 5, 5, 4, 4, 5, 5, 5, 5, 4, 5, 5, 4, 4, 4, 4, 4, 5, 4, 5, 5, 5, 5, 5, 5, 4, 5, 5, 5, 5, 5, 4, 4, 5, 1, 4, 5, 5, 4, 5, 4, 4, 5, 4, 5, 5, 5, 5, 5, 5, 5, 5, 5, 5, 4, 5, 5, 5, 5, 5, 5, 5, 4, 5, 5, 5, 5, 4, 5, 5, 5, 5, 5, 5, 1, 5, 5, 5, 4, 5, 5, 5, 5, 5, 5, 5, 5, 5, 5, 5, 5, 5, 4, 5, 5, 1, 4, 5, 5, 5, 5, 4, 5, 5, 4, 4, 5, 5, 5, 5, 5, 5, 5, 5, 5, 5, 5, 5, 5, 5, 4, 5, 5, 5, 1, 5, 5, 5, 5, 5, 1, 5, 5, 4, 5, 5, 4, 5, 4, 5, 5, 5, 5, 5, 4, 5, 3, 4, 5, 4, 5, 5, 5, 4, 5, 5, 5, 5, 4, 4, 5, 4, 4, 5, 5, 5, 4, 5, 5, 4, 4, 1, 5, 5, 5, 5, 5, 5, 4, 5, 5, 5, 5, 1, 5, 4, 5, 5, 5, 5, 1, 4, 5, 5, 5, 5, 5, 4, 4, 5, 4, 5, 5, 5, 5, 1, 4, 5, 4, 5, 4, 5, 5, 5, 4, 5, 4, 5, 5, 5, 5, 4, 5, 5, 5, 5, 5, 5, 4, 4, 5, 4, 4, 5, 5, 5, 5, 5, 5, 5, 5, 5, 5, 5, 4, 4, 5, 5, 5, 5, 4, 1, 5, 5, 5, 5, 4, 4, 4, 4, 5, 5, 5, 5, 5, 5, 5, 2, 5, 5, 5, 2, 4, 5, 5, 2, 5, 5, 5, 5, 5, 5, 5, 5, 1, 5, 5, 5, 5, 5, 5, 5, 5, 5, 4, 5, 4, 4, 5, 3, 4, 5, 3, 5, 5, 5, 5, 5, 5, 1, 4, 5, 5, 5, 3, 3, 4, 5, 5, 4, 5, 5, 5, 5, 5, 5, 4, 5, 5, 5, 5, 5, 5, 5, 5, 5, 5, 5, 5, 5, 4, 5, 5, 5, 5, 5, 4, 5, 5, 5, 5, 5, 5, 5, 5, 5, 5, 5, 5, 3, 5, 5, 4, 5, 5, 5, 5, 5, 5, 5, 5, 5, 5, 5, 5, 5, 5, 5, 5, 4, 5, 5, 5, 5, 5, 5, 5, 4, 5, 5, 4, 5, 5, 1, 5, 5, 5, 5, 5, 5, 5, 5, 2, 5, 3, 5, 5, 5, 5, 5, 4, 5, 4, 5, 5, 5, 3, 5, 5, 5, 5, 5, 5, 5, 5, 5, 5, 5, 5, 4, 5, 5, 5, 5, 4, 5, 4, 5, 5, 5, 5, 5, 5, 5, 5, 4, 5, 5, 5, 5, 5, 5, 5, 5, 5, 5, 5, 5, 4, 5, 5, 5, 5, 1, 5, 5, 2, 3, 5, 5, 5, 5, 5, 5, 4, 5, 5, 5, 4, 5, 4, 3, 5, 5, 5, 4, 5, 5, 4, 5, 5, 5, 5, 5, 5, 3, 5, 1, 5, 5, 5, 4, 5, 4, 5, 5, 5, 5, 5, 5, 5, 5, 5, 1, 5, 4, 4, 5, 5, 4, 3, 5, 4, 4, 5, 5, 5, 3, 5, 5, 5, 5, 5, 5, 5, 5, 4, 5, 1, 5, 5, 5, 1, 5, 5, 5, 5, 5, 3, 1, 5, 3, 5, 5, 5, 5, 5, 5, 5, 5, 3, 1, 2, 5, 4, 5, 5, 5, 5, 5, 4, 5, 5, 5, 5, 5, 5, 4, 5, 5, 4, 5, 5, 5, 5, 5, 5, 5, 4, 5, 5, 5, 5, 2, 5, 5, 2, 5, 4, 5, 5, 4, 5, 5, 5, 4, 5, 5, 5, 5, 5, 5, 5, 5, 5, 5, 5, 5, 5, 5, 5, 5, 5, 5, 5, 5, 5, 5, 5, 5, 5, 5, 5, 5, 5, 5, 5, 5, 5, 4, 5, 5, 5, 5, 4, 5, 5, 4, 5, 4, 5, 5, 5, 5, 1, 5, 5, 3, 2, 5, 5, 3, 5, 5, 5, 5, 5, 5, 4, 3, 4, 5, 5, 5, 4, 5, 4, 4, 4, 5, 3, 5, 4, 5, 5, 3, 5, 3, 5, 5, 5, 5, 4, 5, 5, 5, 5, 5, 5, 4, 5, 5, 5, 5, 5, 3, 5, 3, 5, 5, 5, 5, 5, 5, 5, 5, 5, 5, 5, 5, 5, 5, 5, 5, 5, 5, 4, 5, 5, 5, 1, 5, 5, 5, 4, 4, 5, 5, 5, 4, 5, 5, 3, 4, 4, 5, 1, 5, 5, 5, 5, 5, 4, 5, 5, 4, 5, 3, 5, 4, 5, 5, 5, 5, 5, 4, 5, 5, 5, 2, 5, 4, 5, 5, 5, 4, 5, 5, 5, 5, 5, 5, 5, 5, 5, 5, 5, 5, 4, 5, 5, 5, 5, 5, 5, 5, 4, 5, 5, 5, 5, 4, 5, 5, 5, 3, 5, 4, 3, 4, 5, 5, 5, 5, 4, 5, 5, 2, 5, 5, 4, 5, 4, 5, 5, 5, 2, 5, 2, 5, 5, 5, 5, 5, 5, 4, 4, 4, 3, 5, 5, 4, 5, 4, 5, 4, 5, 4, 5, 5, 4, 4, 5, 1, 1, 4, 5, 5, 5, 1, 4, 5, 5, 5, 5, 5, 5, 5, 5, 5, 5, 5, 5, 5, 5, 4, 5, 4, 5, 5, 5, 5, 5, 5, 5, 5, 5, 5, 5, 5, 3, 4, 5, 5, 5, 5, 5, 5, 5, 5, 4, 5, 4, 5, 5, 5, 5, 5, 5, 5, 5, 4, 3, 5, 5, 5, 5, 5, 4, 5, 5, 5, 5, 1, 5, 5, 3, 5, 5, 5, 5, 5, 5, 5, 5, 5, 2, 5, 5, 5, 5, 5, 5, 5, 4, 5, 5, 5, 4, 5, 5, 1, 5, 4, 5, 5, 5, 5, 5, 5, 5, 5, 3, 5, 5, 5, 5, 5, 5, 5, 5, 5, 3, 5, 5, 5, 5, 5, 4, 3, 2, 5, 5, 4, 5, 5, 5, 5, 5, 5, 5, 5, 4, 1, 5, 5, 5, 4, 5, 5, 5, 5, 4, 4, 4, 5, 4, 5, 1, 5, 5, 4, 5, 5, 4, 3, 5, 4, 5, 4, 3, 5, 5, 2, 4, 5, 5, 5, 5, 5, 5, 5, 4, 5, 5, 5, 5, 5, 1, 4, 5, 5, 5, 5, 5, 5, 5, 5, 3, 5, 4, 5, 5, 5, 5, 5, 5, 1, 5, 5, 4, 2, 5, 5, 4, 5, 1, 5, 5, 5, 5, 4, 5, 5, 5, 5, 5, 4, 5, 5, 4, 5, 5, 4, 5, 5, 5, 5, 5, 5, 5, 5, 5, 4, 5, 4, 5, 3, 4, 5, 5, 4, 3, 5, 4, 1, 5, 5, 5, 1, 5, 4, 5, 5, 4, 5, 1, 5, 5, 1, 5, 5, 5, 5, 4, 3, 5, 5, 5, 5, 5, 5, 5, 5, 5, 5, 5, 4, 5, 5, 4, 4, 4, 5, 5, 1, 5, 4, 5, 5, 5, 5, 5, 5, 5, 5, 5, 5, 4, 5, 5, 5, 5, 4, 5, 5, 5, 5, 5, 5, 5, 5, 5, 5, 5, 5, 5, 4, 5, 4, 4, 4, 5, 5, 5, 5, 4, 5, 5, 5, 1, 5, 5, 5, 5, 5, 5, 1, 5, 5, 5, 4, 5, 5, 4, 5, 5, 4, 3, 5, 5, 5, 5, 5, 4, 5, 5, 4, 1, 5, 5, 2, 5, 5, 5, 4, 1, 5, 5, 3, 5, 5, 5, 5, 5, 4, 5, 4, 5, 4, 5, 3, 5, 5, 4, 5, 5, 4, 1, 5, 5, 3, 5, 5, 5, 5, 5, 5, 5, 5, 5, 5, 5, 5, 5, 5, 4, 1, 5, 3, 4, 5, 5, 5, 5, 5, 5, 5, 4, 1, 4, 5, 5, 3, 4, 5, 4, 5, 5, 5, 5, 5, 4, 5, 5, 5, 5, 5, 5, 5, 5, 5, 5, 5, 5, 5, 5, 5, 5, 5, 1, 5, 5, 5, 5, 1, 5, 5, 5, 2, 4, 5, 1, 5, 5, 5, 5, 2, 1, 5, 4, 5, 5, 5, 5, 5, 5, 4, 5, 4, 4, 5, 5, 5, 4, 4, 5, 5, 5, 1, 5, 5, 2, 5, 5, 5, 4, 5, 5, 4, 5, 2, 5, 2, 4, 5, 5, 5, 1, 5, 5, 4, 5, 4, 3, 5, 4, 5, 5, 4, 5, 5, 5, 4, 5, 5, 5, 5, 5, 2, 5, 5, 5, 5, 4, 5, 5, 5, 5, 5, 5, 5, 5, 5, 5, 5, 5, 1, 1, 4, 5, 5, 4, 4, 5, 5, 5, 1, 5, 2, 5, 4, 4, 5, 1, 1, 5, 5, 5, 4, 5, 4, 5, 5, 4, 5, 5, 4, 5, 5, 4, 5, 5, 5, 5, 5, 5, 4, 5, 3, 5, 5, 5, 1, 5, 5, 5, 4, 4, 5, 5, 5, 5, 5, 3, 5, 5, 5, 5, 5, 4, 4, 5, 5, 5, 5, 5, 5, 5, 5, 5, 4, 5, 5, 5, 5, 5, 5, 5, 5, 5, 5, 5, 5, 5, 5, 5, 4, 4, 5, 5, 5, 4, 5, 5, 1, 5, 4, 5, 5, 5, 2, 5, 5, 5, 5, 4, 4, 5, 5, 5, 5, 5, 5, 5, 5, 5, 5, 5, 5, 5, 3, 5, 5, 5, 5, 5, 5, 5, 5, 5, 4, 1, 5, 5, 5, 4, 5, 4, 1, 5, 4, 5, 5, 5, 5, 5, 5, 5, 5, 5, 5, 4, 5, 5, 5, 5, 5, 5, 4, 5, 3, 5, 5, 5, 5, 5, 3, 5, 5, 5, 5, 4, 1, 1, 5, 3, 5, 5, 1, 5, 5, 1, 4, 5, 5, 5, 5, 5, 4, 4, 5, 5, 5, 5, 4, 5, 5, 5, 5, 5, 5, 5, 5, 5, 5, 5, 5, 5, 5, 5, 5, 1, 5, 5, 4, 4, 5, 5, 5, 5, 5, 5, 5, 5, 5, 5, 5, 4, 5, 5, 5, 5, 5, 5, 5, 4, 5, 5, 5, 5, 4, 5, 5, 5, 5, 5, 5, 5, 4, 5, 5, 5, 5, 5, 5, 5, 5, 4, 5, 5, 4, 5, 2, 5, 5, 5, 5, 5, 5, 5, 5, 5, 5, 5, 3, 5, 4, 1, 5, 5, 4, 3, 1, 5, 5, 5, 2, 5, 4, 5, 5, 3, 5, 4, 5, 4, 4, 5, 5, 5, 3, 1, 2, 5, 5, 5, 5, 5, 5, 5, 5, 4, 5, 5, 5, 5, 1, 5, 5, 4, 5, 5, 5, 4, 5, 5, 5, 5, 4, 5, 5, 5, 5, 5, 5, 5, 5, 4, 4, 5, 5, 5, 5, 5, 5, 5, 5, 4, 5, 3, 4, 4, 5, 4, 5, 5, 5, 5, 1, 4, 3, 5, 3, 5, 5, 5, 5, 5, 4, 5, 5, 4, 5, 3, 5, 5, 5, 5, 5, 5, 5, 5, 5, 5, 5, 1, 5, 5, 4, 3, 5, 5, 1, 5, 5, 4, 5, 5, 1, 4, 5, 5, 5, 5, 5, 5, 2, 4, 5, 1, 5, 5, 5, 5, 5, 5, 1, 5, 5, 5, 5, 5, 5, 5, 5, 5, 3, 5, 5, 5, 4, 5, 5, 5, 5, 5, 5, 4, 4, 5, 5, 5, 5, 5, 5, 5, 5, 5, 5, 5, 5, 5, 5, 3, 4, 3, 1, 2, 5, 5, 5, 5, 5, 5, 3, 5, 5, 5, 5, 5, 5, 4, 3, 5, 5, 5, 5, 5, 5, 5, 5, 3, 5, 5, 5, 5, 5, 5, 5, 5, 5, 5, 5, 5, 5, 4, 5, 5, 5, 5, 5, 5, 5, 5, 5, 5, 5, 5, 5, 4, 4, 5, 4, 5, 5, 4, 5, 5, 5, 2, 4, 4, 5, 5, 5, 5, 5, 3, 2, 5, 5, 5, 1, 1, 5, 5, 4, 5, 5, 5, 5, 5, 1, 5, 5, 5, 5, 4, 5, 5, 5, 5, 5, 2, 5, 5, 5, 5, 1, 5, 4, 5, 5, 1, 5, 5, 5, 5, 5, 5, 3, 5, 4, 5, 1, 5, 4, 5, 5, 5, 4, 4, 5, 5, 4, 2, 5, 5, 5, 5, 5, 5, 5, 4, 5, 5, 1, 5, 5, 5, 4, 4, 4, 5, 5, 5, 4, 5, 5, 5, 5, 5, 5, 3, 5, 5, 5, 5, 5, 5, 3, 5, 5, 5, 5, 5, 5, 5, 5, 5, 5, 3, 5, 5, 5, 5, 5, 4, 5, 4, 5, 5, 5, 5, 5, 5, 5, 5, 5, 5, 5, 4, 5, 5, 1, 5, 5, 5, 5, 5, 5, 5, 5, 4, 5, 5, 5, 3, 5, 4, 5, 5, 5, 3, 3, 5, 5, 5, 4, 4, 5, 4, 5, 5, 4, 5, 5, 5, 4, 5, 4, 5, 5, 4, 5, 5, 5, 5, 5, 5, 5, 5, 5, 5, 4, 5, 5, 5, 5, 5, 5, 5, 2, 5, 5, 5, 5, 5, 5, 4, 5, 4, 5, 1, 4, 5, 5, 5, 5, 5, 5, 5, 5, 4, 5, 5, 5, 3, 4, 5, 5, 4, 2, 5, 5, 5, 5, 5, 5, 4, 5, 5, 5, 4, 5, 5, 5, 5, 5, 5, 5, 5, 5, 4, 5, 4, 5, 5, 5, 4, 5, 4, 4, 2, 5, 5, 5, 5, 5, 4, 5, 1, 3, 5, 5, 5, 4, 5, 5, 4, 5, 5, 5, 5, 5, 2, 4, 5, 5, 5, 1, 5, 5, 5, 4, 2, 3, 1, 5, 5, 5, 5, 5, 4, 5, 5, 4, 5, 5, 5, 5, 4, 5, 5, 5, 5, 5, 5, 5, 5, 4, 5, 1, 4, 3, 3, 5, 5, 5, 5, 2, 4, 5, 3, 4, 1, 5, 5, 4, 5, 5, 5, 3, 5, 3, 5, 5, 3, 5, 1, 5, 5, 4, 5, 5, 5, 5, 5, 5, 5, 5, 5, 5, 5, 5, 5, 4, 5, 5, 3, 5, 5, 5, 2, 5, 5, 5, 5, 5, 5, 5, 3, 5, 5, 5, 1, 5, 5, 4, 5, 5, 5, 5, 5, 5, 4, 4, 3, 4, 5, 5, 5, 5, 5, 5, 5, 5, 5, 4, 4, 5, 4, 5, 5, 5, 4, 5, 5, 2, 5, 5, 5, 5, 5, 5, 5, 4, 5, 5, 5, 5, 1, 4, 4, 5, 5, 1, 5, 5, 4, 5, 1, 5, 5, 5, 5, 5, 3, 4, 5, 5, 5, 5, 2, 5, 5, 5, 5, 5, 5, 5, 5, 5, 5, 5, 4, 5, 5, 5, 5, 2, 5, 5, 5, 3, 4, 5, 1, 1, 5, 5, 5, 5, 5, 5, 5, 5, 5, 5, 5, 5, 5, 5, 4, 5, 5, 4, 5, 5, 4, 5, 5, 5, 4, 5, 2, 4, 5, 1, 5, 1, 5, 5, 5, 3, 4, 5, 5, 4, 5, 4, 4, 5, 5, 5, 5, 5, 5, 5, 5, 5, 4, 5, 5, 5, 5, 5, 5, 5, 5, 5, 5, 5, 5, 4, 5, 5, 5, 4, 2, 5, 5, 5, 5, 4, 5, 5, 5, 5, 5, 3, 5, 5, 5, 5, 3, 5, 5, 5, 5, 5, 5, 5, 1, 5, 5, 5, 5, 5, 2, 4, 5, 4, 5, 5, 5, 5, 4, 5, 5, 2, 5, 5, 5, 5, 4, 5, 5, 1, 5, 4, 5, 5, 5, 5, 5, 5, 5, 5, 5, 5, 5, 5, 5, 5, 5, 5, 5, 4, 5, 4, 5, 5, 5, 2, 4, 5, 4, 5, 5, 4, 5, 4, 1, 4, 5, 5, 5, 5, 5, 4, 5, 5, 5, 5, 5, 5, 5, 5, 5, 2, 5, 5, 5, 5, 5, 4, 5, 4, 1, 5, 5, 5, 5, 4, 4, 5, 5, 1, 5, 5, 1, 5, 5, 5, 5, 5, 4, 5, 5, 5, 5, 5, 4, 1, 5, 5, 4, 2, 5, 5, 2, 5, 5, 5, 5, 5, 3, 5, 5, 5, 5, 5, 5, 5, 5, 5, 5, 5, 5, 5, 5, 5, 5, 5, 5, 5, 5, 5, 5, 5, 4, 5, 5, 5, 5, 4, 3, 5, 5, 5, 2, 4, 5, 5, 5, 4, 5, 4, 5, 5, 5, 4, 1, 5, 4, 5, 4, 5, 5, 1, 5, 5, 5, 5, 5, 2, 5, 5, 5, 5, 4, 5, 4, 5, 5, 5, 5, 5, 5, 1, 5, 5, 5, 5, 5, 5, 5, 1, 5, 1, 5, 4, 5, 5, 5, 5, 5, 5, 5, 4, 4, 4, 1, 4, 3, 5, 4, 5, 5, 5, 5, 5, 5, 5, 5, 5, 5, 5, 5, 5, 5, 5, 1, 5, 4, 4, 5, 4, 5, 5, 4, 5, 4, 5, 5, 4, 5, 5, 5, 5, 5, 5, 4, 5, 5, 5, 5, 5, 5, 1, 5, 5, 5, 5, 5, 5, 4, 5, 5, 5, 5, 5, 5, 5, 4, 5, 1, 5, 4, 5, 4, 5, 5, 5, 1, 4, 5, 1, 5, 5, 5, 5, 5, 5, 5, 4, 5, 5, 5, 5, 5, 5, 5, 5, 5, 5, 4, 5, 4, 5, 5, 5, 5, 4, 5, 5, 4, 4, 5, 1, 5, 5, 1, 1, 5, 5, 5, 5, 5, 5, 5, 5, 4, 4, 5, 5, 4, 5, 4, 5, 4, 4, 5, 5, 4, 5, 5, 5, 5, 5, 5, 5, 5, 5, 5, 3, 5, 5, 5, 5, 5, 5, 5, 5, 4, 5, 5, 5, 5, 5, 5, 5, 5, 5, 5, 4, 5, 5, 5, 5, 5, 5, 5, 4, 5, 5, 4, 5, 4, 5, 4, 5, 5, 5, 5, 5, 5, 5, 5, 5, 5, 5, 3, 4, 5, 5, 5, 4, 5, 5, 5, 5, 4, 5, 1, 5, 5, 4, 4, 4, 5, 5, 4, 5, 4, 4, 2, 5, 5, 5, 5, 5, 5, 5, 5, 5, 5, 5, 5, 5, 4, 5, 5, 5, 5, 5, 5, 5, 3, 2, 5, 5, 5, 5, 4, 5, 4, 5, 5, 5, 5, 5, 5, 5, 5, 1, 5, 5, 4, 1, 5, 5, 5, 5, 5, 5, 5, 5, 5, 3, 5, 3, 1, 5, 5, 4, 5, 5, 4, 5, 5, 5, 5, 5, 5, 5, 5, 5, 5, 5, 5, 5, 5, 5, 5, 3, 5, 5, 3, 5, 2, 5, 5, 5, 4, 4, 5, 4, 5, 4, 1, 5, 3, 5, 5, 5, 4, 5, 5, 5, 5, 5, 5, 5, 5, 5, 5, 5, 5, 5, 3, 5, 4, 5, 1, 5, 5, 5, 5, 5, 5, 5, 5, 5, 3, 5, 4, 4, 4, 5, 1, 5, 5, 5, 5, 5, 5, 5, 5, 3, 5, 2, 5, 5, 5, 5, 5, 5, 2, 5, 5, 4, 5, 5, 5, 5, 4, 5, 5, 5, 5, 5, 5, 5, 5, 5, 1, 5, 5, 5, 5, 4, 4, 4, 5, 5, 5, 5, 4, 5, 5, 4, 5, 5, 5, 5, 5, 4, 5, 5, 4, 5, 4, 4, 4, 2, 5, 5, 5, 5, 5, 5, 5, 4, 1, 4, 5, 5, 5, 2, 5, 5, 2, 5, 4, 5, 5, 5, 5, 5, 5, 3, 5, 5, 5, 5, 5, 5, 5, 5, 5, 5, 5, 5, 5, 5, 2, 3, 5, 5, 4, 5, 5, 5, 5, 5, 5, 5, 5, 5, 5, 5, 5, 5, 5, 5, 4, 5, 5, 5, 5, 5, 5, 5, 5, 5, 5, 5, 5, 5, 5, 5, 4, 5, 4, 5, 5, 4, 5, 5, 5, 5, 5, 5, 5, 4, 5, 4, 5, 5, 4, 5, 5, 5, 5, 5, 1, 5, 5, 5, 5, 5, 1, 3, 3, 5, 5, 5, 5, 5, 5, 5, 5, 5, 5, 5, 5, 5, 5, 5, 5, 5, 5, 2, 5, 5, 5, 3, 5, 5, 5, 4, 4, 5, 5, 4, 5, 5, 5, 5, 4, 4, 4, 5, 4, 5, 5, 5, 5, 5, 5, 5, 5, 5, 2, 5, 5, 5, 1, 4, 5, 5, 5, 5, 5, 5, 4, 5, 5, 5, 1, 5, 5, 5, 5, 5, 5, 5, 4, 5, 5, 5, 5, 5, 5, 4, 5, 4, 5, 5, 5, 5, 5, 5, 5, 5, 5, 5, 3, 4, 5, 5, 2, 5, 5, 5, 5, 2, 5, 5, 5, 2, 5, 5, 5, 5, 4, 5, 4, 5, 5, 4, 5, 5, 4, 5, 5, 5, 5, 5, 4, 5, 5, 5, 5, 5, 5, 4, 5, 5, 3, 5, 5, 5, 2, 5, 5, 5, 5, 5, 5, 5, 4, 5, 5, 5, 1, 5, 5, 4, 5, 4, 1, 1, 5, 5, 5, 5, 4, 5, 5, 5, 2, 5, 4, 5, 5, 5, 5, 5, 5, 5, 5, 5, 5, 5, 4, 3, 3, 5, 5, 5, 5, 5, 5, 5, 5, 5, 5, 5, 5, 5, 4, 5, 5, 5, 4, 4, 5, 4, 4, 5, 2, 5, 4, 4, 4, 1, 5, 4, 1, 4, 5, 4, 3, 5, 5, 5, 5, 5, 5, 5, 4, 5, 5, 5, 5, 4, 5, 4, 5, 4, 5, 5, 5, 1, 5, 5, 5, 5, 5, 5, 5, 3, 5, 5, 4, 4, 5, 4, 4, 5, 5, 5, 4, 5, 4, 5, 4, 5, 5, 4, 5, 5, 5, 4, 5, 1, 1, 5, 5, 4, 5, 5, 5, 5, 5, 5, 4, 2, 5, 4, 4, 5, 5, 3, 5, 4, 5, 5, 5, 5, 5, 5, 5, 5, 5, 5, 4, 5, 5, 5, 4, 5, 5, 5, 5, 5, 1, 5, 3, 3, 5, 4, 5, 5, 5, 5, 5, 5, 5, 5, 5, 4, 4, 5, 5, 5, 1, 5, 5, 4, 4, 5, 5, 5, 1, 5, 5, 1, 4, 5, 1, 5, 5, 5, 5, 4, 5, 5, 5, 4, 5, 5, 5, 5, 5, 5, 5, 4, 5, 5, 5, 1, 5, 5, 5, 4, 4, 2, 5, 5, 5, 5, 5, 5, 5, 5, 5, 5, 5, 5, 5, 5, 5, 5, 4, 5, 4, 5, 5, 5, 5, 5, 5, 1, 5, 5, 4, 5, 5, 1, 1, 5, 5, 5, 5, 5, 5, 4, 5, 1, 2, 5, 4, 5, 5, 5, 4, 5, 5, 5, 5, 4, 5, 5, 5, 1, 5, 4, 5, 5, 5, 5, 5, 5, 4, 5, 3, 4, 5, 4, 4, 5, 5, 4, 5, 1, 5, 5, 5, 5, 5, 5, 5, 5, 2, 5, 5, 5, 5, 5, 5, 5, 5, 5, 5, 5, 5, 3, 1, 4, 5, 3, 5, 5, 5, 5, 5, 5, 4, 5, 5, 5, 5, 5, 5, 5, 5, 5, 5, 5, 5, 4, 5, 4, 5, 1, 5, 5, 5, 5, 4, 5, 5, 3, 5, 5, 5, 5, 4, 5, 5, 5, 5, 5, 5, 5, 5, 5, 5, 5, 5, 4, 5, 4, 5, 4, 5, 5, 5, 4, 5, 5, 5, 5, 5, 4, 5, 5, 4, 5, 5, 5, 5, 5, 5, 1, 5, 5, 5, 2, 4, 5, 5, 5, 5, 5, 5, 5, 5, 4, 5, 5, 5, 5, 3, 5, 5, 5, 5, 5, 4, 5, 5, 5, 5, 5, 4, 5, 4, 5, 5, 5, 5, 5, 5, 5, 5, 5, 5, 5, 5, 5, 4, 5, 5, 5, 5, 4, 5, 5, 5, 5, 4, 5, 2, 5, 5, 2, 5, 5, 3, 5, 2, 4, 4, 1, 5, 4, 4, 1, 5, 5, 5, 5, 5, 5, 5, 5, 5, 5, 5, 5, 5, 5, 5, 1, 5, 5, 5, 5, 3, 5, 5, 5, 4, 5, 5, 5, 4, 5, 5, 3, 4, 1, 5, 5, 5, 5, 5, 5, 5, 1, 5, 5, 5, 5, 5, 5, 1, 5, 5, 5, 1, 4, 5, 5, 5, 5, 5, 4, 5, 2, 4, 5, 4, 5, 4, 5, 5, 5, 5, 5, 5, 5, 5, 5, 5, 4, 5, 5, 5, 1, 5, 5, 4, 4, 5, 5, 4, 5, 4, 4, 5, 5, 3, 5, 5, 5, 5, 5, 5, 5, 5, 5, 5, 5, 3, 4, 4, 5, 5, 5, 5, 5, 5, 5, 5, 5, 4, 5, 5, 4, 5, 5, 5, 5, 5, 5, 2, 5, 4, 5, 5, 5, 5, 5, 5, 5, 5, 5, 4, 5, 1, 5, 5, 5, 5, 5, 2, 5, 5, 4, 2, 4, 5, 2, 4, 5, 5, 5, 5, 5, 3, 5, 5, 5, 4, 3, 5, 3, 5, 5, 5, 5, 5, 4, 5, 4, 5, 5, 5, 5, 4, 5, 3, 5, 5, 5, 5, 4, 5, 5, 5, 5, 5, 5, 4, 5, 5, 5, 4, 5, 5, 5, 4, 5, 5, 5, 5, 4, 5, 5, 5, 5, 4, 5, 4, 4, 4, 5, 5, 5, 5, 5, 5, 4, 5, 5, 5, 4, 3, 5, 5, 5, 5, 5, 5, 5, 4, 5, 1, 5, 5, 4, 5, 5, 5, 5, 2, 5, 5, 4, 5, 5, 2, 3, 5, 5, 4, 5, 5, 5, 5, 5, 4, 5, 5, 5, 4, 5, 5, 5, 5, 5, 2, 4, 3, 4, 4, 4, 5, 5, 2, 5, 5, 5, 5, 5, 5, 5, 5, 5, 1, 5, 5, 5, 4, 5, 4, 5, 5, 5, 5, 5, 1, 1, 1, 5, 5, 5, 5, 5, 5, 5, 5, 5, 3, 3, 4, 5, 5, 4, 5, 3, 5, 4, 5, 1, 1, 1, 1, 1, 1, 1, 1, 1, 1, 1, 1, 1, 1, 1, 1, 1, 1, 1, 1, 1, 1, 1, 1, 2, 2, 2, 2, 2, 2, 2, 2, 2, 2, 2, 2, 2, 3, 3, 3, 3, 3, 3, 3, 3, 3, 3, 3, 3, 3, 3, 3, 3, 3, 3, 3, 3, 3, 3, 3, 3, 4, 4, 4, 4, 4, 4, 4, 4, 4, 4, 4, 4, 4, 4, 4, 4, 4, 4, 4, 4, 4, 4, 4, 4, 4, 4, 4, 4, 4, 4, 4, 4, 4, 4, 4, 4, 4, 4, 4, 4, 4, 4, 4, 4, 4, 4, 4, 4, 4, 4, 4, 4, 4, 4, 4, 4, 4, 4, 4, 4, 4, 4, 4, 4, 4, 4, 4, 4, 4, 4, 4, 4, 4, 4, 4, 4, 4, 4, 4, 4, 4, 4, 4, 4, 4, 4, 4, 4, 4, 4, 4, 4, 4, 5, 5, 5, 5, 5, 5, 5, 5, 5, 5, 5, 5, 5, 5, 5, 5, 5, 5, 5, 5, 5, 5, 5, 5, 5, 5, 5, 5, 5, 5, 5, 5, 5, 5, 5, 5, 5, 5, 5, 5, 5, 5, 5, 5, 5, 5, 5, 5, 5, 5, 5, 5, 5, 5, 5, 5, 5, 5, 5, 5, 5, 5, 5, 5, 5, 5, 5, 5, 5, 5, 5, 5, 5, 5, 5, 5, 5, 5, 5, 5, 5, 5, 5, 5, 5, 5, 5, 5, 5, 5, 5, 5, 5, 5, 5, 5, 5, 5, 5, 5, 5, 5, 5, 5, 5, 5, 5, 5, 5, 5, 5, 5, 5, 5, 5, 5, 5, 5, 5, 5, 5, 5, 5, 5, 5, 5, 5, 5, 5, 5, 5, 5, 5, 5, 5, 5, 5, 5, 5, 5, 5, 5, 5, 5, 5, 5, 5, 5, 5, 5, 5, 5, 5, 5, 5, 5, 5, 5, 5, 5, 5, 5, 5, 5, 5, 5, 5, 5, 5, 5, 5, 5, 5, 5, 5, 5, 5, 5, 5, 5, 5, 5, 5, 5, 5, 5, 5, 5, 5, 5, 5, 5, 5, 5, 5, 5, 5, 5, 5, 5, 5, 5, 5, 5, 5, 5, 5, 5, 5, 5, 5, 5, 5, 5, 5, 5, 5, 5, 5, 5, 5, 5, 5, 5, 5, 5, 5, 5, 5, 5, 5, 5, 5, 5, 5, 5, 5, 5, 5, 5, 5, 5, 5, 5, 5, 5, 5, 5, 5, 5, 5, 5, 5, 5, 5, 5, 5, 5, 5, 5, 5, 5, 5, 5, 5, 5, 5, 5, 5, 5, 5, 5, 5, 5, 5, 5, 5, 5, 5, 5, 5, 5, 5, 5, 5, 5, 5, 5, 5, 5, 5, 5, 5, 5, 5, 5, 5, 5, 5, 5, 5, 5, 5, 5, 5, 5, 5, 5, 5, 5, 5, 5, 5, 5, 5, 5, 5, 5, 5, 5, 5, 5, 5, 5, 5, 5, 5, 5, 5, 5, 5, 5, 5, 5, 5, 5, 5, 5, 5, 5, 5, 5, 5, 5, 5, 5, 5, 5, 5, 5, 5, 5, 5, 5, 5, 5, 5, 5, 5, 5, 5, 5, 5, 5, 5, 5, 5, 5, 5, 5, 5, 5, 5, 5, 5, 5, 5, 5, 5, 5, 5, 5, 5, 5, 5, 5, 5, 5, 5, 5, 5, 5, 5, 5, 5, 5, 5, 5, 5, 5, 5, 5, 5, 5, 5, 5, 5, 5, 5, 5, 5, 5, 5, 5, 5, 5, 5, 5, 5, 5, 5, 5, 5, 5, 5, 5, 5, 5, 5, 5, 5, 5, 5, 5, 5, 5, 5, 5, 5, 5, 5, 5, 5, 5, 5, 5, 5, 5, 5, 5, 5, 5, 5, 5, 5, 5, 5, 5, 5, 5, 5, 5, 5, 5, 5, 5, 5, 5, 5, 5, 5, 5, 5, 5, 5, 5, 5, 5, 5, 5, 5, 5, 5, 5, 5, 5, 5, 5, 5, 5, 5, 5, 5, 5, 5, 5, 5, 5, 5, 5, 5, 5, 5, 5, 5, 5, 5, 5, 5, 5, 5, 5, 5, 5, 5, 5, 5, 5, 5, 5, 5, 5, 5, 5, 5, 5, 5, 5, 5, 5, 5, 5, 5, 5, 5, 5, 5, 5, 5, 5, 5, 5, 5, 5, 5, 5, 5], "plaza": [5, 4, 5, 5, 4, 4, 4, 4, 5, 5, 3, 4, 5, 3, 4, 5, 5, 5, 3, 5, 4, 5, 5, 5, 5, 3, 5, 5, 5, 5, 5, 3, 4, 5, 3, 5, 3, 5, 5, 5, 5, 4, 4, 5, 5, 5, 4, 4, 5, 5, 4, 5, 4, 5, 4, 5, 3, 3, 4, 4, 4, 4, 5, 3, 4, 5, 4, 4, 4, 5, 4, 1, 4, 5, 3, 4, 4, 5, 5, 5, 5, 5, 4, 4, 5, 3, 4, 4, 4, 5, 4, 4, 5, 5, 5, 4, 4, 2, 4, 5, 4, 5, 5, 5, 5, 5, 4, 4, 3, 5, 5, 5, 5, 4, 5, 3, 5, 5, 4, 3, 5, 3, 5, 4, 4, 5, 5, 5, 5, 5, 5, 4, 4, 3, 5, 5, 5, 4, 4, 5, 5, 4, 3, 5, 3, 3, 5, 5, 5, 5, 3, 4, 5, 5, 5, 4, 5, 5, 5, 3, 4, 4, 3, 5, 5, 5, 4, 4, 4, 3, 5, 5, 3, 5, 5, 5, 5, 5, 4, 5, 4, 4, 5, 5, 5, 4, 5, 4, 5, 4, 3, 5, 5, 5, 5, 3, 5, 4, 5, 4, 5, 5, 4, 4, 5, 5, 4, 3, 3, 4, 5, 4, 5, 5, 3, 4, 5, 4, 5, 4, 5, 4, 5, 5, 4, 5, 5, 5, 5, 5, 4, 5, 5, 5, 4, 4, 5, 5, 5, 4, 4, 4, 5, 4, 4, 3, 3, 5, 5, 5, 4, 5, 5, 4, 5, 5, 5, 4, 5, 3, 3, 3, 4, 4, 3, 5, 4, 5, 4, 4, 5, 5, 4, 3, 4, 5, 5, 5, 5, 5, 5, 4, 5, 5, 4, 5, 4, 4, 4, 5, 4, 5, 5, 4, 5, 5, 4, 2, 5, 5, 5, 5, 3, 4, 5, 4, 4, 4, 3, 5, 4, 4, 4, 5, 5, 4, 4, 4, 4, 5, 4, 5, 5, 5, 4, 5, 4, 5, 5, 4, 5, 4, 4, 4, 5, 5, 4, 3, 5, 4, 5, 5, 5, 5, 4, 5, 5, 5, 5, 4, 5, 4, 5, 5, 4, 5, 5, 4, 5, 4, 4, 5, 5, 4, 5, 5, 3, 5, 4, 5, 5, 5, 3, 2, 4, 5, 5, 5, 4, 5, 5, 4, 4, 4, 5, 4, 4, 5, 4, 4, 5, 5, 5, 3, 5, 4, 5, 5, 4, 4, 5, 5, 5, 5, 3, 5, 4, 5, 4, 4, 4, 3, 4, 4, 4, 5, 5, 5, 3, 3, 5, 5, 5, 4, 5, 4, 5, 5, 5, 5, 4, 5, 5, 5, 5, 5, 5, 5, 5, 3, 5, 5, 4, 4, 1, 4, 4, 4, 4, 4, 5, 5, 5, 5, 4, 4, 5, 4, 4, 4, 4, 5, 5, 4, 4, 4, 5, 4, 5, 4, 5, 5, 5, 5, 5, 5, 5, 4, 4, 5, 4, 5, 4, 5, 4, 5, 4, 4, 5, 5, 5, 4, 5, 3, 4, 4, 4, 5, 4, 5, 5, 4, 4, 4, 5, 5, 5, 4, 5, 4, 5, 4, 4, 5, 3, 5, 4, 4, 5, 5, 5, 4, 5, 4, 4, 5, 4, 5, 3, 3, 5, 5, 4, 4, 3, 4, 5, 4, 3, 4, 5, 5, 5, 4, 4, 2, 5, 5, 5, 5, 3, 4, 3, 5, 5, 5, 5, 4, 5, 4, 5, 5, 5, 4, 5, 5, 5, 5, 5, 5, 5, 4, 3, 5, 4, 4, 3, 4, 5, 5, 4, 4, 4, 4, 5, 3, 5, 5, 4, 5, 4, 2, 1, 5, 4, 5, 5, 5, 4, 5, 5, 5, 5, 3, 3, 5, 4, 3, 5, 5, 4, 4, 5, 4, 5, 4, 3, 3, 5, 5, 5, 4, 4, 4, 5, 5, 5, 4, 5, 3, 5, 3, 5, 4, 5, 5, 5, 5, 3, 5, 5, 5, 3, 4, 4, 4, 4, 4, 5, 4, 5, 4, 3, 3, 4, 5, 4, 5, 4, 5, 5, 5, 4, 5, 4, 5, 4, 5, 4, 5, 5, 5, 3, 4, 4, 5, 4, 3, 4, 4, 3, 5, 5, 4, 3, 5, 4, 5, 5, 5, 5, 3, 3, 5, 5, 5, 4, 3, 3, 5, 5, 4, 4, 4, 5, 4, 5, 5, 5, 4, 5, 5, 5, 5, 5, 5, 4, 5, 5, 5, 5, 5, 5, 4, 4, 5, 5, 4, 4, 5, 4, 4, 4, 3, 2, 3, 5, 5, 4, 5, 5, 4, 5, 3, 3, 3, 5, 5, 4, 4, 4, 4, 4, 3, 5, 5, 5, 5, 4, 5, 5, 5, 5, 5, 5, 4, 5, 4, 4, 5, 4, 4, 5, 4, 5, 5, 4, 4, 4, 5, 3, 5, 5, 4, 4, 5, 5, 4, 5, 5, 3, 5, 5, 5, 4, 4, 3, 4, 5, 5, 5, 5, 5, 5, 5, 4, 4, 4, 5, 5, 5, 5, 5, 5, 4, 5, 5, 4, 5, 4, 4, 4, 5, 5, 4, 5, 5, 5, 4, 5, 5, 5, 5, 5, 5, 4, 5, 4, 4, 4, 5, 4, 5, 5, 5, 5, 4, 4, 3, 4, 5, 5, 5, 5, 3, 5, 5, 4, 4, 5, 5, 5, 4, 5, 4, 5, 5, 5, 5, 5, 5, 5, 4, 4, 5, 4, 3, 5, 3, 4, 5, 5, 4, 5, 5, 5, 5, 4, 5, 5, 5, 5, 4, 5, 5, 5, 3, 4, 4, 5, 5, 4, 4, 5, 5, 4, 4, 5, 5, 5, 5, 4, 4, 4, 5, 4, 5, 5, 4, 5, 5, 4, 4, 4, 4, 5, 5, 5, 4, 4, 4, 4, 4, 5, 5, 5, 5, 5, 4, 5, 4, 4, 5, 4, 5, 3, 4, 5, 4, 4, 5, 4, 5, 5, 5, 5, 5, 5, 4, 4, 3, 5, 5, 4, 5, 5, 5, 5, 5, 5, 4, 3, 5, 5, 5, 5, 5, 5, 4, 5, 4, 5, 4, 4, 4, 4, 4, 5, 5, 4, 3, 5, 5, 3, 4, 4, 5, 3, 5, 3, 5, 4, 5, 4, 5, 5, 5, 5, 2, 4, 5, 4, 5, 5, 2, 5, 4, 5, 5, 3, 3, 5, 4, 5, 5, 3, 5, 3, 5, 5, 4, 5, 5, 5, 4, 4, 5, 4, 5, 5, 5, 4, 4, 4, 5, 5, 4, 5, 5, 5, 5, 4, 5, 5, 5, 3, 5, 5, 4, 4, 4, 4, 4, 5, 4, 4, 5, 4, 3, 5, 4, 4, 4, 5, 5, 4, 5, 5, 4, 4, 5, 5, 5, 5, 3, 5, 5, 4, 4, 4, 5, 5, 4, 5, 4, 4, 4, 4, 5, 5, 5, 5, 4, 4, 5, 5, 5, 5, 5, 5, 5, 4, 4, 5, 5, 4, 5, 4, 5, 4, 4, 4, 3, 5, 5, 5, 5, 4, 4, 5, 5, 5, 5, 4, 4, 3, 5, 3, 4, 5, 5, 5, 5, 4, 4, 5, 4, 5, 5, 4, 4, 4, 3, 4, 5, 4, 5, 4, 5, 4, 5, 4, 5, 5, 4, 3, 5, 5, 5, 5, 5, 5, 5, 5, 4, 5, 4, 5, 5, 4, 5, 4, 4, 4, 5, 5, 4, 4, 4, 5, 5, 3, 4, 3, 4, 5, 4, 3, 5, 4, 4, 5, 4, 5, 4, 4, 4, 5, 5, 4, 4, 5, 4, 3, 5, 5, 5, 5, 4, 5, 5, 5, 5, 5, 5, 4, 5, 5, 5, 5, 5, 4, 4, 5, 2, 3, 5, 5, 4, 4, 4, 5, 4, 4, 4, 4, 5, 3, 4, 3, 5, 5, 5, 4, 5, 5, 4, 5, 4, 5, 5, 5, 4, 5, 4, 4, 2, 5, 4, 1, 5, 4, 3, 5, 5, 5, 5, 3, 5, 5, 3, 4, 5, 5, 4, 5, 4, 4, 3, 5, 4, 5, 4, 5, 5, 4, 5, 5, 5, 5, 4, 4, 4, 4, 5, 3, 5, 5, 5, 5, 5, 4, 4, 5, 4, 4, 4, 4, 4, 5, 4, 4, 5, 5, 5, 4, 5, 4, 5, 5, 5, 4, 5, 5, 5, 3, 5, 5, 4, 4, 5, 4, 5, 4, 5, 5, 4, 5, 5, 4, 5, 4, 4, 5, 5, 5, 4, 5, 4, 4, 4, 3, 4, 5, 5, 5, 4, 5, 3, 4, 4, 5, 5, 5, 5, 5, 4, 5, 4, 5, 3, 5, 5, 4, 5, 5, 5, 5, 4, 5, 4, 5, 3, 5, 4, 5, 5, 5, 5, 5, 4, 5, 5, 5, 5, 5, 5, 5, 4, 5, 5, 4, 5, 4, 5, 5, 4, 5, 5, 5, 5, 5, 4, 5, 5, 5, 5, 5, 4, 5, 3, 3, 5, 4, 5, 5, 5, 4, 5, 5, 5, 5, 5, 5, 4, 5, 4, 5, 4, 4, 5, 5, 5, 5, 4, 5, 4, 5, 5, 5, 5, 5, 5, 4, 4, 5, 5, 5, 4, 5, 5, 4, 5, 5, 5, 5, 4, 4, 5, 4, 5, 4, 4, 5, 3, 4, 5, 4, 4, 4, 5, 4, 5, 5, 5, 4, 5, 4, 5, 4, 4, 5, 4, 5, 5, 4, 5, 5, 5, 3, 5, 5, 4, 4, 4, 5, 5, 5, 5, 4, 4, 5, 5, 5, 4, 4, 4, 4, 5, 5, 5, 5, 4, 4, 4, 5, 5, 4, 4, 5, 5, 5, 5, 5, 4, 5, 4, 5, 5, 4, 4, 5, 5, 5, 5, 1, 5, 5, 4, 5, 4, 5, 5, 5, 5, 3, 4, 4, 5, 5, 4, 5, 5, 5, 5, 5, 5, 5, 5, 4, 4, 5, 4, 5, 5, 5, 5, 4, 5, 4, 5, 5, 4, 5, 4, 4, 3, 5, 5, 5, 4, 5, 4, 4, 4, 3, 5, 5, 5, 4, 5, 5, 5, 3, 4, 4, 5, 5, 5, 5, 4, 4, 5, 4, 4, 5, 4, 4, 5, 4, 5, 4, 5, 5, 5, 4, 5, 5, 5, 3, 5, 3, 4, 5, 4, 3, 5, 5, 4, 4, 4, 3, 4, 5, 5, 5, 4, 5, 5, 5, 5, 4, 4, 5, 5, 4, 4, 4, 5, 5, 5, 5, 5, 4, 3, 5, 5, 4, 4, 5, 5, 5, 4, 5, 5, 5, 4, 5, 4, 4, 5, 4, 5, 4, 5, 4, 3, 5, 5, 4, 5, 4, 5, 4, 5, 4, 4, 3, 5, 5, 4, 5, 5, 4, 4, 4, 5, 4, 5, 5, 4, 5, 5, 5, 5, 3, 5, 5, 5, 4, 5, 5, 5, 5, 3, 4, 5, 2, 5, 5, 4, 5, 5, 5, 5, 4, 4, 4, 5, 5, 5, 4, 4, 5, 4, 5, 4, 5, 5, 5, 4, 5, 4, 4, 4, 4, 5, 5, 5, 2, 4, 5, 5, 5, 4, 4, 4, 5, 3, 4, 5, 4, 5, 5, 5, 5, 5, 4, 4, 5, 4, 5, 4, 5, 5, 5, 4, 4, 4, 5, 5, 4, 5, 5, 4, 5, 4, 4, 5, 5, 4, 4, 5, 5, 5, 4, 5, 4, 4, 5, 5, 5, 4, 4, 5, 5, 4, 5, 5, 5, 4, 5, 5, 5, 4, 4, 3, 5, 5, 4, 4, 5, 5, 5, 5, 4, 4, 3, 4, 2, 4, 4, 4, 5, 4, 5, 5, 4, 5, 2, 4, 5, 4, 3, 5, 5, 5, 5, 3, 5, 5, 3, 5, 5, 4, 5, 4, 4, 4, 5, 3, 5, 4, 5, 5, 4, 5, 5, 5, 5, 4, 5, 5, 3, 5, 4, 5, 5, 2, 3, 3, 5, 5, 5, 5, 5, 5, 4, 4, 5, 4, 4, 4, 4, 4, 5, 5, 4, 5, 5, 5, 3, 4, 5, 5, 5, 4, 4, 4, 5, 5, 5, 4, 5, 4, 4, 5, 5, 5, 5, 5, 5, 5, 5, 3, 4, 5, 4, 3, 5, 4, 4, 5, 5, 5, 5, 3, 5, 5, 5, 5, 4, 5, 5, 5, 3, 5, 4, 3, 5, 5, 4, 5, 4, 5, 5, 5, 4, 5, 5, 5, 4, 5, 5, 4, 3, 5, 4, 5, 4, 5, 5, 4, 5, 4, 5, 5, 5, 5, 4, 4, 5, 3, 5, 4, 5, 3, 4, 5, 5, 3, 3, 4, 4, 5, 4, 5, 5, 5, 4, 5, 3, 5, 4, 4, 5, 5, 4, 3, 3, 5, 4, 4, 5, 5, 3, 4, 4, 5, 4, 4, 5, 4, 4, 5, 5, 5, 4, 5, 5, 5, 5, 5, 1, 4, 3, 5, 4, 5, 3, 4, 4, 5, 3, 5, 4, 4, 5, 4, 3, 5, 3, 5, 3, 5, 5, 5, 5, 4, 5, 4, 4, 5, 5, 4, 4, 5, 5, 4, 4, 5, 4, 5, 5, 5, 5, 4, 5, 4, 4, 3, 5, 4, 5, 5, 5, 5, 5, 4, 5, 4, 5, 5, 5, 5, 5, 4, 5, 4, 5, 5, 4, 5, 3, 5, 5, 4, 4, 5, 5, 5, 4, 4, 3, 5, 5, 3, 5, 5, 5, 4, 4, 4, 4, 4, 5, 5, 4, 4, 4, 4, 5, 5, 4, 5, 4, 5, 4, 5, 4, 4, 5, 4, 4, 4, 4, 5, 5, 3, 1, 3, 5, 4, 5, 4, 4, 5, 5, 4, 4, 5, 3, 4, 2, 5, 4, 5, 5, 5, 5, 5, 4, 5, 5, 5, 5, 4, 5, 5, 4, 3, 4, 5, 5, 4, 5, 4, 4, 4, 5, 4, 3, 5, 4, 4, 3, 4, 4, 5, 5, 4, 3, 5, 4, 4, 4, 1, 4, 5, 4, 5, 5, 5, 4, 5, 5, 5, 5, 5, 5, 5, 4, 4, 4, 5, 5, 5, 4, 5, 5, 5, 4, 3, 5, 3, 3, 5, 5, 3, 4, 4, 3, 5, 5, 5, 4, 5, 5, 4, 4, 4, 5, 4, 4, 5, 5, 5, 4, 5, 5, 4, 5, 5, 5, 5, 4, 4, 4, 5, 5, 4, 5, 5, 4, 5, 4, 5, 3, 5, 4, 5, 5, 5, 3, 5, 3, 5, 5, 5, 5, 5, 4, 4, 5, 5, 4, 4, 5, 5, 5, 5, 5, 4, 4, 5, 3, 5, 3, 5, 4, 5, 4, 5, 4, 5, 4, 5, 5, 5, 5, 4, 5, 4, 5, 4, 5, 2, 5, 3, 5, 4, 4, 5, 4, 4, 4, 5, 5, 5, 4, 3, 5, 4, 4, 5, 4, 4, 5, 5, 5, 4, 5, 4, 4, 4, 3, 4, 4, 4, 5, 4, 5, 5, 5, 5, 4, 3, 4, 3, 5, 5, 5, 5, 5, 4, 5, 5, 5, 4, 5, 5, 4, 5, 4, 3, 5, 5, 4, 4, 5, 4, 5, 4, 5, 4, 5, 3, 5, 3, 5, 5, 2, 4, 5, 5, 4, 5, 3, 4, 4, 5, 4, 4, 3, 5, 5, 5, 4, 5, 4, 5, 5, 2, 5, 5, 4, 4, 5, 4, 4, 4, 4, 5, 5, 4, 4, 4, 5, 3, 5, 4, 3, 5, 5, 4, 5, 5, 5, 3, 5, 5, 5, 5, 5, 5, 4, 4, 4, 5, 5, 5, 4, 3, 4, 4, 4, 4, 4, 4, 4, 4, 4, 4, 5, 5, 5, 5, 5, 5, 5, 5, 5], "t\u00edpco": [5, 3], "tres": [4, 3, 4, 3, 5, 4, 5, 5, 3, 5, 5, 4, 4, 1, 5, 4, 5, 4, 5, 3, 5, 5, 5, 4, 4, 5, 5, 2, 2, 4, 3, 2, 1, 2, 5, 4, 5, 4, 5, 4, 1, 5, 5, 5, 5, 5, 2, 5, 4, 4, 5, 4, 5, 3, 4, 5, 5, 5, 4, 3, 5, 2, 1, 3, 5, 5, 5, 3, 5, 4, 4, 3, 5, 5, 5, 5, 4, 5, 5, 5, 5, 3, 5, 3, 3, 5, 4, 3, 4, 5, 5, 5, 5, 3, 5, 4, 4, 4, 4, 5, 4, 3, 5, 1, 4, 5, 5, 5, 5, 5, 5, 5, 5, 5, 5, 5, 5], "d\u00eda": [4, 4, 4, 4, 3, 3, 5, 5, 5, 5, 5, 5, 5, 5, 4, 3, 3, 4, 4, 3, 5, 4, 4, 4, 5, 5, 5, 3, 5, 4, 4, 4, 5, 5, 5, 3, 5, 5, 5, 5, 3, 3, 5, 4, 4, 5, 5, 5, 5, 4, 5, 5, 4, 5, 5, 4, 4, 5, 5, 2, 4, 5, 4, 5, 5, 5, 4, 4, 4, 4, 5, 5, 5, 5, 5, 5, 4, 3, 5, 4, 4, 5, 4, 5, 5, 4, 5, 5, 4, 5, 5, 5, 5, 4, 5, 5, 3, 5, 4, 4, 5, 5, 5, 5, 4, 5, 5, 5, 5, 5, 4, 4, 5, 4, 5, 4, 5, 3, 4, 5, 4, 4, 5, 5, 5, 1, 5, 4, 4, 5, 5, 4, 5, 5, 5, 5, 5, 4, 4, 5, 5, 5, 5, 5, 5, 5, 5, 5, 1, 5, 5, 5, 5, 5, 5, 5, 5, 4, 1, 5, 5, 5, 5, 4, 5, 4, 5, 3, 5, 5, 4, 5, 4, 5, 4, 5, 5, 4, 5, 3, 4, 5, 4, 4, 5, 5, 4, 3, 3, 4, 5, 5, 4, 4, 5, 5, 5, 5, 4, 4, 5, 5, 5, 4, 5, 5, 4, 5, 4, 4, 5, 5, 4, 4, 5, 5, 5, 5, 5, 5, 5, 4, 5, 3, 1, 5, 5, 5, 5, 3, 4, 4, 5, 4, 5, 5, 4, 4, 3, 4, 5, 5, 5, 5, 4, 4, 4, 5, 3, 5, 5, 5, 5, 5, 3, 5, 5, 4, 5, 5, 5, 4, 5, 5, 5, 5, 5, 5, 5, 5, 5, 5, 5, 2, 5, 5, 4, 4, 4, 4, 5, 5, 5, 4, 4, 5, 5, 5, 5, 4, 4, 5, 5, 5, 2, 5, 4, 4, 5, 5, 4, 5, 5, 5, 5, 3, 5, 5, 5, 5, 5, 4, 5, 4, 4, 5, 5, 4, 5, 4, 4, 3, 5, 5, 5, 5, 4, 5, 5, 5, 5, 5, 5, 5, 5, 5, 5, 4, 5, 5, 5, 5, 4, 5, 4, 5, 5, 3, 5, 4, 5, 5, 3, 3, 5, 5, 5, 3, 4, 5, 4, 3, 5, 5, 5, 4, 5, 5, 5, 3, 5, 5, 5, 5, 5, 3, 4, 3, 5, 4, 4, 5, 5, 5, 5, 3, 5, 5, 4, 4, 5, 5, 5, 5, 3, 5, 5, 4, 4, 4, 5, 5, 5, 4, 4, 3, 5, 3, 5, 4, 5, 3, 4, 5, 4, 5, 5, 5, 5, 4, 5, 4, 4, 5, 5, 3, 5, 5, 3, 4, 5, 5, 5, 5, 5, 4, 5, 5, 5, 5, 4, 5, 4, 5, 5, 5, 5, 4, 5, 5, 3, 5, 5, 5, 5, 5, 5, 4, 3, 4, 5, 5, 2, 4, 5, 5, 4, 5, 5, 4, 5, 5, 5, 5, 2, 4, 4, 5, 5, 5, 5, 4, 5, 5, 4, 5, 4, 4, 5, 4, 5, 5, 5, 4, 4, 5, 5, 4, 5, 3, 5, 5, 5, 4, 5, 5, 3, 3, 3, 5, 5, 4, 5, 3, 5, 5, 5, 5, 3, 5, 5, 5, 5, 5, 4, 5, 4, 5, 3, 5, 5, 5, 4, 5, 5, 5, 3, 5, 4, 5, 5, 5, 5, 5, 5, 5, 5, 3, 5, 5, 5, 5, 5, 5, 3, 4, 5, 5, 5, 5, 4, 5, 5, 5, 5, 5, 4, 4, 5, 4, 5, 5, 4, 5, 4, 5, 5, 3, 5, 4, 4, 5, 5, 5, 5, 5, 5, 5, 5, 4, 5, 4, 5, 5, 5, 5, 4, 4, 5, 4, 5, 5, 4, 5, 4, 5, 4, 5, 5, 5, 5, 5, 5, 5, 5, 5, 5, 5, 3, 5, 5, 5, 4, 5, 5, 5, 4, 5, 5, 3, 4, 4, 3, 5, 5, 5, 4, 5, 5, 5, 5, 4, 5, 4, 4, 5, 5, 5, 5, 5, 5, 4, 5, 5, 5, 5, 5, 5, 3, 5, 4, 4, 5, 5, 5, 5, 3, 4, 3, 4, 5, 5, 5, 4, 5, 4, 5, 5, 5, 4, 5, 3, 5, 3, 5, 3, 4, 2, 5, 5, 4, 5, 5, 4, 5, 5, 5, 5, 1, 4, 5, 2, 5, 5, 4, 5, 5, 5, 5, 5, 5, 4, 3, 5, 4, 5, 4, 5, 5, 5, 5, 4, 5, 4, 5, 4, 5, 5, 5, 5, 4, 5, 5, 5, 4, 5, 5, 4, 4, 5, 4, 1, 5, 4, 5, 5, 5, 5, 5, 4, 5, 5, 5, 5, 2, 2, 1, 5, 5, 4, 5, 5, 5, 4, 4, 5, 5, 5, 5, 5, 4, 4, 5, 5, 5, 5, 5, 5, 5, 5, 5, 3, 5, 5, 5, 5, 5, 5, 5, 5, 5, 5, 4, 5, 5, 3, 5, 5, 4, 4, 5, 5, 5, 4, 4, 5, 5, 5, 4, 5, 5, 1, 3, 5, 5, 4, 5, 5, 4, 5, 5, 5, 5, 5, 5, 4, 5, 5, 5, 3, 4, 3, 5, 4, 4, 5, 5, 5, 5, 5, 5, 5, 5, 4, 5, 4, 5, 4, 5, 5, 5, 5, 3, 4, 4, 5, 2, 5, 4, 4, 5, 4, 5, 5, 5, 5, 5, 4, 5, 5, 5, 5, 3, 4, 4, 5, 5, 4, 4, 5, 5, 5, 3, 4, 3, 4, 4, 5, 5, 5, 5, 5, 4, 5, 5, 5, 5, 5, 5, 5, 4, 4, 5, 3, 5, 5, 4, 5, 5, 4, 4, 5, 4, 4, 5, 5, 4, 3, 5, 5, 5, 5, 5, 4, 4, 5, 5, 2, 5, 4, 5, 4, 2, 5, 5, 4, 5, 4, 5, 5, 5, 5, 5, 5, 5, 5, 5, 4, 5, 5, 5, 5, 4, 4, 5, 5, 5, 4, 1, 4, 5, 5, 5, 5, 4, 4, 5, 5, 5, 4, 5, 5, 4, 5, 2, 5, 3, 5, 5, 4, 5, 3, 4, 5, 5, 5, 5, 5, 5, 5, 5, 5, 5, 4, 5, 5, 5, 4, 4, 5, 5, 4, 5, 5, 5, 4, 5, 5, 4, 5, 4, 4, 5, 5, 3, 3, 5, 5, 4, 5, 5, 5, 5, 4, 5, 5, 5, 4, 5, 5, 4, 4, 5, 5, 5, 5, 4, 4, 3, 5, 3, 4, 5, 5, 5, 3, 5, 5, 5, 4, 5, 4, 4, 5, 5, 5, 5, 5, 4, 5, 5, 5, 5, 5, 5, 4, 5, 5, 3, 5, 5, 4, 5, 5, 4, 5, 5, 5, 5, 5, 4, 4, 5, 4, 5, 5, 4, 4, 4, 5, 4, 5, 5, 5, 5, 5, 5, 5, 5, 5, 4, 3, 3, 2, 4, 5, 5, 5, 4, 4, 4, 5, 5, 5, 5, 4, 5, 5, 4, 5, 4, 3, 5, 5, 5, 5, 4, 4, 5, 5, 5, 3, 3, 4, 5, 4, 4, 5, 5, 2, 4, 5, 4, 4, 5, 5, 4, 5, 4, 3, 5, 3, 5, 4, 4, 5, 5, 4, 5, 5, 5, 4, 4, 4, 5, 5, 4, 5, 5, 4, 4, 5, 4, 4, 5, 4, 5, 5, 5, 5, 5, 5, 5, 5, 5, 5, 5, 5, 5, 1, 5, 3, 3, 5, 3, 3, 5, 5, 5, 4, 5, 5, 5, 5, 5, 5, 5, 5, 5, 3, 4, 4, 5, 5, 4, 5, 3, 5, 3, 4, 5, 5, 5, 5, 4, 5, 5, 5, 2, 5, 5, 5, 5, 5, 4, 5, 5, 5, 5, 4, 5, 5, 4, 5, 5, 4, 4, 4, 5, 4, 4, 3, 4, 5, 5, 5, 5, 4, 3, 1, 5, 4, 5, 4, 5, 5, 4, 5, 4, 4, 5, 5, 5, 5, 5, 5, 4, 5, 5, 2, 4, 5, 5, 5, 5, 5, 3, 4, 5, 4, 4, 4, 1, 3, 3, 3, 3, 3, 3, 3, 3, 4, 4, 4, 4, 4, 4, 4, 4, 4, 4, 4, 4, 4, 4, 4, 4, 4, 4, 4, 4, 4, 5, 5, 5, 5, 5, 5, 5, 5, 5, 5, 5, 5, 5, 5, 5, 5, 5, 5, 5, 5, 5, 5, 5, 5, 5, 5, 5, 5, 5, 5, 5, 5, 5, 5, 5, 5, 5, 5, 5, 5, 5, 5, 5, 5, 5, 5, 5, 5, 5, 5, 5, 5, 5, 5, 5, 5, 5, 5, 5, 5, 5, 5, 5, 5, 5, 5, 5, 5, 5, 5, 5, 5, 5, 5, 5, 5, 5, 5, 5], "en": [4, 4, 5, 5, 5, 4, 5, 5, 5, 5, 4, 5, 4, 5, 5, 5, 5, 5, 5, 5, 3, 5, 4, 4, 5, 4, 4, 3, 3, 3, 5, 5, 5, 5, 5, 4, 5, 5, 5, 2, 4, 5, 5, 5, 3, 5, 4, 5, 5, 4, 4, 5, 4, 4, 5, 5, 4, 5, 5, 5, 4, 4, 5, 5, 1, 5, 3, 5, 5, 5, 5, 4, 5, 5, 4, 5, 5, 5, 5, 5, 5, 5, 5, 5, 5, 5, 4, 4, 5, 5, 5, 5, 5, 4, 2, 5, 5, 5, 5, 3, 4, 5, 3, 3, 5, 4, 5, 3, 5, 5, 5, 5, 5, 5, 5, 5, 4, 4, 4, 3, 4, 3, 5, 5, 5, 5, 4, 5, 5, 5, 5, 5, 5, 5, 5, 5, 4, 5, 5, 5, 5, 5, 4, 5, 5, 4, 5, 4, 5, 5, 5, 4, 5, 5, 5, 5, 5, 5, 5, 4, 4, 5, 5, 5, 3, 5, 3, 5, 4, 4, 5, 4, 5, 5, 4, 5, 4, 5, 4, 5, 5, 4, 5, 5, 5, 5, 4, 4, 5, 4, 5, 5, 5, 5, 5, 5, 2, 5, 4, 5, 5, 5, 5, 5, 3, 5, 5, 4, 5, 5, 5, 5, 5, 5, 1, 4, 5, 5, 5, 5, 5, 5, 5, 5, 5, 5, 4, 5, 4, 5, 5, 5, 5, 4, 5, 5, 5, 5, 5, 4, 5, 5, 5, 4, 5, 5, 5, 5, 5, 5, 5, 1, 5, 5, 5, 4, 3, 4, 3, 3, 4, 5, 5, 5, 5, 5, 5, 5, 5, 5, 3, 4, 5, 4, 5, 5, 5, 4, 5, 5, 5, 5, 5, 5, 5, 5, 5, 5, 5, 4, 1, 4, 5, 5, 4, 4, 5, 5, 5, 5, 3, 3, 5, 5, 5, 4, 5, 5, 4, 3, 4, 5, 4, 4, 5, 5, 4, 5, 3, 4, 5, 5, 3, 4, 4, 4, 4, 5, 5, 4, 5, 5, 4, 4, 5, 4, 5, 2, 4, 5, 5, 5, 5, 5, 3, 5, 5, 5, 5, 5, 3, 5, 5, 5, 5, 5, 3, 5, 4, 5, 5, 4, 5, 2, 3, 4, 5, 3, 2, 5, 5, 5, 5, 5, 4, 3, 5, 5, 5, 5, 5, 3, 5, 2, 5, 4, 5, 4, 3, 4, 4, 5, 4, 4, 4, 4, 4, 4, 5, 4, 4, 5, 1, 5, 5, 5, 5, 4, 4, 5, 5, 3, 4, 4, 5, 5, 5, 5, 5, 5, 5, 5, 1, 5, 5, 5, 5, 5, 4, 4, 5, 5, 5, 1, 3, 5, 5, 3, 5, 4, 5, 3, 3, 5, 4, 5, 5, 5, 5, 3, 5, 5, 5, 4, 5, 4, 3, 5, 4, 5, 5, 5, 2, 5, 5, 5, 4, 5, 5, 5, 5, 5, 5, 4, 5, 5, 5, 5, 5, 3, 3, 4, 5, 5, 5, 5, 5, 5, 4, 5, 4, 5, 5, 5, 4, 5, 4, 5, 5, 5, 5, 5, 3, 4, 5, 4, 5, 5, 5, 5, 4, 4, 1, 4, 4, 5, 5, 5, 5, 5, 5, 5, 4, 4, 5, 5, 4, 5, 5, 5, 4, 4, 5, 5, 5, 5, 4, 5, 5, 4, 4, 5, 5, 4, 5, 5, 4, 5, 5, 4, 5, 5, 5, 5, 5, 1, 2, 4, 5, 3, 3, 5, 3, 5, 1, 4, 5, 5, 3, 5, 5, 5, 4, 4, 3, 4, 5, 5, 4, 5, 4, 4, 4, 5, 5, 2, 5, 5, 4, 4, 5, 5, 4, 5, 4, 5, 3, 4, 4, 2, 5, 5, 5, 5, 5, 1, 3, 5, 5, 5, 4, 5, 4, 5, 5, 5, 3, 5, 4, 5, 4, 5, 5, 5, 5, 3, 5, 5, 5, 4, 5, 4, 5, 2, 2, 4, 5, 5, 4, 4, 4, 5, 2, 4, 5, 5, 5, 3, 5, 4, 5, 3, 5, 5, 4, 5, 4, 1, 5, 5, 5, 5, 5, 5, 5, 5, 5, 5, 3, 3, 5, 2, 2, 4, 5, 5, 5, 4, 5, 5, 4, 5, 3, 4, 5, 5, 5, 5, 5, 5, 3, 5, 5, 5, 5, 4, 2, 4, 5, 4, 5, 5, 5, 5, 5, 4, 5, 4, 4, 1, 5, 3, 3, 5, 5, 5, 5, 5, 5, 5, 5, 5, 5, 3, 5, 4, 5, 3, 2, 5, 5, 4, 3, 3, 5, 3, 4, 5, 5, 5, 5, 5, 5, 4, 4, 4, 5, 5, 5, 5, 4, 5, 4, 5, 5, 5, 5, 5, 4, 5, 4, 4, 4, 3, 3, 5, 2, 4, 5, 4, 4, 5, 5, 5, 4, 5, 3, 5, 5, 5, 5, 4, 4, 5, 5, 5, 3, 5, 5, 5, 5, 5, 5, 1, 4, 4, 4, 5, 5, 3, 5, 5, 5, 4, 3, 5, 4, 5, 3, 5, 5, 4, 5, 5, 5, 5, 4, 5, 5, 4, 4, 5, 5, 3, 5, 5, 4, 4, 5, 5, 4, 5, 1, 5, 5, 4, 5, 3, 3, 5, 3, 3, 5, 5, 5, 4, 5, 5, 4, 4, 4, 5, 4, 5, 4, 5, 1, 1, 5, 3, 2, 4, 3, 5, 5, 4, 5, 4, 1, 5, 5, 4, 4, 5, 4, 4, 5, 5, 5, 5, 4, 5, 5, 5, 5, 5, 4, 5, 3, 5, 5, 5, 4, 5, 4, 5, 3, 4, 4, 5, 3, 4, 5, 4, 3, 5, 5, 5, 5, 5, 2, 2, 5, 5, 5, 5, 4, 5, 4, 2, 3, 5, 4, 1, 4, 5, 4, 3, 5, 5, 4, 5, 5, 5, 5, 5, 5, 4, 5, 5, 4, 5, 5, 2, 4, 4, 5, 5, 5, 5, 5, 5, 3, 4, 5, 5, 5, 5, 5, 5, 5, 5, 5, 3, 4, 2, 4, 5, 4, 4, 5, 4, 5, 5, 4, 5, 5, 5, 5, 5, 4, 5, 5, 5, 5, 5, 5, 3, 5, 5, 4, 4, 5, 5, 4, 5, 5, 5, 3, 5, 5, 5, 5, 4, 4, 4, 1, 4, 5, 5, 5, 5, 5, 5, 3, 5, 5, 5, 5, 5, 5, 5, 5, 5, 4, 3, 3, 4, 5, 5, 5, 4, 4, 5, 4, 5, 5, 5, 5, 5, 5, 5, 3, 5, 3, 5, 5, 5, 5, 5, 5, 5, 5, 5, 5, 5, 4, 5, 1, 3, 5, 5, 5, 5, 5, 5, 4, 5, 5, 5, 4, 5, 4, 5, 5, 5, 4, 5, 5, 4, 2, 5, 4, 4, 5, 3, 5, 5, 2, 5, 5, 5, 5, 5, 4, 5, 5, 5, 5, 5, 4, 4, 5, 3, 3, 5, 5, 5, 5, 4, 4, 5, 4, 4, 5, 5, 5, 5, 5, 4, 5, 5, 4, 5, 5, 4, 4, 5, 5, 3, 2, 5, 5, 5, 5, 5, 4, 4, 5, 5, 5, 5, 5, 4, 4, 5, 5, 4, 5, 5, 5, 4, 4, 5, 5, 3, 4, 5, 5, 4, 5, 4, 3, 3, 5, 4, 5, 5, 5, 5, 4, 4, 5, 5, 4, 4, 5, 5, 4, 5, 4, 3, 5, 5, 5, 4, 5, 4, 5, 5, 2, 5, 5, 4, 3, 3, 4, 4, 5, 5, 4, 5, 5, 5, 5, 5, 3, 5, 5, 5, 5, 5, 4, 1, 5, 5, 4, 5, 5, 4, 5, 5, 5, 5, 5, 4, 4, 5, 5, 5, 5, 4, 5, 5, 5, 5, 4, 3, 5, 4, 5, 3, 5, 2, 4, 4, 5, 5, 4, 4, 5, 4, 4, 4, 4, 5, 4, 5, 4, 4, 4, 4, 5, 5, 4, 4, 5, 5, 5, 5, 3, 2, 5, 5, 5, 5, 5, 5, 5, 5, 5, 5, 5, 5, 5, 5, 5, 3, 5, 3, 5, 4, 5, 5, 5, 5, 5, 2, 5, 4, 4, 5, 3, 5, 5, 5, 5, 5, 5, 4, 5, 5, 5, 5, 2, 4, 3, 3, 4, 5, 5, 3, 5, 5, 4, 3, 5, 5, 5, 5, 3, 5, 5, 5, 5, 5, 5, 4, 5, 5, 5, 5, 5, 4, 5, 5, 5, 5, 5, 5, 5, 5, 5, 5, 5, 5, 5, 5, 5, 4, 4, 3, 5, 4, 5, 5, 2, 5, 4, 5, 5, 4, 5, 5, 3, 3, 5, 5, 5, 3, 5, 4, 5, 4, 4, 5, 4, 5, 4, 5, 5, 5, 5, 4, 5, 4, 4, 5, 4, 4, 4, 4, 4, 5, 3, 5, 5, 4, 4, 5, 4, 5, 5, 5, 5, 5, 5, 5, 5, 5, 5, 5, 4, 4, 4, 5, 3, 3, 4, 5, 3, 5, 3, 5, 4, 5, 3, 5, 5, 3, 4, 4, 5, 5, 5, 5, 5, 4, 5, 2, 4, 5, 5, 5, 5, 4, 5, 5, 5, 3, 5, 5, 5, 4, 4, 5, 3, 5, 3, 5, 5, 5, 3, 5, 5, 3, 5, 5, 5, 5, 5, 5, 5, 5, 5, 5, 5, 3, 5, 5, 5, 5, 4, 4, 3, 5, 5, 5, 5, 4, 5, 5, 5, 3, 5, 4, 5, 5, 5, 3, 5, 5, 5, 5, 5, 4, 4, 4, 4, 5, 2, 5, 5, 4, 5, 4, 4, 5, 5, 5, 5, 5, 5, 5, 5, 5, 4, 4, 5, 3, 5, 5, 3, 4, 3, 5, 4, 5, 4, 1, 5, 5, 4, 5, 4, 5, 4, 4, 5, 5, 4, 4, 5, 5, 5, 5, 5, 4, 5, 5, 5, 2, 4, 5, 4, 5, 1, 4, 5, 5, 4, 5, 4, 5, 4, 4, 4, 5, 5, 5, 5, 5, 5, 4, 4, 5, 4, 4, 5, 5, 4, 4, 4, 5, 5, 5, 5, 4, 4, 4, 5, 5, 5, 5, 4, 5, 4, 5, 3, 3, 5, 5, 4, 3, 5, 5, 4, 4, 5, 5, 5, 4, 4, 4, 3, 5, 4, 4, 4, 4, 3, 3, 5, 5, 4, 4, 5, 5, 2, 5, 5, 4, 5, 5, 4, 5, 5, 4, 5, 5, 5, 4, 5, 2, 5, 5, 5, 5, 5, 5, 4, 4, 5, 5, 5, 5, 5, 5, 5, 5, 5, 3, 3, 5, 5, 2, 3, 5, 5, 4, 5, 5, 5, 3, 3, 5, 3, 5, 5, 4, 5, 5, 4, 5, 5, 5, 5, 5, 5, 5, 5, 4, 5, 4, 5, 5, 5, 5, 5, 5, 4, 3, 3, 5, 5, 3, 5, 4, 5, 5, 3, 3, 5, 5, 5, 5, 4, 5, 5, 5, 5, 5, 5, 5, 5, 5, 4, 5, 4, 4, 3, 5, 1, 5, 5, 5, 4, 5, 5, 5, 5, 5, 4, 5, 3, 3, 3, 5, 5, 5, 5, 3, 4, 4, 2, 3, 5, 4, 3, 5, 5, 5, 5, 5, 5, 5, 5, 4, 5, 5, 5, 4, 5, 4, 5, 4, 1, 1, 5, 5, 5, 5, 2, 5, 2, 5, 5, 3, 3, 5, 5, 5, 4, 1, 5, 5, 4, 5, 5, 5, 5, 5, 5, 4, 5, 2, 5, 4, 5, 5, 5, 3, 5, 5, 4, 5, 4, 5, 5, 5, 4, 5, 5, 3, 3, 5, 4, 5, 5, 5, 5, 5, 5, 3, 5, 5, 5, 4, 5, 5, 5, 5, 4, 5, 4, 4, 4, 5, 5, 4, 5, 4, 4, 5, 4, 5, 5, 4, 4, 4, 5, 4, 5, 5, 5, 5, 5, 4, 5, 5, 5, 5, 5, 5, 4, 5, 5, 5, 4, 4, 5, 5, 4, 5, 5, 5, 3, 5, 5, 5, 4, 5, 5, 5, 5, 5, 4, 4, 4, 5, 3, 4, 4, 4, 5, 5, 4, 2, 5, 5, 4, 5, 5, 5, 4, 5, 2, 5, 5, 5, 5, 5, 5, 3, 5, 5, 5, 5, 5, 5, 5, 4, 4, 5, 5, 5, 5, 5, 5, 5, 5, 5, 4, 5, 5, 5, 4, 5, 5, 5, 5, 5, 5, 5, 5, 5, 5, 5, 5, 5, 5, 5, 5, 5, 5, 5, 4, 5, 4, 5, 5, 3, 5, 3, 4, 5, 5, 4, 2, 5, 4, 4, 5, 5, 4, 5, 3, 5, 5, 4, 4, 5, 5, 5, 5, 5, 5, 4, 4, 5, 5, 5, 4, 5, 5, 5, 4, 5, 4, 5, 4, 5, 4, 4, 4, 5, 5, 5, 5, 5, 4, 5, 5, 5, 5, 4, 1, 5, 5, 5, 4, 4, 5, 5, 4, 5, 3, 5, 5, 5, 4, 5, 4, 4, 5, 5, 5, 5, 5, 5, 4, 3, 3, 4, 4, 4, 5, 4, 5, 4, 5, 3, 3, 5, 5, 5, 4, 5, 5, 5, 5, 5, 4, 5, 4, 5, 5, 5, 5, 3, 4, 3, 3, 5, 5, 5, 3, 5, 3, 5, 4, 5, 4, 4, 5, 5, 5, 5, 5, 3, 5, 5, 4, 4, 5, 3, 4, 4, 5, 4, 5, 5, 5, 4, 5, 5, 5, 5, 5, 5, 5, 5, 5, 5, 5, 5, 5, 1, 5, 5, 4, 3, 5, 4, 5, 5, 4, 5, 5, 4, 5, 5, 4, 5, 5, 5, 5, 5, 5, 5, 4, 5, 3, 5, 5, 5, 2, 5, 5, 4, 5, 4, 5, 4, 5, 4, 5, 5, 4, 5, 4, 5, 1, 4, 5, 3, 5, 5, 5, 5, 5, 5, 5, 2, 5, 5, 5, 5, 5, 5, 5, 3, 5, 5, 5, 5, 5, 1, 5, 5, 5, 4, 4, 5, 4, 5, 5, 4, 1, 5, 5, 5, 5, 3, 5, 4, 5, 4, 3, 5, 5, 5, 5, 4, 5, 5, 3, 5, 3, 5, 5, 5, 4, 5, 5, 5, 5, 5, 4, 4, 5, 5, 3, 5, 5, 4, 5, 4, 3, 2, 5, 5, 5, 5, 2, 5, 5, 4, 5, 5, 5, 5, 5, 5, 5, 5, 3, 4, 5, 5, 5, 3, 4, 5, 5, 5, 5, 5, 4, 5, 5, 4, 5, 4, 5, 5, 5, 4, 5, 4, 5, 5, 4, 5, 4, 5, 3, 5, 5, 5, 4, 5, 4, 4, 5, 4, 4, 3, 5, 5, 5, 1, 5, 5, 5, 5, 1, 5, 5, 3, 5, 1, 4, 5, 5, 2, 5, 5, 5, 4, 5, 5, 5, 4, 4, 5, 5, 3, 5, 5, 5, 5, 5, 4, 1, 3, 2, 5, 4, 5, 5, 5, 5, 5, 4, 4, 5, 3, 5, 4, 4, 4, 5, 5, 5, 5, 5, 5, 5, 4, 5, 5, 1, 5, 5, 5, 5, 5, 5, 5, 5, 4, 4, 5, 5, 2, 5, 5, 5, 5, 5, 5, 5, 5, 5, 5, 5, 3, 4, 5, 5, 4, 5, 5, 5, 1, 4, 4, 5, 5, 2, 4, 4, 4, 1, 5, 4, 5, 5, 5, 5, 3, 4, 5, 1, 4, 5, 5, 5, 5, 5, 5, 5, 4, 5, 4, 3, 4, 5, 5, 3, 4, 5, 5, 2, 2, 5, 5, 5, 4, 5, 5, 5, 5, 4, 5, 5, 5, 4, 5, 4, 5, 3, 4, 5, 2, 5, 5, 3, 4, 4, 5, 5, 5, 5, 5, 5, 4, 5, 5, 5, 4, 5, 5, 5, 4, 5, 4, 5, 5, 5, 5, 5, 2, 5, 4, 5, 4, 4, 5, 5, 5, 3, 5, 5, 5, 3, 4, 5, 5, 5, 5, 5, 5, 5, 5, 3, 5, 3, 5, 5, 5, 5, 5, 5, 3, 3, 5, 4, 5, 4, 5, 4, 5, 5, 4, 5, 5, 4, 5, 3, 4, 4, 5, 5, 5, 5, 5, 5, 5, 5, 4, 5, 4, 4, 5, 5, 5, 3, 4, 5, 4, 5, 5, 5, 5, 5, 5, 5, 5, 5, 5, 5, 5, 4, 4, 4, 5, 5, 5, 5, 5, 5, 5, 4, 5, 4, 5, 4, 5, 4, 5, 4, 5, 5, 5, 2, 4, 5, 3, 5, 5, 5, 5, 1, 2, 4, 5, 5, 5, 4, 4, 4, 4, 5, 5, 5, 4, 5, 5, 5, 5, 5, 3, 5, 4, 2, 5, 4, 4, 4, 4, 2, 4, 5, 5, 3, 5, 1, 3, 5, 5, 5, 5, 4, 4, 4, 4, 5, 5, 2, 4, 4, 5, 5, 3, 3, 5, 4, 5, 5, 4, 5, 3, 4, 4, 5, 5, 5, 5, 3, 5, 5, 5, 2, 5, 3, 3, 5, 5, 3, 4, 5, 5, 4, 4, 5, 5, 3, 3, 4, 2, 5, 4, 5, 5, 2, 5, 5, 4, 5, 5, 5, 5, 5, 5, 5, 4, 4, 5, 5, 4, 5, 5, 5, 5, 5, 2, 5, 4, 5, 4, 5, 5, 5, 4, 4, 5, 4, 5, 5, 5, 5, 3, 3, 3, 5, 3, 4, 4, 5, 5, 4, 5, 5, 4, 5, 3, 5, 3, 5, 5, 5, 4, 4, 4, 5, 5, 5, 5, 4, 5, 5, 5, 5, 5, 3, 4, 5, 5, 5, 5, 5, 5, 5, 4, 5, 5, 4, 5, 5, 5, 5, 5, 4, 5, 4, 5, 3, 5, 4, 4, 5, 4, 5, 4, 5, 4, 5, 5, 5, 3, 5, 5, 5, 2, 5, 4, 3, 5, 5, 1, 5, 4, 5, 5, 5, 5, 5, 5, 5, 5, 5, 5, 5, 5, 4, 5, 5, 5, 5, 5, 5, 2, 5, 5, 4, 5, 5, 3, 5, 4, 5, 5, 5, 5, 5, 4, 4, 2, 4, 5, 5, 5, 2, 5, 5, 4, 4, 5, 5, 3, 5, 4, 5, 5, 4, 5, 4, 5, 5, 5, 4, 5, 5, 5, 5, 5, 5, 4, 5, 3, 5, 5, 5, 2, 5, 5, 5, 5, 3, 4, 5, 5, 5, 4, 5, 5, 5, 4, 5, 4, 5, 4, 1, 5, 5, 5, 2, 5, 5, 4, 5, 5, 4, 4, 5, 5, 4, 3, 4, 5, 4, 4, 5, 3, 5, 5, 5, 5, 5, 5, 4, 5, 5, 3, 3, 5, 4, 5, 5, 4, 5, 4, 5, 5, 4, 5, 5, 5, 4, 2, 5, 5, 5, 4, 5, 5, 3, 4, 5, 4, 5, 2, 5, 5, 5, 5, 5, 5, 5, 3, 5, 4, 5, 5, 5, 5, 5, 4, 5, 5, 5, 3, 5, 5, 4, 4, 4, 5, 5, 4, 4, 4, 4, 5, 5, 4, 5, 2, 5, 5, 3, 1, 5, 5, 5, 4, 4, 4, 4, 5, 4, 5, 3, 5, 5, 5, 5, 5, 5, 5, 5, 5, 4, 5, 5, 5, 4, 5, 5, 5, 5, 5, 5, 5, 4, 4, 4, 4, 5, 5, 5, 4, 5, 5, 4, 3, 4, 4, 4, 5, 5, 4, 5, 4, 3, 5, 5, 5, 5, 5, 3, 5, 4, 5, 5, 5, 5, 5, 5, 5, 5, 4, 5, 4, 5, 4, 5, 5, 5, 5, 5, 5, 3, 5, 4, 5, 5, 5, 5, 5, 2, 5, 4, 5, 4, 5, 4, 4, 5, 5, 5, 5, 5, 5, 1, 5, 3, 5, 4, 3, 5, 5, 4, 4, 4, 5, 4, 5, 5, 5, 5, 5, 5, 5, 5, 4, 4, 1, 5, 5, 5, 5, 4, 5, 5, 5, 5, 5, 4, 4, 4, 5, 5, 3, 5, 5, 4, 5, 5, 4, 5, 5, 5, 5, 5, 5, 4, 5, 4, 4, 4, 4, 5, 4, 5, 5, 4, 5, 5, 5, 5, 5, 4, 1, 5, 5, 4, 4, 4, 4, 5, 5, 5, 5, 5, 5, 5, 5, 5, 5, 4, 2, 4, 5, 5, 5, 4, 4, 5, 5, 5, 5, 3, 4, 3, 4, 5, 5, 4, 5, 5, 5, 5, 5, 3, 5, 5, 5, 5, 5, 4, 4, 5, 4, 5, 5, 5, 5, 5, 5, 4, 5, 4, 5, 4, 5, 5, 5, 5, 5, 4, 5, 5, 5, 5, 5, 2, 4, 4, 3, 4, 4, 5, 5, 2, 5, 5, 5, 5, 5, 5, 5, 4, 5, 5, 5, 4, 5, 5, 4, 5, 4, 5, 5, 2, 5, 5, 3, 5, 5, 5, 5, 2, 4, 5, 5, 5, 5, 5, 4, 4, 3, 5, 4, 5, 5, 5, 5, 4, 5, 5, 1, 5, 5, 5, 5, 5, 5, 5, 5, 5, 5, 4, 4, 5, 5, 4, 5, 5, 5, 5, 5, 4, 5, 5, 5, 5, 5, 5, 4, 3, 3, 5, 5, 5, 5, 4, 5, 5, 5, 4, 4, 4, 5, 5, 5, 5, 5, 3, 5, 4, 5, 2, 5, 3, 4, 2, 4, 5, 5, 5, 5, 5, 5, 5, 4, 5, 5, 5, 5, 5, 5, 5, 5, 4, 4, 3, 4, 5, 5, 5, 5, 4, 5, 3, 4, 4, 5, 5, 4, 5, 5, 5, 5, 5, 4, 3, 5, 1, 5, 5, 5, 5, 5, 5, 5, 5, 5, 5, 5, 4, 5, 4, 3, 5, 5, 5, 4, 4, 5, 5, 3, 5, 5, 5, 5, 5, 4, 1, 3, 4, 5, 4, 3, 5, 5, 5, 4, 4, 5, 5, 3, 5, 5, 5, 3, 4, 5, 4, 5, 4, 5, 5, 5, 4, 4, 3, 5, 1, 5, 5, 4, 5, 5, 5, 5, 5, 5, 5, 4, 5, 5, 5, 5, 5, 5, 3, 5, 5, 5, 4, 5, 5, 5, 4, 5, 4, 5, 5, 1, 5, 5, 4, 5, 2, 5, 5, 4, 5, 5, 5, 5, 5, 5, 5, 5, 5, 5, 3, 4, 5, 5, 5, 5, 5, 5, 5, 5, 4, 5, 2, 4, 5, 5, 5, 4, 5, 5, 4, 4, 5, 4, 4, 5, 4, 4, 4, 5, 4, 5, 5, 5, 5, 3, 5, 5, 5, 5, 4, 5, 4, 5, 5, 5, 4, 4, 5, 3, 4, 5, 5, 3, 4, 2, 5, 5, 5, 5, 4, 3, 5, 5, 5, 5, 4, 5, 5, 4, 5, 4, 5, 5, 5, 5, 5, 5, 5, 4, 1, 4, 4, 3, 3, 5, 4, 5, 4, 5, 5, 4, 3, 5, 3, 5, 5, 5, 5, 5, 3, 5, 4, 5, 5, 5, 4, 4, 4, 4, 4, 5, 5, 4, 3, 4, 4, 5, 5, 5, 4, 5, 4, 4, 5, 5, 5, 5, 5, 5, 5, 5, 4, 5, 5, 5, 1, 4, 5, 5, 5, 5, 4, 4, 4, 5, 4, 5, 5, 5, 4, 5, 5, 5, 5, 5, 4, 5, 3, 5, 5, 5, 5, 5, 4, 5, 3, 5, 4, 5, 4, 5, 5, 5, 5, 5, 5, 5, 5, 3, 3, 5, 5, 5, 5, 5, 5, 5, 3, 4, 5, 5, 5, 5, 5, 5, 3, 4, 4, 5, 5, 5, 5, 4, 5, 5, 5, 5, 5, 3, 4, 4, 5, 4, 5, 5, 5, 5, 5, 5, 5, 5, 4, 5, 3, 3, 3, 3, 5, 5, 5, 5, 5, 5, 5, 5, 4, 5, 4, 5, 4, 5, 5, 5, 4, 5, 5, 3, 4, 1, 5, 5, 5, 5, 3, 5, 5, 4, 5, 5, 3, 5, 5, 5, 5, 5, 5, 5, 5, 5, 4, 5, 5, 5, 5, 5, 5, 4, 5, 5, 5, 5, 3, 3, 4, 5, 3, 5, 3, 5, 4, 3, 5, 3, 5, 3, 5, 5, 4, 5, 5, 4, 5, 5, 5, 5, 4, 3, 3, 3, 4, 5, 4, 4, 4, 4, 5, 4, 5, 5, 3, 5, 4, 5, 5, 4, 5, 5, 4, 5, 4, 5, 5, 5, 4, 4, 4, 5, 5, 4, 3, 5, 3, 5, 5, 5, 5, 5, 3, 3, 5, 5, 5, 3, 3, 4, 5, 4, 5, 3, 5, 5, 5, 3, 5, 5, 2, 4, 5, 4, 5, 5, 5, 5, 5, 5, 5, 4, 5, 4, 4, 5, 4, 4, 5, 5, 5, 5, 5, 5, 5, 5, 4, 5, 3, 5, 3, 5, 5, 5, 5, 5, 5, 5, 5, 5, 4, 5, 3, 3, 4, 3, 5, 4, 5, 5, 1, 5, 4, 3, 5, 2, 5, 4, 5, 5, 5, 5, 5, 4, 5, 5, 5, 5, 4, 4, 4, 4, 4, 5, 5, 5, 5, 5, 5, 4, 5, 3, 3, 4, 4, 5, 5, 5, 3, 5, 3, 5, 4, 5, 5, 4, 5, 4, 4, 4, 5, 5, 4, 5, 5, 3, 5, 1, 5, 5, 4, 4, 4, 5, 5, 5, 4, 1, 5, 5, 5, 5, 4, 3, 5, 4, 5, 4, 4, 5, 5, 5, 5, 5, 5, 5, 3, 3, 3, 5, 5, 5, 4, 5, 5, 5, 5, 1, 5, 5, 5, 5, 5, 5, 5, 5, 4, 2, 4, 5, 5, 4, 5, 5, 3, 3, 4, 4, 5, 4, 4, 2, 3, 5, 5, 4, 5, 1, 4, 4, 5, 5, 5, 2, 5, 5, 5, 5, 5, 5, 5, 2, 4, 5, 4, 4, 4, 3, 4, 5, 5, 5, 3, 5, 5, 5, 3, 4, 5, 5, 5, 5, 5, 5, 5, 5, 3, 4, 3, 5, 4, 5, 5, 5, 4, 4, 4, 5, 5, 5, 5, 3, 5, 5, 5, 5, 4, 5, 4, 5, 5, 4, 5, 5, 5, 5, 5, 3, 4, 5, 5, 5, 5, 5, 5, 5, 3, 1, 2, 5, 4, 5, 4, 5, 4, 4, 5, 5, 4, 5, 5, 5, 4, 4, 2, 5, 5, 5, 4, 5, 5, 4, 5, 4, 5, 4, 4, 5, 5, 5, 5, 5, 3, 4, 5, 5, 5, 3, 5, 4, 4, 4, 4, 5, 3, 5, 4, 5, 5, 4, 5, 4, 4, 3, 5, 5, 5, 5, 5, 4, 4, 4, 5, 5, 5, 5, 4, 4, 4, 5, 5, 5, 4, 5, 5, 5, 5, 5, 5, 5, 3, 4, 5, 5, 5, 5, 5, 4, 4, 5, 5, 5, 5, 5, 5, 5, 4, 5, 4, 4, 5, 5, 4, 5, 5, 3, 5, 3, 3, 4, 5, 5, 4, 4, 4, 5, 5, 5, 5, 4, 5, 4, 5, 5, 5, 5, 5, 5, 5, 5, 4, 5, 5, 5, 4, 4, 4, 3, 5, 5, 2, 5, 1, 4, 5, 5, 5, 4, 5, 4, 5, 5, 5, 4, 3, 5, 5, 5, 5, 5, 5, 4, 5, 5, 5, 4, 3, 5, 1, 5, 5, 5, 3, 5, 3, 4, 5, 4, 4, 4, 5, 5, 2, 4, 5, 4, 5, 3, 5, 4, 4, 5, 4, 4, 5, 3, 4, 5, 5, 5, 1, 1, 5, 5, 5, 5, 4, 1, 3, 5, 4, 4, 3, 5, 5, 4, 5, 4, 5, 3, 4, 4, 5, 5, 5, 5, 5, 5, 5, 5, 2, 4, 5, 5, 5, 4, 5, 5, 2, 4, 5, 4, 5, 5, 5, 4, 4, 5, 5, 5, 5, 5, 5, 5, 4, 5, 5, 5, 5, 5, 5, 5, 5, 4, 5, 5, 1, 5, 5, 3, 5, 4, 5, 5, 4, 5, 5, 4, 5, 5, 5, 4, 5, 5, 4, 5, 5, 5, 3, 4, 5, 5, 5, 5, 5, 5, 5, 5, 4, 5, 5, 4, 5, 5, 4, 5, 5, 3, 5, 5, 5, 5, 5, 5, 4, 4, 5, 5, 5, 4, 5, 4, 4, 5, 5, 5, 4, 5, 5, 5, 5, 5, 5, 4, 5, 5, 5, 5, 3, 5, 5, 5, 5, 4, 4, 5, 5, 5, 4, 5, 5, 5, 5, 5, 3, 5, 5, 5, 4, 5, 5, 5, 5, 5, 5, 4, 5, 5, 5, 5, 5, 5, 5, 2, 4, 5, 5, 5, 5, 4, 5, 5, 4, 4, 4, 5, 4, 4, 5, 5, 5, 3, 4, 5, 4, 5, 4, 5, 5, 4, 5, 5, 4, 5, 5, 4, 5, 5, 5, 5, 4, 4, 5, 5, 5, 5, 5, 5, 3, 4, 5, 4, 5, 4, 5, 4, 5, 4, 4, 5, 4, 4, 5, 5, 5, 5, 4, 4, 4, 5, 5, 4, 4, 5, 5, 5, 5, 5, 5, 5, 5, 5, 5, 3, 3, 5, 4, 4, 5, 4, 5, 5, 5, 4, 5, 4, 5, 5, 5, 4, 4, 5, 5, 5, 5, 5, 5, 3, 5, 3, 5, 2, 4, 4, 5, 5, 4, 1, 5, 4, 5, 5, 1, 5, 5, 5, 4, 5, 4, 4, 5, 5, 5, 5, 4, 5, 5, 5, 5, 5, 4, 2, 4, 4, 5, 5, 5, 5, 5, 5, 5, 5, 5, 4, 4, 4, 5, 4, 3, 5, 4, 5, 4, 5, 5, 5, 5, 5, 5, 5, 5, 5, 4, 4, 5, 3, 4, 5, 4, 5, 5, 5, 4, 5, 5, 5, 5, 4, 4, 3, 5, 5, 3, 3, 4, 4, 4, 5, 5, 5, 5, 5, 5, 5, 5, 5, 5, 5, 5, 4, 5, 5, 5, 4, 4, 3, 5, 5, 4, 4, 5, 5, 5, 5, 5, 4, 4, 3, 5, 3, 5, 4, 5, 5, 5, 5, 4, 3, 5, 5, 5, 4, 5, 5, 2, 4, 5, 5, 5, 5, 5, 5, 4, 4, 5, 4, 5, 5, 5, 5, 5, 5, 4, 5, 5, 5, 5, 3, 5, 2, 5, 4, 4, 3, 4, 5, 5, 4, 5, 5, 4, 5, 3, 5, 5, 5, 5, 5, 5, 1, 5, 4, 5, 4, 3, 4, 3, 5, 5, 5, 4, 5, 4, 4, 4, 5, 5, 5, 4, 5, 5, 5, 5, 3, 5, 5, 5, 4, 1, 5, 5, 5, 5, 4, 5, 4, 1, 1, 3, 4, 5, 5, 5, 4, 5, 5, 5, 5, 4, 5, 5, 5, 5, 5, 5, 4, 5, 1, 1, 5, 5, 5, 5, 5, 4, 5, 5, 5, 4, 3, 5, 5, 5, 2, 1, 4, 4, 5, 5, 3, 4, 5, 5, 5, 4, 5, 5, 5, 5, 5, 1, 5, 5, 4, 5, 5, 3, 4, 3, 5, 4, 4, 3, 2, 5, 5, 4, 5, 4, 5, 5, 3, 5, 5, 5, 4, 5, 5, 5, 5, 5, 4, 3, 5, 5, 5, 4, 4, 4, 5, 5, 5, 5, 4, 4, 4, 5, 5, 5, 5, 5, 5, 5, 3, 4, 4, 5, 4, 4, 4, 5, 5, 5, 5, 5, 4, 3, 4, 5, 5, 5, 4, 5, 3, 5, 4, 5, 5, 5, 5, 4, 5, 5, 3, 5, 5, 5, 5, 5, 5, 5, 5, 4, 5, 4, 4, 4, 3, 5, 5, 4, 5, 4, 5, 5, 5, 5, 5, 4, 3, 5, 4, 4, 5, 5, 5, 5, 4, 5, 4, 1, 5, 5, 5, 5, 4, 5, 2, 5, 5, 5, 5, 5, 5, 5, 3, 5, 4, 5, 1, 5, 5, 5, 5, 5, 3, 5, 5, 3, 5, 5, 3, 5, 5, 5, 5, 3, 4, 4, 1, 4, 5, 5, 5, 5, 3, 5, 5, 3, 5, 5, 5, 4, 4, 4, 5, 3, 5, 5, 4, 5, 5, 1, 5, 4, 5, 5, 5, 5, 5, 5, 4, 5, 5, 5, 5, 4, 5, 5, 3, 4, 5, 5, 5, 5, 4, 5, 5, 5, 3, 5, 5, 5, 5, 2, 2, 4, 4, 5, 4, 5, 4, 4, 5, 4, 5, 5, 1, 5, 5, 5, 5, 4, 5, 4, 5, 4, 3, 3, 3, 5, 4, 5, 5, 5, 4, 5, 4, 5, 3, 5, 3, 5, 4, 3, 5, 3, 3, 5, 4, 5, 3, 5, 4, 4, 5, 5, 4, 1, 5, 4, 5, 5, 3, 3, 5, 4, 5, 4, 5, 5, 4, 5, 5, 5, 4, 4, 5, 5, 5, 5, 5, 4, 4, 5, 5, 5, 4, 5, 4, 5, 4, 4, 5, 4, 2, 5, 5, 3, 5, 4, 5, 5, 5, 5, 5, 5, 4, 5, 2, 4, 4, 5, 1, 5, 4, 5, 5, 5, 5, 1, 3, 5, 5, 5, 5, 5, 5, 3, 5, 5, 3, 4, 2, 2, 4, 5, 3, 5, 5, 5, 4, 4, 5, 5, 4, 4, 5, 5, 5, 4, 5, 5, 4, 4, 5, 4, 4, 5, 5, 5, 4, 5, 5, 5, 4, 5, 4, 4, 4, 4, 5, 5, 2, 5, 5, 5, 5, 4, 5, 5, 5, 4, 5, 5, 5, 5, 4, 5, 4, 5, 5, 5, 5, 5, 5, 5, 5, 5, 3, 5, 5, 5, 2, 5, 4, 5, 4, 5, 5, 5, 5, 5, 5, 5, 5, 2, 5, 5, 5, 5, 5, 5, 5, 5, 5, 5, 1, 5, 5, 4, 5, 5, 4, 4, 4, 5, 5, 1, 5, 4, 5, 4, 5, 3, 3, 5, 5, 5, 5, 5, 5, 3, 5, 5, 4, 5, 5, 2, 5, 5, 3, 5, 5, 4, 5, 4, 5, 5, 5, 4, 5, 5, 3, 5, 4, 5, 5, 4, 4, 5, 5, 2, 5, 5, 2, 5, 5, 4, 5, 5, 4, 1, 4, 4, 5, 2, 5, 4, 5, 4, 5, 5, 5, 4, 5, 4, 5, 5, 5, 4, 5, 4, 5, 5, 5, 4, 3, 3, 5, 4, 4, 5, 3, 4, 5, 5, 5, 3, 3, 4, 4, 4, 5, 5, 5, 5, 4, 5, 5, 5, 5, 5, 4, 5, 4, 2, 5, 5, 5, 5, 4, 5, 5, 4, 5, 4, 4, 5, 4, 4, 4, 5, 4, 5, 5, 5, 5, 3, 4, 3, 3, 3, 5, 3, 5, 4, 4, 5, 4, 5, 4, 5, 5, 1, 4, 5, 3, 5, 4, 5, 3, 5, 4, 4, 5, 3, 5, 5, 4, 4, 5, 4, 4, 5, 5, 4, 5, 5, 5, 4, 5, 5, 5, 5, 4, 4, 4, 5, 4, 4, 5, 5, 5, 5, 4, 5, 5, 2, 5, 5, 5, 5, 5, 5, 5, 5, 5, 5, 5, 3, 4, 5, 3, 5, 4, 4, 5, 4, 3, 5, 5, 5, 4, 4, 4, 5, 5, 5, 4, 5, 5, 5, 5, 1, 4, 4, 3, 3, 5, 5, 4, 4, 3, 5, 5, 5, 5, 5, 5, 5, 5, 5, 1, 5, 4, 5, 5, 5, 5, 4, 5, 4, 5, 5, 3, 5, 4, 4, 5, 5, 5, 5, 5, 5, 3, 5, 5, 5, 5, 5, 5, 5, 4, 3, 5, 5, 4, 5, 2, 5, 5, 5, 4, 5, 5, 5, 5, 5, 3, 4, 5, 5, 5, 4, 4, 5, 5, 5, 5, 5, 5, 4, 5, 5, 4, 3, 5, 5, 5, 5, 4, 3, 4, 5, 5, 4, 4, 4, 5, 5, 4, 5, 4, 5, 1, 5, 1, 4, 3, 5, 5, 5, 5, 5, 5, 4, 5, 4, 5, 5, 5, 5, 5, 5, 5, 4, 3, 5, 5, 5, 4, 5, 4, 5, 1, 5, 5, 5, 4, 5, 5, 5, 4, 4, 5, 5, 5, 3, 5, 4, 5, 5, 4, 4, 4, 5, 4, 5, 1, 5, 5, 5, 5, 5, 5, 5, 4, 3, 5, 5, 5, 5, 4, 4, 5, 5, 4, 5, 4, 4, 5, 5, 4, 4, 5, 4, 5, 5, 5, 4, 5, 3, 5, 5, 4, 5, 5, 4, 5, 5, 4, 5, 5, 5, 5, 4, 5, 4, 5, 5, 5, 5, 4, 4, 4, 3, 4, 5, 5, 3, 4, 5, 3, 5, 5, 5, 5, 5, 5, 5, 5, 5, 5, 5, 5, 4, 4, 5, 4, 4, 5, 4, 4, 5, 1, 4, 4, 3, 5, 3, 5, 5, 5, 3, 3, 5, 4, 4, 5, 4, 5, 4, 5, 5, 5, 5, 5, 5, 5, 5, 4, 5, 5, 5, 4, 4, 5, 5, 1, 5, 5, 5, 4, 4, 5, 4, 5, 4, 4, 3, 5, 5, 5, 3, 5, 4, 5, 5, 5, 5, 5, 5, 4, 5, 5, 4, 5, 5, 5, 5, 5, 5, 5, 4, 5, 4, 3, 5, 3, 3, 5, 4, 5, 5, 4, 4, 5, 2, 2, 5, 4, 4, 4, 5, 5, 4, 4, 5, 4, 4, 4, 5, 4, 2, 5, 4, 5, 4, 4, 4, 5, 4, 5, 4, 5, 4, 5, 5, 5, 3, 3, 3, 4, 5, 5, 3, 5, 5, 3, 5, 5, 4, 5, 4, 4, 2, 3, 1, 5, 5, 4, 4, 4, 5, 4, 5, 4, 4, 5, 5, 5, 5, 5, 4, 3, 1, 5, 5, 2, 5, 5, 3, 2, 2, 5, 4, 5, 5, 5, 5, 5, 5, 5, 5, 2, 5, 5, 5, 5, 5, 2, 5, 5, 4, 4, 5, 5, 3, 5, 3, 4, 4, 1, 4, 5, 5, 4, 5, 5, 5, 5, 5, 5, 4, 4, 4, 5, 5, 2, 3, 5, 2, 4, 5, 2, 5, 4, 5, 5, 4, 5, 5, 5, 2, 5, 4, 3, 5, 5, 4, 4, 5, 5, 4, 1, 5, 5, 5, 4, 3, 5, 5, 5, 5, 5, 5, 5, 5, 3, 3, 3, 5, 5, 4, 5, 5, 5, 4, 4, 4, 5, 5, 5, 4, 5, 5, 5, 5, 4, 5, 5, 1, 1, 5, 5, 3, 2, 5, 5, 5, 5, 4, 5, 4, 5, 5, 5, 5, 5, 5, 5, 5, 4, 5, 1, 5, 5, 2, 5, 5, 5, 4, 5, 3, 5, 3, 5, 5, 5, 5, 5, 2, 2, 5, 5, 5, 5, 5, 5, 1, 5, 5, 5, 5, 5, 4, 4, 5, 5, 5, 4, 5, 4, 5, 5, 4, 3, 5, 3, 5, 4, 5, 5, 5, 1, 3, 3, 2, 5, 5, 5, 5, 5, 4, 3, 3, 5, 5, 5, 5, 5, 5, 4, 5, 5, 3, 5, 3, 4, 5, 4, 5, 4, 4, 5, 4, 5, 5, 1, 5, 5, 5, 5, 5, 5, 5, 5, 4, 5, 5, 5, 5, 5, 5, 5, 1, 5, 5, 4, 5, 5, 5, 4, 5, 4, 4, 5, 5, 4, 5, 4, 5, 5, 5, 5, 5, 5, 5, 4, 5, 5, 4, 3, 3, 4, 1, 4, 4, 3, 3, 5, 4, 5, 5, 4, 5, 4, 5, 5, 4, 4, 4, 4, 5, 5, 5, 5, 5, 4, 5, 4, 4, 5, 5, 4, 5, 5, 5, 5, 5, 5, 3, 5, 4, 5, 5, 5, 5, 5, 4, 4, 5, 5, 5, 5, 5, 4, 4, 5, 5, 5, 5, 4, 5, 5, 2, 5, 4, 5, 5, 5, 5, 5, 5, 3, 5, 5, 4, 5, 4, 5, 5, 5, 4, 5, 5, 4, 5, 5, 5, 5, 5, 5, 5, 5, 5, 5, 5, 5, 5, 3, 3, 3, 5, 5, 5, 4, 5, 4, 5, 5, 5, 5, 4, 5, 4, 4, 5, 5, 4, 5, 3, 4, 5, 5, 5, 5, 3, 4, 4, 4, 4, 4, 5, 5, 5, 3, 5, 5, 5, 5, 5, 5, 5, 5, 5, 4, 5, 5, 4, 4, 4, 5, 4, 5, 5, 5, 4, 3, 5, 4, 4, 5, 4, 5, 4, 5, 5, 5, 3, 5, 5, 4, 5, 5, 4, 3, 5, 5, 5, 1, 5, 5, 5, 5, 5, 5, 5, 5, 5, 5, 5, 5, 5, 4, 5, 4, 4, 5, 5, 2, 5, 5, 3, 4, 4, 5, 4, 5, 5, 5, 5, 5, 4, 4, 4, 5, 5, 5, 4, 3, 5, 5, 5, 4, 3, 2, 5, 5, 5, 5, 3, 5, 5, 5, 4, 5, 4, 5, 5, 5, 3, 5, 5, 5, 5, 5, 5, 2, 5, 4, 4, 5, 5, 4, 5, 5, 4, 4, 4, 4, 5, 5, 4, 5, 4, 5, 2, 5, 5, 5, 5, 3, 3, 5, 5, 5, 4, 5, 4, 5, 5, 5, 5, 5, 2, 5, 3, 5, 4, 5, 4, 5, 5, 4, 5, 4, 5, 5, 4, 4, 5, 5, 4, 4, 5, 5, 5, 1, 5, 5, 5, 5, 5, 5, 5, 4, 4, 5, 5, 4, 4, 5, 4, 5, 5, 5, 5, 5, 5, 4, 4, 5, 3, 5, 4, 4, 5, 5, 2, 5, 3, 5, 5, 5, 4, 5, 5, 4, 4, 4, 4, 5, 3, 3, 4, 5, 4, 5, 2, 5, 5, 5, 5, 5, 4, 2, 5, 3, 4, 3, 5, 5, 5, 1, 4, 5, 5, 5, 5, 5, 5, 5, 5, 5, 5, 4, 5, 5, 5, 5, 5, 5, 1, 4, 5, 5, 5, 3, 4, 2, 5, 4, 5, 5, 5, 5, 5, 5, 5, 5, 4, 4, 5, 5, 5, 5, 5, 4, 3, 4, 5, 4, 5, 5, 4, 5, 5, 4, 5, 5, 5, 5, 2, 4, 5, 4, 4, 5, 4, 4, 5, 5, 5, 4, 5, 4, 5, 5, 5, 4, 5, 4, 3, 5, 5, 5, 5, 5, 5, 5, 5, 4, 5, 5, 3, 3, 5, 5, 3, 4, 5, 5, 4, 5, 4, 4, 3, 4, 4, 3, 4, 5, 5, 4, 4, 4, 5, 4, 5, 5, 5, 5, 5, 5, 4, 5, 5, 5, 5, 5, 5, 4, 5, 4, 4, 5, 4, 4, 5, 4, 5, 5, 5, 5, 5, 5, 5, 3, 5, 4, 4, 5, 5, 4, 1, 5, 4, 5, 4, 5, 5, 4, 5, 4, 2, 4, 5, 3, 5, 5, 5, 4, 5, 5, 4, 4, 4, 5, 4, 5, 5, 4, 5, 5, 5, 5, 4, 5, 4, 5, 5, 5, 5, 4, 5, 4, 5, 3, 5, 5, 5, 4, 3, 4, 5, 4, 5, 5, 4, 5, 4, 4, 5, 1, 5, 5, 4, 4, 5, 4, 5, 4, 5, 5, 5, 4, 5, 4, 5, 5, 5, 4, 2, 2, 3, 5, 1, 4, 3, 4, 5, 5, 4, 4, 5, 5, 5, 4, 5, 5, 5, 5, 4, 3, 4, 3, 4, 4, 2, 5, 5, 5, 5, 5, 4, 4, 5, 4, 5, 5, 3, 1, 5, 5, 5, 5, 4, 5, 2, 5, 5, 5, 5, 5, 5, 5, 5, 5, 5, 5, 5, 5, 5, 1, 5, 4, 5, 5, 5, 4, 5, 3, 5, 5, 5, 5, 5, 4, 5, 5, 5, 5, 5, 4, 5, 5, 5, 5, 5, 3, 5, 5, 5, 4, 5, 5, 4, 5, 1, 5, 5, 5, 5, 3, 5, 5, 5, 5, 5, 5, 5, 5, 4, 5, 5, 4, 5, 5, 4, 4, 5, 5, 4, 5, 5, 4, 3, 3, 5, 4, 5, 5, 3, 1, 5, 5, 4, 5, 5, 5, 5, 5, 5, 2, 5, 5, 5, 4, 5, 4, 5, 5, 4, 4, 4, 3, 3, 4, 1, 5, 5, 5, 4, 5, 5, 5, 4, 5, 5, 4, 4, 5, 5, 4, 5, 5, 5, 4, 5, 5, 5, 5, 3, 4, 5, 5, 5, 5, 5, 1, 5, 5, 5, 4, 4, 2, 5, 5, 5, 5, 5, 5, 4, 5, 5, 4, 5, 2, 5, 4, 4, 4, 5, 5, 5, 5, 5, 4, 5, 1, 5, 5, 5, 2, 4, 5, 3, 5, 5, 1, 5, 5, 4, 4, 5, 5, 5, 5, 5, 5, 4, 4, 5, 5, 5, 5, 4, 5, 5, 5, 5, 5, 4, 5, 5, 5, 5, 5, 4, 5, 4, 4, 4, 5, 5, 5, 5, 5, 5, 5, 5, 5, 4, 5, 2, 5, 5, 3, 5, 2, 5, 4, 5, 5, 5, 5, 4, 5, 5, 5, 5, 3, 5, 5, 5, 4, 5, 5, 4, 4, 5, 4, 4, 5, 5, 5, 5, 4, 5, 5, 5, 3, 4, 5, 5, 5, 4, 3, 5, 5, 5, 5, 5, 5, 4, 5, 4, 4, 5, 5, 5, 5, 4, 5, 4, 5, 5, 4, 5, 5, 4, 5, 5, 5, 4, 5, 3, 4, 5, 5, 4, 4, 5, 5, 5, 3, 4, 4, 4, 5, 5, 5, 5, 4, 1, 4, 4, 4, 5, 3, 3, 4, 5, 5, 5, 4, 4, 5, 4, 5, 4, 4, 5, 3, 5, 4, 5, 4, 5, 5, 5, 5, 5, 5, 3, 5, 4, 5, 5, 4, 5, 5, 4, 4, 5, 5, 5, 5, 4, 5, 5, 4, 5, 5, 5, 5, 4, 5, 5, 5, 5, 5, 4, 4, 5, 5, 4, 4, 5, 5, 1, 5, 4, 5, 4, 5, 4, 5, 5, 5, 5, 4, 5, 4, 5, 2, 5, 5, 5, 5, 4, 4, 5, 4, 5, 5, 3, 5, 5, 4, 4, 4, 5, 4, 5, 5, 4, 3, 5, 5, 5, 5, 4, 5, 5, 5, 5, 5, 2, 3, 4, 5, 5, 5, 4, 5, 5, 5, 4, 4, 4, 4, 4, 5, 5, 5, 4, 5, 5, 5, 5, 3, 5, 5, 5, 5, 4, 5, 4, 4, 5, 5, 5, 4, 5, 4, 4, 1, 4, 4, 5, 5, 4, 5, 5, 5, 4, 5, 5, 5, 5, 4, 2, 5, 4, 3, 4, 4, 4, 5, 4, 5, 4, 5, 5, 5, 3, 4, 5, 5, 4, 5, 5, 4, 3, 5, 4, 4, 4, 5, 4, 2, 5, 4, 5, 2, 5, 5, 5, 4, 5, 4, 5, 5, 4, 5, 5, 4, 4, 5, 4, 5, 5, 4, 5, 3, 5, 4, 5, 5, 4, 4, 5, 5, 4, 5, 5, 5, 5, 3, 5, 5, 5, 2, 5, 5, 5, 5, 4, 5, 4, 2, 4, 5, 5, 5, 5, 4, 5, 5, 5, 4, 4, 5, 4, 4, 5, 5, 5, 5, 5, 5, 5, 3, 5, 5, 5, 5, 5, 3, 3, 5, 4, 5, 3, 5, 5, 5, 5, 2, 5, 5, 5, 5, 5, 3, 4, 2, 5, 4, 3, 5, 5, 5, 4, 5, 4, 5, 5, 3, 3, 5, 3, 4, 4, 5, 5, 5, 4, 5, 4, 4, 4, 4, 4, 3, 5, 5, 5, 4, 5, 5, 5, 5, 4, 5, 5, 4, 5, 4, 5, 3, 4, 5, 4, 3, 3, 5, 4, 5, 5, 5, 5, 4, 4, 5, 5, 5, 3, 1, 5, 5, 3, 5, 5, 5, 5, 5, 5, 5, 4, 5, 5, 5, 4, 2, 5, 5, 5, 5, 4, 5, 4, 5, 5, 5, 5, 5, 5, 5, 5, 5, 5, 5, 3, 5, 5, 5, 4, 5, 3, 4, 4, 4, 5, 5, 1, 4, 5, 5, 5, 5, 3, 5, 5, 5, 5, 5, 5, 1, 5, 2, 4, 2, 5, 5, 4, 5, 5, 3, 3, 5, 5, 5, 5, 5, 3, 5, 4, 4, 3, 5, 5, 5, 5, 4, 5, 5, 4, 5, 5, 4, 5, 5, 5, 3, 5, 5, 5, 5, 4, 5, 5, 5, 5, 5, 5, 5, 5, 4, 5, 5, 5, 5, 5, 5, 5, 5, 5, 5, 4, 5, 5, 5, 5, 4, 5, 4, 2, 4, 5, 5, 5, 5, 4, 5, 5, 4, 5, 4, 5, 4, 5, 5, 5, 5, 4, 3, 5, 4, 5, 3, 4, 4, 5, 3, 3, 5, 3, 5, 5, 4, 4, 2, 5, 5, 5, 5, 5, 5, 2, 4, 5, 4, 5, 5, 4, 5, 5, 5, 5, 5, 5, 5, 5, 5, 4, 5, 3, 3, 5, 4, 4, 4, 4, 5, 5, 5, 5, 5, 5, 5, 5, 5, 5, 5, 2, 4, 5, 5, 5, 5, 5, 5, 5, 5, 5, 5, 3, 5, 5, 5, 4, 5, 4, 4, 4, 4, 5, 4, 5, 5, 5, 5, 4, 5, 5, 4, 4, 3, 3, 5, 5, 4, 5, 5, 5, 5, 5, 3, 3, 5, 5, 5, 5, 3, 4, 5, 5, 5, 5, 3, 5, 5, 4, 5, 5, 5, 5, 5, 4, 5, 5, 5, 5, 4, 5, 5, 5, 4, 5, 4, 4, 4, 5, 4, 5, 5, 5, 1, 4, 5, 4, 3, 4, 5, 2, 2, 5, 5, 5, 5, 5, 5, 5, 4, 3, 5, 4, 3, 3, 2, 5, 5, 5, 4, 4, 5, 5, 3, 4, 1, 5, 4, 3, 4, 5, 5, 5, 5, 5, 5, 3, 3, 1, 5, 4, 5, 5, 5, 2, 5, 5, 5, 5, 4, 5, 5, 5, 1, 4, 4, 5, 4, 5, 5, 5, 4, 4, 5, 5, 5, 5, 5, 2, 4, 3, 3, 4, 5, 4, 5, 5, 5, 5, 5, 5, 4, 5, 5, 5, 5, 5, 4, 5, 5, 5, 5, 5, 5, 5, 5, 4, 5, 5, 5, 4, 5, 3, 5, 5, 4, 5, 3, 4, 1, 5, 5, 5, 5, 4, 5, 4, 4, 5, 5, 5, 5, 5, 5, 4, 4, 4, 4, 4, 5, 2, 5, 5, 4, 5, 5, 4, 5, 1, 5, 4, 4, 5, 5, 5, 5, 5, 5, 3, 3, 5, 4, 5, 5, 5, 5, 4, 3, 5, 3, 5, 5, 5, 5, 5, 5, 4, 5, 5, 4, 4, 5, 5, 5, 5, 4, 5, 5, 4, 5, 5, 4, 5, 4, 4, 5, 4, 4, 3, 3, 5, 4, 5, 4, 5, 5, 4, 4, 5, 5, 4, 5, 5, 5, 4, 5, 4, 5, 4, 1, 5, 5, 5, 5, 2, 5, 5, 5, 5, 5, 5, 5, 3, 5, 3, 3, 4, 5, 3, 4, 3, 3, 3, 4, 5, 5, 5, 5, 5, 4, 5, 4, 5, 5, 5, 4, 4, 4, 4, 5, 5, 5, 5, 5, 4, 5, 5, 5, 5, 5, 5, 5, 5, 5, 5, 3, 5, 4, 4, 4, 4, 4, 3, 5, 4, 5, 5, 5, 5, 5, 5, 4, 5, 5, 3, 3, 3, 5, 5, 4, 5, 4, 5, 4, 5, 5, 4, 5, 4, 5, 5, 4, 5, 5, 5, 3, 5, 5, 5, 5, 5, 5, 5, 5, 4, 5, 5, 3, 3, 5, 5, 5, 4, 5, 5, 5, 4, 5, 5, 4, 5, 3, 4, 5, 5, 5, 5, 5, 3, 5, 5, 5, 5, 5, 5, 5, 2, 4, 5, 5, 5, 5, 4, 5, 5, 5, 5, 5, 5, 5, 5, 5, 5, 4, 5, 4, 4, 5, 4, 5, 5, 5, 3, 3, 4, 5, 5, 5, 3, 5, 5, 5, 5, 5, 4, 5, 5, 4, 5, 5, 5, 5, 4, 5, 5, 3, 5, 3, 3, 5, 5, 4, 4, 5, 5, 4, 5, 5, 5, 5, 5, 5, 4, 5, 5, 5, 4, 4, 5, 5, 5, 5, 5, 3, 5, 5, 5, 5, 5, 2, 4, 4, 4, 4, 5, 5, 5, 4, 1, 3, 3, 4, 5, 4, 5, 5, 5, 4, 3, 5, 4, 5, 4, 3, 3, 4, 5, 2, 5, 5, 5, 5, 5, 5, 4, 5, 4, 4, 5, 4, 5, 3, 3, 5, 4, 4, 3, 5, 5, 5, 4, 5, 5, 5, 5, 4, 5, 5, 5, 5, 1, 4, 5, 5, 5, 3, 3, 5, 5, 1, 4, 5, 4, 3, 4, 5, 5, 4, 5, 5, 5, 5, 5, 5, 5, 3, 2, 5, 5, 4, 5, 5, 5, 5, 4, 5, 5, 5, 5, 4, 5, 5, 5, 5, 5, 4, 5, 4, 5, 2, 4, 3, 5, 5, 5, 5, 5, 4, 5, 5, 5, 5, 5, 5, 4, 4, 5, 2, 5, 5, 5, 5, 5, 5, 5, 5, 4, 4, 4, 4, 5, 5, 3, 5, 5, 4, 5, 5, 5, 3, 5, 5, 3, 5, 5, 5, 5, 5, 4, 5, 5, 4, 5, 5, 5, 3, 5, 5, 4, 5, 4, 5, 4, 5, 5, 5, 4, 4, 5, 3, 5, 5, 5, 5, 3, 5, 5, 1, 5, 5, 5, 4, 5, 5, 4, 4, 4, 5, 4, 5, 1, 4, 5, 5, 5, 5, 4, 4, 4, 5, 5, 4, 5, 5, 5, 5, 4, 4, 5, 5, 4, 5, 5, 5, 5, 4, 5, 4, 4, 4, 5, 5, 5, 5, 5, 5, 4, 4, 3, 3, 4, 5, 5, 5, 5, 5, 5, 3, 4, 4, 5, 5, 4, 5, 4, 5, 5, 5, 5, 5, 5, 3, 5, 5, 5, 4, 5, 5, 5, 5, 4, 5, 5, 5, 4, 5, 5, 5, 5, 5, 4, 5, 5, 2, 5, 5, 5, 5, 5, 5, 5, 5, 5, 3, 4, 5, 4, 1, 5, 4, 4, 5, 2, 1, 4, 4, 5, 5, 4, 4, 5, 5, 5, 4, 3, 5, 5, 4, 5, 5, 5, 5, 5, 5, 4, 5, 5, 5, 3, 4, 4, 5, 3, 5, 4, 5, 5, 3, 3, 5, 5, 5, 5, 5, 5, 5, 5, 4, 4, 5, 5, 5, 4, 5, 4, 4, 5, 4, 5, 5, 5, 4, 4, 1, 4, 4, 5, 5, 5, 4, 4, 5, 5, 5, 4, 5, 5, 5, 5, 4, 4, 5, 1, 5, 5, 5, 5, 4, 3, 4, 5, 4, 4, 5, 5, 5, 5, 5, 5, 5, 5, 4, 3, 5, 4, 4, 3, 5, 5, 5, 3, 5, 4, 5, 5, 2, 5, 4, 5, 4, 5, 4, 5, 5, 5, 5, 3, 5, 5, 4, 5, 4, 4, 3, 4, 4, 2, 5, 4, 5, 4, 5, 5, 5, 5, 4, 3, 3, 5, 2, 5, 5, 4, 5, 5, 4, 5, 4, 5, 4, 3, 5, 5, 5, 4, 3, 4, 5, 5, 5, 5, 5, 5, 5, 4, 4, 5, 5, 4, 5, 5, 3, 5, 5, 4, 4, 5, 4, 4, 5, 5, 4, 5, 5, 5, 5, 4, 4, 4, 5, 5, 4, 5, 5, 5, 5, 5, 4, 5, 5, 5, 5, 5, 3, 5, 3, 4, 5, 5, 3, 4, 2, 5, 4, 5, 4, 5, 5, 5, 5, 5, 5, 4, 5, 5, 4, 5, 4, 3, 2, 3, 5, 5, 5, 3, 5, 1, 4, 5, 5, 5, 4, 5, 5, 5, 5, 5, 5, 5, 5, 4, 3, 4, 3, 5, 5, 5, 2, 5, 3, 5, 3, 4, 5, 5, 4, 5, 3, 5, 5, 5, 4, 4, 5, 5, 5, 5, 5, 5, 5, 5, 4, 4, 4, 4, 4, 4, 4, 4, 5, 4, 2, 4, 5, 5, 4, 5, 5, 5, 5, 4, 4, 2, 5, 4, 5, 2, 5, 4, 3, 5, 5, 5, 5, 5, 5, 3, 5, 5, 5, 5, 5, 5, 4, 5, 3, 4, 5, 4, 5, 5, 5, 5, 4, 5, 4, 4, 5, 5, 5, 4, 5, 5, 1, 5, 4, 5, 5, 3, 5, 5, 5, 5, 5, 5, 5, 4, 4, 3, 5, 5, 2, 4, 5, 2, 4, 5, 5, 4, 5, 5, 4, 5, 5, 4, 5, 5, 4, 5, 4, 5, 5, 5, 5, 5, 5, 4, 5, 5, 5, 5, 5, 4, 5, 4, 5, 5, 4, 5, 5, 3, 5, 5, 5, 5, 5, 5, 4, 5, 3, 5, 5, 5, 5, 5, 5, 3, 5, 5, 5, 5, 5, 5, 3, 5, 5, 5, 4, 5, 5, 5, 4, 4, 5, 4, 4, 5, 5, 5, 4, 5, 5, 5, 5, 5, 5, 5, 4, 5, 5, 4, 5, 5, 5, 5, 5, 3, 3, 5, 5, 5, 5, 5, 2, 5, 5, 4, 5, 5, 5, 5, 5, 4, 4, 5, 5, 4, 4, 5, 3, 5, 4, 5, 5, 5, 5, 5, 5, 5, 5, 5, 1, 4, 5, 5, 5, 4, 5, 4, 5, 4, 4, 5, 5, 4, 5, 3, 5, 5, 5, 5, 5, 5, 2, 5, 5, 5, 5, 5, 5, 5, 5, 4, 4, 5, 5, 5, 5, 5, 5, 5, 5, 5, 5, 3, 5, 2, 4, 5, 5, 4, 4, 5, 3, 5, 4, 5, 3, 5, 5, 5, 5, 3, 5, 4, 4, 5, 5, 5, 5, 5, 4, 2, 5, 5, 4, 4, 5, 5, 1, 5, 3, 5, 5, 3, 4, 4, 5, 5, 5, 5, 5, 5, 5, 5, 4, 4, 5, 5, 5, 5, 5, 5, 4, 5, 5, 5, 5, 5, 5, 5, 5, 5, 5, 3, 4, 5, 5, 5, 4, 4, 5, 4, 3, 5, 5, 5, 5, 5, 5, 5, 3, 5, 3, 5, 5, 3, 4, 5, 5, 5, 4, 3, 4, 4, 5, 5, 4, 4, 1, 2, 4, 4, 5, 5, 5, 5, 5, 5, 5, 5, 5, 5, 5, 4, 5, 3, 4, 3, 5, 4, 5, 5, 4, 5, 4, 4, 5, 5, 1, 1, 3, 4, 4, 5, 4, 5, 5, 4, 5, 5, 3, 4, 3, 5, 4, 2, 5, 4, 5, 4, 5, 5, 5, 5, 5, 3, 4, 5, 5, 4, 4, 5, 5, 5, 5, 2, 5, 3, 4, 5, 5, 3, 5, 4, 5, 4, 5, 5, 5, 4, 4, 4, 5, 5, 5, 4, 5, 5, 3, 4, 5, 5, 3, 3, 5, 5, 1, 4, 5, 4, 4, 5, 4, 5, 3, 5, 5, 3, 5, 4, 5, 4, 5, 4, 5, 5, 4, 5, 4, 5, 4, 5, 5, 5, 5, 5, 5, 5, 5, 5, 5, 5, 4, 4, 4, 5, 4, 5, 5, 5, 5, 5, 5, 5, 5, 5, 2, 5, 4, 3, 5, 4, 4, 5, 5, 5, 3, 5, 3, 5, 5, 5, 5, 5, 1, 5, 3, 5, 5, 5, 5, 4, 5, 2, 5, 5, 5, 5, 5, 5, 5, 4, 5, 4, 5, 5, 5, 5, 1, 5, 5, 5, 4, 5, 5, 3, 3, 5, 5, 5, 5, 4, 4, 4, 5, 5, 5, 5, 5, 5, 4, 5, 5, 5, 5, 4, 5, 5, 5, 4, 4, 2, 3, 3, 3, 5, 5, 5, 3, 5, 5, 5, 4, 5, 5, 4, 5, 5, 5, 5, 5, 5, 5, 5, 5, 4, 5, 5, 5, 5, 4, 5, 2, 5, 5, 4, 3, 3, 5, 4, 5, 5, 4, 5, 5, 4, 5, 3, 5, 5, 5, 5, 5, 3, 5, 5, 5, 5, 5, 4, 5, 5, 4, 5, 5, 5, 1, 5, 4, 4, 5, 5, 3, 5, 5, 5, 4, 5, 5, 5, 1, 5, 5, 5, 5, 5, 5, 4, 5, 5, 3, 3, 4, 4, 5, 5, 5, 4, 3, 5, 4, 5, 5, 4, 5, 4, 5, 5, 5, 4, 5, 4, 5, 3, 5, 5, 5, 5, 5, 5, 5, 5, 4, 1, 5, 4, 5, 5, 3, 5, 5, 5, 5, 5, 5, 5, 3, 4, 5, 5, 5, 5, 1, 4, 5, 5, 4, 4, 4, 5, 5, 5, 5, 5, 5, 4, 5, 5, 5, 5, 4, 5, 5, 5, 4, 5, 5, 5, 5, 5, 5, 4, 4, 5, 4, 4, 4, 5, 4, 4, 5, 5, 4, 5, 4, 5, 2, 4, 5, 4, 5, 5, 5, 4, 5, 5, 4, 3, 5, 5, 4, 4, 4, 5, 4, 5, 5, 4, 4, 4, 4, 5, 3, 5, 5, 5, 3, 4, 5, 5, 5, 3, 2, 4, 5, 5, 5, 5, 4, 2, 5, 2, 5, 5, 3, 5, 5, 4, 5, 5, 5, 5, 4, 5, 5, 5, 4, 5, 5, 4, 5, 4, 5, 5, 5, 5, 3, 5, 4, 1, 4, 5, 5, 5, 5, 4, 5, 3, 5, 4, 5, 5, 5, 5, 4, 5, 5, 4, 3, 5, 5, 5, 5, 5, 4, 4, 3, 5, 5, 5, 5, 4, 5, 4, 5, 1, 4, 4, 5, 5, 4, 5, 3, 3, 5, 5, 4, 5, 4, 5, 4, 5, 5, 2, 4, 4, 5, 5, 5, 3, 4, 5, 5, 4, 4, 5, 3, 5, 5, 5, 5, 5, 5, 5, 5, 5, 5, 5, 2, 5, 5, 5, 5, 5, 5, 5, 5, 5, 4, 5, 4, 1, 5, 5, 5, 5, 5, 5, 5, 3, 5, 5, 5, 5, 5, 5, 5, 4, 3, 5, 5, 5, 4, 5, 5, 5, 4, 5, 5, 5, 5, 5, 4, 4, 5, 5, 4, 4, 5, 5, 5, 4, 4, 5, 5, 4, 5, 5, 5, 5, 5, 5, 5, 5, 5, 5, 5, 4, 4, 5, 5, 5, 4, 5, 4, 3, 4, 5, 3, 5, 4, 5, 4, 4, 5, 5, 5, 5, 3, 5, 4, 5, 5, 5, 5, 5, 5, 5, 5, 5, 4, 2, 5, 5, 5, 4, 5, 5, 5, 5, 3, 3, 4, 5, 4, 5, 5, 5, 5, 5, 4, 4, 5, 5, 3, 4, 3, 4, 5, 4, 5, 4, 4, 4, 5, 4, 5, 5, 3, 5, 3, 5, 5, 5, 5, 4, 5, 5, 5, 5, 4, 5, 5, 2, 4, 5, 5, 3, 5, 5, 5, 4, 4, 5, 5, 3, 5, 3, 5, 2, 5, 5, 5, 4, 4, 4, 5, 5, 3, 5, 4, 5, 5, 4, 5, 5, 3, 1, 5, 4, 5, 5, 1, 5, 2, 4, 5, 4, 4, 4, 4, 5, 5, 5, 4, 5, 5, 4, 5, 5, 4, 5, 5, 5, 3, 5, 4, 5, 3, 4, 3, 5, 5, 5, 5, 5, 5, 1, 5, 4, 5, 4, 5, 3, 5, 5, 4, 4, 5, 5, 5, 4, 5, 5, 4, 5, 4, 5, 3, 3, 5, 2, 5, 5, 5, 3, 5, 5, 5, 3, 5, 5, 5, 4, 5, 5, 4, 2, 5, 5, 5, 4, 4, 5, 4, 5, 2, 5, 5, 4, 5, 5, 5, 5, 4, 5, 2, 4, 3, 5, 5, 4, 5, 5, 3, 5, 5, 4, 4, 5, 5, 5, 2, 5, 5, 5, 4, 5, 4, 4, 3, 5, 5, 5, 5, 5, 3, 5, 5, 5, 5, 5, 5, 5, 5, 4, 5, 4, 5, 5, 3, 3, 3, 5, 4, 4, 4, 5, 5, 5, 5, 5, 5, 5, 5, 5, 5, 4, 5, 5, 3, 3, 4, 4, 5, 5, 5, 5, 5, 5, 5, 4, 4, 5, 4, 4, 5, 5, 4, 5, 4, 5, 5, 4, 5, 5, 5, 4, 4, 5, 4, 5, 5, 4, 5, 4, 4, 5, 4, 4, 5, 3, 5, 2, 5, 5, 4, 5, 5, 1, 5, 5, 5, 4, 5, 3, 3, 5, 5, 1, 5, 5, 4, 4, 5, 5, 5, 5, 5, 5, 5, 5, 4, 5, 3, 5, 4, 4, 5, 3, 4, 5, 5, 5, 4, 3, 5, 5, 4, 5, 4, 5, 4, 5, 5, 4, 4, 1, 4, 5, 4, 5, 3, 5, 5, 5, 2, 4, 4, 5, 5, 4, 5, 5, 4, 5, 5, 3, 5, 3, 5, 4, 5, 4, 1, 4, 5, 5, 4, 1, 1, 1, 3, 5, 5, 4, 4, 3, 5, 5, 3, 5, 5, 5, 5, 5, 3, 4, 4, 4, 5, 5, 5, 5, 5, 5, 4, 5, 5, 5, 4, 5, 4, 5, 4, 1, 5, 5, 2, 4, 3, 4, 4, 3, 1, 5, 5, 5, 4, 5, 5, 3, 5, 5, 4, 5, 4, 5, 3, 5, 5, 5, 5, 5, 5, 5, 5, 4, 5, 5, 5, 5, 4, 5, 5, 5, 4, 5, 5, 5, 5, 5, 5, 3, 5, 5, 5, 5, 3, 3, 5, 5, 5, 5, 5, 5, 5, 5, 5, 5, 4, 5, 5, 4, 5, 5, 4, 5, 5, 2, 4, 3, 5, 5, 5, 4, 5, 5, 4, 5, 3, 5, 4, 5, 5, 5, 1, 4, 5, 4, 5, 5, 4, 5, 5, 4, 4, 4, 4, 5, 5, 5, 5, 5, 4, 5, 5, 5, 5, 5, 5, 4, 5, 5, 5, 3, 3, 5, 5, 4, 4, 5, 5, 5, 3, 4, 3, 2, 5, 1, 4, 4, 5, 5, 5, 4, 4, 3, 5, 5, 4, 5, 5, 4, 4, 5, 5, 5, 4, 4, 4, 5, 4, 4, 5, 5, 4, 5, 4, 4, 3, 5, 4, 5, 5, 5, 4, 5, 5, 5, 4, 5, 5, 5, 5, 3, 5, 4, 3, 5, 4, 5, 4, 5, 4, 4, 4, 5, 5, 5, 4, 5, 3, 4, 5, 5, 3, 5, 5, 5, 5, 4, 5, 5, 4, 4, 5, 5, 5, 3, 5, 5, 5, 5, 4, 4, 5, 5, 4, 4, 4, 5, 5, 3, 2, 5, 4, 5, 5, 4, 5, 5, 5, 5, 5, 5, 5, 5, 4, 5, 5, 5, 4, 4, 4, 4, 5, 5, 4, 4, 5, 4, 5, 5, 4, 5, 5, 4, 5, 4, 5, 5, 5, 5, 5, 4, 5, 5, 4, 4, 4, 5, 5, 5, 4, 5, 5, 5, 5, 4, 5, 4, 4, 5, 5, 3, 5, 5, 5, 5, 4, 4, 5, 5, 4, 5, 5, 4, 4, 5, 4, 3, 3, 3, 5, 5, 5, 5, 5, 4, 4, 5, 5, 1, 5, 4, 5, 4, 5, 5, 4, 5, 5, 5, 4, 5, 3, 5, 5, 4, 5, 5, 3, 5, 5, 5, 5, 4, 2, 4, 5, 3, 1, 4, 5, 5, 4, 4, 5, 5, 4, 4, 1, 5, 5, 5, 5, 2, 5, 5, 5, 5, 5, 5, 5, 5, 5, 5, 5, 4, 2, 5, 4, 4, 5, 1, 4, 5, 5, 5, 5, 1, 5, 5, 4, 5, 4, 5, 5, 5, 5, 5, 5, 5, 3, 3, 5, 4, 3, 4, 5, 5, 5, 5, 4, 5, 5, 2, 5, 5, 1, 5, 5, 4, 4, 1, 5, 5, 2, 3, 5, 4, 5, 5, 5, 5, 5, 5, 5, 4, 4, 5, 5, 5, 5, 5, 5, 4, 5, 4, 4, 3, 3, 5, 5, 5, 3, 5, 5, 5, 3, 5, 5, 4, 3, 5, 5, 5, 5, 4, 5, 5, 4, 5, 3, 3, 4, 3, 4, 4, 4, 5, 5, 5, 4, 3, 5, 3, 3, 2, 4, 3, 5, 5, 5, 5, 5, 5, 5, 5, 5, 2, 2, 4, 5, 4, 5, 5, 4, 5, 5, 5, 4, 4, 5, 5, 5, 5, 5, 5, 5, 5, 4, 3, 5, 5, 5, 4, 4, 5, 5, 5, 5, 5, 5, 5, 5, 5, 4, 4, 5, 5, 4, 4, 4, 5, 4, 5, 2, 5, 1, 4, 4, 5, 5, 4, 5, 5, 5, 4, 5, 5, 5, 5, 4, 5, 4, 4, 5, 4, 5, 4, 5, 5, 5, 4, 5, 3, 5, 5, 5, 4, 4, 5, 5, 5, 4, 5, 4, 4, 5, 5, 5, 4, 5, 5, 5, 4, 4, 4, 5, 5, 5, 4, 5, 5, 5, 5, 4, 5, 5, 5, 3, 5, 5, 4, 4, 5, 5, 5, 5, 5, 5, 5, 5, 4, 5, 5, 5, 5, 5, 5, 3, 5, 5, 5, 3, 5, 5, 4, 4, 5, 5, 5, 4, 5, 5, 5, 4, 4, 5, 4, 5, 5, 5, 4, 5, 5, 5, 5, 4, 4, 5, 2, 4, 5, 5, 2, 5, 5, 4, 2, 5, 5, 5, 5, 1, 5, 5, 1, 1, 5, 5, 5, 3, 5, 4, 5, 5, 5, 1, 5, 5, 4, 3, 5, 5, 4, 5, 5, 5, 4, 4, 5, 4, 4, 5, 5, 5, 3, 3, 3, 5, 5, 5, 4, 5, 5, 5, 4, 5, 5, 5, 5, 5, 5, 4, 5, 4, 5, 5, 4, 4, 4, 5, 5, 5, 5, 5, 5, 5, 5, 5, 4, 5, 2, 4, 4, 5, 5, 4, 5, 2, 5, 5, 5, 4, 5, 5, 5, 5, 5, 5, 5, 4, 5, 5, 5, 4, 5, 4, 5, 4, 5, 2, 5, 2, 4, 5, 3, 5, 5, 5, 4, 5, 5, 5, 4, 1, 5, 4, 4, 4, 5, 5, 5, 5, 5, 4, 4, 5, 5, 5, 4, 3, 5, 5, 2, 5, 3, 4, 3, 3, 5, 4, 5, 5, 4, 4, 5, 5, 5, 4, 2, 3, 4, 5, 5, 4, 5, 4, 4, 4, 5, 4, 5, 2, 5, 5, 5, 5, 5, 4, 3, 3, 5, 5, 5, 3, 4, 5, 5, 4, 1, 5, 3, 3, 5, 5, 4, 5, 4, 5, 3, 4, 4, 3, 5, 3, 5, 4, 1, 4, 5, 4, 5, 5, 5, 3, 3, 5, 3, 5, 5, 5, 3, 5, 5, 5, 4, 4, 5, 4, 4, 4, 4, 4, 5, 4, 5, 5, 5, 4, 4, 3, 5, 5, 5, 5, 4, 4, 5, 5, 5, 5, 4, 5, 5, 5, 5, 5, 4, 4, 5, 4, 5, 2, 5, 5, 5, 5, 5, 5, 5, 5, 5, 3, 5, 4, 5, 4, 4, 5, 5, 5, 5, 5, 5, 5, 4, 1, 5, 5, 4, 5, 5, 5, 5, 5, 5, 5, 4, 3, 5, 5, 5, 5, 5, 5, 5, 3, 5, 5, 4, 5, 5, 5, 4, 5, 4, 1, 5, 2, 5, 5, 5, 1, 5, 1, 4, 5, 5, 5, 1, 3, 3, 5, 4, 5, 5, 5, 4, 5, 5, 3, 5, 4, 5, 5, 5, 1, 5, 5, 3, 5, 5, 4, 3, 1, 5, 5, 5, 3, 4, 4, 4, 4, 5, 5, 5, 5, 5, 4, 4, 5, 5, 5, 5, 5, 5, 5, 5, 4, 5, 4, 5, 5, 5, 4, 4, 5, 5, 5, 5, 5, 5, 4, 5, 5, 3, 4, 5, 2, 5, 5, 5, 5, 2, 5, 5, 4, 5, 5, 4, 5, 5, 4, 5, 5, 5, 5, 5, 5, 5, 5, 5, 5, 5, 5, 4, 5, 5, 5, 5, 5, 5, 5, 5, 4, 5, 4, 5, 5, 5, 5, 5, 5, 5, 5, 5, 5, 4, 4, 4, 5, 5, 3, 5, 5, 5, 5, 4, 4, 5, 3, 5, 5, 5, 5, 2, 5, 4, 5, 4, 5, 4, 5, 5, 5, 5, 5, 5, 4, 5, 5, 5, 5, 2, 5, 4, 4, 5, 5, 5, 5, 5, 4, 5, 4, 5, 4, 5, 2, 5, 4, 5, 5, 5, 4, 5, 5, 5, 3, 5, 4, 4, 5, 4, 5, 5, 5, 5, 4, 5, 5, 5, 5, 5, 5, 5, 5, 3, 5, 5, 5, 5, 5, 5, 4, 5, 5, 4, 5, 5, 5, 5, 5, 5, 5, 5, 5, 3, 4, 5, 5, 4, 5, 4, 4, 5, 4, 5, 5, 5, 5, 4, 5, 5, 5, 5, 5, 5, 4, 5, 4, 4, 5, 5, 5, 5, 4, 4, 5, 5, 3, 5, 3, 5, 5, 2, 4, 4, 5, 5, 5, 5, 5, 5, 4, 5, 4, 5, 5, 5, 4, 5, 4, 5, 4, 5, 5, 5, 5, 5, 4, 5, 4, 2, 5, 1, 4, 5, 4, 4, 5, 4, 5, 5, 2, 5, 4, 5, 5, 5, 5, 5, 5, 5, 4, 5, 4, 5, 5, 4, 4, 5, 5, 5, 5, 5, 5, 5, 5, 5, 3, 5, 4, 5, 3, 5, 4, 4, 3, 5, 4, 5, 5, 4, 4, 5, 5, 5, 5, 5, 5, 5, 5, 3, 5, 5, 5, 3, 3, 5, 5, 5, 4, 5, 4, 5, 4, 5, 5, 5, 5, 5, 5, 5, 5, 5, 4, 5, 4, 5, 5, 5, 5, 5, 5, 5, 5, 5, 4, 4, 4, 5, 5, 5, 5, 5, 4, 3, 5, 4, 5, 5, 5, 3, 5, 4, 5, 4, 5, 5, 1, 5, 4, 4, 5, 4, 4, 4, 4, 5, 5, 4, 5, 5, 5, 5, 4, 5, 5, 5, 5, 5, 5, 5, 3, 5, 5, 5, 5, 4, 4, 4, 5, 4, 3, 5, 5, 5, 5, 4, 5, 3, 5, 5, 4, 5, 5, 5, 5, 4, 5, 5, 5, 5, 5, 4, 1, 5, 4, 5, 4, 4, 5, 5, 5, 5, 4, 5, 5, 2, 4, 4, 5, 4, 5, 5, 2, 5, 4, 5, 5, 5, 1, 5, 5, 4, 5, 2, 5, 5, 5, 5, 5, 5, 5, 4, 4, 4, 5, 5, 3, 1, 5, 4, 5, 5, 5, 5, 5, 5, 4, 5, 5, 5, 5, 5, 4, 5, 5, 5, 4, 5, 3, 5, 5, 5, 5, 4, 5, 5, 5, 4, 4, 5, 5, 5, 5, 5, 3, 4, 5, 5, 4, 5, 4, 5, 5, 5, 5, 3, 4, 5, 5, 5, 5, 4, 4, 5, 5, 5, 5, 5, 3, 5, 5, 5, 5, 4, 5, 5, 4, 4, 5, 5, 5, 4, 1, 5, 5, 5, 5, 3, 5, 4, 5, 5, 5, 4, 5, 5, 5, 4, 5, 2, 5, 4, 3, 4, 5, 5, 5, 5, 5, 5, 5, 5, 5, 5, 5, 5, 5, 4, 5, 5, 5, 5, 5, 5, 4, 5, 5, 5, 5, 5, 5, 5, 4, 5, 5, 4, 5, 2, 5, 4, 5, 5, 5, 5, 4, 4, 3, 3, 3, 4, 5, 5, 4, 2, 5, 5, 5, 4, 5, 5, 5, 4, 5, 3, 4, 5, 4, 5, 5, 5, 5, 3, 3, 4, 4, 5, 4, 5, 5, 4, 3, 5, 5, 5, 5, 5, 4, 5, 4, 5, 4, 5, 5, 5, 5, 5, 4, 5, 4, 5, 5, 4, 5, 4, 5, 5, 5, 5, 1, 4, 5, 3, 4, 5, 5, 5, 3, 5, 3, 3, 5, 5, 4, 5, 5, 3, 5, 5, 5, 1, 4, 5, 5, 5, 5, 4, 5, 5, 4, 5, 5, 5, 5, 3, 2, 5, 5, 5, 4, 4, 5, 5, 5, 4, 5, 5, 5, 4, 4, 5, 5, 5, 4, 5, 5, 4, 5, 5, 5, 4, 4, 5, 5, 5, 5, 5, 5, 5, 2, 2, 5, 5, 5, 5, 5, 5, 5, 5, 4, 3, 5, 4, 5, 5, 5, 5, 3, 5, 2, 5, 5, 5, 5, 5, 4, 5, 5, 5, 5, 5, 5, 4, 5, 5, 4, 5, 4, 3, 5, 3, 5, 4, 5, 5, 3, 4, 5, 5, 5, 4, 4, 5, 5, 5, 4, 4, 4, 4, 5, 5, 5, 5, 5, 5, 5, 5, 5, 5, 5, 5, 4, 5, 5, 5, 5, 5, 5, 5, 2, 2, 5, 5, 5, 5, 3, 5, 5, 5, 4, 5, 5, 5, 5, 4, 5, 3, 4, 3, 5, 5, 5, 5, 4, 5, 4, 4, 5, 4, 4, 5, 4, 5, 5, 3, 3, 5, 5, 5, 5, 5, 5, 5, 5, 3, 5, 4, 5, 4, 5, 1, 5, 4, 5, 3, 5, 5, 4, 4, 4, 4, 3, 4, 5, 4, 5, 4, 5, 1, 4, 5, 4, 5, 3, 5, 5, 5, 5, 5, 5, 5, 5, 4, 3, 3, 4, 4, 5, 4, 5, 5, 5, 2, 5, 5, 4, 4, 4, 5, 5, 5, 4, 5, 5, 4, 5, 5, 4, 5, 5, 4, 5, 5, 5, 1, 5, 4, 2, 4, 4, 5, 4, 5, 5, 5, 4, 5, 3, 1, 5, 5, 5, 3, 5, 5, 4, 5, 5, 5, 5, 4, 2, 3, 1, 3, 4, 5, 5, 3, 5, 4, 5, 5, 4, 3, 5, 4, 5, 5, 4, 5, 5, 5, 3, 4, 5, 4, 4, 5, 5, 5, 5, 5, 5, 5, 5, 4, 5, 2, 5, 5, 4, 5, 5, 5, 5, 5, 4, 5, 3, 5, 5, 5, 4, 5, 5, 4, 5, 4, 5, 5, 5, 4, 4, 5, 4, 5, 5, 4, 5, 5, 3, 4, 3, 5, 5, 5, 5, 5, 5, 5, 5, 5, 4, 5, 5, 4, 5, 5, 5, 5, 4, 4, 4, 5, 5, 5, 5, 5, 4, 5, 4, 4, 5, 1, 5, 4, 5, 5, 5, 4, 4, 4, 5, 5, 5, 4, 5, 2, 3, 2, 5, 5, 5, 5, 4, 5, 5, 5, 4, 5, 5, 5, 5, 5, 5, 5, 3, 5, 5, 5, 5, 5, 5, 5, 4, 5, 4, 1, 4, 5, 4, 2, 5, 1, 4, 5, 5, 4, 5, 5, 5, 5, 5, 5, 4, 4, 4, 5, 5, 5, 4, 5, 4, 4, 3, 4, 5, 4, 4, 5, 5, 3, 4, 5, 5, 5, 5, 5, 3, 4, 2, 5, 5, 5, 5, 2, 4, 5, 5, 5, 3, 4, 5, 4, 3, 5, 5, 5, 5, 4, 5, 3, 5, 5, 5, 4, 5, 5, 5, 4, 5, 5, 4, 5, 5, 4, 5, 4, 5, 5, 4, 4, 5, 5, 5, 5, 5, 5, 2, 5, 1, 5, 5, 4, 5, 5, 5, 5, 4, 5, 5, 5, 5, 5, 5, 5, 5, 5, 5, 4, 5, 5, 5, 5, 4, 5, 5, 5, 5, 5, 5, 5, 4, 1, 5, 4, 5, 3, 5, 4, 4, 3, 1, 1, 5, 4, 4, 4, 4, 4, 5, 4, 2, 3, 4, 4, 4, 5, 4, 5, 5, 4, 5, 5, 4, 5, 4, 5, 5, 5, 4, 5, 5, 5, 3, 4, 5, 4, 5, 4, 4, 5, 5, 5, 5, 5, 5, 4, 4, 5, 5, 4, 3, 3, 5, 4, 4, 3, 5, 5, 5, 5, 4, 5, 4, 4, 5, 5, 4, 4, 4, 5, 5, 3, 5, 5, 5, 5, 4, 5, 5, 4, 5, 5, 3, 5, 5, 5, 3, 4, 2, 5, 4, 2, 3, 5, 5, 4, 5, 5, 4, 4, 5, 4, 5, 5, 5, 5, 5, 5, 4, 4, 5, 4, 5, 5, 4, 5, 4, 5, 5, 5, 5, 3, 5, 4, 5, 4, 5, 3, 5, 5, 3, 3, 4, 5, 4, 4, 5, 5, 5, 4, 4, 3, 5, 5, 4, 4, 4, 5, 5, 5, 3, 5, 4, 5, 5, 4, 3, 5, 5, 4, 3, 4, 5, 5, 4, 5, 5, 4, 4, 5, 5, 5, 5, 5, 5, 4, 5, 5, 4, 4, 5, 5, 5, 5, 5, 4, 5, 5, 3, 5, 5, 5, 4, 4, 5, 5, 5, 5, 5, 4, 5, 5, 5, 5, 5, 5, 5, 5, 4, 4, 5, 5, 5, 4, 5, 4, 5, 5, 5, 4, 5, 5, 5, 5, 5, 5, 5, 4, 3, 4, 4, 4, 5, 4, 5, 4, 4, 5, 3, 5, 5, 5, 5, 5, 5, 5, 4, 5, 4, 5, 5, 5, 5, 5, 5, 4, 4, 5, 5, 3, 5, 5, 5, 5, 5, 5, 5, 4, 4, 5, 5, 5, 3, 5, 1, 4, 2, 5, 5, 5, 5, 5, 4, 4, 4, 4, 5, 5, 5, 5, 4, 5, 5, 4, 5, 5, 4, 5, 4, 4, 4, 5, 4, 5, 5, 5, 4, 4, 5, 5, 3, 2, 1, 5, 5, 4, 5, 4, 5, 5, 5, 5, 5, 5, 4, 4, 5, 5, 5, 4, 5, 5, 4, 5, 5, 4, 3, 5, 5, 5, 4, 4, 5, 3, 5, 5, 5, 4, 5, 4, 4, 5, 5, 5, 4, 3, 5, 1, 5, 5, 5, 5, 4, 5, 1, 5, 5, 4, 5, 5, 5, 5, 5, 4, 5, 5, 4, 4, 4, 5, 4, 5, 5, 5, 5, 5, 3, 3, 5, 5, 5, 2, 4, 4, 5, 2, 5, 5, 5, 5, 5, 4, 5, 5, 5, 2, 5, 4, 5, 5, 3, 3, 5, 5, 4, 5, 4, 4, 5, 5, 5, 4, 4, 5, 5, 3, 3, 5, 5, 4, 1, 4, 5, 4, 5, 4, 5, 4, 5, 5, 4, 5, 4, 5, 5, 5, 5, 5, 4, 5, 5, 4, 4, 5, 5, 5, 5, 5, 5, 4, 5, 5, 4, 5, 5, 5, 4, 5, 5, 5, 5, 4, 5, 5, 4, 5, 5, 5, 5, 4, 3, 3, 5, 5, 5, 5, 5, 5, 5, 4, 5, 5, 5, 5, 5, 5, 5, 4, 5, 3, 5, 4, 5, 4, 5, 5, 5, 5, 5, 5, 4, 5, 5, 5, 4, 4, 5, 3, 5, 5, 5, 5, 5, 5, 5, 4, 4, 5, 1, 5, 5, 4, 5, 5, 5, 1, 5, 5, 4, 5, 4, 3, 4, 5, 5, 5, 5, 5, 5, 4, 5, 5, 5, 5, 5, 4, 5, 5, 5, 5, 4, 4, 5, 1, 4, 4, 5, 5, 4, 4, 5, 5, 5, 5, 4, 5, 5, 5, 4, 5, 5, 4, 5, 5, 5, 5, 5, 5, 1, 5, 1, 5, 5, 4, 5, 5, 5, 4, 4, 5, 4, 4, 5, 5, 5, 5, 5, 5, 5, 5, 1, 3, 2, 5, 4, 5, 4, 5, 5, 5, 3, 5, 4, 5, 4, 5, 5, 5, 5, 5, 4, 5, 5, 5, 5, 3, 5, 5, 5, 5, 5, 5, 4, 5, 5, 5, 2, 5, 5, 5, 3, 4, 5, 5, 4, 5, 4, 4, 5, 5, 4, 5, 4, 4, 5, 5, 5, 5, 5, 4, 5, 5, 5, 3, 4, 5, 5, 5, 5, 5, 5, 5, 4, 5, 5, 5, 5, 4, 2, 5, 5, 5, 3, 4, 5, 5, 3, 4, 3, 5, 5, 5, 5, 5, 5, 5, 5, 4, 4, 5, 5, 5, 4, 4, 5, 5, 5, 4, 5, 5, 5, 5, 5, 5, 5, 1, 3, 5, 5, 3, 4, 5, 4, 5, 5, 4, 5, 5, 4, 5, 5, 3, 5, 5, 5, 5, 3, 5, 5, 4, 5, 5, 4, 3, 5, 5, 4, 5, 5, 5, 5, 5, 4, 5, 4, 4, 4, 5, 4, 5, 5, 5, 5, 5, 4, 5, 4, 5, 5, 4, 5, 5, 5, 5, 5, 5, 4, 5, 3, 5, 5, 4, 5, 2, 5, 4, 5, 4, 4, 5, 5, 5, 5, 4, 4, 4, 4, 5, 5, 5, 5, 5, 5, 5, 5, 4, 5, 1, 1, 5, 5, 5, 4, 4, 5, 3, 5, 4, 5, 4, 5, 5, 3, 5, 5, 5, 5, 5, 5, 4, 5, 5, 1, 5, 3, 4, 5, 5, 5, 5, 5, 4, 5, 3, 5, 4, 5, 5, 5, 4, 5, 5, 5, 4, 5, 5, 5, 5, 5, 4, 5, 5, 5, 3, 5, 5, 5, 5, 5, 3, 5, 5, 5, 5, 4, 3, 3, 3, 5, 5, 4, 5, 4, 4, 5, 5, 4, 4, 5, 4, 5, 5, 5, 5, 5, 5, 4, 5, 5, 5, 5, 5, 5, 3, 3, 5, 5, 5, 5, 5, 5, 4, 5, 4, 5, 5, 5, 4, 5, 1, 4, 5, 5, 5, 4, 5, 5, 5, 5, 3, 5, 5, 5, 5, 5, 5, 5, 4, 5, 5, 5, 5, 5, 5, 5, 5, 4, 4, 1, 5, 5, 3, 4, 5, 5, 5, 5, 5, 5, 4, 4, 5, 5, 4, 4, 5, 5, 5, 3, 4, 4, 5, 5, 5, 3, 5, 5, 4, 4, 4, 5, 5, 5, 5, 4, 5, 5, 5, 3, 5, 5, 5, 3, 1, 5, 5, 4, 5, 5, 5, 3, 5, 4, 5, 4, 4, 5, 5, 3, 4, 2, 5, 5, 4, 5, 5, 5, 3, 5, 5, 5, 5, 5, 4, 5, 5, 5, 4, 4, 4, 4, 5, 4, 5, 4, 4, 4, 5, 5, 5, 4, 4, 3, 5, 3, 4, 5, 5, 5, 5, 4, 4, 4, 5, 5, 5, 5, 5, 4, 5, 3, 5, 5, 5, 5, 5, 4, 5, 4, 5, 4, 3, 3, 3, 5, 4, 5, 5, 4, 5, 3, 5, 4, 5, 4, 5, 5, 4, 5, 3, 5, 3, 5, 3, 4, 3, 1, 1, 5, 5, 5, 5, 4, 5, 5, 5, 5, 5, 4, 3, 5, 5, 4, 1, 5, 4, 3, 5, 5, 4, 5, 5, 4, 5, 5, 5, 4, 5, 5, 4, 5, 5, 5, 5, 5, 5, 5, 5, 5, 4, 4, 5, 3, 5, 3, 5, 4, 5, 5, 1, 5, 5, 5, 4, 5, 5, 5, 3, 5, 2, 2, 4, 5, 3, 5, 5, 5, 5, 5, 4, 4, 5, 5, 5, 3, 5, 5, 4, 5, 5, 5, 5, 5, 5, 5, 4, 5, 3, 5, 5, 5, 4, 5, 5, 3, 5, 5, 5, 5, 5, 5, 4, 4, 5, 5, 5, 5, 5, 5, 5, 5, 4, 5, 5, 5, 5, 5, 5, 5, 4, 5, 5, 5, 2, 3, 5, 5, 5, 5, 5, 5, 4, 5, 5, 5, 5, 3, 5, 5, 5, 5, 5, 3, 5, 5, 5, 5, 5, 4, 4, 3, 5, 5, 5, 4, 5, 5, 5, 5, 4, 4, 4, 5, 3, 3, 4, 5, 5, 4, 3, 5, 2, 5, 5, 5, 5, 5, 5, 4, 5, 5, 5, 5, 2, 5, 5, 5, 5, 5, 5, 4, 4, 5, 5, 5, 5, 4, 5, 5, 4, 4, 5, 5, 5, 4, 5, 4, 4, 5, 3, 4, 4, 5, 5, 5, 4, 4, 4, 4, 4, 3, 5, 4, 5, 4, 4, 5, 5, 3, 5, 4, 5, 4, 4, 5, 4, 5, 5, 5, 5, 4, 5, 5, 5, 5, 5, 4, 4, 5, 1, 5, 4, 4, 5, 5, 3, 1, 4, 5, 4, 5, 5, 3, 3, 5, 5, 5, 5, 5, 4, 5, 5, 4, 5, 5, 5, 5, 5, 5, 4, 5, 5, 3, 5, 5, 5, 5, 5, 5, 5, 5, 5, 5, 3, 4, 5, 4, 4, 5, 5, 3, 5, 5, 5, 5, 5, 4, 5, 4, 5, 5, 5, 5, 5, 4, 5, 5, 4, 3, 5, 5, 5, 5, 5, 3, 4, 5, 5, 5, 5, 3, 5, 5, 5, 5, 5, 5, 5, 5, 4, 5, 4, 4, 5, 5, 5, 5, 4, 5, 5, 5, 4, 5, 5, 5, 4, 5, 4, 5, 5, 5, 5, 5, 5, 4, 4, 5, 5, 4, 5, 5, 5, 5, 5, 5, 5, 5, 5, 3, 5, 5, 5, 4, 4, 4, 5, 5, 5, 5, 5, 5, 5, 4, 2, 5, 4, 4, 5, 4, 5, 5, 5, 5, 5, 5, 4, 5, 3, 4, 3, 5, 5, 5, 5, 5, 4, 5, 4, 5, 5, 5, 4, 5, 5, 5, 5, 5, 5, 3, 5, 4, 5, 5, 5, 5, 4, 5, 5, 5, 1, 5, 5, 5, 5, 5, 5, 5, 4, 4, 5, 1, 5, 5, 5, 5, 5, 4, 3, 3, 4, 4, 5, 4, 5, 5, 5, 5, 3, 4, 4, 3, 5, 5, 5, 5, 5, 5, 5, 4, 3, 5, 4, 3, 3, 4, 5, 5, 4, 5, 5, 4, 5, 5, 5, 5, 2, 5, 4, 5, 5, 5, 5, 4, 5, 4, 5, 5, 5, 5, 5, 3, 5, 5, 5, 5, 5, 4, 5, 4, 4, 5, 4, 3, 5, 5, 5, 5, 5, 5, 1, 1, 5, 5, 5, 4, 5, 5, 4, 5, 5, 5, 5, 5, 5, 5, 3, 3, 5, 5, 5, 2, 5, 5, 5, 5, 5, 4, 2, 4, 5, 5, 3, 5, 5, 4, 3, 5, 5, 5, 4, 4, 2, 5, 4, 2, 5, 5, 5, 5, 2, 3, 5, 5, 3, 3, 5, 4, 4, 4, 5, 4, 3, 5, 4, 4, 5, 4, 5, 5, 5, 5, 5, 4, 5, 5, 5, 5, 4, 5, 5, 5, 3, 5, 4, 5, 5, 5, 5, 4, 5, 4, 5, 4, 3, 5, 5, 4, 5, 5, 4, 5, 5, 5, 4, 4, 5, 5, 5, 5, 4, 5, 5, 4, 5, 5, 4, 5, 5, 4, 5, 5, 5, 5, 3, 2, 5, 4, 5, 5, 5, 5, 5, 5, 1, 5, 4, 4, 5, 5, 5, 5, 5, 5, 4, 5, 5, 5, 4, 5, 4, 5, 4, 5, 5, 4, 5, 5, 4, 4, 5, 5, 4, 2, 5, 2, 4, 5, 4, 4, 5, 5, 3, 3, 5, 5, 5, 5, 3, 4, 3, 4, 5, 5, 4, 4, 5, 5, 5, 5, 4, 5, 5, 4, 3, 5, 5, 5, 5, 5, 5, 4, 4, 5, 4, 5, 4, 3, 3, 1, 5, 5, 1, 5, 5, 5, 5, 5, 5, 5, 5, 4, 5, 5, 4, 4, 4, 4, 5, 5, 4, 5, 5, 3, 5, 4, 5, 5, 5, 5, 5, 5, 2, 4, 4, 4, 5, 5, 5, 5, 4, 5, 4, 5, 5, 4, 5, 5, 5, 5, 5, 5, 5, 4, 5, 5, 5, 4, 4, 5, 5, 5, 3, 5, 5, 1, 1, 3, 5, 4, 4, 5, 4, 4, 4, 5, 4, 5, 5, 3, 3, 5, 3, 5, 5, 2, 4, 5, 4, 4, 1, 5, 3, 5, 5, 4, 4, 5, 4, 5, 4, 4, 5, 5, 4, 5, 4, 5, 5, 5, 4, 5, 5, 4, 5, 5, 5, 5, 5, 4, 4, 5, 5, 5, 5, 4, 4, 5, 5, 5, 5, 3, 4, 5, 5, 4, 4, 5, 5, 5, 4, 3, 4, 5, 5, 5, 4, 5, 5, 4, 2, 4, 1, 5, 5, 4, 5, 4, 4, 5, 5, 4, 5, 3, 3, 5, 5, 5, 5, 4, 4, 5, 5, 5, 5, 5, 5, 5, 5, 4, 5, 5, 1, 4, 5, 5, 5, 5, 5, 5, 5, 4, 4, 4, 5, 4, 5, 5, 5, 4, 5, 5, 2, 5, 4, 5, 4, 5, 4, 5, 2, 4, 5, 5, 5, 5, 4, 1, 1, 5, 5, 4, 5, 5, 5, 4, 4, 5, 5, 5, 4, 5, 4, 5, 5, 5, 5, 4, 4, 5, 5, 5, 4, 4, 4, 4, 5, 5, 4, 4, 5, 4, 4, 5, 4, 4, 4, 5, 5, 5, 5, 5, 5, 4, 4, 5, 4, 1, 4, 5, 4, 5, 5, 5, 5, 4, 5, 5, 3, 5, 4, 5, 4, 5, 5, 5, 5, 5, 3, 5, 5, 4, 5, 5, 5, 5, 5, 1, 4, 5, 5, 5, 5, 5, 4, 4, 5, 5, 5, 5, 5, 3, 5, 2, 5, 5, 4, 5, 4, 5, 5, 4, 4, 5, 5, 4, 4, 4, 5, 4, 5, 5, 3, 5, 5, 5, 5, 5, 3, 5, 5, 1, 1, 5, 5, 4, 4, 5, 5, 4, 5, 4, 4, 3, 5, 5, 5, 4, 4, 4, 5, 4, 4, 5, 5, 5, 5, 5, 5, 5, 5, 4, 5, 5, 5, 5, 4, 4, 5, 4, 5, 4, 1, 5, 5, 5, 5, 5, 5, 4, 5, 5, 4, 2, 5, 5, 5, 5, 5, 5, 3, 5, 5, 5, 5, 5, 5, 4, 5, 3, 5, 5, 3, 5, 4, 5, 5, 5, 5, 4, 4, 5, 4, 4, 4, 5, 4, 4, 5, 3, 3, 5, 2, 5, 4, 4, 4, 5, 4, 5, 4, 4, 5, 5, 5, 2, 5, 5, 5, 5, 3, 2, 1, 5, 4, 5, 5, 5, 5, 5, 5, 5, 5, 5, 5, 5, 5, 5, 4, 4, 5, 5, 5, 4, 4, 1, 5, 5, 2, 5, 5, 5, 3, 5, 5, 5, 5, 5, 4, 4, 5, 4, 5, 4, 5, 4, 5, 5, 5, 5, 5, 4, 5, 5, 4, 2, 3, 5, 5, 4, 5, 4, 5, 4, 5, 4, 3, 4, 5, 5, 5, 5, 5, 4, 5, 5, 5, 5, 5, 5, 5, 5, 4, 4, 5, 2, 5, 4, 5, 5, 4, 4, 5, 5, 5, 5, 5, 5, 5, 5, 4, 5, 5, 5, 4, 5, 5, 5, 4, 4, 3, 5, 4, 5, 4, 4, 5, 5, 5, 5, 4, 5, 5, 3, 4, 3, 5, 5, 4, 4, 4, 5, 5, 1, 5, 5, 5, 5, 5, 4, 5, 5, 5, 4, 5, 5, 5, 5, 5, 4, 5, 5, 5, 4, 5, 4, 4, 5, 5, 5, 5, 4, 4, 5, 5, 4, 5, 4, 3, 5, 5, 5, 5, 5, 5, 5, 5, 5, 5, 3, 4, 5, 5, 4, 4, 5, 5, 5, 3, 4, 4, 3, 5, 5, 5, 5, 4, 5, 5, 4, 5, 4, 5, 5, 5, 5, 5, 5, 4, 5, 5, 5, 5, 4, 4, 5, 4, 5, 4, 3, 4, 5, 5, 5, 5, 5, 4, 5, 5, 5, 5, 4, 4, 5, 5, 5, 5, 5, 3, 4, 4, 5, 2, 5, 3, 5, 5, 5, 5, 4, 4, 5, 5, 5, 5, 4, 5, 4, 3, 2, 2, 5, 5, 4, 5, 5, 5, 5, 5, 4, 5, 4, 5, 5, 5, 5, 5, 5, 5, 5, 5, 5, 4, 5, 4, 4, 5, 5, 5, 5, 5, 5, 5, 5, 5, 4, 5, 5, 4, 5, 5, 5, 4, 5, 5, 5, 5, 5, 5, 4, 5, 5, 5, 4, 5, 5, 5, 4, 3, 4, 5, 4, 5, 5, 5, 5, 5, 5, 5, 4, 5, 5, 5, 5, 5, 3, 3, 5, 4, 5, 5, 5, 5, 4, 5, 5, 5, 4, 5, 5, 5, 5, 5, 5, 5, 5, 5, 4, 3, 5, 5, 5, 4, 5, 5, 5, 5, 5, 5, 3, 5, 5, 5, 5, 5, 5, 4, 5, 5, 4, 5, 2, 4, 5, 2, 5, 4, 4, 5, 5, 4, 5, 5, 4, 2, 5, 4, 4, 3, 4, 4, 4, 4, 5, 5, 5, 4, 4, 5, 4, 5, 5, 5, 4, 3, 4, 5, 5, 4, 5, 5, 5, 4, 5, 5, 4, 4, 5, 5, 4, 5, 5, 5, 5, 2, 5, 5, 5, 5, 5, 5, 5, 5, 3, 5, 4, 5, 5, 5, 1, 4, 4, 4, 5, 4, 1, 4, 5, 5, 5, 2, 5, 4, 5, 4, 5, 4, 4, 5, 5, 2, 5, 5, 5, 5, 5, 5, 5, 4, 5, 5, 4, 4, 5, 2, 5, 4, 5, 5, 5, 2, 4, 4, 5, 3, 3, 5, 5, 4, 5, 3, 5, 4, 4, 5, 5, 4, 4, 4, 4, 4, 5, 4, 5, 5, 3, 4, 5, 4, 5, 5, 5, 5, 5, 5, 1, 5, 5, 5, 4, 5, 5, 5, 5, 5, 5, 5, 5, 4, 5, 1, 5, 5, 4, 4, 4, 4, 5, 5, 4, 5, 5, 4, 5, 5, 5, 5, 5, 5, 5, 5, 5, 5, 5, 5, 5, 5, 5, 4, 5, 5, 5, 5, 5, 5, 5, 5, 1, 4, 5, 5, 5, 4, 5, 4, 5, 5, 5, 5, 5, 4, 5, 5, 5, 5, 5, 5, 4, 5, 5, 3, 5, 5, 4, 5, 5, 5, 5, 5, 5, 4, 5, 5, 4, 5, 5, 2, 5, 5, 5, 5, 4, 5, 3, 5, 5, 5, 5, 5, 5, 5, 5, 5, 5, 5, 5, 5, 5, 5, 5, 5, 5, 5, 4, 5, 5, 5, 5, 5, 5, 5, 5, 4, 3, 5, 4, 5, 5, 4, 5, 5, 5, 5, 5, 4, 5, 3, 1, 5, 4, 4, 2, 5, 5, 5, 4, 5, 4, 5, 4, 5, 4, 4, 5, 5, 5, 4, 4, 5, 4, 5, 4, 4, 5, 5, 2, 5, 2, 4, 5, 5, 4, 5, 5, 5, 5, 4, 5, 5, 4, 5, 5, 5, 5, 4, 5, 5, 5, 5, 5, 4, 4, 4, 4, 4, 5, 5, 5, 5, 3, 4, 5, 5, 5, 5, 5, 4, 4, 5, 5, 3, 3, 5, 5, 5, 5, 5, 4, 3, 3, 5, 4, 5, 5, 5, 5, 5, 5, 3, 5, 5, 5, 5, 4, 5, 4, 5, 4, 4, 5, 5, 5, 3, 1, 4, 5, 5, 5, 4, 5, 4, 5, 5, 4, 4, 5, 5, 5, 5, 5, 4, 4, 4, 4, 5, 5, 5, 5, 5, 5, 5, 5, 5, 4, 5, 5, 4, 5, 4, 4, 5, 3, 3, 4, 5, 5, 4, 5, 5, 5, 3, 5, 5, 5, 5, 5, 5, 5, 5, 5, 5, 2, 5, 5, 5, 4, 4, 4, 5, 4, 5, 5, 5, 5, 3, 3, 5, 5, 4, 5, 4, 5, 5, 5, 5, 5, 2, 5, 5, 5, 5, 4, 4, 4, 5, 5, 4, 5, 3, 5, 3, 5, 5, 5, 5, 5, 5, 4, 5, 5, 4, 5, 5, 5, 5, 3, 5, 5, 4, 5, 3, 5, 3, 5, 5, 5, 4, 3, 3, 5, 5, 3, 5, 5, 4, 4, 3, 4, 5, 5, 4, 5, 5, 5, 5, 5, 5, 3, 5, 5, 4, 5, 2, 5, 5, 5, 5, 5, 4, 4, 4, 4, 5, 5, 5, 5, 4, 5, 5, 5, 5, 4, 4, 5, 4, 5, 3, 3, 5, 4, 5, 5, 5, 4, 5, 5, 5, 5, 5, 5, 5, 5, 5, 4, 4, 4, 5, 5, 5, 2, 4, 5, 1, 5, 4, 5, 4, 4, 5, 5, 5, 5, 5, 5, 5, 5, 5, 4, 5, 5, 5, 5, 2, 5, 5, 5, 5, 5, 5, 5, 4, 5, 5, 5, 2, 2, 3, 4, 3, 4, 4, 4, 5, 5, 4, 5, 5, 5, 5, 4, 4, 5, 2, 4, 5, 5, 5, 4, 4, 5, 5, 5, 5, 5, 5, 5, 5, 4, 5, 5, 1, 4, 4, 5, 5, 5, 5, 3, 5, 4, 5, 5, 5, 5, 5, 5, 1, 5, 5, 4, 3, 3, 3, 4, 5, 4, 4, 5, 5, 2, 5, 5, 5, 3, 5, 3, 5, 2, 5, 5, 5, 5, 5, 5, 4, 3, 3, 4, 5, 4, 4, 4, 5, 5, 5, 5, 4, 4, 4, 5, 5, 3, 5, 3, 3, 5, 5, 3, 4, 5, 5, 5, 4, 5, 4, 4, 5, 5, 5, 5, 5, 5, 3, 5, 4, 4, 5, 5, 5, 5, 5, 3, 5, 5, 5, 4, 4, 5, 4, 5, 4, 4, 5, 4, 5, 5, 2, 3, 5, 5, 4, 5, 5, 4, 5, 4, 4, 5, 3, 3, 3, 5, 5, 2, 5, 5, 5, 5, 4, 3, 4, 4, 5, 4, 1, 5, 5, 5, 4, 4, 5, 5, 5, 4, 5, 5, 5, 5, 3, 5, 5, 4, 5, 5, 4, 5, 5, 3, 3, 5, 5, 5, 5, 5, 4, 4, 5, 5, 5, 5, 4, 1, 1, 5, 4, 5, 3, 4, 4, 4, 5, 5, 5, 5, 5, 4, 5, 5, 5, 4, 4, 3, 5, 4, 5, 3, 3, 5, 5, 5, 5, 4, 5, 5, 5, 5, 4, 5, 5, 4, 5, 4, 5, 3, 4, 5, 5, 3, 5, 5, 4, 5, 4, 4, 4, 5, 5, 5, 5, 5, 5, 3, 5, 5, 5, 2, 5, 4, 5, 3, 5, 5, 5, 5, 5, 5, 4, 5, 5, 5, 5, 5, 5, 5, 5, 4, 4, 4, 5, 5, 5, 4, 5, 5, 4, 5, 5, 5, 4, 5, 4, 5, 5, 5, 5, 5, 4, 5, 4, 5, 5, 5, 5, 5, 4, 5, 5, 5, 4, 5, 5, 1, 5, 3, 5, 5, 5, 5, 5, 3, 4, 5, 5, 3, 3, 5, 5, 4, 4, 5, 5, 5, 5, 5, 4, 5, 5, 5, 5, 4, 5, 5, 1, 1, 5, 5, 5, 5, 5, 5, 5, 5, 5, 4, 4, 5, 5, 5, 5, 4, 5, 4, 5, 5, 5, 5, 5, 3, 5, 4, 5, 5, 5, 5, 5, 5, 5, 5, 5, 5, 5, 4, 4, 5, 5, 5, 4, 4, 4, 5, 5, 4, 5, 5, 5, 5, 5, 3, 4, 5, 5, 5, 4, 4, 5, 4, 5, 5, 5, 5, 5, 4, 5, 5, 4, 5, 5, 5, 4, 5, 4, 5, 4, 5, 5, 5, 5, 3, 5, 5, 3, 5, 5, 5, 4, 5, 4, 5, 5, 4, 3, 5, 5, 4, 5, 5, 4, 4, 5, 5, 5, 5, 4, 4, 3, 4, 5, 5, 5, 4, 5, 3, 5, 5, 5, 5, 1, 5, 3, 5, 5, 4, 5, 4, 5, 5, 5, 5, 5, 5, 4, 5, 5, 5, 5, 5, 5, 2, 4, 5, 1, 1, 5, 4, 3, 5, 4, 5, 5, 1, 4, 4, 5, 3, 5, 4, 5, 4, 5, 2, 5, 3, 5, 5, 1, 5, 5, 5, 5, 5, 5, 5, 5, 5, 5, 5, 5, 5, 5, 5, 3, 5, 4, 5, 4, 4, 4, 5, 5, 4, 2, 5, 3, 5, 5, 4, 5, 5, 5, 5, 5, 3, 5, 5, 5, 1, 5, 5, 5, 5, 4, 5, 5, 4, 5, 4, 4, 4, 5, 4, 5, 5, 5, 5, 4, 5, 4, 4, 5, 4, 5, 4, 5, 5, 5, 3, 4, 4, 4, 4, 5, 4, 5, 5, 4, 1, 5, 3, 5, 3, 3, 4, 5, 4, 5, 5, 5, 5, 3, 4, 4, 5, 5, 5, 5, 5, 5, 5, 4, 5, 5, 5, 5, 4, 4, 5, 5, 5, 4, 5, 5, 5, 5, 5, 5, 4, 4, 5, 5, 5, 4, 4, 5, 3, 5, 2, 5, 5, 5, 3, 4, 4, 5, 5, 3, 3, 4, 5, 4, 5, 5, 5, 5, 5, 5, 5, 5, 5, 3, 5, 5, 4, 5, 5, 5, 4, 5, 4, 5, 5, 5, 1, 4, 5, 5, 5, 5, 5, 5, 1, 1, 4, 5, 5, 5, 5, 5, 5, 4, 5, 4, 5, 5, 1, 2, 3, 4, 5, 5, 4, 5, 5, 5, 5, 1, 4, 5, 5, 4, 5, 5, 5, 3, 5, 4, 5, 4, 3, 5, 5, 5, 5, 5, 5, 4, 3, 3, 5, 5, 4, 5, 5, 4, 5, 4, 4, 5, 3, 5, 4, 5, 5, 4, 5, 3, 5, 5, 5, 4, 5, 4, 5, 4, 5, 5, 5, 5, 3, 3, 4, 5, 5, 5, 4, 4, 5, 4, 5, 5, 5, 5, 4, 3, 5, 3, 5, 4, 4, 3, 4, 5, 5, 4, 5, 4, 5, 5, 4, 5, 5, 5, 5, 5, 4, 5, 3, 5, 4, 4, 4, 4, 5, 5, 4, 5, 5, 5, 5, 5, 5, 4, 4, 4, 5, 5, 1, 5, 5, 5, 5, 5, 4, 5, 5, 5, 5, 5, 5, 5, 5, 4, 5, 5, 5, 4, 5, 5, 5, 5, 5, 5, 5, 4, 4, 5, 5, 5, 4, 3, 4, 5, 5, 3, 5, 5, 5, 5, 5, 5, 5, 3, 2, 4, 5, 4, 5, 4, 4, 5, 5, 4, 5, 5, 5, 5, 5, 4, 4, 5, 5, 5, 5, 5, 5, 5, 5, 5, 5, 4, 5, 4, 5, 5, 4, 5, 1, 5, 5, 3, 1, 4, 5, 5, 1, 5, 5, 5, 4, 4, 5, 5, 5, 5, 5, 5, 5, 4, 3, 5, 5, 5, 5, 5, 4, 4, 5, 5, 5, 3, 5, 5, 5, 4, 5, 5, 5, 5, 5, 5, 5, 4, 5, 3, 5, 5, 5, 4, 5, 5, 5, 5, 4, 5, 4, 5, 5, 5, 4, 5, 4, 5, 5, 5, 5, 5, 5, 5, 5, 5, 4, 5, 3, 3, 5, 5, 2, 4, 5, 5, 5, 3, 5, 5, 3, 5, 1, 5, 4, 4, 4, 4, 3, 4, 5, 4, 4, 5, 5, 5, 5, 5, 5, 4, 5, 4, 4, 4, 3, 5, 5, 5, 5, 5, 5, 4, 5, 5, 5, 5, 5, 5, 5, 5, 5, 5, 4, 5, 4, 5, 5, 4, 5, 4, 1, 2, 5, 5, 4, 5, 5, 5, 4, 5, 5, 5, 5, 5, 5, 5, 5, 4, 5, 5, 4, 5, 5, 5, 5, 4, 5, 2, 1, 5, 5, 5, 5, 5, 4, 5, 5, 4, 5, 1, 5, 5, 4, 4, 1, 5, 5, 5, 5, 5, 5, 3, 5, 4, 5, 5, 5, 5, 3, 3, 5, 5, 5, 5, 5, 5, 5, 5, 5, 5, 5, 5, 4, 5, 5, 5, 5, 4, 5, 5, 4, 4, 2, 1, 3, 5, 5, 5, 5, 4, 5, 5, 5, 5, 3, 1, 1, 4, 4, 2, 5, 5, 5, 5, 4, 2, 5, 1, 5, 4, 5, 5, 5, 5, 4, 5, 4, 5, 5, 5, 5, 4, 5, 5, 5, 3, 5, 5, 4, 5, 5, 4, 5, 4, 5, 5, 5, 4, 5, 4, 4, 5, 5, 4, 5, 5, 3, 3, 4, 5, 5, 5, 4, 5, 4, 4, 5, 5, 4, 4, 4, 5, 1, 5, 5, 5, 5, 5, 4, 4, 5, 5, 5, 5, 4, 4, 5, 3, 5, 5, 4, 4, 5, 5, 5, 5, 5, 5, 5, 5, 5, 5, 4, 5, 5, 5, 5, 5, 4, 5, 5, 5, 5, 4, 5, 4, 3, 4, 5, 5, 4, 4, 5, 4, 5, 5, 5, 5, 3, 5, 5, 5, 1, 5, 5, 5, 5, 5, 5, 4, 4, 4, 5, 5, 4, 5, 5, 5, 5, 4, 5, 4, 5, 4, 4, 3, 5, 5, 5, 4, 5, 5, 5, 5, 5, 4, 4, 4, 5, 5, 4, 5, 5, 4, 5, 5, 5, 5, 2, 5, 3, 5, 4, 5, 5, 5, 2, 2, 5, 5, 3, 5, 1, 3, 3, 4, 3, 4, 5, 5, 5, 5, 5, 3, 5, 5, 1, 5, 5, 5, 5, 1, 5, 4, 5, 4, 4, 5, 5, 5, 5, 4, 5, 5, 5, 4, 5, 5, 5, 5, 5, 4, 5, 5, 5, 3, 5, 4, 5, 3, 4, 5, 5, 5, 2, 5, 5, 4, 4, 5, 5, 5, 5, 4, 5, 5, 5, 5, 5, 5, 4, 3, 3, 5, 5, 5, 4, 1, 5, 5, 5, 5, 5, 5, 4, 5, 1, 5, 5, 5, 5, 5, 3, 4, 5, 5, 5, 5, 4, 5, 5, 5, 1, 5, 4, 5, 5, 4, 5, 5, 5, 4, 5, 5, 5, 4, 5, 5, 5, 5, 5, 5, 5, 5, 5, 5, 4, 5, 5, 4, 5, 4, 5, 4, 5, 2, 5, 5, 5, 5, 5, 3, 3, 5, 5, 4, 3, 4, 5, 4, 5, 4, 5, 5, 5, 5, 5, 5, 5, 5, 5, 5, 5, 5, 5, 2, 2, 4, 5, 5, 5, 4, 3, 5, 4, 5, 2, 5, 5, 5, 5, 5, 3, 5, 5, 4, 5, 5, 5, 5, 3, 2, 2, 5, 5, 5, 5, 5, 4, 5, 5, 5, 5, 4, 5, 5, 5, 4, 5, 5, 5, 5, 4, 4, 5, 4, 5, 2, 5, 5, 4, 5, 5, 5, 4, 5, 4, 5, 5, 5, 4, 4, 5, 5, 4, 5, 5, 5, 5, 5, 5, 5, 4, 4, 4, 5, 5, 4, 5, 4, 4, 5, 4, 5, 4, 4, 3, 3, 5, 4, 5, 4, 3, 5, 4, 5, 4, 5, 5, 5, 4, 5, 5, 4, 4, 5, 5, 5, 5, 4, 4, 5, 5, 3, 5, 4, 4, 3, 4, 5, 5, 5, 5, 1, 5, 3, 3, 5, 4, 5, 5, 5, 4, 5, 5, 5, 5, 4, 5, 5, 5, 5, 5, 4, 4, 4, 5, 5, 5, 5, 5, 5, 5, 4, 5, 5, 5, 3, 5, 5, 5, 5, 5, 4, 5, 3, 4, 4, 5, 3, 5, 5, 5, 5, 5, 4, 2, 4, 5, 4, 3, 5, 4, 4, 4, 2, 5, 5, 5, 4, 4, 5, 5, 5, 5, 5, 5, 5, 5, 5, 5, 3, 5, 5, 5, 4, 5, 5, 5, 5, 4, 4, 5, 5, 5, 4, 5, 3, 5, 4, 5, 5, 4, 4, 5, 5, 5, 1, 5, 5, 5, 5, 3, 4, 4, 5, 5, 4, 4, 5, 5, 5, 5, 5, 4, 4, 5, 4, 5, 4, 3, 3, 4, 4, 4, 5, 4, 3, 5, 5, 5, 5, 5, 4, 5, 5, 5, 5, 4, 5, 5, 5, 5, 5, 5, 5, 4, 4, 3, 3, 3, 4, 4, 5, 5, 5, 4, 4, 4, 5, 3, 5, 5, 5, 4, 5, 5, 3, 5, 4, 5, 5, 4, 5, 5, 5, 5, 5, 5, 4, 5, 4, 5, 5, 5, 5, 5, 4, 5, 5, 5, 4, 4, 5, 5, 4, 3, 5, 5, 4, 5, 5, 5, 5, 3, 5, 5, 5, 5, 3, 5, 5, 4, 5, 5, 5, 4, 4, 4, 5, 4, 4, 4, 3, 3, 5, 5, 5, 5, 5, 5, 3, 4, 5, 5, 3, 3, 5, 1, 4, 5, 5, 5, 5, 4, 1, 3, 4, 5, 5, 4, 5, 5, 4, 5, 5, 4, 3, 3, 4, 5, 4, 4, 5, 5, 3, 4, 3, 5, 5, 5, 5, 5, 5, 5, 5, 5, 5, 5, 5, 5, 5, 5, 4, 3, 5, 5, 5, 5, 4, 5, 5, 5, 5, 5, 5, 5, 5, 5, 4, 5, 5, 4, 5, 5, 4, 5, 5, 5, 4, 5, 3, 5, 5, 3, 4, 3, 4, 4, 5, 5, 4, 5, 5, 5, 5, 5, 4, 4, 5, 5, 5, 5, 5, 5, 5, 1, 5, 3, 5, 5, 4, 5, 5, 4, 5, 5, 5, 4, 5, 5, 5, 5, 4, 3, 5, 5, 4, 5, 5, 5, 5, 5, 5, 2, 4, 5, 5, 4, 2, 3, 5, 5, 4, 4, 5, 5, 5, 3, 5, 5, 2, 4, 5, 5, 5, 5, 5, 5, 5, 4, 3, 5, 5, 5, 5, 4, 1, 5, 5, 5, 4, 5, 5, 5, 5, 4, 5, 3, 5, 5, 4, 4, 5, 5, 5, 5, 4, 5, 5, 4, 5, 4, 4, 5, 5, 5, 5, 1, 5, 5, 5, 4, 5, 5, 5, 5, 5, 5, 3, 3, 4, 5, 4, 5, 5, 5, 3, 5, 5, 5, 5, 4, 5, 5, 3, 5, 4, 3, 4, 5, 3, 4, 5, 4, 5, 3, 5, 4, 4, 5, 5, 4, 4, 5, 5, 5, 5, 5, 5, 5, 5, 5, 5, 5, 5, 5, 5, 5, 5, 5, 5, 5, 4, 5, 5, 4, 5, 5, 5, 5, 5, 5, 5, 5, 4, 5, 5, 2, 3, 5, 4, 4, 4, 5, 3, 4, 3, 4, 5, 5, 5, 5, 5, 5, 5, 4, 5, 5, 3, 3, 4, 5, 4, 5, 4, 5, 5, 3, 5, 5, 5, 4, 3, 5, 4, 4, 4, 5, 3, 5, 4, 4, 1, 5, 5, 5, 4, 4, 4, 5, 5, 5, 4, 4, 5, 5, 5, 4, 5, 5, 5, 4, 4, 4, 4, 5, 4, 5, 3, 5, 3, 5, 5, 5, 4, 5, 4, 5, 5, 5, 5, 4, 5, 3, 5, 5, 1, 5, 4, 5, 5, 4, 1, 5, 5, 4, 5, 3, 3, 4, 5, 5, 5, 4, 5, 5, 5, 5, 4, 4, 5, 5, 5, 4, 4, 1, 5, 5, 2, 5, 5, 5, 4, 4, 4, 4, 3, 3, 3, 4, 5, 4, 5, 5, 5, 5, 5, 4, 5, 4, 5, 5, 4, 5, 5, 5, 5, 5, 5, 5, 5, 3, 5, 4, 5, 5, 5, 4, 5, 4, 5, 5, 5, 4, 5, 5, 3, 5, 5, 5, 5, 5, 4, 5, 5, 3, 5, 4, 4, 4, 5, 5, 5, 4, 3, 5, 3, 5, 5, 5, 5, 4, 5, 5, 5, 5, 5, 5, 4, 5, 4, 5, 3, 5, 5, 5, 5, 4, 4, 4, 5, 5, 5, 3, 5, 5, 4, 5, 4, 5, 1, 4, 5, 5, 4, 5, 5, 3, 4, 1, 5, 5, 5, 5, 5, 5, 5, 5, 5, 5, 5, 5, 4, 5, 4, 5, 5, 5, 5, 4, 5, 5, 4, 4, 5, 5, 5, 4, 5, 5, 5, 5, 5, 5, 5, 5, 4, 5, 2, 5, 1, 5, 5, 5, 5, 5, 5, 5, 5, 5, 5, 4, 4, 5, 2, 5, 5, 5, 4, 5, 5, 5, 5, 5, 2, 4, 5, 2, 2, 2, 5, 5, 5, 5, 5, 5, 5, 5, 5, 5, 4, 3, 5, 5, 5, 5, 5, 3, 5, 4, 5, 5, 5, 3, 5, 4, 5, 5, 5, 5, 2, 5, 5, 3, 1, 5, 5, 2, 4, 5, 5, 5, 5, 4, 5, 4, 5, 5, 5, 5, 5, 5, 5, 5, 4, 5, 5, 5, 5, 5, 4, 3, 5, 4, 5, 4, 4, 5, 4, 3, 3, 4, 4, 5, 4, 4, 5, 3, 3, 5, 4, 5, 5, 5, 5, 5, 5, 3, 3, 4, 5, 5, 5, 5, 3, 5, 5, 3, 4, 5, 5, 5, 3, 5, 4, 5, 5, 4, 4, 5, 4, 5, 5, 5, 4, 5, 5, 5, 4, 5, 5, 4, 5, 4, 4, 5, 4, 5, 5, 5, 5, 5, 5, 5, 4, 1, 5, 5, 4, 4, 4, 4, 5, 5, 4, 5, 4, 4, 5, 5, 5, 4, 5, 5, 4, 5, 1, 4, 5, 5, 5, 4, 2, 5, 5, 5, 5, 4, 5, 5, 1, 4, 5, 5, 5, 5, 5, 2, 5, 5, 5, 5, 5, 3, 5, 5, 5, 5, 5, 5, 5, 5, 5, 5, 5, 5, 5, 4, 5, 5, 4, 5, 4, 5, 4, 4, 5, 5, 5, 5, 5, 3, 5, 5, 5, 5, 5, 4, 2, 5, 5, 4, 5, 5, 5, 5, 3, 5, 4, 2, 5, 5, 5, 4, 5, 5, 3, 2, 5, 5, 5, 4, 4, 5, 5, 3, 5, 3, 5, 4, 4, 4, 5, 5, 4, 5, 5, 5, 5, 5, 5, 4, 5, 5, 5, 5, 5, 5, 5, 5, 4, 5, 5, 5, 5, 5, 5, 4, 4, 5, 5, 4, 5, 3, 5, 5, 2, 5, 5, 4, 4, 5, 4, 3, 4, 3, 4, 5, 4, 5, 4, 5, 5, 5, 5, 4, 5, 5, 4, 5, 5, 5, 2, 5, 5, 5, 4, 5, 5, 3, 5, 4, 4, 5, 5, 5, 5, 5, 5, 4, 5, 5, 4, 5, 3, 3, 3, 5, 5, 5, 4, 5, 5, 5, 4, 5, 5, 3, 5, 5, 4, 5, 3, 5, 4, 5, 5, 4, 5, 5, 5, 5, 4, 5, 4, 5, 5, 1, 3, 5, 5, 3, 5, 5, 3, 4, 3, 5, 5, 5, 5, 5, 3, 5, 4, 5, 5, 4, 3, 5, 5, 4, 5, 5, 5, 5, 5, 1, 5, 5, 5, 3, 3, 2, 5, 5, 5, 5, 5, 4, 4, 4, 5, 4, 4, 5, 4, 5, 5, 5, 4, 5, 5, 4, 5, 5, 4, 3, 5, 5, 4, 3, 5, 1, 5, 4, 5, 4, 5, 5, 5, 5, 5, 5, 2, 1, 4, 4, 4, 5, 5, 5, 5, 3, 5, 5, 4, 5, 4, 4, 5, 5, 5, 4, 5, 5, 5, 5, 5, 3, 5, 5, 4, 5, 5, 5, 5, 4, 5, 5, 4, 4, 4, 4, 5, 3, 4, 5, 5, 5, 3, 5, 5, 5, 5, 5, 5, 5, 5, 5, 4, 5, 5, 5, 1, 5, 5, 5, 4, 5, 5, 5, 5, 4, 5, 5, 5, 3, 4, 5, 5, 4, 4, 5, 5, 5, 5, 4, 5, 5, 5, 5, 4, 5, 4, 5, 4, 5, 4, 4, 4, 5, 4, 4, 5, 5, 5, 5, 5, 5, 5, 4, 5, 4, 3, 4, 5, 5, 5, 5, 4, 5, 5, 5, 5, 5, 4, 5, 5, 4, 5, 5, 5, 1, 5, 5, 4, 5, 4, 5, 5, 4, 5, 5, 5, 5, 5, 5, 5, 5, 4, 5, 4, 4, 4, 5, 5, 5, 5, 2, 5, 5, 5, 5, 3, 1, 4, 5, 2, 2, 5, 5, 4, 3, 1, 5, 5, 4, 5, 4, 5, 4, 5, 5, 5, 5, 4, 4, 4, 4, 5, 3, 4, 4, 5, 5, 5, 4, 5, 5, 5, 5, 5, 5, 4, 4, 4, 5, 5, 5, 5, 5, 4, 3, 4, 5, 4, 5, 5, 4, 4, 5, 4, 5, 5, 5, 3, 5, 1, 4, 1, 5, 4, 5, 4, 3, 5, 2, 5, 4, 5, 4, 4, 5, 4, 5, 5, 5, 5, 5, 5, 5, 5, 5, 5, 4, 5, 5, 4, 5, 5, 3, 5, 5, 5, 5, 5, 5, 5, 4, 4, 4, 5, 5, 4, 2, 1, 1, 4, 5, 5, 5, 4, 4, 4, 4, 4, 5, 5, 5, 4, 3, 4, 5, 5, 5, 4, 3, 3, 5, 5, 4, 4, 5, 4, 4, 4, 3, 4, 5, 4, 1, 5, 5, 5, 5, 3, 1, 1, 5, 5, 5, 5, 5, 4, 4, 5, 4, 5, 5, 4, 4, 4, 5, 5, 5, 4, 4, 5, 5, 5, 5, 4, 5, 3, 3, 5, 4, 4, 4, 5, 5, 4, 5, 5, 5, 4, 5, 5, 4, 5, 5, 3, 2, 5, 5, 4, 5, 4, 5, 5, 5, 5, 5, 5, 5, 4, 5, 5, 5, 5, 3, 5, 5, 5, 5, 5, 4, 5, 5, 5, 5, 1, 1, 5, 5, 5, 5, 5, 4, 5, 5, 4, 2, 5, 5, 5, 5, 3, 5, 4, 4, 4, 4, 5, 4, 5, 4, 4, 5, 5, 3, 5, 5, 5, 5, 4, 4, 5, 5, 5, 4, 5, 5, 4, 5, 5, 5, 4, 2, 3, 5, 4, 4, 5, 5, 5, 4, 3, 5, 4, 5, 5, 4, 5, 5, 4, 3, 4, 4, 4, 4, 5, 5, 5, 5, 4, 4, 5, 3, 5, 4, 5, 5, 5, 5, 5, 5, 4, 5, 5, 5, 5, 5, 5, 4, 5, 5, 5, 4, 5, 5, 4, 5, 5, 5, 5, 5, 4, 5, 5, 5, 5, 5, 5, 1, 5, 5, 5, 5, 4, 4, 4, 5, 4, 5, 5, 5, 4, 5, 5, 5, 5, 4, 5, 5, 5, 4, 5, 4, 3, 5, 5, 5, 5, 1, 4, 4, 5, 5, 5, 4, 5, 5, 5, 5, 5, 4, 5, 4, 5, 5, 5, 5, 4, 5, 5, 5, 4, 3, 4, 5, 5, 5, 5, 5, 4, 3, 5, 3, 5, 3, 5, 5, 5, 3, 5, 5, 5, 5, 5, 4, 5, 5, 5, 5, 3, 5, 5, 4, 5, 5, 5, 5, 5, 5, 4, 4, 3, 4, 5, 5, 5, 5, 5, 4, 5, 5, 5, 5, 4, 5, 5, 3, 5, 5, 5, 5, 5, 5, 5, 5, 1, 5, 3, 3, 4, 5, 4, 5, 3, 5, 5, 3, 2, 5, 5, 5, 5, 5, 5, 5, 5, 5, 4, 5, 4, 5, 4, 3, 5, 1, 5, 5, 5, 5, 5, 5, 4, 4, 4, 5, 1, 5, 5, 5, 4, 4, 4, 4, 4, 5, 5, 5, 5, 5, 4, 4, 4, 4, 5, 4, 5, 4, 5, 3, 4, 5, 5, 5, 3, 4, 5, 4, 5, 5, 5, 4, 5, 5, 5, 4, 5, 5, 4, 4, 5, 4, 5, 5, 4, 5, 5, 4, 4, 3, 4, 4, 5, 4, 2, 5, 4, 4, 5, 3, 5, 5, 5, 5, 3, 5, 5, 4, 4, 5, 5, 5, 4, 4, 4, 5, 5, 5, 5, 4, 4, 4, 5, 4, 5, 3, 3, 4, 4, 5, 4, 5, 5, 5, 5, 5, 5, 5, 4, 5, 5, 4, 5, 3, 4, 5, 5, 5, 5, 5, 5, 4, 5, 5, 4, 5, 5, 4, 3, 5, 4, 4, 3, 5, 4, 3, 4, 5, 4, 5, 4, 5, 5, 4, 5, 5, 5, 3, 4, 4, 5, 5, 5, 5, 4, 5, 3, 5, 5, 3, 5, 5, 5, 4, 5, 5, 4, 4, 5, 4, 5, 5, 5, 5, 5, 5, 4, 4, 5, 5, 3, 5, 3, 5, 5, 5, 5, 3, 3, 3, 5, 4, 4, 4, 5, 5, 5, 4, 5, 5, 1, 5, 2, 3, 5, 1, 5, 3, 5, 3, 5, 5, 3, 5, 5, 5, 5, 5, 5, 5, 5, 5, 5, 5, 5, 5, 3, 5, 5, 4, 5, 5, 3, 4, 3, 5, 5, 5, 5, 5, 3, 4, 5, 4, 3, 5, 5, 5, 1, 5, 5, 4, 4, 5, 5, 5, 5, 5, 4, 3, 3, 4, 5, 4, 3, 4, 5, 4, 5, 4, 5, 3, 5, 5, 4, 5, 5, 5, 5, 5, 5, 5, 4, 5, 4, 5, 5, 5, 5, 5, 4, 5, 5, 5, 4, 5, 5, 5, 5, 5, 5, 4, 4, 5, 5, 5, 5, 5, 4, 5, 3, 3, 4, 1, 5, 5, 5, 5, 5, 5, 4, 5, 4, 5, 5, 3, 4, 5, 4, 5, 5, 5, 4, 5, 1, 5, 4, 5, 4, 5, 5, 3, 5, 4, 5, 5, 5, 5, 5, 5, 5, 4, 5, 5, 3, 5, 5, 4, 3, 4, 5, 5, 4, 5, 5, 4, 5, 5, 5, 3, 5, 5, 5, 5, 5, 5, 5, 5, 5, 5, 5, 4, 5, 5, 5, 5, 4, 4, 5, 4, 5, 5, 5, 5, 5, 5, 4, 4, 5, 5, 5, 4, 2, 4, 5, 5, 4, 5, 5, 5, 5, 3, 4, 5, 5, 4, 5, 5, 4, 3, 5, 4, 5, 5, 5, 5, 5, 5, 5, 5, 1, 5, 1, 5, 5, 5, 3, 5, 3, 3, 5, 5, 5, 4, 5, 5, 5, 5, 3, 5, 3, 5, 4, 5, 5, 5, 4, 5, 5, 5, 4, 5, 5, 5, 5, 4, 5, 5, 5, 5, 5, 5, 5, 4, 5, 5, 4, 4, 4, 4, 5, 5, 5, 5, 5, 5, 5, 4, 4, 5, 5, 5, 5, 3, 5, 5, 5, 5, 4, 5, 5, 3, 5, 5, 5, 5, 5, 5, 5, 4, 3, 5, 5, 5, 4, 3, 5, 5, 4, 5, 5, 5, 5, 5, 4, 4, 5, 5, 5, 5, 5, 5, 5, 5, 4, 4, 4, 5, 4, 5, 2, 5, 4, 4, 4, 5, 5, 2, 5, 4, 4, 5, 5, 5, 3, 5, 4, 5, 5, 4, 5, 5, 5, 5, 5, 3, 3, 5, 4, 5, 3, 3, 4, 5, 5, 5, 5, 5, 4, 5, 5, 3, 5, 5, 4, 5, 5, 2, 5, 5, 5, 4, 5, 5, 4, 5, 4, 5, 5, 5, 3, 1, 5, 5, 4, 5, 5, 4, 4, 5, 5, 5, 4, 5, 4, 4, 5, 5, 5, 5, 4, 5, 4, 3, 4, 5, 4, 5, 5, 3, 5, 5, 5, 5, 5, 5, 4, 5, 5, 5, 5, 4, 5, 3, 5, 5, 4, 5, 4, 5, 4, 4, 2, 4, 5, 5, 4, 5, 4, 5, 5, 4, 5, 5, 4, 5, 5, 1, 5, 5, 4, 5, 5, 5, 5, 5, 5, 5, 5, 5, 4, 5, 5, 5, 4, 4, 5, 4, 5, 5, 5, 2, 2, 5, 4, 5, 5, 5, 3, 4, 5, 4, 4, 5, 5, 5, 4, 4, 5, 4, 5, 5, 4, 4, 5, 5, 5, 3, 3, 3, 5, 5, 4, 4, 5, 1, 4, 5, 5, 5, 5, 5, 4, 5, 3, 4, 4, 5, 5, 4, 5, 5, 5, 5, 5, 4, 5, 4, 5, 4, 5, 3, 5, 5, 3, 4, 4, 5, 4, 4, 5, 4, 3, 4, 5, 4, 5, 1, 5, 4, 4, 5, 5, 4, 4, 5, 5, 4, 4, 5, 5, 5, 5, 5, 5, 4, 5, 5, 4, 4, 5, 1, 5, 4, 4, 4, 4, 5, 4, 3, 5, 5, 5, 5, 5, 5, 5, 5, 5, 5, 4, 5, 5, 3, 5, 5, 5, 5, 3, 2, 5, 5, 4, 3, 3, 5, 5, 5, 4, 4, 4, 5, 4, 5, 4, 4, 4, 4, 4, 4, 5, 1, 1, 1, 1, 1, 1, 1, 1, 1, 1, 1, 1, 1, 1, 1, 1, 1, 1, 1, 1, 1, 1, 1, 1, 1, 1, 1, 1, 1, 1, 1, 1, 1, 1, 2, 2, 2, 2, 2, 2, 2, 2, 2, 2, 2, 2, 2, 2, 2, 2, 2, 2, 2, 2, 2, 2, 2, 2, 2, 2, 2, 2, 2, 2, 2, 2, 2, 2, 2, 2, 2, 2, 2, 3, 3, 3, 3, 3, 3, 3, 3, 3, 3, 3, 3, 3, 3, 3, 3, 3, 3, 3, 3, 3, 3, 3, 3, 3, 3, 3, 3, 3, 3, 3, 3, 3, 3, 3, 3, 3, 3, 3, 3, 3, 3, 3, 3, 3, 3, 3, 3, 3, 3, 3, 3, 3, 3, 3, 3, 3, 3, 3, 3, 3, 3, 3, 3, 3, 3, 3, 3, 3, 3, 3, 3, 3, 3, 3, 3, 3, 3, 3, 3, 3, 3, 3, 3, 3, 3, 3, 3, 3, 3, 3, 3, 3, 3, 3, 3, 3, 3, 3, 3, 3, 3, 3, 3, 3, 3, 3, 3, 3, 4, 4, 4, 4, 4, 4, 4, 4, 4, 4, 4, 4, 4, 4, 4, 4, 4, 4, 4, 4, 4, 4, 4, 4, 4, 4, 4, 4, 4, 4, 4, 4, 4, 4, 4, 4, 4, 4, 4, 4, 4, 4, 4, 4, 4, 4, 4, 4, 4, 4, 4, 4, 4, 4, 4, 4, 4, 4, 4, 4, 4, 4, 4, 4, 4, 4, 4, 4, 4, 4, 4, 4, 4, 4, 4, 4, 4, 4, 4, 4, 4, 4, 4, 4, 4, 4, 4, 4, 4, 4, 4, 4, 4, 4, 4, 4, 4, 4, 4, 4, 4, 4, 4, 4, 4, 4, 4, 4, 4, 4, 4, 4, 4, 4, 4, 4, 4, 4, 4, 4, 4, 4, 4, 4, 4, 4, 4, 4, 4, 4, 4, 4, 4, 4, 4, 4, 4, 4, 4, 4, 4, 4, 4, 4, 4, 4, 4, 4, 4, 4, 4, 4, 4, 4, 4, 4, 4, 4, 4, 4, 4, 4, 4, 4, 4, 4, 4, 4, 4, 4, 4, 4, 4, 4, 4, 4, 4, 4, 4, 4, 4, 4, 4, 4, 4, 4, 4, 4, 4, 4, 4, 4, 4, 4, 4, 4, 4, 4, 4, 4, 4, 4, 4, 4, 4, 4, 4, 4, 4, 4, 4, 4, 4, 4, 4, 4, 4, 4, 4, 4, 4, 4, 4, 4, 4, 4, 4, 4, 4, 4, 4, 4, 4, 4, 4, 4, 4, 4, 4, 4, 4, 4, 4, 4, 4, 4, 4, 4, 4, 4, 4, 4, 4, 4, 4, 4, 4, 4, 4, 4, 4, 4, 4, 4, 4, 4, 4, 4, 4, 4, 4, 4, 4, 4, 4, 4, 4, 4, 4, 4, 4, 4, 4, 4, 4, 4, 4, 4, 4, 4, 4, 4, 4, 4, 4, 4, 4, 4, 4, 4, 4, 4, 4, 4, 4, 4, 4, 4, 4, 4, 4, 4, 4, 4, 4, 4, 4, 4, 4, 4, 4, 4, 4, 4, 4, 4, 4, 4, 4, 4, 4, 4, 4, 4, 4, 4, 4, 4, 4, 4, 4, 4, 4, 4, 4, 4, 4, 4, 4, 4, 4, 4, 4, 4, 4, 4, 4, 4, 4, 4, 4, 4, 4, 4, 4, 4, 4, 4, 4, 4, 4, 4, 4, 4, 4, 4, 4, 4, 4, 4, 4, 4, 4, 4, 4, 4, 4, 4, 4, 4, 4, 4, 4, 4, 4, 4, 4, 4, 4, 4, 4, 4, 4, 4, 4, 4, 4, 4, 4, 4, 4, 4, 4, 4, 4, 4, 4, 4, 4, 4, 4, 4, 4, 4, 4, 4, 4, 4, 4, 4, 4, 4, 4, 4, 4, 4, 4, 4, 4, 4, 4, 4, 4, 4, 4, 4, 4, 4, 4, 4, 4, 4, 4, 4, 4, 4, 4, 4, 4, 4, 4, 4, 4, 4, 4, 4, 4, 4, 4, 4, 4, 4, 4, 4, 4, 4, 4, 4, 4, 4, 4, 4, 4, 4, 4, 4, 4, 4, 4, 4, 4, 4, 4, 4, 4, 4, 4, 4, 4, 4, 4, 4, 4, 4, 4, 4, 4, 4, 4, 4, 4, 4, 4, 4, 4, 4, 4, 4, 4, 4, 4, 4, 4, 4, 4, 4, 4, 4, 4, 4, 4, 4, 4, 4, 4, 4, 4, 4, 5, 5, 5, 5, 5, 5, 5, 5, 5, 5, 5, 5, 5, 5, 5, 5, 5, 5, 5, 5, 5, 5, 5, 5, 5, 5, 5, 5, 5, 5, 5, 5, 5, 5, 5, 5, 5, 5, 5, 5, 5, 5, 5, 5, 5, 5, 5, 5, 5, 5, 5, 5, 5, 5, 5, 5, 5, 5, 5, 5, 5, 5, 5, 5, 5, 5, 5, 5, 5, 5, 5, 5, 5, 5, 5, 5, 5, 5, 5, 5, 5, 5, 5, 5, 5, 5, 5, 5, 5, 5, 5, 5, 5, 5, 5, 5, 5, 5, 5, 5, 5, 5, 5, 5, 5, 5, 5, 5, 5, 5, 5, 5, 5, 5, 5, 5, 5, 5, 5, 5, 5, 5, 5, 5, 5, 5, 5, 5, 5, 5, 5, 5, 5, 5, 5, 5, 5, 5, 5, 5, 5, 5, 5, 5, 5, 5, 5, 5, 5, 5, 5, 5, 5, 5, 5, 5, 5, 5, 5, 5, 5, 5, 5, 5, 5, 5, 5, 5, 5, 5, 5, 5, 5, 5, 5, 5, 5, 5, 5, 5, 5, 5, 5, 5, 5, 5, 5, 5, 5, 5, 5, 5, 5, 5, 5, 5, 5, 5, 5, 5, 5, 5, 5, 5, 5, 5, 5, 5, 5, 5, 5, 5, 5, 5, 5, 5, 5, 5, 5, 5, 5, 5, 5, 5, 5, 5, 5, 5, 5, 5, 5, 5, 5, 5, 5, 5, 5, 5, 5, 5, 5, 5, 5, 5, 5, 5, 5, 5, 5, 5, 5, 5, 5, 5, 5, 5, 5, 5, 5, 5, 5, 5, 5, 5, 5, 5, 5, 5, 5, 5, 5, 5, 5, 5, 5, 5, 5, 5, 5, 5, 5, 5, 5, 5, 5, 5, 5, 5, 5, 5, 5, 5, 5, 5, 5, 5, 5, 5, 5, 5, 5, 5, 5, 5, 5, 5, 5, 5, 5, 5, 5, 5, 5, 5, 5, 5, 5, 5, 5, 5, 5, 5, 5, 5, 5, 5, 5, 5, 5, 5, 5, 5, 5, 5, 5, 5, 5, 5, 5, 5, 5, 5, 5, 5, 5, 5, 5, 5, 5, 5, 5, 5, 5, 5, 5, 5, 5, 5, 5, 5, 5, 5, 5, 5, 5, 5, 5, 5, 5, 5, 5, 5, 5, 5, 5, 5, 5, 5, 5, 5, 5, 5, 5, 5, 5, 5, 5, 5, 5, 5, 5, 5, 5, 5, 5, 5, 5, 5, 5, 5, 5, 5, 5, 5, 5, 5, 5, 5, 5, 5, 5, 5, 5, 5, 5, 5, 5, 5, 5, 5, 5, 5, 5, 5, 5, 5, 5, 5, 5, 5, 5, 5, 5, 5, 5, 5, 5, 5, 5, 5, 5, 5, 5, 5, 5, 5, 5, 5, 5, 5, 5, 5, 5, 5, 5, 5, 5, 5, 5, 5, 5, 5, 5, 5, 5, 5, 5, 5, 5, 5, 5, 5, 5, 5, 5, 5, 5, 5, 5, 5, 5, 5, 5, 5, 5, 5, 5, 5, 5, 5, 5, 5, 5, 5, 5, 5, 5, 5, 5, 5, 5, 5, 5, 5, 5, 5, 5, 5, 5, 5, 5, 5, 5, 5, 5, 5, 5, 5, 5, 5, 5, 5, 5, 5, 5, 5, 5, 5, 5, 5, 5, 5, 5, 5, 5, 5, 5, 5, 5, 5, 5, 5, 5, 5, 5, 5, 5, 5, 5, 5, 5, 5, 5, 5, 5, 5, 5, 5, 5, 5, 5, 5, 5, 5, 5, 5, 5, 5, 5, 5, 5, 5, 5, 5, 5, 5, 5, 5, 5, 5, 5, 5, 5, 5, 5, 5, 5, 5, 5, 5, 5, 5, 5, 5, 5, 5, 5, 5, 5, 5, 5, 5, 5, 5, 5, 5, 5, 5, 5, 5, 5, 5, 5, 5, 5, 5, 5, 5, 5, 5, 5, 5, 5, 5, 5, 5, 5, 5, 5, 5, 5, 5, 5, 5, 5, 5, 5, 5, 5, 5, 5, 5, 5, 5, 5, 5, 5, 5, 5, 5, 5, 5, 5, 5, 5, 5, 5, 5, 5, 5, 5, 5, 5, 5, 5, 5, 5, 5, 5, 5, 5, 5, 5, 5, 5, 5, 5, 5, 5, 5, 5, 5, 5, 5, 5, 5, 5, 5, 5, 5, 5, 5, 5, 5, 5, 5, 5, 5, 5, 5, 5, 5, 5, 5, 5, 5, 5, 5, 5, 5, 5, 5, 5, 5, 5, 5, 5, 5, 5, 5, 5, 5, 5, 5, 5, 5, 5, 5, 5, 5, 5, 5, 5, 5, 5, 5, 5, 5, 5, 5, 5, 5, 5, 5, 5, 5, 5, 5, 5, 5, 5, 5, 5, 5, 5, 5, 5, 5, 5, 5, 5, 5, 5, 5, 5, 5, 5, 5, 5, 5, 5, 5, 5, 5, 5, 5, 5, 5, 5, 5, 5, 5, 5, 5, 5, 5, 5, 5, 5, 5, 5, 5, 5, 5, 5, 5, 5, 5, 5, 5, 5, 5, 5, 5, 5, 5, 5, 5, 5, 5, 5, 5, 5, 5, 5, 5, 5, 5, 5, 5, 5, 5, 5, 5, 5, 5, 5, 5, 5, 5, 5, 5, 5, 5, 5, 5, 5, 5, 5, 5, 5, 5, 5, 5, 5, 5, 5, 5, 5, 5, 5, 5, 5, 5, 5, 5, 5, 5, 5, 5, 5, 5, 5, 5, 5, 5, 5, 5, 5, 5, 5, 5, 5, 5, 5, 5, 5, 5, 5, 5, 5, 5, 5, 5, 5, 5, 5, 5, 5, 5, 5, 5, 5, 5, 5, 5, 5, 5, 5, 5, 5, 5, 5, 5, 5, 5, 5, 5, 5, 5, 5, 5, 5, 5, 5, 5, 5, 5, 5, 5, 5, 5, 5, 5, 5, 5, 5, 5, 5, 5, 5, 5, 5, 5, 5, 5, 5, 5, 5, 5, 5, 5, 5, 5, 5, 5, 5, 5, 5, 5, 5, 5, 5, 5, 5, 5, 5, 5, 5, 5, 5, 5, 5, 5, 5, 5, 5, 5, 5, 5, 5, 5, 5, 5, 5, 5, 5, 5, 5, 5, 5, 5, 5, 5, 5, 5, 5, 5, 5, 5, 5, 5, 5, 5, 5, 5, 5, 5, 5, 5, 5, 5, 5, 5, 5, 5, 5, 5, 5, 5, 5, 5, 5, 5, 5, 5, 5, 5, 5, 5, 5, 5, 5, 5, 5, 5, 5, 5, 5, 5, 5, 5, 5, 5, 5, 5, 5, 5, 5, 5, 5, 5, 5, 5, 5, 5, 5, 5, 5, 5, 5, 5, 5, 5, 5, 5, 5, 5, 5, 5, 5, 5, 5, 5, 5, 5, 5, 5, 5, 5, 5, 5, 5, 5, 5, 5, 5, 5, 5, 5, 5, 5, 5, 5, 5, 5, 5, 5, 5, 5, 5, 5, 5, 5, 5, 5, 5, 5, 5, 5, 5, 5, 5, 5, 5, 5, 5, 5, 5, 5, 5, 5, 5, 5, 5, 5, 5, 5, 5, 5, 5, 5, 5, 5, 5, 5, 5, 5, 5, 5, 5, 5, 5, 5, 5, 5, 5, 5, 5, 5, 5, 5, 5, 5, 5, 5, 5, 5, 5, 5, 5, 5, 5, 5, 5, 5, 5, 5, 5, 5, 5, 5, 5, 5, 5, 5, 5, 5, 5, 5, 5, 5, 5, 5, 5, 5, 5, 5, 5, 5, 5, 5, 5, 5, 5, 5, 5, 5, 5, 5, 5, 5, 5, 5, 5, 5, 5, 5, 5, 5, 5, 5, 5, 5, 5, 5, 5, 5, 5, 5, 5, 5, 5, 5, 5, 5, 5, 5, 5, 5, 5, 5, 5, 5, 5, 5, 5, 5, 5, 5, 5, 5, 5, 5, 5, 5, 5, 5, 5, 5, 5, 5, 5, 5, 5, 5, 5, 5, 5, 5, 5, 5, 5, 5, 5, 5, 5, 5, 5, 5, 5, 5, 5, 5, 5, 5, 5, 5, 5, 5, 5, 5, 5, 5, 5, 5, 5, 5, 5, 5, 5, 5, 5, 5, 5, 5, 5, 5, 5, 5, 5, 5, 5, 5, 5, 5, 5, 5, 5, 5, 5, 5, 5, 5, 5, 5, 5, 5, 5, 5, 5, 5, 5, 5, 5, 5, 5, 5, 5, 5, 5, 5, 5, 5, 5, 5, 5, 5, 5, 5, 5, 5, 5, 5, 5, 5, 5, 5, 5, 5, 5, 5, 5, 5, 5, 5, 5, 5, 5, 5, 5, 5, 5, 5, 5, 5, 5, 5, 5, 5, 5, 5, 5, 5, 5, 5, 5, 5, 5, 5, 5, 5, 5, 5, 5, 5, 5, 5, 5, 5, 5, 5, 5, 5, 5, 5, 5, 5, 5, 5, 5, 5, 5, 5, 5, 5, 5, 5, 5, 5, 5, 5, 5, 5, 5, 5, 5, 5, 5, 5, 5, 5, 5, 5, 5, 5, 5, 5, 5, 5, 5, 5, 5, 5, 5, 5, 5, 5, 5, 5, 5, 5, 5, 5, 5, 5, 5, 5, 5, 5, 5, 5, 5, 5, 5, 5, 5, 5, 5, 5, 5, 5, 5, 5, 5, 5, 5, 5, 5, 5, 5, 5, 5, 5, 5, 5, 5, 5, 5, 5, 5, 5, 5, 5, 5, 5, 5, 5, 5, 5, 5, 5, 5, 5, 5, 5, 5, 5, 5, 5, 5, 5, 5, 5, 5, 5, 5, 5, 5, 5, 5, 5, 5, 5, 5, 5, 5, 5, 5, 5, 5, 5, 5, 5, 5, 5, 5, 5, 5, 5, 5, 5, 5, 5, 5, 5, 5, 5, 5, 5, 5, 5, 5, 5, 5, 5, 5, 5, 5, 5, 5, 5, 5, 5, 5, 5, 5, 5, 5, 5, 5, 5, 5, 5, 5, 5, 5, 5, 5, 5, 5, 5, 5, 5, 5, 5, 5, 5, 5, 5, 5, 5, 5, 5, 5, 5, 5, 5, 5, 5, 5, 5, 5, 5, 5, 5, 5, 5, 5, 5, 5, 5, 5, 5, 5, 5, 5, 5, 5, 5, 5, 5, 5, 5, 5, 5, 5, 5, 5, 5, 5, 5, 5, 5, 5, 5, 5, 5, 5, 5, 5, 5, 5, 5, 5, 5, 5, 5, 5, 5, 5, 5, 5, 5, 5, 5, 5, 5, 5, 5, 5, 5, 5, 5, 5, 5, 5, 5, 5, 5, 5, 5, 5, 5, 5, 5, 5, 5, 5, 5, 5, 5, 5, 5, 5, 5, 5, 5, 5, 5, 5, 5, 5, 5, 5, 5, 5, 5, 5, 5, 5, 5, 5, 5, 5, 5, 5, 5, 5, 5, 5, 5, 5, 5, 5, 5, 5, 5, 5, 5, 5, 5, 5, 5, 5, 5, 5, 5, 5, 5, 5, 5, 5, 5, 5, 5, 5, 5, 5, 5, 5, 5, 5, 5, 5, 5, 5, 5, 5, 5, 5, 5, 5, 5, 5, 5, 5, 5, 5, 5, 5, 5, 5, 5, 5, 5, 5, 5, 5, 5, 5, 5, 5, 5, 5, 5, 5, 5, 5, 5, 5, 5, 5, 5, 5, 5, 5, 5, 5, 5, 5, 5, 5, 5, 5, 5, 5, 5, 5, 5, 5, 5, 5, 5, 5, 5, 5, 5, 5, 5, 5, 5, 5, 5, 5, 5, 5, 5, 5, 5, 5, 5, 5, 5, 5, 5, 5, 5, 5, 5, 5, 5, 5, 5, 5, 5, 5, 5, 5, 5, 5, 5, 5, 5, 5, 5, 5, 5, 5, 5, 5, 5, 5, 5, 5, 5, 5, 5, 5, 5, 5, 5, 5, 5, 5, 5, 5, 5, 5, 5, 5, 5, 5, 5, 5, 5, 5, 5, 5, 5, 5, 5, 5, 5, 5, 5, 5, 5, 5, 5, 5, 5, 5, 5, 5, 5, 5, 5, 5, 5, 5, 5, 5, 5, 5, 5, 5, 5, 5, 5, 5, 5, 5, 5, 5, 5, 5, 5, 5, 5, 5, 5, 5, 5, 5, 5, 5, 5, 5, 5, 5, 5, 5, 5, 5, 5, 5, 5, 5, 5, 5, 5, 5, 5, 5, 5, 5, 5, 5, 5, 5, 5, 5, 5, 5, 5, 5, 5, 5, 5, 5, 5, 5, 5, 5, 5, 5, 5, 5, 5, 5, 5, 5, 5, 5, 5, 5, 5, 5, 5, 5, 5, 5, 5, 5, 5, 5, 5, 5, 5, 5, 5, 5, 5, 5, 5, 5, 5, 5, 5, 5, 5, 5, 5, 5, 5, 5, 5, 5, 5, 5, 5, 5, 5, 5, 5, 5, 5, 5, 5, 5, 5, 5, 5, 5, 5, 5, 5, 5, 5, 5, 5, 5, 5, 5, 5, 5, 5, 5, 5, 5, 5, 5, 5, 5, 5, 5, 5, 5, 5, 5, 5, 5, 5, 5, 5, 5, 5, 5, 5, 5, 5, 5, 5, 5, 5, 5, 5, 5, 5, 5, 5, 5, 5, 5, 5, 5, 5, 5, 5, 5, 5, 5, 5, 5, 5, 5, 5, 5, 5, 5, 5, 5, 5, 5, 5, 5, 5, 5, 5, 5, 5, 5, 5, 5, 5, 5, 5, 5, 5, 5, 5, 5, 5, 5, 5, 5, 5, 5, 5, 5, 5, 5, 5, 5, 5, 5, 5, 5, 5, 5, 5, 5, 5, 5, 5, 5, 5, 5, 5, 5, 5, 5, 5, 5, 5, 5, 5, 5, 5, 5, 5, 5, 5, 5, 5, 5, 5, 5, 5, 5, 5, 5, 5, 5, 5, 5, 5, 5, 5, 5, 5, 5, 5, 5, 5, 5, 5, 5, 5, 5, 5, 5, 5, 5, 5, 5, 5, 5, 5, 5, 5, 5, 5, 5, 5, 5, 5, 5, 5, 5, 5, 5, 5, 5, 5, 5, 5, 5, 5, 5, 5, 5, 5, 5, 5, 5, 5, 5, 5, 5, 5, 5, 5, 5, 5, 5, 5, 5, 5, 5, 5, 5, 5, 5, 5, 5, 5, 5, 5, 5, 5, 5, 5, 5, 5, 5, 5, 5, 5, 5, 5, 5, 5, 5, 5, 5, 5, 5, 5, 5, 5, 5, 5, 5, 5, 5, 5, 5, 5, 5, 5, 5, 5, 5, 5, 5, 5, 5, 5, 5, 5, 5, 5, 5, 5, 5, 5, 5, 5, 5, 5, 5, 5, 5, 5, 5, 5, 5, 5, 5, 5, 5, 5, 5, 5, 5, 5, 5, 5, 5, 5, 5, 5, 5, 5, 5, 5, 5, 5, 5, 5, 5, 5, 5, 5, 5, 5, 5, 5, 5, 5, 5], "el": [4, 4, 4, 4, 5, 5, 4, 4, 5, 4, 4, 4, 3, 5, 5, 5, 5, 5, 5, 4, 4, 5, 5, 5, 5, 4, 5, 5, 5, 5, 5, 5, 4, 4, 5, 4, 4, 5, 2, 5, 5, 5, 5, 5, 5, 4, 5, 5, 5, 5, 4, 5, 5, 5, 5, 5, 4, 4, 5, 3, 3, 5, 5, 5, 4, 4, 1, 2, 4, 5, 5, 4, 5, 5, 4, 4, 5, 5, 5, 5, 5, 5, 4, 5, 5, 2, 5, 4, 2, 5, 4, 5, 4, 4, 5, 5, 5, 5, 5, 5, 5, 5, 5, 5, 3, 5, 5, 5, 4, 5, 5, 2, 4, 5, 5, 5, 5, 4, 5, 5, 5, 4, 5, 5, 3, 5, 3, 4, 4, 4, 4, 5, 4, 5, 4, 4, 4, 5, 4, 5, 4, 5, 5, 5, 5, 5, 4, 4, 4, 5, 5, 4, 4, 4, 4, 4, 5, 4, 4, 4, 5, 5, 5, 5, 5, 5, 5, 5, 5, 4, 5, 5, 5, 5, 4, 4, 5, 5, 5, 4, 3, 3, 4, 4, 5, 5, 5, 5, 5, 5, 4, 5, 5, 5, 4, 4, 5, 5, 5, 5, 5, 3, 5, 5, 3, 5, 5, 5, 5, 4, 4, 5, 5, 5, 5, 5, 5, 5, 5, 5, 5, 5, 5, 5, 5, 4, 5, 5, 4, 4, 5, 4, 5, 3, 5, 4, 5, 5, 3, 4, 5, 5, 5, 5, 4, 5, 5, 4, 4, 4, 5, 4, 5, 5, 5, 4, 4, 5, 5, 5, 5, 5, 5, 4, 5, 4, 3, 5, 5, 4, 4, 5, 3, 5, 5, 5, 5, 5, 5, 3, 4, 4, 5, 5, 3, 5, 5, 5, 5, 3, 5, 5, 3, 3, 3, 5, 3, 3, 5, 3, 3, 4, 4, 5, 5, 4, 4, 4, 5, 5, 5, 5, 5, 5, 4, 4, 5, 4, 3, 5, 5, 4, 3, 5, 5, 5, 5, 3, 5, 5, 5, 5, 3, 3, 3, 5, 5, 5, 4, 4, 5, 4, 3, 5, 4, 4, 5, 5, 5, 5, 2, 5, 5, 4, 4, 4, 4, 4, 5, 5, 4, 3, 5, 5, 4, 5, 5, 2, 1, 1, 5, 5, 5, 5, 5, 5, 1, 5, 5, 5, 4, 4, 5, 5, 5, 3, 4, 5, 5, 5, 3, 5, 5, 3, 5, 5, 5, 5, 5, 5, 3, 5, 5, 4, 5, 4, 4, 5, 5, 5, 5, 5, 5, 4, 5, 4, 5, 5, 4, 5, 5, 4, 5, 5, 5, 5, 5, 4, 3, 3, 5, 5, 5, 4, 5, 5, 5, 5, 5, 5, 2, 5, 5, 4, 3, 5, 5, 5, 4, 4, 4, 5, 5, 5, 3, 3, 5, 4, 4, 5, 5, 3, 5, 4, 4, 5, 4, 5, 5, 5, 5, 5, 5, 5, 5, 5, 5, 5, 5, 5, 5, 5, 4, 5, 5, 5, 5, 4, 5, 5, 5, 5, 5, 3, 4, 5, 5, 5, 5, 5, 5, 5, 5, 3, 4, 5, 5, 5, 5, 5, 5, 3, 5, 5, 3, 5, 4, 4, 5, 5, 5, 5, 5, 5, 5, 4, 4, 4, 4, 4, 4, 5, 5, 5, 5, 5, 5, 4, 5, 4, 5, 3, 5, 5, 5, 5, 5, 5, 2, 5, 5, 5, 4, 4, 5, 5, 4, 4, 4, 5, 5, 4, 4, 5, 5, 5, 5, 5, 5, 5, 5, 5, 4, 5, 5, 5, 5, 4, 5, 5, 5, 4, 3, 3, 5, 5, 5, 5, 5, 5, 4, 5, 5, 5, 5, 3, 3, 5, 5, 5, 5, 5, 5, 5, 5, 1, 4, 5, 5, 5, 5, 5, 3, 5, 5, 5, 5, 5, 5, 5, 3, 5, 5, 5, 5, 4, 5, 5, 1, 5, 5, 5, 4, 5, 5, 5, 4, 3, 4, 4, 1, 4, 5, 4, 4, 5, 5, 5, 5, 4, 4, 5, 5, 5, 5, 1, 5, 5, 5, 4, 5, 5, 5, 5, 5, 4, 4, 5, 3, 5, 3, 5, 5, 5, 4, 5, 5, 4, 5, 5, 5, 4, 5, 3, 5, 3, 5, 4, 5, 5, 5, 3, 5, 3, 5, 5, 5, 5, 5, 4, 4, 4, 5, 5, 5, 5, 5, 2, 5, 4, 3, 3, 5, 5, 5, 5, 5, 5, 4, 5, 5, 5, 5, 5, 5, 4, 4, 4, 4, 5, 1, 5, 5, 4, 4, 4, 5, 5, 5, 3, 5, 5, 5, 5, 5, 5, 5, 5, 5, 3, 5, 4, 5, 5, 4, 4, 4, 4, 5, 2, 5, 4, 2, 5, 5, 5, 5, 5, 3, 3, 5, 5, 5, 5, 4, 4, 5, 5, 5, 5, 5, 5, 3, 3, 3, 5, 5, 5, 5, 4, 4, 4, 4, 5, 5, 3, 5, 5, 5, 4, 5, 5, 5, 5, 4, 4, 5, 5, 3, 4, 4, 3, 3, 5, 5, 3, 5, 5, 5, 5, 5, 5, 3, 3, 5, 4, 5, 5, 5, 5, 5, 5, 5, 5, 4, 5, 5, 4, 4, 5, 5, 5, 5, 3, 5, 5, 5, 4, 4, 5, 5, 4, 4, 2, 5, 5, 5, 5, 5, 5, 5, 5, 4, 4, 4, 4, 4, 4, 5, 5, 5, 5, 5, 5, 5, 3, 5, 3, 5, 4, 5, 4, 4, 4, 5, 5, 3, 5, 4, 4, 4, 5, 5, 4, 2, 2, 5, 5, 5, 5, 4, 5, 5, 4, 4, 4, 5, 5, 5, 5, 4, 5, 5, 3, 5, 5, 5, 3, 2, 2, 5, 5, 5, 5, 5, 4, 5, 3, 3, 3, 5, 5, 5, 5, 5, 4, 4, 5, 5, 5, 5, 5, 5, 5, 3, 5, 5, 5, 5, 5, 5, 4, 4, 5, 5, 5, 5, 5, 5, 5, 4, 5, 5, 5, 5, 3, 5, 4, 5, 5, 5, 1, 1, 5, 5, 2, 4, 5, 5, 5, 4, 4, 5, 5, 5, 5, 5, 5, 5, 5, 5, 5, 5, 5, 5, 4, 5, 5, 3, 4, 5, 5, 5, 5, 5, 5, 5, 5, 5, 5, 4, 5, 5, 5, 5, 5, 5, 2, 5, 5, 5, 5, 5, 4, 3, 5, 5, 1, 5, 4, 4, 4, 4, 4, 4, 4, 4, 4, 4, 2, 4, 4, 5, 5, 5, 4, 5, 5, 4, 1, 5, 5, 4, 4, 5, 5, 4, 5, 5, 5, 5, 5, 5, 5, 5, 5, 5, 4, 4, 1, 5, 4, 5, 4, 5, 5, 5, 4, 4, 5, 4, 5, 5, 5, 4, 4, 4, 4, 4, 4, 5, 5, 5, 5, 5, 4, 5, 5, 5, 5, 2, 5, 5, 5, 5, 4, 5, 5, 5, 4, 5, 4, 5, 5, 5, 5, 4, 5, 5, 5, 5, 4, 5, 5, 5, 5, 5, 5, 5, 5, 4, 3, 5, 5, 4, 1, 4, 4, 5, 5, 5, 5, 3, 4, 5, 5, 5, 3, 5, 5, 3, 3, 4, 4, 5, 5, 5, 4, 1, 3, 4, 5, 5, 4, 4, 4, 4, 4, 5, 5, 5, 3, 5, 5, 4, 5, 4, 5, 5, 4, 3, 4, 4, 5, 5, 4, 5, 5, 5, 5, 5, 5, 5, 5, 2, 4, 4, 5, 4, 5, 5, 4, 5, 5, 4, 5, 5, 3, 4, 5, 5, 4, 5, 2, 4, 5, 5, 5, 1, 1, 5, 4, 5, 5, 4, 4, 5, 5, 5, 5, 5, 5, 5, 5, 5, 5, 5, 5, 5, 5, 5, 5, 5, 5, 5, 4, 4, 4, 5, 2, 5, 4, 4, 4, 5, 3, 3, 5, 4, 5, 5, 5, 5, 5, 5, 5, 5, 4, 4, 4, 4, 2, 4, 5, 4, 3, 5, 5, 4, 4, 5, 4, 5, 4, 5, 5, 5, 5, 5, 5, 5, 5, 2, 3, 5, 5, 5, 5, 5, 1, 1, 5, 4, 4, 3, 5, 5, 5, 5, 5, 5, 5, 5, 5, 5, 5, 3, 3, 5, 5, 1, 5, 5, 2, 5, 5, 4, 4, 5, 5, 5, 5, 5, 4, 5, 5, 5, 5, 5, 5, 5, 5, 5, 5, 3, 5, 5, 5, 5, 5, 4, 4, 5, 5, 5, 5, 5, 5, 4, 4, 4, 4, 3, 5, 5, 5, 5, 4, 4, 5, 5, 5, 4, 5, 5, 4, 4, 1, 5, 5, 5, 5, 5, 5, 3, 3, 5, 5, 5, 5, 5, 5, 4, 5, 5, 5, 5, 5, 4, 3, 4, 5, 5, 5, 5, 5, 5, 5, 5, 3, 5, 1, 5, 5, 5, 5, 5, 3, 3, 4, 2, 4, 4, 4, 1, 5, 5, 5, 5, 5, 1, 5, 3, 3, 5, 5, 1, 4, 5, 5, 5, 5, 5, 5, 4, 5, 5, 5, 3, 5, 3, 3, 5, 5, 5, 5, 4, 4, 5, 5, 3, 5, 3, 3, 5, 5, 2, 2, 5, 4, 3, 4, 4, 5, 5, 5, 4, 5, 5, 5, 4, 4, 5, 5, 5, 2, 5, 5, 5, 5, 4, 4, 5, 5, 4, 4, 4, 4, 4, 5, 5, 5, 5, 1, 5, 5, 5, 5, 5, 5, 5, 5, 4, 5, 5, 5, 5, 4, 4, 4, 5, 5, 5, 3, 3, 5, 5, 5, 5, 5, 2, 2, 2, 5, 4, 4, 5, 4, 3, 5, 3, 4, 4, 5, 5, 5, 5, 5, 4, 4, 5, 5, 5, 5, 5, 2, 5, 3, 5, 5, 1, 5, 4, 4, 4, 5, 5, 5, 3, 2, 2, 5, 3, 5, 5, 4, 4, 5, 5, 5, 5, 5, 4, 4, 3, 1, 1, 5, 5, 4, 5, 4, 4, 5, 5, 5, 5, 5, 4, 5, 5, 5, 5, 5, 5, 5, 5, 5, 5, 3, 3, 5, 5, 5, 5, 5, 4, 4, 5, 4, 4, 4, 4, 5, 5, 5, 5, 4, 5, 5, 5, 4, 3, 5, 5, 5, 2, 4, 5, 4, 4, 4, 5, 5, 5, 2, 5, 5, 5, 5, 5, 5, 5, 5, 5, 5, 5, 5, 4, 4, 5, 4, 4, 3, 3, 3, 3, 5, 4, 5, 5, 3, 3, 5, 4, 5, 4, 4, 1, 5, 5, 4, 4, 5, 5, 5, 5, 5, 5, 4, 4, 4, 5, 5, 5, 5, 5, 5, 5, 5, 5, 4, 4, 4, 1, 4, 5, 5, 5, 5, 5, 4, 3, 3, 3, 3, 5, 5, 4, 5, 5, 5, 5, 5, 4, 4, 4, 5, 5, 5, 5, 5, 3, 5, 5, 5, 4, 4, 1, 5, 5, 5, 5, 5, 4, 5, 5, 5, 4, 4, 5, 5, 5, 5, 5, 5, 5, 5, 5, 5, 4, 5, 5, 2, 4, 4, 5, 5, 5, 5, 5, 3, 5, 5, 5, 4, 4, 5, 5, 4, 5, 5, 5, 4, 5, 4, 5, 5, 5, 5, 5, 5, 5, 5, 1, 4, 4, 5, 5, 3, 5, 4, 4, 4, 4, 5, 5, 1, 5, 4, 4, 3, 3, 5, 5, 5, 5, 4, 3, 5, 4, 4, 4, 4, 5, 5, 5, 5, 5, 2, 4, 5, 5, 5, 5, 5, 5, 3, 5, 5, 5, 3, 3, 2, 5, 5, 3, 3, 3, 5, 3, 2, 2, 2, 2, 5, 5, 3, 5, 5, 5, 5, 5, 3, 3, 4, 5, 5, 5, 5, 5, 3, 5, 5, 5, 5, 5, 5, 5, 5, 5, 4, 5, 5, 5, 5, 5, 4, 5, 5, 5, 4, 5, 4, 1, 4, 4, 4, 4, 5, 5, 5, 3, 5, 5, 4, 5, 5, 5, 5, 5, 5, 4, 5, 4, 2, 3, 4, 5, 5, 3, 4, 4, 5, 5, 4, 5, 5, 5, 4, 5, 5, 4, 4, 4, 5, 5, 5, 5, 5, 5, 5, 3, 4, 4, 5, 4, 5, 5, 4, 4, 5, 3, 5, 4, 4, 5, 5, 5, 4, 4, 5, 5, 5, 5, 5, 4, 5, 5, 4, 4, 4, 4, 5, 2, 5, 1, 4, 5, 4, 4, 4, 5, 5, 5, 5, 3, 5, 5, 5, 4, 5, 4, 4, 4, 5, 2, 2, 5, 4, 4, 5, 5, 5, 5, 5, 5, 5, 5, 5, 4, 5, 5, 5, 5, 5, 5, 4, 5, 5, 5, 1, 2, 4, 4, 4, 4, 5, 3, 5, 5, 5, 5, 4, 5, 5, 3, 4, 5, 5, 5, 3, 5, 5, 5, 5, 2, 2, 4, 4, 4, 5, 5, 5, 5, 5, 4, 5, 5, 5, 5, 5, 5, 5, 5, 5, 5, 5, 5, 3, 3, 3, 5, 5, 5, 4, 3, 5, 5, 5, 5, 5, 5, 4, 4, 5, 5, 4, 3, 3, 5, 4, 3, 5, 5, 4, 5, 5, 2, 4, 5, 5, 5, 5, 5, 5, 5, 5, 5, 5, 5, 5, 5, 4, 4, 5, 5, 5, 3, 4, 5, 1, 5, 5, 5, 4, 4, 5, 5, 5, 5, 5, 5, 5, 4, 4, 5, 3, 5, 3, 5, 3, 5, 5, 5, 5, 5, 5, 5, 5, 3, 3, 4, 3, 3, 3, 4, 4, 5, 3, 3, 5, 5, 5, 5, 5, 5, 5, 3, 4, 4, 5, 5, 4, 5, 5, 3, 5, 4, 4, 4, 4, 5, 5, 5, 5, 5, 4, 4, 5, 5, 5, 5, 5, 2, 5, 5, 5, 5, 5, 5, 5, 5, 5, 1, 1, 5, 5, 5, 5, 5, 3, 2, 2, 2, 2, 5, 4, 5, 1, 5, 5, 4, 4, 5, 5, 5, 5, 5, 3, 1, 1, 5, 5, 5, 5, 5, 5, 4, 4, 5, 4, 4, 5, 5, 5, 5, 4, 2, 2, 3, 4, 5, 5, 5, 5, 5, 5, 4, 4, 4, 5, 5, 5, 5, 5, 5, 4, 5, 5, 5, 5, 5, 5, 4, 5, 3, 3, 5, 5, 5, 2, 5, 4, 5, 5, 4, 4, 4, 5, 3, 4, 4, 4, 5, 5, 5, 4, 3, 5, 3, 5, 5, 4, 4, 4, 4, 4, 5, 4, 4, 5, 5, 5, 5, 4, 5, 4, 3, 4, 4, 3, 4, 4, 5, 5, 4, 5, 5, 4, 4, 5, 3, 4, 5, 4, 5, 5, 5, 3, 5, 3, 5, 5, 5, 2, 5, 5, 5, 3, 3, 5, 5, 5, 5, 5, 5, 5, 5, 4, 5, 5, 5, 5, 5, 4, 5, 3, 3, 3, 4, 4, 5, 5, 4, 5, 5, 4, 5, 2, 2, 5, 4, 5, 1, 1, 4, 5, 4, 4, 5, 5, 4, 3, 3, 4, 5, 5, 4, 5, 5, 5, 4, 5, 5, 5, 5, 5, 5, 5, 5, 4, 4, 5, 5, 5, 4, 5, 5, 5, 5, 5, 5, 2, 4, 5, 5, 4, 4, 4, 5, 5, 3, 4, 3, 5, 5, 3, 5, 5, 5, 3, 4, 4, 4, 3, 5, 5, 5, 5, 5, 4, 4, 5, 5, 3, 4, 4, 4, 5, 5, 5, 5, 5, 5, 5, 1, 3, 5, 5, 5, 5, 5, 5, 5, 5, 5, 5, 5, 5, 5, 5, 5, 5, 4, 5, 5, 4, 5, 5, 4, 5, 5, 5, 4, 4, 4, 5, 5, 5, 5, 1, 4, 5, 5, 4, 4, 5, 4, 4, 4, 5, 3, 3, 2, 4, 5, 5, 5, 5, 5, 5, 4, 4, 5, 5, 5, 5, 5, 5, 5, 5, 5, 5, 5, 5, 2, 2, 5, 4, 2, 4, 4, 5, 5, 5, 3, 5, 5, 5, 5, 5, 5, 5, 2, 5, 5, 5, 3, 4, 5, 5, 5, 4, 5, 5, 5, 3, 4, 5, 5, 5, 3, 5, 5, 4, 4, 5, 5, 5, 5, 5, 4, 5, 5, 3, 4, 5, 5, 5, 4, 5, 4, 4, 5, 5, 5, 5, 3, 4, 4, 4, 5, 5, 4, 5, 5, 5, 4, 5, 5, 5, 5, 5, 5, 3, 5, 5, 5, 5, 5, 4, 5, 4, 4, 5, 5, 5, 4, 4, 4, 4, 5, 5, 5, 5, 4, 4, 5, 5, 3, 3, 3, 5, 4, 4, 4, 4, 4, 4, 5, 5, 5, 5, 5, 5, 5, 5, 5, 5, 5, 5, 5, 3, 3, 3, 5, 5, 5, 5, 4, 4, 5, 5, 5, 5, 5, 5, 5, 3, 5, 5, 4, 4, 2, 2, 4, 4, 3, 4, 5, 4, 4, 5, 5, 2, 5, 5, 5, 5, 5, 5, 4, 5, 4, 4, 4, 4, 4, 3, 4, 1, 4, 3, 4, 3, 5, 3, 3, 5, 5, 5, 5, 4, 4, 4, 5, 4, 4, 4, 4, 5, 4, 5, 4, 5, 4, 5, 4, 5, 5, 3, 3, 4, 4, 5, 5, 5, 4, 4, 4, 5, 5, 5, 5, 4, 5, 5, 5, 5, 4, 5, 5, 5, 4, 4, 4, 5, 5, 5, 5, 1, 4, 5, 5, 5, 5, 5, 1, 5, 1, 1, 5, 3, 4, 5, 5, 5, 5, 5, 5, 4, 4, 5, 5, 5, 5, 5, 5, 5, 5, 5, 4, 4, 5, 4, 4, 4, 5, 4, 5, 5, 4, 4, 5, 4, 5, 5, 5, 5, 5, 4, 4, 5, 4, 5, 4, 3, 5, 5, 4, 5, 5, 5, 5, 2, 2, 4, 5, 5, 4, 4, 4, 4, 4, 4, 4, 3, 5, 5, 4, 3, 2, 5, 5, 5, 4, 4, 5, 5, 4, 5, 5, 5, 5, 5, 5, 5, 5, 4, 5, 5, 5, 5, 5, 5, 5, 4, 5, 5, 5, 5, 5, 5, 5, 5, 1, 4, 5, 5, 4, 5, 4, 4, 5, 5, 5, 5, 5, 5, 3, 5, 5, 5, 5, 5, 5, 4, 5, 5, 5, 4, 4, 5, 5, 2, 5, 5, 5, 5, 5, 3, 3, 5, 5, 5, 5, 5, 4, 5, 5, 5, 5, 4, 4, 3, 4, 5, 5, 5, 4, 4, 4, 5, 4, 5, 5, 5, 5, 5, 4, 4, 4, 5, 5, 5, 5, 5, 5, 5, 4, 4, 4, 4, 5, 5, 5, 5, 4, 4, 5, 5, 5, 5, 5, 5, 4, 5, 2, 2, 5, 5, 5, 4, 4, 4, 5, 5, 4, 3, 3, 3, 5, 5, 5, 5, 5, 5, 5, 5, 5, 5, 2, 4, 5, 3, 3, 5, 5, 3, 5, 5, 5, 5, 5, 4, 5, 5, 5, 5, 4, 4, 4, 5, 4, 5, 5, 5, 4, 5, 5, 5, 5, 4, 4, 5, 5, 4, 4, 4, 5, 5, 3, 4, 4, 5, 5, 5, 4, 4, 5, 5, 5, 5, 2, 5, 5, 3, 5, 5, 5, 5, 5, 3, 4, 5, 3, 4, 3, 4, 4, 5, 5, 5, 5, 1, 5, 5, 5, 2, 5, 5, 5, 5, 5, 5, 5, 4, 4, 4, 3, 3, 3, 4, 4, 5, 5, 5, 2, 4, 5, 5, 4, 3, 5, 5, 5, 5, 5, 5, 4, 4, 5, 2, 4, 4, 5, 5, 5, 5, 3, 4, 5, 5, 5, 4, 3, 4, 5, 4, 4, 5, 5, 5, 4, 5, 3, 3, 4, 4, 4, 4, 5, 4, 4, 4, 4, 4, 5, 5, 5, 5, 5, 5, 5, 5, 3, 5, 5, 3, 5, 5, 5, 5, 5, 4, 5, 5, 5, 5, 5, 5, 5, 3, 5, 5, 5, 1, 4, 5, 2, 3, 5, 5, 3, 5, 5, 5, 5, 4, 5, 5, 4, 4, 5, 5, 5, 5, 5, 5, 2, 5, 5, 5, 5, 5, 4, 4, 4, 4, 4, 4, 3, 4, 5, 5, 5, 5, 5, 5, 4, 5, 5, 5, 5, 5, 4, 4, 5, 5, 5, 5, 5, 5, 4, 4, 5, 5, 5, 5, 3, 5, 5, 5, 4, 5, 5, 5, 5, 5, 5, 5, 4, 4, 4, 4, 5, 5, 4, 5, 5, 5, 5, 4, 4, 5, 4, 4, 5, 5, 5, 4, 4, 5, 5, 3, 4, 4, 5, 5, 5, 5, 4, 2, 5, 5, 2, 4, 5, 4, 4, 4, 5, 5, 5, 4, 5, 5, 4, 5, 5, 3, 4, 5, 5, 4, 5, 5, 4, 4, 4, 5, 5, 3, 3, 5, 4, 4, 5, 5, 2, 5, 5, 5, 5, 5, 5, 5, 5, 5, 4, 5, 2, 5, 5, 3, 3, 5, 5, 5, 5, 5, 5, 5, 5, 5, 3, 5, 5, 5, 5, 5, 5, 5, 5, 5, 5, 5, 5, 4, 4, 5, 4, 5, 5, 3, 3, 5, 5, 5, 5, 5, 5, 5, 5, 5, 5, 5, 5, 3, 5, 2, 5, 5, 5, 4, 4, 4, 5, 4, 5, 1, 4, 4, 4, 3, 5, 4, 1, 5, 5, 4, 5, 5, 5, 5, 5, 4, 5, 3, 5, 5, 5, 5, 5, 5, 5, 4, 4, 5, 5, 4, 5, 5, 5, 5, 5, 5, 5, 4, 4, 5, 5, 5, 5, 5, 3, 5, 3, 5, 4, 4, 4, 5, 5, 5, 5, 4, 5, 3, 3, 3, 5, 4, 4, 5, 5, 5, 5, 5, 5, 3, 3, 3, 5, 5, 5, 5, 5, 5, 5, 5, 4, 4, 3, 5, 5, 5, 3, 5, 5, 5, 5, 5, 4, 3, 4, 5, 5, 5, 5, 5, 5, 5, 5, 4, 5, 4, 5, 5, 5, 5, 5, 5, 5, 5, 5, 5, 5, 5, 5, 5, 5, 4, 4, 5, 5, 5, 3, 4, 4, 3, 5, 5, 3, 5, 5, 5, 5, 5, 4, 4, 4, 4, 4, 4, 5, 5, 5, 5, 5, 3, 4, 5, 5, 4, 4, 4, 4, 5, 5, 5, 5, 5, 5, 4, 4, 5, 1, 1, 5, 4, 4, 5, 5, 5, 5, 5, 5, 2, 5, 5, 5, 5, 5, 5, 5, 5, 4, 5, 5, 5, 5, 5, 3, 4, 5, 5, 5, 5, 5, 3, 5, 5, 5, 5, 5, 5, 5, 5, 5, 5, 4, 4, 5, 5, 5, 5, 5, 3, 3, 4, 4, 2, 2, 3, 3, 3, 5, 4, 5, 5, 5, 5, 5, 5, 5, 5, 5, 5, 4, 4, 5, 5, 5, 4, 5, 5, 5, 4, 5, 4, 5, 5, 5, 5, 5, 5, 4, 4, 5, 4, 4, 5, 4, 5, 5, 5, 3, 3, 5, 5, 5, 5, 4, 5, 5, 5, 4, 3, 5, 4, 4, 4, 5, 4, 5, 5, 5, 4, 5, 5, 5, 4, 5, 5, 5, 5, 5, 5, 5, 4, 4, 5, 4, 4, 3, 4, 5, 5, 5, 5, 5, 4, 3, 4, 4, 3, 3, 4, 5, 5, 4, 4, 5, 3, 5, 4, 4, 5, 3, 5, 4, 4, 5, 5, 5, 5, 5, 5, 4, 4, 4, 4, 5, 5, 5, 5, 5, 5, 5, 5, 5, 5, 4, 5, 4, 4, 5, 5, 5, 4, 4, 4, 4, 5, 5, 4, 4, 4, 4, 3, 4, 5, 5, 3, 3, 3, 4, 5, 4, 5, 5, 3, 3, 4, 5, 3, 4, 4, 5, 5, 5, 5, 5, 5, 5, 5, 4, 4, 5, 5, 5, 1, 5, 5, 4, 4, 4, 5, 5, 5, 5, 4, 4, 3, 4, 4, 5, 5, 4, 4, 4, 5, 3, 3, 3, 5, 5, 5, 5, 5, 5, 5, 5, 4, 3, 5, 5, 2, 5, 1, 5, 5, 5, 5, 4, 4, 4, 5, 5, 5, 5, 5, 5, 4, 5, 5, 4, 4, 5, 5, 5, 5, 5, 5, 5, 5, 5, 5, 3, 3, 5, 3, 3, 5, 5, 5, 5, 5, 5, 5, 5, 5, 5, 5, 1, 1, 5, 5, 5, 5, 5, 5, 5, 5, 4, 4, 5, 5, 5, 5, 5, 5, 5, 5, 5, 5, 4, 4, 4, 4, 4, 4, 4, 4, 5, 5, 5, 4, 4, 5, 5, 5, 2, 5, 5, 5, 4, 5, 5, 5, 5, 5, 3, 5, 3, 5, 5, 4, 5, 5, 5, 5, 5, 5, 5, 5, 4, 4, 3, 5, 5, 5, 4, 4, 5, 5, 4, 5, 5, 3, 5, 5, 5, 5, 5, 5, 5, 4, 3, 5, 4, 2, 5, 5, 4, 5, 5, 5, 5, 5, 5, 4, 4, 4, 5, 4, 1, 1, 1, 3, 5, 5, 5, 3, 5, 5, 3, 5, 5, 5, 5, 5, 5, 5, 5, 5, 4, 4, 4, 4, 5, 4, 4, 5, 5, 5, 5, 3, 5, 5, 5, 2, 5, 5, 5, 5, 4, 5, 5, 4, 5, 5, 5, 3, 5, 5, 5, 5, 5, 4, 5, 5, 5, 5, 5, 5, 4, 5, 5, 5, 5, 5, 5, 5, 5, 5, 5, 5, 2, 4, 4, 5, 5, 5, 4, 4, 5, 4, 5, 5, 3, 5, 5, 4, 4, 5, 5, 3, 4, 3, 5, 5, 4, 4, 3, 4, 5, 5, 5, 4, 4, 5, 5, 5, 5, 4, 5, 5, 5, 5, 5, 5, 5, 5, 5, 5, 3, 5, 5, 4, 4, 4, 5, 5, 5, 5, 5, 5, 5, 1, 5, 5, 3, 5, 4, 4, 5, 4, 4, 5, 5, 4, 3, 5, 5, 5, 5, 5, 5, 4, 4, 5, 5, 4, 4, 5, 5, 5, 5, 5, 3, 3, 5, 5, 3, 5, 5, 5, 4, 5, 4, 4, 5, 5, 5, 5, 5, 5, 5, 5, 1, 5, 5, 5, 5, 4, 4, 5, 5, 5, 5, 4, 5, 4, 1, 4, 4, 5, 4, 5, 5, 5, 5, 4, 5, 1, 5, 4, 5, 4, 4, 5, 5, 5, 4, 4, 5, 5, 5, 5, 5, 3, 4, 4, 4, 4, 5, 5, 1, 3, 4, 5, 5, 4, 3, 5, 3, 5, 5, 5, 5, 5, 3, 5, 5, 5, 5, 5, 4, 5, 5, 5, 5, 5, 5, 5, 5, 4, 5, 5, 5, 5, 4, 4, 4, 4, 5, 5, 5, 4, 4, 5, 4, 4, 4, 4, 5, 5, 5, 5, 5, 5, 5, 4, 5, 4, 4, 4, 5, 4, 2, 5, 5, 3, 3, 5, 5, 5, 4, 3, 3, 5, 4, 5, 5, 5, 5, 4, 4, 4, 3, 5, 5, 5, 5, 4, 5, 5, 5, 5, 4, 4, 5, 5, 5, 5, 5, 5, 3, 4, 5, 5, 4, 5, 5, 5, 4, 4, 5, 5, 5, 5, 4, 5, 4, 5, 5, 4, 2, 5, 5, 4, 5, 4, 5, 5, 3, 5, 5, 4, 5, 2, 5, 5, 5, 5, 5, 5, 5, 5, 5, 4, 5, 5, 3, 5, 5, 5, 5, 5, 5, 4, 5, 5, 5, 5, 5, 4, 4, 4, 4, 5, 5, 5, 5, 1, 5, 4, 5, 4, 4, 5, 4, 4, 5, 5, 4, 3, 3, 5, 5, 5, 5, 5, 5, 5, 5, 5, 5, 5, 4, 4, 4, 5, 4, 5, 2, 4, 4, 4, 4, 5, 4, 4, 5, 5, 5, 5, 5, 5, 5, 5, 5, 4, 5, 5, 5, 5, 5, 5, 3, 4, 4, 5, 5, 5, 5, 4, 4, 4, 5, 4, 5, 5, 4, 3, 3, 5, 5, 5, 5, 5, 5, 5, 5, 3, 3, 5, 5, 4, 3, 4, 5, 5, 5, 2, 3, 4, 5, 5, 5, 4, 5, 5, 5, 5, 5, 5, 5, 4, 3, 5, 4, 4, 5, 4, 4, 5, 3, 5, 5, 4, 5, 5, 5, 5, 4, 5, 5, 5, 5, 5, 5, 5, 5, 5, 5, 5, 4, 5, 5, 5, 5, 4, 5, 5, 5, 5, 5, 5, 4, 4, 5, 5, 5, 5, 4, 5, 4, 5, 5, 5, 5, 5, 5, 5, 5, 4, 5, 4, 3, 5, 3, 5, 4, 4, 5, 5, 5, 3, 4, 1, 4, 5, 5, 5, 5, 3, 5, 5, 5, 5, 4, 5, 5, 4, 4, 4, 4, 5, 4, 4, 5, 5, 3, 5, 5, 5, 5, 4, 4, 3, 5, 4, 4, 5, 5, 5, 5, 4, 3, 5, 5, 5, 5, 5, 5, 3, 3, 4, 5, 5, 1, 1, 5, 5, 5, 5, 4, 5, 5, 4, 4, 5, 5, 5, 5, 4, 5, 4, 4, 3, 4, 5, 5, 5, 5, 5, 5, 5, 4, 4, 3, 5, 5, 5, 4, 4, 4, 3, 5, 3, 5, 5, 3, 5, 5, 2, 2, 4, 4, 5, 5, 3, 4, 4, 4, 5, 3, 5, 3, 5, 5, 5, 5, 5, 5, 5, 3, 3, 5, 4, 4, 2, 3, 5, 5, 5, 5, 5, 5, 5, 5, 5, 5, 5, 5, 3, 3, 4, 5, 5, 4, 4, 5, 5, 5, 5, 5, 4, 5, 5, 5, 5, 5, 4, 4, 4, 5, 5, 4, 5, 5, 5, 4, 5, 4, 5, 5, 5, 5, 5, 5, 4, 5, 5, 5, 5, 5, 5, 5, 5, 5, 5, 4, 4, 5, 5, 5, 5, 5, 2, 2, 5, 5, 5, 3, 4, 4, 1, 5, 5, 5, 5, 5, 3, 5, 5, 2, 5, 5, 5, 5, 5, 5, 5, 5, 5, 5, 5, 5, 2, 2, 4, 5, 5, 5, 4, 3, 5, 5, 3, 2, 3, 5, 5, 5, 5, 1, 5, 5, 5, 5, 3, 4, 4, 1, 1, 5, 4, 5, 5, 5, 4, 5, 5, 2, 5, 5, 3, 5, 4, 5, 4, 4, 5, 5, 5, 5, 4, 5, 2, 2, 5, 4, 5, 4, 4, 4, 1, 1, 4, 4, 5, 5, 5, 5, 3, 5, 5, 4, 5, 5, 4, 4, 4, 5, 5, 5, 4, 5, 2, 5, 5, 4, 5, 4, 4, 5, 5, 5, 3, 3, 5, 4, 4, 4, 4, 5, 5, 5, 5, 4, 5, 5, 5, 5, 5, 5, 5, 5, 5, 4, 4, 5, 5, 5, 4, 3, 5, 5, 5, 5, 5, 5, 5, 4, 5, 5, 4, 4, 4, 4, 4, 4, 5, 5, 5, 4, 5, 5, 5, 5, 3, 5, 5, 5, 5, 5, 5, 5, 5, 5, 5, 5, 5, 5, 5, 2, 4, 5, 5, 5, 4, 5, 4, 1, 5, 5, 5, 5, 5, 5, 5, 5, 5, 5, 5, 5, 5, 4, 4, 4, 2, 2, 5, 5, 5, 5, 5, 5, 5, 5, 5, 2, 5, 5, 5, 5, 4, 4, 5, 5, 5, 5, 5, 5, 5, 5, 5, 4, 5, 4, 5, 5, 5, 5, 5, 5, 5, 3, 4, 5, 3, 3, 4, 5, 5, 5, 5, 5, 5, 5, 4, 5, 5, 4, 3, 4, 5, 5, 5, 4, 5, 5, 5, 5, 3, 4, 5, 5, 4, 4, 5, 5, 4, 5, 4, 5, 5, 5, 5, 5, 5, 5, 5, 3, 5, 5, 5, 4, 4, 4, 4, 5, 5, 5, 4, 5, 5, 5, 5, 5, 3, 3, 4, 4, 5, 5, 5, 4, 4, 5, 4, 4, 5, 5, 5, 3, 5, 5, 5, 5, 5, 5, 5, 5, 5, 5, 5, 5, 5, 4, 4, 5, 5, 5, 5, 5, 5, 1, 4, 3, 5, 5, 5, 5, 4, 4, 5, 4, 5, 5, 5, 5, 4, 5, 5, 4, 3, 4, 5, 5, 4, 5, 5, 5, 5, 5, 5, 5, 4, 5, 5, 2, 5, 5, 5, 3, 5, 5, 5, 5, 5, 4, 4, 5, 4, 5, 5, 4, 4, 5, 5, 4, 5, 4, 3, 5, 5, 4, 1, 5, 5, 5, 5, 4, 4, 5, 4, 4, 3, 3, 5, 5, 5, 5, 5, 5, 5, 4, 4, 4, 4, 4, 4, 5, 3, 5, 5, 5, 5, 2, 5, 5, 3, 4, 5, 5, 5, 5, 5, 5, 5, 5, 5, 5, 5, 5, 5, 4, 5, 5, 5, 4, 4, 4, 5, 5, 5, 5, 5, 4, 5, 5, 4, 5, 5, 5, 4, 5, 5, 5, 3, 3, 4, 5, 5, 3, 5, 5, 3, 5, 5, 5, 1, 1, 5, 5, 5, 5, 5, 5, 5, 3, 5, 5, 5, 5, 5, 5, 5, 5, 4, 4, 5, 3, 4, 5, 5, 5, 5, 3, 3, 5, 5, 5, 5, 5, 5, 5, 4, 4, 4, 5, 5, 4, 5, 5, 4, 4, 5, 4, 5, 2, 4, 5, 1, 1, 1, 5, 4, 5, 5, 5, 5, 5, 5, 4, 5, 4, 5, 5, 4, 5, 4, 5, 4, 5, 4, 4, 3, 3, 3, 5, 5, 5, 5, 5, 5, 4, 5, 4, 5, 4, 5, 5, 4, 5, 5, 5, 5, 5, 5, 5, 5, 5, 5, 5, 5, 5, 5, 5, 1, 5, 5, 5, 4, 4, 5, 5, 5, 5, 5, 5, 5, 5, 5, 5, 5, 5, 5, 4, 4, 5, 5, 5, 5, 5, 5, 5, 5, 5, 5, 5, 5, 5, 4, 4, 5, 4, 5, 5, 5, 4, 4, 5, 4, 5, 3, 4, 4, 5, 5, 5, 3, 5, 5, 5, 3, 3, 3, 4, 5, 5, 4, 5, 5, 5, 4, 5, 4, 4, 5, 5, 3, 4, 4, 4, 4, 4, 5, 4, 5, 3, 5, 5, 3, 4, 4, 5, 4, 4, 4, 4, 4, 5, 5, 5, 5, 5, 5, 5, 5, 3, 5, 3, 5, 4, 5, 5, 5, 3, 5, 5, 5, 5, 4, 4, 4, 5, 5, 4, 5, 5, 5, 5, 3, 5, 5, 5, 5, 5, 5, 4, 4, 4, 4, 4, 5, 5, 5, 5, 5, 4, 4, 5, 5, 5, 3, 5, 5, 5, 5, 5, 4, 5, 5, 5, 4, 4, 2, 3, 3, 4, 5, 5, 5, 5, 5, 5, 5, 5, 5, 5, 4, 5, 5, 5, 5, 5, 5, 4, 4, 5, 5, 4, 5, 5, 5, 5, 5, 4, 4, 4, 5, 3, 3, 5, 5, 5, 5, 4, 5, 5, 5, 5, 4, 4, 4, 4, 5, 5, 5, 5, 5, 5, 5, 5, 5, 5, 5, 4, 4, 5, 4, 4, 4, 4, 4, 5, 4, 5, 5, 5, 1, 5, 5, 5, 5, 5, 5, 5, 5, 5, 5, 5, 5, 5, 5, 5, 2, 4, 5, 5, 5, 4, 5, 5, 5, 5, 5, 5, 5, 5, 4, 4, 4, 5, 5, 5, 5, 5, 5, 4, 4, 5, 5, 5, 5, 4, 5, 5, 4, 4, 3, 5, 5, 5, 5, 5, 5, 5, 5, 5, 5, 4, 5, 5, 5, 4, 4, 1, 1, 1, 5, 5, 5, 5, 3, 3, 3, 5, 4, 5, 5, 5, 5, 5, 5, 4, 5, 5, 5, 5, 5, 5, 4, 5, 5, 5, 5, 5, 5, 4, 5, 4, 4, 5, 5, 5, 5, 5, 5, 5, 5, 5, 5, 5, 4, 5, 5, 5, 4, 4, 4, 5, 5, 5, 5, 3, 3, 5, 5, 5, 5, 5, 5, 5, 5, 2, 5, 5, 5, 5, 5, 5, 5, 4, 4, 4, 5, 5, 4, 5, 4, 5, 5, 5, 5, 4, 3, 3, 5, 3, 5, 4, 5, 5, 4, 4, 5, 5, 5, 5, 1, 5, 4, 4, 5, 5, 5, 3, 5, 4, 4, 5, 5, 4, 5, 5, 5, 5, 1, 5, 5, 4, 4, 4, 4, 5, 3, 3, 5, 5, 4, 4, 4, 3, 4, 5, 2, 2, 5, 5, 5, 5, 5, 5, 4, 5, 5, 5, 5, 5, 3, 2, 5, 5, 5, 4, 5, 4, 5, 4, 4, 5, 5, 3, 5, 5, 5, 5, 5, 5, 3, 3, 2, 4, 5, 5, 5, 4, 4, 4, 3, 5, 5, 5, 5, 5, 5, 5, 5, 5, 4, 4, 4, 5, 5, 4, 4, 5, 4, 2, 4, 5, 4, 3, 4, 4, 4, 5, 5, 4, 4, 1, 1, 4, 4, 1, 5, 5, 5, 4, 2, 5, 4, 5, 3, 4, 4, 5, 4, 5, 5, 3, 5, 5, 5, 5, 4, 4, 5, 4, 4, 4, 3, 5, 4, 5, 5, 5, 5, 5, 4, 4, 5, 5, 5, 5, 5, 5, 5, 5, 5, 4, 5, 3, 5, 5, 5, 3, 3, 5, 3, 5, 5, 5, 5, 5, 5, 4, 5, 5, 5, 5, 5, 5, 5, 4, 5, 5, 4, 5, 5, 5, 5, 5, 5, 3, 3, 5, 4, 4, 5, 4, 4, 5, 5, 5, 5, 3, 5, 5, 5, 5, 5, 5, 5, 5, 5, 5, 5, 4, 5, 5, 5, 5, 4, 5, 5, 4, 4, 4, 5, 2, 2, 2, 5, 5, 5, 5, 4, 4, 5, 5, 5, 5, 2, 5, 5, 5, 5, 5, 4, 5, 3, 5, 4, 5, 5, 5, 5, 5, 5, 5, 5, 3, 4, 3, 5, 5, 5, 5, 5, 5, 4, 5, 4, 5, 5, 5, 5, 4, 4, 5, 4, 5, 5, 3, 5, 5, 5, 4, 4, 4, 3, 5, 5, 5, 5, 5, 5, 5, 3, 3, 5, 5, 5, 5, 4, 4, 5, 5, 2, 3, 3, 3, 3, 5, 4, 5, 4, 5, 5, 5, 5, 5, 5, 5, 5, 5, 5, 5, 5, 2, 4, 5, 3, 5, 4, 5, 5, 4, 5, 3, 3, 4, 5, 5, 4, 5, 5, 4, 5, 4, 4, 4, 3, 5, 4, 4, 4, 4, 4, 5, 5, 5, 5, 5, 5, 3, 5, 5, 5, 5, 3, 3, 3, 5, 2, 4, 5, 5, 5, 5, 3, 4, 4, 4, 4, 5, 4, 5, 5, 3, 3, 4, 4, 5, 5, 4, 5, 5, 3, 4, 5, 5, 5, 5, 4, 5, 4, 4, 5, 1, 4, 4, 4, 4, 5, 5, 5, 5, 1, 5, 4, 5, 5, 4, 5, 5, 5, 3, 5, 3, 5, 5, 5, 5, 1, 5, 5, 5, 3, 3, 5, 4, 2, 5, 5, 4, 5, 5, 5, 5, 5, 4, 5, 5, 5, 4, 5, 5, 5, 5, 5, 4, 5, 5, 5, 4, 4, 5, 5, 5, 5, 5, 3, 3, 4, 5, 5, 5, 5, 5, 5, 5, 2, 4, 5, 5, 4, 4, 4, 5, 5, 1, 5, 5, 5, 5, 5, 5, 5, 5, 5, 5, 5, 2, 2, 5, 5, 5, 5, 4, 4, 4, 4, 4, 4, 5, 5, 4, 4, 5, 5, 5, 5, 5, 5, 5, 5, 5, 5, 2, 5, 5, 5, 4, 4, 5, 4, 4, 4, 1, 1, 1, 5, 5, 4, 5, 3, 3, 3, 5, 5, 5, 3, 3, 5, 5, 5, 5, 4, 3, 5, 4, 5, 5, 5, 5, 5, 5, 5, 5, 4, 5, 4, 4, 5, 5, 5, 5, 5, 5, 4, 5, 5, 5, 5, 5, 5, 5, 5, 5, 5, 5, 4, 5, 3, 3, 5, 5, 5, 5, 5, 4, 5, 5, 5, 5, 4, 4, 5, 5, 5, 5, 5, 5, 4, 5, 5, 5, 5, 5, 5, 4, 5, 5, 5, 5, 5, 5, 5, 4, 4, 3, 5, 3, 4, 4, 4, 5, 5, 5, 5, 2, 5, 5, 5, 5, 5, 5, 4, 5, 3, 3, 5, 4, 2, 5, 5, 5, 5, 4, 4, 1, 1, 5, 5, 4, 4, 5, 5, 5, 5, 5, 5, 5, 4, 5, 4, 4, 5, 5, 5, 5, 4, 4, 5, 5, 3, 4, 4, 5, 5, 5, 3, 5, 5, 4, 5, 5, 1, 1, 3, 3, 3, 3, 5, 5, 4, 3, 3, 5, 3, 5, 5, 3, 3, 5, 5, 5, 4, 5, 5, 5, 5, 5, 4, 5, 5, 5, 4, 5, 4, 4, 4, 5, 5, 4, 4, 5, 5, 5, 2, 5, 4, 5, 5, 3, 5, 5, 5, 5, 5, 5, 5, 5, 3, 5, 5, 5, 4, 5, 5, 4, 5, 5, 5, 4, 5, 5, 5, 4, 4, 5, 5, 5, 4, 4, 5, 5, 4, 5, 5, 4, 4, 4, 5, 5, 5, 5, 5, 5, 5, 5, 4, 3, 5, 5, 5, 5, 4, 4, 5, 5, 4, 5, 5, 4, 4, 5, 5, 5, 5, 5, 4, 4, 2, 2, 5, 5, 4, 5, 5, 4, 4, 4, 5, 5, 5, 3, 3, 4, 4, 5, 4, 5, 5, 5, 4, 4, 4, 5, 5, 5, 5, 4, 4, 5, 4, 5, 3, 3, 5, 5, 4, 5, 5, 5, 5, 5, 5, 5, 5, 5, 5, 5, 5, 2, 2, 5, 5, 5, 5, 3, 4, 5, 5, 5, 4, 5, 4, 4, 4, 4, 5, 5, 5, 5, 5, 4, 5, 5, 5, 4, 5, 1, 5, 3, 5, 5, 3, 4, 3, 3, 5, 5, 5, 3, 5, 5, 3, 3, 3, 3, 4, 4, 4, 5, 5, 5, 5, 3, 2, 5, 5, 5, 5, 5, 5, 5, 5, 5, 5, 5, 5, 1, 5, 5, 5, 5, 3, 3, 4, 4, 5, 5, 5, 5, 5, 3, 5, 4, 4, 5, 4, 2, 5, 5, 4, 5, 5, 5, 5, 4, 5, 5, 2, 2, 3, 5, 5, 4, 5, 4, 5, 5, 5, 5, 4, 4, 5, 5, 5, 5, 4, 5, 5, 5, 4, 4, 4, 5, 5, 5, 5, 5, 5, 5, 5, 5, 5, 5, 4, 1, 5, 5, 5, 5, 5, 5, 5, 5, 5, 1, 4, 4, 5, 5, 3, 4, 4, 5, 5, 5, 4, 4, 5, 5, 1, 5, 5, 5, 4, 3, 4, 4, 5, 4, 4, 4, 4, 4, 4, 4, 5, 4, 5, 4, 4, 4, 5, 1, 1, 4, 5, 5, 5, 5, 3, 5, 5, 5, 5, 5, 5, 5, 5, 5, 5, 5, 5, 5, 5, 5, 5, 5, 5, 5, 5, 5, 5, 5, 5, 4, 5, 5, 5, 5, 5, 5, 5, 5, 5, 5, 5, 5, 3, 3, 5, 5, 4, 4, 3, 4, 4, 4, 4, 5, 4, 3, 3, 4, 5, 5, 5, 5, 5, 5, 5, 4, 5, 5, 4, 4, 5, 5, 2, 1, 1, 5, 4, 5, 3, 3, 5, 5, 4, 4, 5, 1, 4, 5, 5, 4, 2, 5, 5, 4, 5, 5, 5, 5, 5, 4, 4, 5, 4, 5, 5, 4, 3, 3, 4, 5, 5, 5, 4, 4, 5, 4, 4, 4, 3, 5, 5, 4, 4, 5, 4, 4, 5, 1, 4, 5, 5, 5, 4, 4, 5, 5, 5, 5, 5, 5, 5, 3, 5, 5, 5, 5, 4, 4, 5, 4, 4, 4, 4, 5, 4, 4, 4, 4, 4, 5, 4, 4, 4, 5, 5, 4, 4, 4, 5, 5, 5, 3, 5, 5, 5, 5, 5, 4, 5, 3, 3, 5, 5, 5, 5, 4, 4, 4, 5, 4, 5, 5, 3, 5, 3, 5, 5, 4, 5, 3, 5, 5, 2, 4, 5, 4, 5, 5, 5, 5, 5, 3, 5, 5, 5, 3, 4, 4, 4, 5, 5, 4, 5, 4, 4, 4, 5, 4, 4, 5, 5, 5, 5, 4, 3, 3, 4, 4, 5, 5, 4, 4, 3, 4, 5, 5, 5, 5, 5, 3, 5, 5, 4, 4, 5, 5, 5, 3, 4, 4, 4, 4, 4, 5, 4, 4, 3, 4, 4, 5, 5, 5, 5, 5, 5, 5, 4, 4, 4, 2, 2, 4, 4, 4, 5, 5, 5, 3, 4, 5, 5, 4, 5, 5, 5, 5, 5, 5, 2, 5, 5, 5, 5, 5, 5, 3, 5, 5, 5, 5, 5, 4, 5, 4, 4, 4, 4, 4, 4, 4, 5, 5, 5, 3, 5, 5, 5, 5, 5, 4, 5, 4, 5, 5, 5, 5, 4, 5, 5, 5, 5, 4, 4, 5, 4, 5, 4, 5, 5, 5, 5, 5, 5, 5, 5, 5, 5, 4, 5, 4, 5, 5, 4, 5, 5, 5, 5, 5, 4, 4, 4, 4, 5, 3, 5, 5, 4, 4, 5, 5, 4, 4, 4, 4, 5, 5, 5, 4, 5, 4, 3, 1, 1, 3, 5, 3, 5, 5, 5, 5, 4, 3, 5, 4, 3, 4, 5, 3, 5, 5, 5, 3, 3, 3, 3, 4, 5, 3, 5, 2, 4, 5, 5, 5, 5, 1, 3, 4, 4, 4, 4, 5, 5, 2, 4, 4, 4, 1, 4, 4, 5, 4, 5, 5, 4, 2, 5, 5, 5, 4, 5, 4, 5, 5, 5, 4, 5, 5, 4, 4, 5, 5, 5, 5, 5, 5, 5, 3, 3, 5, 4, 5, 3, 3, 5, 5, 5, 5, 5, 5, 5, 4, 5, 5, 5, 5, 4, 4, 5, 4, 3, 4, 4, 2, 5, 5, 4, 5, 5, 5, 5, 4, 4, 5, 5, 5, 5, 5, 3, 5, 5, 4, 5, 3, 4, 4, 3, 4, 4, 4, 5, 5, 4, 5, 5, 5, 5, 5, 5, 5, 5, 5, 5, 4, 4, 5, 4, 4, 5, 5, 5, 4, 5, 5, 5, 5, 5, 5, 5, 5, 3, 5, 5, 4, 5, 5, 5, 5, 4, 3, 3, 5, 5, 5, 5, 5, 4, 5, 5, 5, 5, 5, 5, 5, 5, 4, 5, 5, 4, 4, 3, 5, 5, 5, 5, 5, 5, 3, 5, 5, 4, 5, 5, 2, 5, 4, 5, 4, 5, 4, 4, 5, 5, 4, 5, 5, 5, 5, 5, 5, 5, 5, 1, 1, 5, 5, 5, 5, 5, 2, 5, 5, 2, 5, 5, 3, 5, 1, 5, 4, 4, 4, 5, 4, 4, 4, 4, 4, 5, 5, 4, 5, 5, 5, 5, 5, 5, 3, 5, 5, 5, 5, 4, 4, 5, 5, 5, 5, 5, 5, 5, 5, 4, 4, 5, 5, 5, 2, 4, 5, 5, 5, 5, 5, 4, 5, 2, 4, 3, 5, 5, 4, 5, 4, 5, 5, 5, 5, 5, 4, 5, 5, 4, 5, 5, 5, 4, 5, 5, 5, 5, 4, 4, 4, 5, 4, 5, 5, 5, 5, 4, 4, 5, 5, 3, 5, 3, 5, 4, 5, 4, 5, 2, 4, 4, 5, 5, 4, 5, 5, 4, 4, 4, 5, 5, 5, 5, 4, 5, 4, 5, 5, 5, 5, 5, 5, 5, 3, 3, 5, 4, 4, 4, 5, 5, 5, 5, 1, 1, 4, 4, 4, 5, 5, 5, 5, 4, 5, 4, 5, 4, 5, 5, 5, 5, 4, 5, 5, 5, 4, 5, 5, 4, 5, 4, 5, 2, 5, 5, 5, 4, 4, 4, 5, 3, 5, 5, 3, 5, 5, 5, 5, 4, 4, 5, 5, 5, 2, 5, 5, 4, 5, 1, 1, 5, 5, 5, 5, 5, 1, 3, 2, 5, 5, 5, 4, 4, 4, 5, 5, 5, 5, 4, 5, 5, 4, 5, 4, 4, 5, 4, 4, 4, 5, 5, 4, 5, 4, 5, 5, 5, 4, 4, 4, 5, 3, 3, 5, 5, 5, 5, 5, 5, 5, 5, 5, 5, 5, 5, 4, 2, 5, 5, 5, 5, 4, 5, 5, 4, 5, 4, 5, 4, 4, 4, 4, 4, 5, 5, 4, 3, 5, 5, 4, 5, 4, 4, 4, 5, 5, 4, 4, 5, 5, 4, 4, 5, 5, 4, 5, 3, 3, 4, 5, 5, 1, 3, 3, 5, 5, 4, 4, 4, 4, 4, 4, 5, 5, 1, 4, 5, 5, 5, 5, 5, 5, 5, 5, 5, 5, 5, 5, 5, 5, 5, 4, 5, 5, 4, 4, 5, 5, 4, 5, 5, 5, 4, 2, 5, 5, 3, 3, 5, 5, 5, 5, 5, 3, 4, 5, 3, 2, 5, 5, 5, 5, 4, 5, 5, 5, 4, 5, 5, 5, 4, 4, 4, 3, 5, 5, 5, 3, 5, 5, 4, 5, 5, 5, 4, 4, 2, 5, 5, 4, 1, 5, 3, 3, 5, 5, 4, 4, 5, 3, 3, 5, 5, 5, 5, 4, 4, 4, 3, 3, 5, 5, 5, 4, 4, 4, 5, 4, 3, 5, 2, 2, 5, 5, 5, 5, 4, 4, 5, 5, 4, 5, 5, 5, 5, 4, 4, 5, 5, 4, 5, 5, 5, 4, 5, 4, 5, 5, 4, 4, 5, 5, 3, 3, 5, 5, 4, 5, 5, 4, 4, 5, 4, 4, 4, 5, 5, 1, 5, 5, 5, 5, 5, 5, 5, 5, 4, 4, 4, 5, 3, 5, 5, 4, 5, 5, 5, 5, 5, 5, 5, 4, 5, 5, 4, 4, 5, 5, 1, 4, 5, 5, 5, 5, 5, 5, 5, 5, 5, 5, 5, 4, 4, 5, 5, 4, 5, 4, 5, 5, 5, 4, 5, 5, 5, 5, 5, 5, 4, 5, 5, 1, 5, 4, 5, 5, 5, 5, 5, 5, 4, 3, 4, 4, 5, 5, 4, 4, 5, 5, 5, 5, 5, 5, 5, 5, 5, 5, 3, 5, 4, 4, 5, 5, 4, 4, 5, 4, 4, 5, 5, 5, 3, 3, 5, 5, 3, 5, 5, 5, 3, 4, 5, 5, 5, 5, 5, 5, 5, 4, 5, 5, 5, 5, 4, 4, 5, 5, 5, 5, 5, 4, 4, 5, 5, 5, 5, 5, 5, 5, 1, 4, 5, 5, 5, 5, 5, 4, 3, 4, 4, 5, 5, 5, 5, 5, 5, 5, 4, 4, 5, 5, 3, 1, 4, 5, 5, 5, 5, 5, 5, 4, 4, 5, 1, 5, 4, 4, 4, 5, 5, 4, 5, 5, 5, 5, 5, 4, 5, 4, 4, 3, 5, 5, 4, 5, 5, 4, 4, 5, 5, 5, 5, 5, 5, 4, 5, 5, 4, 4, 4, 4, 4, 5, 4, 4, 5, 4, 4, 5, 4, 4, 4, 5, 5, 4, 4, 4, 5, 5, 5, 4, 4, 5, 4, 4, 4, 5, 3, 5, 4, 4, 5, 4, 5, 5, 5, 5, 5, 4, 5, 5, 5, 5, 3, 5, 5, 5, 5, 5, 5, 5, 4, 5, 4, 5, 5, 5, 3, 3, 5, 4, 5, 5, 5, 5, 5, 5, 3, 4, 5, 3, 5, 1, 5, 5, 5, 5, 4, 5, 5, 5, 4, 2, 5, 5, 5, 5, 1, 5, 5, 5, 4, 5, 4, 4, 4, 5, 4, 4, 5, 5, 5, 4, 5, 5, 5, 5, 5, 4, 2, 5, 5, 5, 5, 4, 5, 5, 5, 5, 5, 3, 5, 5, 3, 3, 1, 5, 4, 4, 4, 5, 5, 4, 3, 3, 4, 4, 5, 5, 5, 5, 5, 4, 4, 4, 4, 5, 5, 5, 5, 5, 5, 4, 4, 5, 5, 5, 5, 4, 4, 3, 5, 5, 4, 5, 4, 4, 5, 5, 5, 5, 5, 5, 5, 5, 5, 4, 4, 5, 5, 4, 5, 4, 4, 5, 5, 3, 4, 1, 5, 5, 5, 5, 5, 3, 5, 5, 4, 5, 5, 5, 5, 5, 5, 5, 5, 5, 5, 5, 5, 4, 4, 4, 5, 3, 5, 5, 5, 4, 5, 5, 4, 3, 3, 5, 4, 3, 3, 4, 4, 4, 4, 4, 5, 4, 4, 5, 5, 4, 5, 3, 5, 5, 5, 5, 5, 5, 3, 3, 3, 5, 5, 4, 5, 3, 5, 5, 5, 5, 5, 4, 5, 5, 3, 5, 5, 4, 5, 5, 4, 5, 4, 4, 5, 5, 4, 5, 4, 5, 5, 5, 5, 5, 5, 5, 5, 5, 4, 4, 5, 5, 5, 5, 5, 5, 5, 5, 5, 5, 5, 5, 5, 5, 5, 5, 5, 5, 4, 5, 4, 1, 1, 5, 5, 5, 5, 2, 4, 5, 5, 5, 5, 5, 4, 4, 4, 5, 5, 5, 5, 5, 5, 4, 5, 5, 5, 4, 4, 4, 4, 5, 5, 5, 5, 4, 4, 4, 4, 4, 5, 3, 5, 5, 5, 4, 4, 4, 4, 5, 4, 4, 4, 4, 3, 3, 3, 3, 5, 5, 5, 5, 5, 5, 5, 4, 4, 4, 5, 5, 5, 5, 5, 4, 4, 4, 4, 4, 5, 1, 4, 5, 5, 5, 4, 5, 4, 2, 4, 5, 5, 5, 5, 5, 5, 4, 3, 3, 3, 3, 4, 5, 5, 4, 4, 5, 5, 5, 4, 4, 4, 5, 5, 4, 4, 5, 5, 2, 5, 5, 5, 5, 3, 3, 5, 5, 5, 5, 3, 3, 5, 5, 5, 4, 4, 4, 3, 5, 5, 5, 5, 5, 5, 5, 3, 4, 5, 3, 5, 5, 4, 5, 5, 3, 3, 3, 5, 3, 5, 4, 4, 4, 4, 5, 5, 4, 5, 5, 5, 5, 4, 5, 4, 5, 4, 5, 5, 1, 4, 5, 5, 4, 5, 5, 5, 5, 4, 4, 4, 4, 3, 5, 5, 5, 5, 5, 4, 5, 5, 5, 5, 5, 5, 4, 4, 5, 5, 5, 5, 5, 5, 4, 5, 5, 4, 5, 3, 3, 3, 5, 5, 5, 5, 5, 5, 5, 5, 5, 5, 4, 4, 4, 5, 5, 5, 5, 2, 5, 5, 4, 5, 5, 5, 5, 5, 4, 4, 4, 2, 2, 3, 4, 5, 5, 5, 5, 5, 5, 3, 5, 5, 5, 5, 5, 4, 4, 5, 5, 5, 5, 5, 3, 4, 5, 5, 5, 5, 4, 5, 5, 4, 5, 5, 5, 5, 5, 4, 5, 5, 3, 5, 5, 1, 4, 3, 3, 5, 5, 5, 5, 5, 5, 5, 5, 5, 5, 4, 5, 4, 5, 5, 5, 5, 3, 5, 3, 5, 2, 5, 5, 5, 5, 5, 2, 2, 4, 4, 4, 5, 4, 4, 5, 4, 4, 4, 3, 5, 5, 5, 5, 4, 4, 4, 5, 5, 4, 5, 5, 4, 4, 4, 5, 5, 5, 3, 5, 5, 3, 3, 4, 4, 5, 5, 4, 5, 5, 5, 5, 5, 5, 5, 5, 5, 5, 5, 4, 4, 5, 5, 3, 4, 4, 1, 1, 2, 1, 5, 5, 4, 4, 5, 5, 4, 4, 4, 5, 5, 5, 5, 5, 5, 4, 5, 5, 5, 5, 5, 4, 4, 4, 4, 4, 5, 5, 5, 5, 5, 5, 1, 5, 5, 5, 4, 4, 5, 4, 4, 5, 5, 4, 5, 5, 5, 5, 5, 5, 5, 3, 5, 5, 5, 5, 4, 5, 5, 4, 4, 5, 5, 5, 5, 3, 5, 4, 4, 5, 5, 3, 5, 5, 3, 3, 5, 5, 5, 2, 5, 5, 5, 5, 5, 5, 3, 5, 5, 5, 5, 4, 4, 5, 5, 5, 4, 5, 5, 4, 5, 5, 4, 4, 5, 4, 4, 5, 4, 5, 5, 5, 5, 5, 5, 5, 5, 4, 3, 3, 4, 5, 3, 3, 3, 5, 5, 5, 3, 5, 4, 4, 4, 4, 4, 5, 5, 5, 4, 5, 5, 4, 4, 5, 5, 5, 5, 5, 3, 5, 5, 4, 5, 5, 5, 3, 5, 5, 3, 4, 5, 5, 5, 5, 5, 5, 3, 3, 5, 4, 5, 1, 5, 5, 5, 4, 5, 5, 1, 5, 5, 5, 5, 4, 4, 4, 5, 4, 5, 5, 3, 3, 4, 5, 5, 5, 5, 4, 5, 4, 4, 4, 4, 5, 3, 4, 4, 4, 5, 3, 5, 5, 5, 4, 4, 4, 5, 5, 5, 5, 5, 5, 5, 5, 5, 4, 4, 3, 5, 5, 3, 5, 5, 1, 5, 4, 5, 5, 5, 5, 5, 5, 5, 5, 4, 4, 4, 5, 4, 5, 5, 4, 5, 5, 5, 5, 5, 4, 4, 4, 4, 5, 5, 5, 4, 5, 4, 4, 3, 3, 4, 4, 4, 5, 5, 4, 5, 5, 5, 5, 5, 4, 5, 4, 4, 3, 4, 5, 5, 5, 5, 5, 3, 4, 5, 5, 3, 3, 3, 3, 5, 4, 4, 3, 3, 3, 5, 5, 5, 5, 1, 1, 1, 5, 2, 2, 5, 4, 4, 1, 1, 3, 4, 3, 3, 5, 5, 3, 4, 5, 3, 5, 5, 4, 4, 5, 5, 5, 1, 5, 5, 5, 4, 5, 5, 5, 5, 5, 5, 3, 5, 5, 5, 5, 5, 5, 5, 5, 5, 5, 5, 5, 5, 3, 3, 4, 5, 5, 5, 4, 5, 5, 3, 3, 3, 5, 5, 5, 4, 4, 4, 5, 5, 4, 5, 5, 5, 1, 5, 5, 5, 5, 3, 5, 5, 1, 1, 4, 5, 5, 5, 3, 4, 5, 5, 4, 4, 4, 4, 5, 5, 5, 4, 5, 5, 4, 5, 5, 5, 5, 5, 5, 5, 5, 4, 5, 5, 5, 3, 5, 5, 5, 5, 3, 5, 4, 1, 5, 5, 4, 4, 4, 4, 2, 5, 5, 5, 5, 5, 5, 4, 3, 4, 4, 5, 5, 5, 5, 5, 5, 4, 5, 4, 5, 5, 5, 5, 4, 5, 5, 5, 3, 4, 3, 5, 5, 4, 5, 4, 5, 4, 5, 5, 1, 1, 5, 5, 4, 5, 5, 5, 5, 4, 4, 4, 5, 5, 1, 4, 4, 4, 4, 5, 5, 5, 5, 5, 3, 3, 3, 5, 5, 4, 4, 5, 5, 4, 5, 5, 5, 5, 5, 5, 5, 4, 5, 5, 5, 4, 5, 3, 5, 5, 4, 4, 3, 3, 4, 4, 4, 5, 5, 5, 5, 1, 1, 3, 3, 3, 5, 5, 5, 5, 4, 5, 5, 5, 5, 5, 5, 5, 4, 5, 5, 5, 5, 5, 5, 4, 4, 5, 5, 4, 5, 5, 5, 4, 5, 5, 5, 4, 5, 3, 3, 5, 4, 4, 4, 4, 5, 4, 4, 5, 5, 5, 5, 4, 5, 5, 5, 3, 5, 4, 5, 5, 4, 4, 4, 4, 4, 4, 4, 3, 5, 5, 5, 4, 5, 5, 5, 4, 5, 5, 5, 5, 5, 5, 5, 5, 3, 5, 5, 5, 5, 4, 3, 5, 5, 5, 4, 4, 5, 5, 5, 5, 4, 5, 5, 5, 5, 5, 4, 5, 5, 5, 5, 5, 5, 5, 5, 2, 2, 2, 2, 4, 5, 5, 5, 4, 4, 4, 4, 4, 4, 4, 5, 5, 4, 3, 3, 5, 5, 4, 5, 4, 3, 4, 4, 5, 5, 5, 5, 5, 1, 1, 5, 3, 2, 2, 5, 5, 5, 5, 5, 5, 5, 5, 5, 4, 4, 5, 4, 5, 5, 5, 5, 4, 4, 5, 3, 3, 5, 5, 4, 5, 4, 5, 5, 5, 5, 5, 5, 5, 5, 5, 5, 5, 5, 5, 1, 4, 5, 5, 5, 5, 4, 5, 5, 5, 5, 5, 5, 4, 4, 5, 5, 5, 5, 5, 5, 5, 5, 5, 5, 5, 5, 5, 3, 5, 3, 4, 5, 3, 1, 5, 3, 4, 4, 5, 5, 5, 5, 5, 5, 5, 5, 5, 5, 5, 5, 1, 5, 5, 4, 4, 4, 4, 4, 5, 4, 5, 5, 4, 5, 4, 4, 5, 5, 4, 4, 5, 2, 5, 4, 5, 5, 4, 4, 5, 5, 4, 5, 5, 5, 5, 3, 5, 5, 5, 3, 3, 3, 5, 5, 5, 5, 5, 5, 5, 5, 4, 4, 5, 5, 5, 5, 5, 5, 4, 4, 5, 5, 4, 4, 5, 5, 5, 5, 4, 5, 4, 1, 5, 5, 4, 5, 4, 3, 5, 5, 5, 5, 5, 5, 4, 1, 1, 5, 5, 5, 1, 5, 3, 5, 5, 5, 5, 5, 5, 4, 3, 5, 4, 4, 5, 5, 5, 5, 5, 4, 4, 2, 5, 5, 4, 4, 4, 5, 5, 5, 5, 5, 5, 4, 4, 5, 5, 5, 5, 5, 4, 5, 5, 5, 4, 4, 5, 5, 5, 5, 4, 5, 5, 5, 5, 5, 5, 4, 4, 1, 1, 4, 3, 5, 4, 4, 5, 5, 5, 5, 5, 4, 4, 3, 3, 5, 5, 5, 5, 5, 4, 1, 4, 4, 4, 5, 5, 4, 4, 5, 5, 5, 5, 5, 5, 4, 4, 4, 4, 5, 5, 4, 5, 5, 4, 4, 5, 5, 3, 5, 5, 5, 5, 5, 5, 5, 4, 4, 5, 5, 5, 5, 4, 4, 5, 5, 5, 5, 4, 5, 5, 5, 5, 3, 3, 4, 5, 4, 5, 5, 5, 5, 5, 4, 5, 5, 3, 5, 5, 4, 5, 4, 4, 5, 5, 4, 4, 5, 4, 5, 5, 5, 5, 5, 5, 5, 5, 5, 3, 4, 5, 4, 3, 5, 5, 3, 5, 5, 5, 5, 3, 5, 5, 5, 5, 5, 5, 5, 3, 5, 5, 5, 5, 5, 4, 3, 5, 5, 5, 3, 3, 5, 4, 4, 5, 5, 5, 5, 5, 5, 5, 5, 5, 3, 4, 4, 5, 4, 4, 4, 5, 5, 5, 5, 5, 4, 4, 4, 4, 3, 3, 5, 4, 5, 5, 5, 5, 5, 5, 5, 5, 3, 4, 4, 5, 5, 4, 5, 4, 4, 5, 5, 5, 5, 5, 5, 5, 5, 5, 3, 3, 3, 5, 4, 5, 4, 5, 2, 5, 4, 3, 5, 4, 3, 2, 3, 5, 4, 5, 5, 4, 5, 5, 5, 4, 5, 5, 5, 5, 5, 5, 3, 5, 5, 5, 3, 3, 4, 4, 5, 4, 5, 4, 5, 5, 3, 5, 5, 5, 5, 5, 5, 1, 4, 4, 3, 4, 5, 5, 5, 5, 5, 3, 5, 5, 5, 3, 5, 3, 4, 5, 5, 5, 4, 1, 4, 5, 5, 5, 5, 5, 3, 3, 5, 4, 4, 5, 1, 5, 5, 4, 5, 5, 5, 5, 5, 5, 2, 3, 5, 5, 5, 5, 4, 4, 5, 5, 5, 3, 5, 4, 5, 4, 5, 5, 5, 5, 4, 5, 3, 3, 4, 5, 5, 5, 4, 5, 4, 5, 4, 4, 5, 5, 5, 5, 5, 5, 5, 5, 5, 5, 5, 5, 4, 3, 3, 5, 5, 3, 5, 5, 5, 5, 4, 4, 5, 5, 5, 5, 5, 5, 5, 5, 5, 5, 3, 1, 5, 5, 5, 3, 5, 5, 5, 5, 4, 5, 5, 4, 4, 3, 3, 5, 5, 3, 5, 5, 5, 4, 5, 4, 4, 5, 5, 5, 4, 4, 3, 5, 5, 3, 3, 5, 5, 3, 3, 5, 4, 4, 5, 5, 5, 5, 5, 5, 1, 5, 5, 4, 4, 4, 4, 5, 5, 5, 5, 4, 4, 2, 5, 5, 5, 5, 5, 5, 2, 2, 4, 5, 5, 5, 5, 4, 4, 4, 5, 5, 5, 5, 5, 5, 3, 3, 5, 5, 3, 4, 5, 3, 3, 4, 4, 4, 4, 5, 5, 5, 4, 5, 5, 4, 2, 4, 4, 5, 5, 4, 5, 4, 5, 3, 4, 5, 4, 5, 4, 5, 5, 5, 4, 4, 4, 4, 4, 4, 5, 5, 4, 4, 5, 5, 4, 5, 5, 5, 4, 4, 4, 5, 5, 3, 5, 5, 5, 4, 5, 4, 4, 5, 5, 5, 5, 5, 5, 5, 5, 5, 5, 5, 3, 3, 5, 5, 5, 5, 5, 5, 5, 4, 4, 5, 5, 5, 3, 3, 5, 3, 4, 4, 5, 3, 5, 4, 5, 5, 5, 5, 3, 4, 5, 5, 5, 5, 5, 5, 5, 3, 5, 5, 5, 5, 5, 5, 5, 5, 5, 4, 5, 4, 4, 5, 4, 5, 4, 3, 4, 5, 3, 3, 4, 4, 4, 4, 5, 5, 5, 5, 5, 5, 5, 5, 5, 5, 5, 5, 4, 5, 3, 3, 4, 5, 5, 4, 4, 5, 5, 5, 5, 3, 4, 5, 5, 5, 5, 4, 4, 5, 4, 4, 5, 4, 5, 5, 4, 4, 5, 5, 4, 5, 5, 5, 5, 5, 5, 5, 5, 3, 5, 5, 5, 5, 3, 3, 4, 5, 5, 4, 5, 5, 5, 5, 5, 5, 5, 5, 5, 3, 3, 5, 5, 5, 5, 5, 5, 5, 5, 5, 5, 4, 4, 1, 5, 5, 5, 5, 5, 5, 4, 4, 5, 5, 5, 5, 4, 5, 5, 4, 4, 5, 1, 4, 4, 4, 5, 5, 5, 3, 4, 4, 5, 5, 5, 5, 4, 4, 5, 5, 5, 5, 3, 4, 3, 5, 5, 5, 3, 5, 4, 4, 4, 5, 5, 4, 5, 4, 5, 5, 5, 5, 5, 5, 5, 5, 4, 5, 4, 5, 5, 3, 1, 2, 5, 4, 5, 5, 1, 4, 3, 3, 3, 5, 3, 5, 4, 5, 4, 4, 5, 5, 4, 5, 5, 5, 5, 4, 4, 4, 5, 5, 5, 5, 5, 5, 4, 5, 5, 4, 4, 5, 5, 5, 5, 4, 4, 4, 5, 4, 4, 4, 3, 4, 4, 4, 5, 5, 5, 5, 5, 5, 5, 5, 5, 5, 5, 5, 3, 4, 5, 4, 1, 5, 4, 3, 3, 5, 5, 5, 4, 5, 5, 5, 4, 4, 5, 5, 4, 2, 4, 5, 5, 5, 5, 5, 5, 5, 2, 4, 5, 5, 5, 5, 5, 5, 4, 5, 4, 4, 4, 5, 5, 5, 4, 5, 5, 5, 4, 5, 5, 5, 5, 5, 5, 5, 5, 5, 5, 1, 1, 1, 4, 5, 5, 5, 5, 5, 5, 5, 5, 5, 4, 4, 5, 5, 5, 4, 5, 5, 5, 5, 4, 5, 4, 4, 5, 5, 5, 5, 4, 4, 4, 5, 5, 4, 5, 5, 4, 4, 4, 5, 4, 4, 4, 5, 5, 5, 5, 5, 5, 5, 4, 5, 5, 5, 5, 5, 5, 5, 5, 5, 4, 5, 3, 5, 5, 5, 4, 4, 4, 1, 1, 5, 5, 3, 5, 5, 3, 5, 5, 5, 5, 5, 5, 5, 3, 3, 3, 4, 5, 5, 5, 4, 5, 5, 4, 4, 5, 4, 5, 5, 4, 4, 5, 5, 5, 5, 4, 4, 5, 5, 5, 5, 5, 5, 5, 5, 5, 5, 5, 5, 5, 5, 5, 5, 5, 4, 5, 1, 5, 5, 5, 5, 4, 4, 5, 4, 5, 2, 2, 5, 4, 4, 4, 4, 5, 5, 5, 5, 5, 5, 4, 4, 4, 3, 4, 3, 3, 4, 5, 5, 4, 5, 5, 5, 5, 5, 5, 5, 5, 5, 3, 4, 4, 5, 3, 5, 5, 4, 5, 5, 4, 1, 5, 3, 5, 5, 5, 4, 4, 5, 4, 5, 5, 3, 5, 5, 5, 2, 4, 3, 4, 5, 4, 3, 5, 5, 4, 5, 5, 3, 3, 5, 3, 5, 5, 3, 5, 5, 5, 4, 4, 4, 5, 5, 5, 5, 3, 5, 5, 5, 5, 4, 5, 5, 5, 5, 5, 5, 5, 5, 5, 5, 5, 3, 3, 3, 4, 5, 4, 5, 5, 4, 5, 5, 5, 5, 2, 5, 2, 4, 4, 4, 2, 4, 4, 5, 5, 5, 3, 4, 5, 5, 4, 5, 4, 3, 5, 4, 5, 4, 5, 5, 5, 5, 5, 5, 5, 5, 5, 5, 3, 3, 5, 5, 5, 5, 5, 5, 3, 2, 5, 5, 5, 5, 5, 5, 5, 5, 5, 4, 5, 5, 5, 5, 4, 4, 5, 5, 5, 5, 5, 4, 4, 4, 5, 5, 5, 5, 5, 4, 4, 5, 5, 5, 5, 4, 5, 5, 5, 4, 4, 4, 5, 4, 5, 5, 4, 3, 5, 5, 5, 5, 4, 5, 5, 4, 5, 5, 5, 5, 5, 5, 5, 5, 4, 5, 4, 4, 5, 5, 4, 5, 5, 5, 5, 5, 4, 5, 5, 4, 5, 5, 5, 4, 5, 5, 5, 5, 5, 5, 5, 5, 5, 5, 4, 4, 5, 5, 4, 4, 5, 5, 5, 4, 5, 4, 5, 5, 4, 5, 3, 3, 3, 5, 5, 4, 5, 5, 5, 5, 5, 4, 4, 5, 5, 5, 4, 5, 5, 5, 5, 3, 5, 5, 5, 4, 5, 2, 3, 3, 4, 4, 4, 1, 5, 5, 4, 4, 5, 4, 4, 3, 4, 5, 5, 5, 4, 5, 5, 5, 5, 5, 5, 5, 5, 5, 5, 1, 1, 5, 4, 5, 3, 4, 5, 5, 5, 5, 4, 2, 5, 5, 5, 5, 5, 5, 4, 5, 5, 4, 5, 5, 4, 5, 5, 5, 5, 5, 5, 4, 3, 5, 5, 4, 5, 5, 5, 5, 4, 5, 4, 5, 5, 4, 5, 5, 5, 5, 5, 5, 4, 5, 5, 5, 5, 5, 4, 5, 4, 3, 5, 5, 5, 5, 5, 5, 5, 5, 5, 5, 5, 4, 5, 5, 5, 5, 5, 5, 4, 5, 4, 3, 4, 4, 4, 4, 5, 5, 5, 4, 5, 5, 5, 5, 5, 4, 4, 4, 5, 4, 4, 5, 5, 5, 1, 1, 1, 5, 5, 5, 3, 5, 5, 3, 4, 5, 5, 5, 4, 4, 5, 1, 5, 4, 4, 4, 4, 4, 4, 5, 5, 4, 4, 4, 4, 4, 5, 5, 5, 4, 5, 5, 5, 5, 3, 3, 5, 5, 4, 4, 5, 5, 5, 5, 5, 5, 3, 5, 5, 5, 2, 4, 4, 2, 1, 4, 5, 5, 1, 5, 5, 5, 5, 4, 4, 4, 5, 4, 5, 5, 5, 4, 5, 5, 5, 5, 5, 5, 1, 5, 4, 5, 5, 5, 4, 4, 5, 5, 5, 5, 4, 5, 2, 5, 5, 5, 5, 5, 4, 5, 4, 4, 2, 2, 5, 4, 4, 4, 5, 5, 5, 5, 5, 5, 5, 5, 5, 5, 4, 5, 4, 5, 5, 4, 4, 5, 4, 4, 5, 5, 5, 5, 5, 5, 3, 5, 5, 4, 4, 5, 3, 5, 5, 5, 5, 5, 5, 4, 4, 5, 5, 3, 5, 5, 4, 4, 3, 2, 4, 5, 5, 4, 4, 4, 5, 2, 2, 5, 5, 5, 5, 5, 5, 5, 4, 4, 3, 5, 5, 5, 5, 4, 4, 5, 5, 5, 5, 3, 5, 5, 4, 5, 5, 5, 3, 5, 3, 5, 5, 5, 5, 5, 5, 5, 5, 5, 5, 5, 5, 4, 5, 5, 5, 2, 5, 5, 5, 4, 5, 5, 5, 5, 5, 5, 4, 5, 1, 5, 4, 5, 5, 4, 4, 2, 5, 5, 5, 5, 5, 5, 5, 5, 5, 5, 5, 5, 5, 5, 5, 5, 4, 4, 5, 5, 5, 5, 5, 5, 5, 5, 5, 5, 5, 5, 5, 5, 5, 5, 5, 5, 5, 5, 3, 4, 5, 5, 5, 5, 4, 4, 5, 4, 5, 4, 5, 5, 5, 5, 3, 4, 4, 4, 5, 4, 4, 5, 5, 5, 5, 5, 2, 2, 5, 5, 5, 5, 1, 5, 4, 5, 5, 5, 3, 5, 5, 3, 4, 4, 3, 3, 4, 3, 5, 5, 5, 5, 5, 4, 4, 4, 5, 4, 4, 4, 5, 5, 5, 4, 3, 5, 5, 5, 5, 5, 5, 5, 5, 5, 5, 5, 5, 5, 3, 5, 5, 5, 5, 4, 4, 3, 5, 4, 4, 5, 5, 5, 5, 5, 4, 5, 4, 5, 5, 4, 4, 4, 5, 5, 1, 4, 5, 5, 5, 5, 5, 5, 2, 5, 4, 5, 1, 5, 4, 4, 5, 5, 4, 4, 1, 5, 5, 1, 5, 5, 5, 5, 5, 4, 4, 3, 3, 3, 5, 5, 5, 5, 5, 5, 5, 4, 4, 5, 5, 5, 4, 4, 5, 4, 4, 5, 3, 4, 4, 4, 5, 5, 5, 2, 5, 5, 3, 1, 5, 4, 3, 3, 5, 5, 5, 3, 5, 5, 4, 4, 3, 4, 5, 5, 5, 5, 5, 5, 5, 5, 1, 5, 5, 5, 5, 4, 5, 5, 5, 5, 5, 5, 5, 3, 5, 4, 3, 4, 5, 4, 4, 4, 5, 5, 5, 4, 4, 5, 4, 5, 4, 3, 5, 4, 3, 1, 5, 5, 5, 5, 5, 3, 3, 3, 3, 2, 2, 2, 5, 5, 5, 4, 5, 5, 5, 5, 4, 4, 4, 5, 5, 5, 4, 5, 4, 4, 4, 5, 4, 5, 4, 4, 4, 5, 5, 4, 4, 5, 5, 5, 5, 4, 5, 4, 4, 4, 4, 2, 5, 5, 5, 5, 3, 5, 4, 5, 3, 5, 5, 5, 5, 5, 5, 4, 4, 5, 3, 5, 5, 5, 3, 5, 4, 5, 5, 5, 4, 3, 5, 5, 4, 5, 5, 5, 5, 5, 5, 5, 5, 4, 5, 5, 5, 4, 5, 5, 5, 5, 3, 4, 4, 4, 5, 4, 4, 5, 4, 5, 5, 3, 5, 5, 4, 4, 5, 5, 5, 3, 3, 3, 3, 5, 2, 5, 4, 5, 5, 5, 5, 5, 5, 5, 5, 5, 3, 5, 4, 4, 4, 5, 5, 4, 4, 1, 5, 5, 5, 5, 5, 3, 5, 5, 5, 4, 4, 5, 5, 5, 5, 5, 5, 5, 5, 5, 3, 5, 4, 5, 5, 5, 2, 4, 5, 5, 5, 3, 5, 5, 5, 4, 5, 3, 5, 5, 5, 4, 4, 5, 4, 4, 4, 5, 5, 4, 4, 4, 4, 5, 1, 1, 4, 3, 3, 4, 5, 4, 5, 5, 1, 1, 5, 5, 5, 4, 5, 5, 5, 3, 4, 3, 5, 5, 5, 4, 5, 5, 5, 4, 4, 5, 2, 5, 4, 5, 4, 5, 4, 5, 5, 3, 4, 5, 4, 5, 4, 4, 4, 4, 4, 4, 5, 5, 5, 5, 3, 3, 5, 5, 5, 5, 5, 3, 4, 4, 4, 5, 3, 5, 5, 5, 5, 2, 3, 4, 5, 5, 5, 5, 5, 5, 5, 4, 4, 3, 4, 4, 4, 4, 5, 5, 4, 5, 5, 4, 5, 5, 5, 5, 5, 5, 2, 3, 3, 5, 5, 5, 5, 5, 4, 4, 4, 4, 5, 5, 5, 5, 4, 5, 5, 5, 5, 5, 5, 5, 5, 4, 1, 1, 4, 4, 2, 5, 5, 5, 2, 5, 5, 5, 5, 5, 5, 5, 5, 5, 5, 4, 5, 5, 4, 5, 5, 5, 5, 1, 5, 5, 5, 5, 3, 5, 5, 5, 4, 5, 5, 3, 5, 3, 5, 3, 4, 5, 4, 3, 4, 4, 4, 4, 1, 5, 5, 4, 4, 4, 5, 5, 4, 5, 5, 5, 5, 5, 5, 5, 4, 4, 4, 5, 5, 5, 5, 4, 4, 1, 5, 5, 4, 5, 4, 4, 5, 4, 3, 5, 4, 5, 4, 5, 5, 5, 5, 1, 1, 4, 5, 5, 5, 5, 5, 5, 5, 5, 5, 5, 5, 4, 5, 5, 4, 5, 5, 5, 5, 5, 5, 4, 4, 5, 2, 2, 5, 4, 5, 5, 5, 5, 4, 5, 4, 4, 5, 5, 5, 5, 5, 5, 3, 3, 3, 4, 4, 4, 4, 5, 5, 5, 5, 4, 5, 5, 5, 5, 5, 4, 4, 5, 5, 5, 4, 4, 4, 4, 2, 1, 5, 5, 5, 4, 3, 5, 5, 5, 5, 4, 4, 4, 4, 5, 4, 5, 5, 5, 4, 4, 4, 4, 4, 5, 5, 5, 5, 5, 4, 5, 5, 5, 4, 5, 4, 4, 4, 4, 5, 5, 5, 5, 5, 5, 4, 4, 4, 5, 4, 5, 5, 4, 5, 2, 3, 5, 5, 5, 4, 3, 5, 5, 2, 5, 4, 4, 5, 4, 4, 5, 5, 5, 5, 4, 4, 5, 5, 5, 5, 5, 4, 4, 3, 5, 5, 4, 5, 4, 5, 3, 3, 3, 3, 4, 5, 4, 5, 4, 4, 4, 5, 5, 4, 5, 5, 5, 4, 4, 4, 4, 2, 4, 4, 5, 5, 4, 4, 5, 5, 5, 4, 5, 5, 5, 5, 5, 5, 5, 5, 5, 5, 5, 5, 4, 4, 5, 5, 5, 5, 5, 5, 5, 5, 4, 4, 5, 5, 5, 5, 5, 5, 5, 4, 4, 4, 3, 5, 5, 5, 5, 5, 5, 5, 5, 1, 5, 5, 4, 5, 5, 5, 3, 4, 4, 5, 4, 4, 5, 3, 3, 4, 5, 3, 3, 5, 5, 5, 4, 5, 5, 4, 4, 4, 5, 5, 5, 4, 5, 5, 5, 5, 5, 5, 5, 4, 5, 4, 4, 5, 5, 5, 5, 5, 5, 5, 5, 5, 5, 5, 5, 5, 5, 5, 2, 5, 4, 5, 5, 5, 5, 5, 5, 4, 5, 5, 5, 4, 3, 5, 5, 3, 5, 5, 5, 3, 3, 4, 5, 4, 4, 4, 5, 4, 5, 5, 5, 5, 5, 5, 5, 5, 5, 3, 3, 5, 5, 4, 3, 3, 3, 5, 5, 5, 5, 5, 4, 5, 5, 4, 5, 5, 5, 1, 5, 5, 4, 5, 5, 5, 5, 5, 5, 3, 5, 5, 5, 5, 5, 5, 4, 5, 4, 5, 5, 5, 5, 4, 4, 4, 4, 4, 3, 3, 4, 4, 5, 5, 5, 5, 5, 4, 5, 5, 5, 3, 3, 3, 3, 1, 1, 1, 4, 5, 2, 5, 5, 3, 5, 5, 4, 4, 5, 4, 4, 5, 5, 4, 4, 3, 5, 5, 5, 4, 4, 4, 4, 5, 5, 5, 4, 4, 5, 5, 3, 3, 5, 5, 5, 5, 5, 5, 5, 5, 5, 5, 3, 5, 5, 3, 5, 5, 4, 5, 5, 4, 5, 3, 4, 4, 4, 5, 5, 5, 4, 4, 5, 4, 5, 5, 5, 4, 5, 5, 5, 4, 4, 4, 4, 4, 4, 4, 4, 1, 4, 5, 5, 3, 5, 4, 2, 2, 5, 5, 5, 5, 5, 4, 5, 4, 4, 5, 3, 5, 4, 4, 4, 4, 4, 4, 5, 5, 4, 5, 4, 4, 5, 5, 5, 2, 5, 5, 5, 5, 4, 4, 4, 4, 4, 4, 4, 4, 5, 5, 5, 5, 5, 5, 5, 5, 5, 5, 4, 5, 5, 5, 5, 4, 5, 3, 5, 5, 5, 4, 5, 3, 3, 5, 5, 4, 4, 4, 5, 2, 5, 5, 5, 5, 5, 5, 5, 5, 5, 5, 5, 4, 5, 5, 5, 3, 4, 5, 5, 5, 5, 5, 5, 4, 5, 5, 5, 4, 4, 5, 4, 2, 3, 5, 5, 5, 4, 4, 4, 5, 5, 5, 5, 2, 5, 5, 5, 5, 4, 3, 3, 3, 3, 3, 5, 5, 5, 5, 5, 5, 5, 3, 3, 4, 4, 5, 4, 4, 3, 4, 5, 5, 5, 4, 5, 3, 5, 5, 3, 4, 5, 5, 5, 5, 5, 5, 3, 3, 5, 5, 5, 4, 5, 5, 4, 1, 5, 4, 5, 5, 5, 5, 5, 5, 5, 5, 5, 5, 5, 4, 5, 5, 4, 3, 4, 4, 4, 4, 3, 4, 4, 4, 4, 5, 4, 5, 1, 5, 4, 4, 5, 5, 4, 4, 4, 5, 4, 4, 5, 5, 4, 5, 5, 4, 5, 5, 5, 5, 5, 5, 3, 5, 4, 4, 5, 2, 3, 3, 4, 5, 4, 4, 2, 2, 3, 1, 5, 5, 5, 5, 4, 4, 5, 5, 5, 5, 5, 4, 4, 2, 5, 5, 5, 3, 4, 4, 4, 5, 5, 4, 3, 5, 4, 5, 4, 4, 4, 5, 5, 3, 5, 5, 5, 5, 5, 2, 5, 5, 5, 5, 5, 3, 4, 5, 5, 4, 5, 4, 4, 5, 4, 5, 5, 5, 5, 4, 4, 5, 5, 4, 4, 1, 5, 4, 5, 5, 5, 2, 5, 5, 5, 3, 5, 5, 1, 5, 5, 5, 5, 5, 4, 5, 5, 5, 5, 5, 4, 5, 5, 5, 4, 5, 5, 5, 5, 5, 5, 5, 4, 4, 5, 4, 5, 5, 5, 4, 5, 4, 4, 5, 5, 5, 5, 5, 5, 3, 5, 5, 5, 3, 4, 5, 5, 5, 5, 5, 4, 4, 5, 5, 3, 4, 4, 5, 5, 5, 5, 5, 5, 5, 5, 3, 4, 4, 5, 3, 5, 4, 4, 2, 5, 5, 5, 5, 5, 4, 5, 5, 3, 3, 5, 5, 5, 5, 4, 5, 5, 5, 5, 4, 5, 5, 5, 5, 5, 5, 5, 5, 4, 4, 5, 1, 1, 5, 5, 5, 3, 5, 5, 5, 5, 4, 4, 5, 5, 5, 5, 3, 5, 4, 4, 5, 4, 4, 5, 5, 3, 5, 5, 5, 4, 5, 5, 5, 4, 4, 4, 5, 4, 5, 4, 5, 5, 5, 5, 5, 3, 5, 4, 3, 3, 5, 4, 4, 5, 5, 5, 4, 5, 4, 4, 5, 5, 5, 5, 5, 4, 4, 5, 5, 5, 5, 5, 3, 3, 3, 4, 5, 5, 5, 4, 3, 5, 5, 5, 4, 4, 4, 4, 4, 5, 5, 5, 2, 5, 5, 4, 4, 3, 5, 4, 4, 4, 5, 3, 5, 3, 5, 5, 5, 5, 5, 5, 5, 4, 4, 5, 3, 5, 4, 4, 5, 5, 4, 5, 4, 5, 4, 4, 1, 1, 5, 5, 5, 5, 5, 5, 5, 4, 5, 5, 5, 4, 5, 5, 4, 5, 1, 4, 5, 5, 3, 5, 5, 5, 5, 5, 4, 5, 5, 5, 4, 4, 5, 5, 4, 5, 5, 5, 5, 5, 1, 1, 5, 5, 4, 5, 3, 5, 5, 3, 5, 5, 5, 5, 5, 4, 4, 4, 5, 5, 5, 5, 5, 5, 5, 5, 4, 4, 5, 4, 5, 3, 5, 5, 5, 5, 3, 5, 4, 3, 5, 5, 5, 5, 5, 5, 5, 5, 4, 5, 5, 3, 5, 5, 5, 5, 1, 5, 5, 1, 5, 5, 5, 5, 5, 5, 4, 4, 5, 5, 4, 4, 4, 5, 5, 5, 4, 2, 2, 2, 2, 5, 4, 4, 5, 5, 5, 5, 5, 3, 5, 5, 4, 4, 4, 4, 4, 5, 5, 5, 4, 4, 4, 3, 2, 2, 5, 5, 4, 5, 4, 5, 4, 5, 5, 5, 4, 5, 5, 5, 5, 4, 3, 4, 5, 4, 1, 4, 5, 5, 4, 5, 5, 5, 5, 5, 5, 4, 5, 5, 5, 5, 5, 5, 5, 3, 5, 5, 5, 5, 4, 5, 5, 5, 5, 3, 3, 3, 3, 4, 5, 5, 5, 3, 5, 3, 5, 5, 5, 1, 5, 5, 5, 4, 4, 5, 5, 5, 1, 1, 2, 5, 5, 2, 5, 5, 5, 1, 1, 5, 5, 4, 4, 5, 5, 4, 4, 5, 5, 5, 5, 5, 5, 5, 5, 5, 3, 5, 5, 4, 4, 3, 3, 4, 5, 5, 5, 5, 5, 5, 3, 5, 5, 5, 2, 2, 5, 5, 4, 4, 3, 4, 4, 5, 3, 5, 5, 4, 3, 4, 5, 5, 5, 5, 5, 5, 5, 3, 5, 5, 5, 4, 4, 3, 4, 5, 1, 1, 3, 5, 5, 5, 5, 5, 4, 5, 5, 5, 5, 5, 5, 5, 2, 2, 5, 5, 5, 5, 5, 5, 4, 5, 5, 2, 5, 4, 4, 5, 5, 5, 4, 4, 1, 3, 4, 4, 5, 5, 5, 5, 5, 4, 5, 5, 5, 5, 2, 2, 3, 4, 5, 2, 2, 5, 5, 5, 5, 4, 5, 5, 2, 4, 4, 4, 4, 4, 5, 5, 5, 5, 5, 5, 1, 3, 3, 3, 5, 4, 4, 4, 4, 5, 5, 5, 4, 4, 4, 4, 5, 5, 5, 5, 5, 5, 5, 5, 5, 5, 5, 5, 5, 4, 4, 4, 1, 3, 5, 5, 5, 5, 4, 5, 5, 3, 3, 5, 5, 3, 5, 5, 5, 5, 5, 5, 4, 2, 5, 5, 5, 5, 2, 5, 5, 5, 5, 5, 5, 5, 5, 5, 5, 5, 5, 5, 5, 5, 4, 5, 5, 4, 5, 5, 5, 4, 4, 4, 4, 1, 1, 5, 5, 5, 5, 5, 5, 5, 5, 4, 5, 5, 5, 5, 5, 5, 5, 3, 5, 5, 5, 5, 5, 5, 4, 5, 1, 4, 5, 5, 5, 3, 5, 5, 4, 3, 3, 4, 3, 5, 5, 5, 4, 4, 5, 4, 5, 4, 5, 4, 5, 4, 4, 3, 5, 5, 4, 4, 4, 5, 5, 3, 5, 5, 5, 3, 3, 5, 4, 4, 4, 4, 5, 5, 3, 3, 5, 5, 5, 5, 5, 5, 5, 5, 3, 3, 5, 5, 5, 5, 5, 4, 5, 4, 4, 5, 5, 4, 5, 2, 5, 5, 5, 4, 3, 3, 3, 4, 5, 5, 5, 5, 5, 5, 5, 5, 5, 4, 4, 5, 4, 5, 4, 5, 5, 4, 4, 5, 5, 5, 4, 5, 5, 5, 5, 4, 5, 5, 5, 5, 5, 2, 1, 4, 4, 4, 5, 4, 5, 5, 5, 5, 5, 5, 5, 5, 5, 5, 5, 4, 5, 5, 5, 4, 5, 4, 5, 5, 3, 5, 3, 3, 5, 5, 5, 5, 5, 5, 3, 5, 4, 5, 5, 4, 4, 4, 5, 5, 5, 3, 5, 5, 3, 5, 5, 4, 4, 5, 4, 4, 5, 4, 4, 4, 4, 1, 4, 4, 5, 5, 5, 4, 4, 4, 4, 5, 5, 5, 5, 5, 5, 3, 5, 5, 4, 5, 5, 5, 5, 5, 5, 5, 3, 3, 5, 5, 5, 5, 4, 5, 5, 5, 5, 4, 4, 5, 5, 5, 2, 2, 3, 5, 4, 5, 4, 5, 5, 5, 5, 5, 5, 5, 5, 1, 5, 5, 4, 5, 4, 5, 5, 5, 5, 4, 4, 4, 4, 5, 5, 5, 5, 5, 5, 5, 5, 1, 5, 5, 5, 5, 5, 3, 5, 4, 5, 3, 4, 4, 4, 5, 5, 3, 5, 5, 5, 5, 5, 5, 5, 4, 5, 4, 5, 5, 5, 5, 5, 5, 5, 5, 5, 5, 4, 4, 4, 2, 5, 5, 5, 5, 5, 4, 5, 5, 4, 5, 4, 4, 4, 4, 5, 4, 5, 4, 4, 4, 5, 4, 5, 2, 5, 5, 4, 5, 5, 5, 4, 4, 5, 4, 4, 4, 5, 4, 5, 5, 5, 5, 5, 4, 4, 4, 5, 5, 5, 5, 5, 5, 5, 5, 3, 4, 5, 5, 4, 5, 5, 3, 4, 4, 4, 5, 5, 4, 4, 5, 5, 4, 4, 4, 4, 4, 4, 5, 5, 5, 3, 5, 5, 5, 5, 5, 4, 4, 5, 5, 5, 5, 5, 5, 5, 5, 3, 5, 5, 5, 5, 5, 5, 5, 5, 5, 5, 5, 5, 5, 5, 5, 5, 5, 5, 5, 4, 4, 4, 5, 4, 5, 4, 4, 5, 5, 5, 4, 5, 4, 5, 5, 3, 5, 5, 5, 5, 5, 5, 5, 5, 4, 5, 5, 5, 4, 4, 4, 5, 5, 5, 1, 3, 3, 5, 5, 5, 4, 4, 5, 5, 5, 5, 5, 5, 5, 5, 2, 5, 4, 4, 5, 5, 1, 5, 3, 5, 5, 5, 5, 5, 5, 5, 5, 5, 5, 2, 5, 5, 4, 4, 4, 5, 5, 5, 4, 5, 5, 5, 4, 5, 4, 5, 5, 5, 5, 5, 5, 4, 5, 5, 3, 5, 5, 5, 4, 4, 5, 5, 5, 5, 4, 4, 5, 5, 5, 5, 2, 5, 4, 4, 3, 5, 5, 5, 5, 5, 5, 5, 5, 5, 5, 5, 5, 5, 5, 5, 4, 5, 5, 5, 5, 5, 5, 5, 5, 5, 3, 5, 4, 5, 5, 5, 5, 5, 4, 4, 5, 5, 4, 5, 5, 5, 5, 5, 1, 4, 5, 5, 5, 5, 3, 5, 5, 4, 4, 4, 5, 4, 3, 5, 4, 3, 4, 5, 5, 5, 3, 5, 5, 4, 5, 4, 3, 5, 5, 5, 1, 4, 5, 4, 3, 5, 4, 5, 4, 5, 5, 5, 5, 5, 5, 5, 5, 4, 4, 2, 3, 4, 5, 5, 5, 5, 5, 5, 4, 5, 5, 3, 4, 4, 5, 5, 3, 4, 4, 5, 5, 5, 5, 5, 5, 5, 4, 5, 5, 5, 4, 4, 4, 3, 5, 4, 5, 5, 3, 5, 5, 5, 5, 5, 5, 3, 5, 5, 4, 4, 5, 4, 4, 4, 5, 4, 4, 5, 4, 4, 3, 5, 5, 5, 5, 5, 5, 5, 5, 4, 4, 5, 5, 4, 4, 4, 5, 5, 5, 5, 5, 4, 4, 5, 4, 4, 5, 4, 5, 2, 2, 5, 5, 5, 5, 4, 5, 5, 5, 4, 2, 5, 5, 5, 5, 4, 5, 5, 5, 5, 5, 5, 4, 5, 4, 4, 5, 5, 5, 5, 5, 4, 4, 4, 4, 4, 5, 5, 5, 4, 5, 5, 5, 5, 5, 5, 5, 4, 4, 3, 4, 1, 5, 5, 5, 4, 5, 5, 5, 2, 5, 5, 5, 5, 5, 5, 4, 4, 4, 5, 5, 5, 5, 5, 5, 5, 3, 4, 5, 5, 4, 5, 4, 4, 4, 4, 5, 5, 5, 5, 5, 5, 5, 5, 4, 5, 5, 5, 5, 5, 4, 5, 3, 3, 5, 5, 5, 3, 3, 5, 4, 4, 4, 4, 4, 4, 5, 4, 1, 5, 5, 5, 5, 5, 5, 4, 5, 5, 5, 4, 5, 5, 5, 5, 5, 4, 5, 5, 5, 5, 5, 3, 3, 3, 5, 5, 5, 5, 5, 5, 5, 5, 4, 5, 5, 5, 3, 3, 4, 5, 5, 5, 4, 5, 5, 4, 4, 2, 4, 5, 5, 5, 5, 3, 5, 5, 5, 5, 5, 5, 4, 5, 5, 5, 5, 5, 5, 4, 5, 5, 5, 4, 5, 4, 5, 5, 5, 5, 4, 4, 5, 5, 4, 3, 5, 5, 5, 5, 5, 5, 5, 5, 5, 5, 5, 5, 5, 5, 3, 5, 5, 5, 5, 4, 4, 5, 3, 3, 3, 5, 5, 4, 5, 5, 5, 4, 5, 5, 5, 5, 1, 5, 5, 5, 3, 5, 5, 5, 4, 4, 5, 4, 4, 4, 5, 4, 4, 4, 4, 5, 5, 5, 5, 5, 5, 4, 3, 3, 5, 5, 5, 5, 5, 5, 5, 5, 5, 5, 1, 5, 5, 5, 5, 5, 4, 4, 4, 4, 4, 5, 5, 5, 5, 5, 3, 5, 4, 4, 4, 4, 5, 5, 4, 4, 4, 4, 4, 4, 3, 3, 4, 5, 3, 5, 5, 3, 5, 4, 4, 5, 5, 5, 4, 4, 4, 5, 5, 5, 4, 5, 3, 5, 5, 4, 1, 1, 5, 5, 5, 5, 5, 3, 4, 4, 5, 5, 4, 5, 5, 5, 5, 5, 5, 4, 4, 1, 4, 4, 5, 3, 5, 5, 5, 5, 5, 5, 5, 5, 5, 5, 4, 5, 4, 4, 3, 3, 4, 5, 4, 5, 5, 5, 4, 5, 5, 5, 5, 5, 5, 5, 5, 5, 3, 3, 5, 5, 5, 4, 5, 5, 2, 5, 4, 5, 5, 5, 5, 5, 5, 4, 2, 5, 5, 5, 5, 5, 5, 5, 4, 3, 5, 1, 5, 5, 3, 5, 3, 3, 4, 5, 4, 4, 5, 5, 5, 4, 3, 3, 4, 5, 5, 5, 5, 5, 4, 4, 5, 5, 5, 5, 5, 5, 5, 4, 5, 5, 4, 3, 4, 4, 4, 4, 4, 3, 5, 5, 1, 5, 5, 4, 5, 4, 4, 4, 5, 3, 5, 5, 5, 3, 5, 5, 5, 5, 4, 4, 5, 5, 1, 5, 5, 1, 5, 4, 4, 5, 5, 5, 5, 3, 3, 5, 1, 4, 5, 4, 5, 5, 5, 5, 5, 3, 5, 5, 3, 3, 5, 4, 5, 5, 5, 5, 5, 3, 4, 5, 5, 5, 5, 5, 5, 5, 5, 4, 5, 5, 5, 3, 3, 3, 3, 4, 4, 5, 4, 5, 2, 5, 5, 5, 5, 4, 5, 3, 3, 3, 5, 5, 5, 5, 5, 4, 5, 5, 5, 5, 5, 4, 5, 5, 2, 3, 5, 4, 4, 5, 5, 5, 4, 5, 4, 5, 5, 4, 5, 5, 5, 3, 4, 4, 4, 4, 4, 5, 4, 5, 5, 5, 5, 5, 4, 5, 4, 5, 5, 1, 5, 4, 5, 5, 4, 5, 2, 4, 5, 4, 5, 3, 5, 5, 5, 4, 4, 5, 5, 4, 5, 5, 5, 2, 2, 5, 4, 4, 5, 5, 5, 5, 5, 4, 5, 1, 5, 5, 5, 1, 5, 5, 5, 2, 1, 5, 5, 5, 4, 5, 5, 5, 5, 2, 5, 4, 4, 5, 5, 5, 5, 5, 5, 5, 5, 5, 5, 3, 3, 5, 5, 5, 5, 5, 4, 4, 5, 5, 2, 4, 4, 5, 5, 5, 5, 4, 5, 5, 5, 5, 4, 4, 5, 5, 5, 1, 5, 5, 4, 5, 3, 5, 4, 4, 5, 4, 4, 5, 5, 4, 5, 5, 3, 4, 5, 4, 5, 5, 5, 4, 5, 5, 5, 4, 4, 3, 5, 4, 5, 5, 5, 4, 4, 5, 5, 5, 4, 5, 5, 5, 5, 4, 4, 4, 2, 4, 4, 5, 5, 4, 4, 5, 5, 5, 4, 5, 5, 5, 5, 4, 5, 5, 5, 5, 3, 5, 5, 5, 5, 4, 5, 4, 5, 5, 5, 5, 5, 5, 5, 3, 3, 4, 5, 3, 5, 4, 5, 5, 5, 5, 4, 5, 5, 5, 5, 5, 5, 5, 4, 5, 5, 4, 5, 3, 5, 4, 5, 3, 3, 5, 4, 5, 5, 5, 4, 4, 3, 4, 5, 2, 4, 4, 4, 4, 4, 4, 5, 3, 5, 5, 5, 5, 5, 4, 4, 5, 3, 5, 5, 5, 5, 5, 5, 5, 4, 5, 5, 5, 5, 4, 1, 5, 5, 5, 5, 5, 4, 4, 4, 1, 4, 4, 5, 5, 4, 4, 4, 4, 4, 5, 5, 5, 3, 3, 4, 5, 4, 5, 5, 5, 3, 4, 4, 4, 4, 4, 4, 4, 4, 4, 5, 4, 5, 5, 5, 5, 5, 5, 4, 5, 3, 3, 3, 4, 4, 5, 5, 4, 4, 5, 5, 5, 4, 5, 5, 5, 4, 4, 4, 5, 5, 4, 4, 5, 5, 4, 4, 4, 5, 3, 5, 4, 5, 5, 5, 1, 1, 1, 4, 5, 3, 3, 5, 4, 5, 5, 5, 5, 4, 5, 5, 5, 4, 4, 5, 4, 5, 5, 5, 5, 5, 5, 5, 4, 5, 5, 5, 5, 5, 5, 5, 4, 5, 5, 5, 5, 5, 5, 5, 4, 3, 4, 4, 4, 4, 4, 5, 5, 5, 5, 5, 5, 5, 5, 4, 5, 3, 3, 5, 5, 5, 4, 5, 5, 4, 5, 5, 5, 4, 5, 5, 5, 4, 5, 5, 3, 5, 4, 5, 5, 5, 3, 4, 4, 5, 3, 4, 5, 5, 5, 5, 5, 5, 5, 5, 3, 5, 5, 5, 5, 5, 5, 5, 3, 3, 5, 5, 5, 5, 5, 5, 5, 5, 4, 5, 5, 5, 5, 5, 3, 3, 3, 3, 5, 2, 2, 5, 5, 5, 5, 3, 5, 5, 4, 4, 4, 5, 4, 5, 4, 5, 5, 5, 5, 5, 5, 4, 5, 5, 4, 4, 4, 5, 4, 3, 4, 5, 5, 5, 4, 4, 5, 4, 3, 5, 4, 5, 4, 4, 5, 5, 5, 4, 3, 4, 5, 5, 3, 4, 5, 2, 4, 4, 5, 1, 5, 5, 5, 5, 5, 5, 5, 5, 5, 5, 5, 5, 5, 4, 4, 5, 5, 3, 5, 5, 5, 5, 5, 5, 5, 1, 5, 3, 3, 5, 5, 5, 5, 2, 4, 4, 5, 5, 5, 5, 5, 4, 5, 1, 4, 4, 4, 4, 5, 5, 3, 3, 3, 4, 5, 4, 4, 4, 4, 4, 4, 5, 5, 5, 5, 3, 5, 5, 3, 4, 5, 5, 5, 5, 1, 5, 5, 5, 4, 5, 5, 3, 4, 5, 5, 5, 4, 5, 5, 5, 5, 5, 3, 2, 4, 5, 5, 4, 4, 4, 3, 3, 5, 5, 5, 5, 5, 4, 5, 5, 4, 5, 5, 4, 5, 5, 5, 5, 4, 4, 4, 5, 5, 5, 4, 5, 5, 5, 4, 5, 5, 5, 5, 5, 5, 5, 4, 5, 5, 5, 5, 5, 3, 4, 5, 4, 4, 5, 5, 5, 5, 5, 4, 4, 5, 5, 4, 5, 5, 5, 5, 5, 4, 4, 2, 5, 5, 4, 5, 4, 4, 4, 5, 4, 4, 5, 5, 3, 1, 4, 5, 4, 4, 4, 5, 5, 5, 5, 4, 4, 5, 4, 3, 5, 4, 5, 4, 4, 5, 5, 5, 4, 4, 4, 4, 4, 5, 3, 4, 2, 4, 5, 5, 5, 5, 5, 5, 5, 5, 4, 5, 5, 5, 5, 5, 5, 5, 4, 4, 5, 5, 5, 5, 5, 5, 2, 4, 4, 5, 5, 5, 5, 3, 5, 4, 4, 3, 5, 5, 1, 1, 4, 4, 5, 3, 4, 5, 5, 5, 5, 4, 4, 4, 5, 2, 4, 4, 4, 1, 1, 5, 5, 5, 5, 5, 3, 3, 4, 4, 2, 2, 2, 2, 1, 1, 5, 4, 4, 4, 4, 4, 5, 5, 4, 5, 5, 4, 4, 5, 5, 5, 3, 5, 4, 4, 5, 4, 4, 4, 5, 5, 4, 4, 4, 5, 4, 5, 4, 5, 4, 4, 5, 5, 5, 5, 5, 2, 5, 5, 5, 5, 4, 5, 5, 4, 5, 4, 4, 4, 5, 5, 5, 5, 5, 5, 4, 5, 5, 3, 3, 4, 5, 1, 5, 5, 3, 5, 5, 3, 5, 4, 3, 5, 5, 5, 4, 4, 5, 4, 3, 5, 5, 4, 5, 5, 4, 4, 4, 4, 4, 4, 5, 5, 4, 3, 3, 3, 5, 5, 5, 5, 4, 4, 5, 5, 5, 5, 5, 5, 4, 4, 4, 4, 5, 3, 5, 4, 4, 5, 4, 4, 5, 5, 5, 5, 5, 3, 5, 5, 5, 5, 5, 5, 4, 4, 4, 5, 5, 4, 4, 4, 4, 3, 5, 5, 4, 5, 5, 5, 5, 5, 4, 5, 5, 5, 5, 5, 4, 4, 5, 5, 4, 3, 2, 4, 2, 2, 5, 5, 4, 4, 4, 5, 5, 4, 5, 4, 4, 5, 5, 5, 5, 5, 5, 4, 5, 5, 5, 3, 5, 5, 5, 4, 5, 5, 3, 5, 5, 2, 2, 5, 5, 5, 5, 4, 5, 2, 2, 5, 5, 5, 5, 5, 4, 4, 4, 5, 4, 5, 4, 2, 4, 4, 5, 5, 4, 4, 5, 4, 4, 4, 4, 4, 5, 5, 5, 5, 4, 4, 4, 3, 5, 3, 4, 5, 5, 5, 5, 4, 5, 4, 4, 3, 5, 4, 4, 4, 5, 5, 5, 5, 1, 5, 5, 4, 4, 4, 3, 3, 4, 4, 4, 5, 5, 5, 5, 4, 4, 5, 5, 5, 5, 5, 5, 5, 5, 5, 5, 4, 4, 3, 4, 3, 5, 3, 5, 5, 5, 5, 5, 5, 5, 5, 5, 5, 5, 5, 5, 4, 5, 5, 5, 5, 5, 4, 5, 5, 5, 5, 5, 3, 5, 5, 5, 5, 2, 5, 3, 5, 4, 4, 4, 3, 3, 2, 5, 5, 5, 5, 4, 4, 3, 5, 5, 5, 5, 4, 4, 5, 5, 4, 5, 5, 4, 3, 5, 5, 4, 4, 4, 4, 5, 3, 3, 5, 1, 3, 5, 5, 5, 4, 5, 5, 5, 5, 5, 5, 2, 5, 5, 5, 5, 4, 4, 4, 4, 5, 2, 1, 1, 5, 5, 5, 5, 5, 5, 4, 4, 5, 5, 5, 5, 5, 5, 5, 5, 2, 3, 5, 4, 4, 3, 5, 4, 5, 5, 5, 5, 5, 5, 3, 5, 5, 5, 5, 3, 4, 4, 4, 4, 5, 5, 5, 5, 5, 5, 5, 5, 5, 5, 3, 5, 5, 5, 4, 5, 5, 4, 5, 5, 4, 4, 4, 5, 5, 5, 5, 5, 5, 5, 4, 5, 4, 5, 4, 5, 4, 5, 5, 5, 5, 5, 5, 1, 1, 4, 5, 5, 3, 3, 5, 5, 5, 5, 5, 5, 5, 3, 3, 5, 5, 5, 5, 5, 5, 4, 4, 4, 5, 5, 5, 4, 5, 5, 5, 5, 5, 5, 3, 5, 4, 5, 4, 5, 5, 5, 3, 5, 5, 5, 5, 5, 4, 4, 5, 5, 5, 5, 4, 5, 5, 5, 5, 2, 5, 1, 1, 1, 4, 5, 4, 5, 2, 2, 4, 5, 2, 2, 2, 4, 3, 5, 5, 5, 5, 4, 4, 4, 4, 4, 5, 5, 4, 3, 5, 5, 5, 5, 5, 5, 5, 5, 5, 5, 5, 3, 5, 5, 4, 5, 5, 5, 4, 4, 4, 5, 5, 5, 5, 5, 4, 4, 4, 4, 4, 5, 1, 2, 3, 3, 5, 5, 4, 5, 4, 4, 3, 5, 5, 4, 3, 3, 3, 4, 5, 4, 4, 4, 5, 5, 4, 4, 4, 5, 5, 5, 5, 5, 5, 4, 4, 4, 4, 4, 4, 5, 5, 4, 5, 1, 5, 5, 4, 4, 4, 5, 4, 3, 3, 5, 5, 5, 5, 5, 4, 5, 3, 5, 5, 5, 5, 5, 5, 5, 4, 4, 4, 3, 5, 4, 4, 4, 4, 4, 4, 4, 5, 5, 5, 5, 5, 5, 5, 5, 5, 5, 5, 5, 5, 5, 5, 5, 4, 5, 5, 5, 5, 4, 5, 4, 4, 5, 5, 5, 5, 4, 5, 5, 5, 5, 5, 5, 5, 4, 5, 5, 4, 5, 5, 5, 4, 4, 3, 5, 5, 3, 3, 2, 5, 5, 5, 4, 5, 3, 5, 5, 4, 5, 5, 5, 5, 4, 4, 5, 3, 3, 5, 2, 2, 4, 3, 5, 5, 5, 3, 3, 3, 5, 5, 4, 5, 5, 5, 5, 3, 5, 5, 4, 4, 4, 5, 4, 4, 4, 4, 4, 4, 5, 4, 5, 4, 1, 5, 4, 4, 5, 3, 3, 3, 5, 2, 4, 4, 5, 5, 5, 4, 5, 5, 5, 5, 5, 4, 5, 2, 4, 4, 3, 5, 5, 3, 5, 5, 5, 5, 4, 4, 5, 5, 5, 3, 5, 5, 4, 5, 5, 5, 5, 5, 5, 5, 4, 4, 1, 1, 1, 1, 5, 4, 3, 5, 5, 4, 5, 2, 2, 5, 5, 1, 1, 5, 5, 4, 5, 5, 3, 3, 5, 3, 5, 4, 4, 4, 5, 3, 4, 5, 5, 5, 4, 5, 4, 5, 4, 4, 5, 4, 5, 5, 5, 5, 5, 5, 5, 5, 4, 5, 5, 5, 5, 5, 5, 5, 4, 3, 5, 5, 5, 5, 5, 5, 3, 5, 5, 5, 4, 4, 5, 2, 2, 5, 3, 5, 4, 5, 3, 4, 5, 5, 1, 4, 5, 5, 4, 4, 5, 5, 5, 5, 4, 4, 5, 5, 5, 5, 5, 5, 5, 4, 4, 4, 5, 5, 5, 5, 4, 4, 5, 4, 4, 5, 4, 4, 4, 4, 4, 3, 5, 5, 5, 3, 5, 3, 5, 5, 5, 5, 5, 5, 4, 4, 4, 4, 4, 4, 5, 5, 4, 4, 5, 5, 5, 4, 5, 4, 4, 5, 5, 2, 5, 5, 4, 4, 5, 5, 4, 5, 4, 4, 4, 5, 5, 4, 4, 4, 5, 5, 4, 5, 5, 5, 2, 5, 5, 5, 3, 5, 5, 5, 5, 5, 4, 4, 5, 4, 3, 3, 5, 5, 3, 5, 5, 2, 4, 5, 5, 5, 5, 4, 4, 5, 5, 5, 5, 4, 3, 4, 5, 5, 4, 5, 5, 5, 5, 5, 5, 4, 4, 4, 5, 5, 5, 4, 5, 3, 5, 5, 5, 4, 4, 4, 5, 5, 5, 4, 4, 4, 5, 3, 5, 5, 3, 3, 1, 1, 5, 5, 2, 4, 2, 3, 4, 4, 4, 5, 5, 5, 5, 5, 5, 5, 5, 5, 4, 5, 5, 5, 5, 5, 5, 4, 5, 4, 4, 5, 5, 5, 5, 5, 5, 5, 5, 4, 5, 4, 4, 5, 5, 4, 3, 5, 5, 5, 5, 5, 5, 5, 1, 1, 5, 5, 4, 4, 4, 5, 5, 5, 5, 5, 5, 5, 5, 5, 4, 4, 5, 5, 1, 5, 5, 5, 5, 2, 4, 4, 5, 5, 5, 5, 5, 5, 5, 5, 4, 5, 5, 4, 5, 2, 5, 5, 5, 5, 5, 5, 5, 5, 3, 4, 5, 5, 5, 5, 5, 5, 4, 4, 4, 4, 4, 5, 3, 4, 5, 5, 5, 4, 5, 5, 5, 5, 5, 4, 5, 5, 5, 5, 5, 5, 5, 5, 4, 4, 4, 5, 1, 4, 5, 5, 5, 5, 3, 3, 5, 4, 4, 5, 5, 4, 4, 4, 5, 5, 5, 4, 4, 5, 5, 5, 5, 5, 5, 4, 5, 4, 5, 5, 4, 4, 4, 4, 4, 4, 5, 5, 5, 5, 4, 4, 5, 5, 5, 5, 5, 5, 5, 5, 5, 5, 5, 3, 3, 5, 5, 5, 5, 5, 5, 5, 5, 5, 5, 5, 5, 4, 5, 5, 5, 4, 5, 5, 5, 4, 4, 3, 4, 4, 4, 4, 5, 4, 4, 5, 5, 5, 5, 5, 5, 5, 4, 4, 3, 4, 5, 4, 3, 5, 5, 4, 5, 4, 4, 5, 4, 4, 4, 3, 5, 4, 5, 3, 5, 4, 3, 3, 5, 5, 5, 3, 4, 4, 4, 4, 3, 5, 5, 5, 5, 5, 5, 5, 1, 5, 5, 5, 4, 5, 5, 5, 3, 3, 3, 5, 5, 5, 5, 5, 5, 5, 5, 4, 5, 5, 5, 5, 5, 5, 5, 5, 5, 3, 3, 5, 5, 5, 4, 4, 5, 5, 5, 5, 5, 5, 5, 5, 5, 4, 4, 4, 5, 5, 4, 4, 5, 5, 4, 1, 4, 5, 5, 5, 5, 1, 5, 5, 5, 4, 4, 5, 5, 3, 5, 5, 5, 5, 2, 5, 5, 3, 3, 5, 4, 5, 5, 3, 1, 4, 5, 5, 5, 5, 5, 5, 5, 5, 5, 1, 5, 4, 4, 5, 5, 4, 5, 5, 4, 5, 4, 5, 5, 5, 4, 3, 5, 5, 5, 3, 5, 1, 3, 5, 5, 4, 4, 5, 5, 5, 5, 4, 4, 5, 5, 5, 5, 4, 5, 5, 5, 5, 2, 5, 5, 5, 4, 5, 5, 5, 5, 1, 5, 5, 3, 5, 5, 5, 3, 5, 5, 5, 5, 5, 5, 5, 5, 3, 5, 5, 5, 5, 5, 5, 4, 5, 5, 3, 3, 2, 5, 5, 5, 5, 5, 4, 4, 4, 5, 5, 5, 5, 5, 5, 4, 5, 2, 3, 3, 4, 5, 5, 4, 4, 5, 5, 5, 5, 5, 4, 4, 4, 4, 4, 4, 5, 5, 5, 5, 4, 4, 5, 5, 5, 5, 5, 3, 5, 5, 5, 5, 5, 5, 3, 3, 5, 5, 5, 5, 5, 5, 4, 4, 5, 5, 3, 3, 5, 5, 5, 5, 4, 4, 5, 5, 4, 4, 5, 5, 5, 1, 1, 4, 4, 4, 5, 5, 4, 5, 5, 4, 5, 5, 5, 5, 4, 4, 4, 5, 4, 3, 3, 3, 3, 4, 4, 5, 4, 5, 5, 5, 5, 5, 5, 5, 5, 3, 4, 4, 5, 5, 5, 4, 3, 4, 4, 5, 5, 4, 5, 5, 5, 5, 3, 3, 4, 5, 4, 4, 5, 5, 1, 5, 5, 5, 5, 5, 3, 4, 2, 2, 5, 5, 4, 4, 4, 5, 5, 5, 5, 5, 5, 5, 2, 5, 5, 1, 5, 4, 5, 5, 4, 5, 2, 4, 4, 5, 5, 4, 4, 1, 5, 5, 4, 5, 4, 4, 3, 5, 4, 5, 5, 5, 5, 5, 5, 5, 5, 5, 5, 5, 5, 5, 5, 3, 5, 5, 5, 5, 5, 5, 5, 5, 5, 4, 5, 5, 5, 3, 3, 3, 3, 5, 5, 5, 5, 4, 3, 3, 3, 3, 4, 5, 5, 5, 5, 5, 5, 3, 4, 5, 4, 3, 3, 5, 5, 5, 5, 5, 5, 4, 4, 5, 3, 5, 5, 5, 4, 5, 4, 4, 5, 5, 5, 4, 4, 5, 3, 4, 5, 3, 5, 5, 5, 5, 5, 3, 5, 5, 5, 5, 5, 5, 5, 5, 3, 3, 5, 5, 5, 5, 5, 4, 2, 5, 5, 4, 4, 5, 5, 2, 3, 5, 5, 5, 5, 5, 5, 5, 5, 5, 5, 5, 5, 5, 5, 5, 5, 5, 4, 5, 3, 5, 5, 5, 4, 4, 5, 5, 5, 5, 4, 5, 4, 3, 5, 5, 5, 4, 4, 4, 5, 3, 3, 5, 2, 2, 2, 5, 5, 5, 5, 5, 4, 3, 4, 5, 1, 4, 4, 5, 5, 4, 5, 5, 5, 5, 5, 5, 4, 5, 5, 4, 4, 5, 5, 5, 5, 1, 4, 5, 5, 5, 5, 4, 5, 3, 4, 5, 4, 5, 5, 5, 5, 4, 5, 5, 4, 3, 5, 5, 5, 4, 3, 3, 5, 4, 2, 5, 3, 5, 3, 5, 5, 1, 4, 5, 5, 5, 5, 4, 5, 5, 4, 5, 4, 4, 5, 5, 5, 5, 5, 5, 4, 4, 5, 5, 5, 5, 5, 5, 5, 4, 4, 4, 4, 4, 2, 2, 4, 5, 4, 3, 3, 5, 5, 5, 5, 5, 4, 5, 5, 4, 5, 3, 3, 5, 5, 5, 5, 4, 3, 5, 5, 4, 5, 4, 4, 4, 5, 5, 5, 5, 5, 4, 2, 5, 5, 5, 5, 5, 4, 4, 5, 4, 5, 5, 5, 4, 5, 4, 5, 5, 5, 5, 5, 5, 5, 5, 3, 3, 5, 5, 4, 4, 5, 3, 5, 5, 4, 4, 4, 4, 4, 4, 4, 5, 4, 4, 5, 5, 5, 5, 5, 5, 4, 5, 4, 4, 5, 5, 5, 5, 5, 5, 5, 4, 5, 5, 5, 5, 4, 5, 5, 5, 5, 5, 5, 5, 5, 5, 4, 4, 5, 5, 5, 5, 5, 5, 4, 5, 3, 5, 5, 5, 5, 5, 5, 5, 5, 5, 5, 5, 5, 5, 4, 3, 5, 5, 5, 5, 3, 5, 5, 5, 5, 5, 5, 5, 3, 3, 3, 5, 5, 5, 4, 5, 5, 4, 4, 4, 5, 5, 5, 3, 5, 5, 4, 4, 4, 3, 4, 4, 5, 5, 5, 5, 5, 5, 4, 5, 5, 5, 5, 5, 4, 5, 4, 4, 5, 3, 5, 5, 4, 4, 3, 5, 4, 3, 5, 5, 2, 5, 5, 5, 5, 4, 5, 5, 5, 5, 5, 5, 5, 5, 5, 5, 5, 4, 4, 5, 5, 4, 5, 5, 5, 5, 5, 5, 5, 5, 5, 5, 5, 3, 3, 5, 5, 5, 5, 5, 5, 4, 5, 4, 4, 2, 5, 5, 4, 5, 4, 4, 5, 5, 5, 4, 4, 1, 4, 5, 5, 4, 4, 4, 4, 5, 5, 4, 4, 5, 5, 4, 4, 5, 4, 5, 4, 4, 5, 5, 4, 5, 4, 4, 5, 5, 5, 5, 5, 1, 5, 5, 5, 4, 4, 5, 5, 5, 2, 4, 5, 4, 4, 4, 5, 5, 5, 5, 4, 4, 5, 5, 5, 4, 5, 4, 4, 5, 5, 4, 4, 5, 4, 5, 5, 5, 4, 5, 5, 5, 5, 5, 5, 5, 4, 4, 3, 5, 5, 3, 5, 5, 5, 5, 2, 5, 3, 5, 5, 5, 5, 4, 4, 4, 5, 5, 5, 2, 2, 2, 4, 5, 5, 5, 5, 4, 2, 5, 5, 5, 5, 5, 4, 4, 5, 5, 3, 5, 4, 4, 5, 4, 4, 4, 5, 5, 5, 5, 5, 5, 5, 3, 5, 4, 4, 3, 4, 4, 4, 4, 4, 5, 1, 5, 5, 5, 5, 4, 5, 4, 5, 3, 5, 4, 5, 4, 4, 5, 5, 4, 5, 4, 5, 2, 5, 5, 2, 5, 5, 5, 4, 4, 4, 5, 5, 5, 5, 5, 3, 3, 4, 3, 5, 5, 4, 4, 5, 5, 5, 5, 5, 5, 3, 5, 5, 3, 3, 3, 5, 5, 4, 4, 5, 5, 4, 4, 3, 3, 5, 4, 4, 5, 4, 4, 4, 5, 5, 5, 5, 4, 4, 5, 5, 5, 5, 5, 5, 5, 5, 4, 4, 5, 4, 5, 5, 5, 4, 4, 5, 5, 5, 5, 5, 5, 5, 4, 4, 5, 4, 5, 5, 4, 5, 5, 5, 5, 5, 5, 5, 5, 5, 4, 2, 2, 5, 5, 5, 5, 5, 5, 3, 4, 5, 5, 4, 5, 4, 5, 5, 5, 5, 5, 5, 5, 4, 5, 4, 5, 4, 5, 5, 5, 5, 5, 4, 4, 4, 5, 4, 5, 3, 5, 5, 5, 4, 5, 5, 5, 4, 5, 5, 5, 3, 5, 3, 4, 5, 4, 4, 4, 5, 3, 5, 5, 5, 3, 5, 5, 5, 5, 5, 4, 4, 4, 4, 5, 5, 5, 5, 4, 5, 4, 4, 5, 4, 4, 5, 5, 5, 5, 5, 5, 1, 1, 5, 5, 5, 5, 5, 5, 1, 5, 5, 4, 5, 5, 5, 4, 3, 4, 3, 5, 5, 5, 5, 5, 5, 5, 4, 5, 5, 4, 5, 5, 5, 5, 5, 5, 5, 2, 2, 5, 5, 5, 5, 5, 4, 4, 5, 5, 5, 5, 5, 4, 4, 5, 5, 5, 5, 5, 5, 5, 5, 5, 1, 5, 1, 4, 4, 4, 4, 4, 5, 5, 5, 5, 5, 5, 5, 4, 5, 5, 5, 5, 5, 5, 4, 4, 3, 2, 5, 5, 5, 5, 5, 3, 4, 4, 5, 5, 3, 3, 4, 4, 5, 5, 5, 3, 5, 4, 5, 5, 5, 5, 5, 2, 5, 5, 5, 4, 5, 5, 5, 5, 5, 5, 5, 5, 5, 1, 5, 5, 5, 5, 5, 5, 4, 4, 5, 5, 4, 5, 5, 5, 5, 5, 5, 5, 5, 5, 5, 5, 4, 5, 5, 5, 5, 5, 5, 1, 5, 5, 5, 5, 5, 5, 5, 5, 4, 4, 4, 5, 1, 5, 4, 5, 5, 4, 5, 5, 5, 5, 4, 5, 5, 4, 2, 5, 5, 4, 5, 5, 5, 5, 5, 5, 5, 5, 4, 5, 3, 5, 5, 5, 5, 4, 5, 5, 5, 5, 4, 4, 5, 5, 3, 5, 4, 5, 4, 4, 5, 5, 5, 5, 5, 5, 4, 5, 5, 3, 4, 1, 4, 4, 5, 5, 5, 5, 5, 5, 5, 5, 4, 5, 5, 5, 5, 4, 1, 5, 5, 4, 4, 3, 5, 2, 4, 5, 4, 4, 4, 4, 4, 5, 3, 3, 4, 4, 5, 3, 3, 4, 5, 5, 5, 5, 3, 4, 5, 5, 5, 5, 5, 2, 5, 5, 5, 5, 4, 4, 5, 5, 5, 5, 5, 5, 5, 5, 4, 4, 5, 5, 5, 3, 4, 4, 4, 5, 2, 5, 5, 3, 4, 4, 5, 5, 4, 5, 5, 5, 5, 5, 5, 5, 5, 5, 3, 5, 3, 4, 5, 1, 5, 5, 5, 5, 5, 5, 4, 4, 3, 3, 5, 4, 4, 4, 5, 1, 4, 4, 4, 4, 5, 4, 5, 5, 5, 4, 3, 4, 4, 4, 4, 5, 5, 5, 5, 5, 5, 5, 4, 4, 5, 5, 5, 5, 5, 5, 5, 5, 5, 5, 5, 5, 4, 4, 4, 5, 2, 5, 5, 5, 1, 5, 5, 4, 2, 2, 5, 5, 3, 4, 4, 4, 4, 5, 4, 5, 4, 5, 5, 5, 5, 5, 1, 5, 5, 4, 5, 4, 5, 5, 5, 5, 5, 5, 5, 4, 4, 4, 4, 4, 5, 5, 5, 5, 4, 5, 5, 5, 5, 5, 5, 4, 5, 5, 5, 5, 4, 5, 4, 5, 5, 5, 5, 4, 2, 2, 4, 5, 3, 5, 4, 5, 5, 5, 5, 5, 4, 5, 4, 4, 1, 3, 3, 5, 2, 2, 5, 5, 5, 5, 5, 5, 5, 5, 5, 5, 5, 5, 5, 4, 3, 4, 4, 5, 5, 5, 5, 4, 3, 3, 5, 4, 5, 5, 4, 4, 5, 5, 5, 5, 4, 4, 5, 1, 5, 5, 5, 4, 5, 5, 2, 2, 5, 5, 5, 4, 1, 1, 5, 5, 4, 3, 1, 4, 5, 5, 5, 5, 5, 5, 4, 3, 5, 5, 5, 4, 5, 5, 5, 4, 5, 5, 2, 5, 5, 4, 4, 5, 3, 4, 4, 5, 5, 3, 4, 4, 5, 5, 4, 5, 5, 4, 5, 5, 5, 5, 5, 5, 4, 3, 5, 5, 5, 5, 4, 5, 5, 5, 5, 5, 4, 5, 3, 5, 5, 5, 5, 5, 5, 4, 4, 5, 5, 5, 5, 5, 5, 5, 4, 3, 5, 5, 4, 5, 4, 4, 4, 4, 5, 4, 4, 5, 5, 3, 5, 1, 5, 5, 5, 4, 5, 5, 5, 5, 5, 4, 4, 5, 5, 5, 1, 5, 5, 3, 3, 4, 5, 4, 4, 3, 5, 5, 5, 4, 4, 4, 4, 4, 5, 5, 5, 5, 5, 5, 5, 5, 5, 5, 4, 5, 5, 5, 5, 1, 4, 1, 5, 3, 5, 5, 5, 5, 5, 5, 5, 4, 5, 5, 4, 2, 4, 4, 4, 5, 2, 5, 5, 3, 5, 4, 5, 5, 5, 5, 4, 3, 5, 5, 3, 5, 5, 5, 5, 5, 5, 5, 5, 5, 4, 4, 2, 5, 5, 5, 4, 5, 5, 4, 4, 4, 4, 5, 5, 5, 5, 5, 5, 5, 5, 5, 5, 5, 4, 5, 3, 5, 2, 2, 2, 4, 2, 4, 5, 5, 5, 2, 2, 5, 5, 5, 5, 5, 4, 5, 5, 5, 5, 4, 4, 5, 4, 3, 5, 4, 5, 2, 5, 5, 5, 5, 5, 4, 5, 5, 5, 4, 2, 5, 4, 4, 4, 5, 5, 5, 5, 5, 3, 5, 5, 5, 5, 5, 5, 5, 5, 4, 3, 4, 4, 5, 4, 5, 4, 5, 5, 5, 3, 4, 5, 5, 4, 5, 5, 4, 5, 4, 4, 4, 5, 5, 5, 5, 5, 5, 5, 5, 5, 5, 5, 4, 4, 5, 5, 5, 4, 5, 5, 4, 4, 4, 5, 5, 5, 5, 5, 5, 5, 5, 5, 4, 5, 1, 5, 5, 4, 2, 5, 5, 4, 4, 5, 5, 5, 4, 5, 5, 4, 5, 4, 4, 5, 5, 5, 4, 4, 4, 5, 4, 4, 4, 4, 5, 1, 4, 5, 4, 4, 5, 4, 5, 5, 5, 4, 4, 4, 4, 5, 5, 4, 4, 5, 5, 5, 5, 5, 5, 5, 4, 4, 5, 5, 5, 5, 5, 5, 5, 4, 1, 1, 5, 5, 5, 4, 5, 4, 4, 5, 5, 5, 5, 5, 5, 4, 5, 5, 3, 4, 5, 5, 4, 5, 5, 5, 5, 5, 5, 4, 4, 5, 5, 5, 5, 5, 5, 5, 5, 2, 5, 5, 5, 5, 4, 4, 5, 5, 5, 5, 5, 5, 5, 5, 5, 5, 5, 3, 5, 5, 5, 5, 5, 5, 4, 5, 5, 5, 5, 5, 4, 4, 3, 5, 5, 5, 5, 5, 4, 4, 5, 4, 2, 5, 5, 4, 5, 3, 4, 5, 4, 5, 5, 5, 4, 5, 3, 5, 5, 4, 5, 5, 5, 5, 5, 5, 5, 5, 5, 5, 5, 5, 5, 5, 5, 5, 5, 5, 4, 5, 4, 4, 2, 2, 5, 5, 5, 5, 4, 5, 5, 5, 5, 5, 5, 5, 5, 1, 5, 5, 5, 5, 3, 5, 5, 5, 4, 5, 5, 3, 3, 5, 5, 4, 3, 5, 5, 5, 5, 5, 4, 4, 5, 4, 4, 5, 5, 5, 2, 5, 5, 4, 5, 5, 5, 4, 5, 3, 4, 5, 5, 5, 5, 5, 5, 5, 5, 3, 4, 4, 4, 4, 5, 5, 5, 5, 1, 4, 4, 4, 5, 5, 4, 4, 5, 5, 5, 4, 3, 3, 4, 5, 5, 5, 5, 5, 5, 5, 5, 3, 5, 5, 5, 5, 5, 4, 3, 4, 5, 5, 5, 1, 5, 5, 5, 5, 5, 5, 5, 5, 5, 5, 5, 5, 5, 4, 5, 4, 4, 5, 4, 4, 4, 5, 5, 5, 5, 3, 5, 5, 5, 5, 5, 5, 5, 5, 5, 5, 4, 4, 3, 3, 5, 4, 2, 5, 5, 4, 4, 4, 5, 4, 4, 5, 5, 5, 4, 4, 5, 5, 5, 5, 4, 5, 5, 4, 5, 5, 3, 4, 5, 5, 5, 5, 5, 4, 4, 5, 5, 5, 5, 3, 5, 5, 5, 4, 5, 5, 4, 4, 4, 4, 4, 5, 3, 5, 4, 5, 5, 5, 4, 3, 4, 4, 1, 4, 5, 5, 4, 5, 4, 4, 4, 3, 5, 4, 5, 5, 5, 4, 4, 4, 5, 2, 3, 5, 5, 5, 5, 5, 4, 5, 5, 5, 5, 4, 5, 5, 5, 4, 5, 5, 5, 4, 5, 4, 4, 4, 5, 5, 4, 4, 5, 5, 3, 5, 5, 5, 5, 4, 4, 3, 5, 5, 5, 5, 5, 5, 5, 5, 5, 4, 5, 3, 5, 4, 4, 3, 4, 3, 3, 5, 5, 3, 4, 4, 5, 5, 5, 5, 5, 5, 5, 5, 5, 5, 4, 4, 4, 4, 5, 5, 4, 5, 5, 4, 5, 5, 5, 5, 5, 5, 5, 5, 5, 4, 4, 4, 4, 4, 3, 5, 5, 5, 5, 5, 5, 4, 5, 5, 5, 1, 1, 1, 4, 3, 5, 5, 5, 4, 5, 5, 5, 5, 5, 3, 3, 5, 4, 5, 5, 5, 4, 5, 5, 5, 4, 5, 5, 5, 4, 5, 4, 5, 5, 5, 4, 4, 4, 5, 5, 4, 5, 5, 5, 4, 4, 2, 2, 2, 1, 5, 5, 5, 4, 5, 4, 5, 5, 5, 5, 5, 3, 4, 4, 5, 5, 5, 3, 5, 5, 5, 5, 5, 4, 2, 5, 5, 5, 5, 5, 5, 4, 5, 4, 3, 5, 5, 5, 4, 5, 3, 4, 4, 4, 4, 4, 5, 4, 5, 5, 5, 5, 5, 4, 5, 5, 5, 5, 5, 5, 5, 5, 5, 5, 5, 4, 4, 5, 4, 4, 4, 5, 5, 5, 4, 4, 4, 4, 5, 5, 5, 5, 5, 1, 5, 4, 5, 4, 5, 5, 5, 5, 5, 5, 5, 4, 5, 5, 5, 5, 5, 5, 5, 4, 5, 5, 2, 2, 5, 5, 5, 5, 5, 5, 5, 5, 5, 5, 5, 4, 5, 5, 4, 4, 4, 5, 5, 5, 5, 3, 5, 4, 4, 4, 4, 4, 5, 3, 3, 3, 5, 5, 4, 4, 4, 4, 5, 3, 3, 5, 4, 5, 5, 5, 5, 4, 4, 5, 4, 4, 4, 4, 5, 5, 4, 3, 5, 5, 5, 5, 5, 4, 5, 4, 4, 5, 3, 5, 3, 5, 4, 5, 5, 4, 4, 3, 5, 4, 4, 4, 5, 5, 5, 4, 5, 5, 5, 5, 5, 5, 5, 5, 5, 5, 5, 5, 5, 5, 5, 5, 5, 5, 5, 5, 5, 5, 5, 4, 4, 3, 3, 3, 3, 4, 4, 4, 4, 5, 4, 4, 4, 5, 5, 5, 5, 5, 5, 5, 5, 5, 5, 2, 5, 5, 4, 5, 5, 5, 5, 5, 5, 5, 5, 5, 5, 3, 3, 5, 3, 5, 5, 5, 5, 5, 5, 5, 2, 5, 4, 4, 4, 5, 5, 5, 5, 5, 5, 5, 5, 4, 4, 2, 3, 3, 5, 5, 5, 3, 5, 5, 5, 5, 5, 3, 5, 3, 5, 4, 5, 5, 5, 5, 4, 4, 3, 3, 5, 5, 4, 5, 5, 4, 4, 4, 5, 5, 5, 5, 5, 5, 3, 3, 3, 3, 3, 5, 3, 5, 5, 4, 5, 5, 4, 4, 5, 5, 4, 4, 5, 5, 5, 5, 5, 5, 5, 5, 5, 4, 4, 5, 4, 4, 4, 4, 5, 5, 5, 4, 4, 5, 5, 4, 4, 4, 5, 5, 5, 5, 5, 5, 4, 2, 5, 5, 5, 4, 4, 4, 5, 5, 4, 5, 5, 5, 4, 5, 5, 5, 5, 5, 5, 5, 3, 5, 5, 4, 5, 5, 5, 5, 4, 4, 4, 4, 4, 5, 5, 4, 4, 4, 4, 5, 5, 5, 3, 3, 3, 5, 5, 5, 5, 5, 4, 5, 3, 1, 1, 5, 5, 5, 5, 4, 4, 4, 5, 5, 5, 5, 4, 5, 3, 3, 5, 4, 1, 1, 1, 4, 5, 5, 5, 5, 5, 5, 3, 4, 5, 5, 5, 4, 5, 4, 5, 3, 5, 5, 5, 5, 5, 5, 4, 5, 4, 4, 4, 5, 2, 2, 5, 5, 5, 5, 5, 5, 5, 4, 5, 5, 5, 5, 5, 5, 4, 4, 3, 5, 5, 5, 5, 4, 5, 5, 5, 5, 4, 5, 4, 5, 1, 1, 1, 5, 3, 5, 5, 5, 5, 5, 5, 5, 5, 4, 5, 4, 5, 5, 4, 5, 5, 5, 5, 5, 3, 3, 5, 5, 5, 5, 5, 5, 2, 2, 5, 5, 4, 5, 5, 5, 4, 5, 5, 4, 4, 5, 5, 4, 4, 1, 5, 4, 3, 5, 5, 5, 5, 5, 5, 4, 4, 5, 3, 3, 4, 2, 4, 5, 5, 5, 4, 5, 5, 3, 5, 5, 5, 5, 5, 5, 2, 1, 5, 5, 5, 1, 5, 5, 5, 4, 5, 2, 5, 5, 4, 4, 4, 4, 5, 4, 4, 5, 5, 4, 4, 2, 5, 3, 3, 3, 5, 4, 5, 4, 5, 5, 3, 3, 4, 5, 5, 5, 5, 5, 5, 5, 5, 4, 5, 5, 3, 4, 3, 3, 5, 5, 5, 5, 5, 5, 4, 5, 4, 5, 5, 5, 5, 5, 5, 5, 4, 5, 4, 5, 5, 5, 5, 4, 4, 5, 4, 4, 5, 5, 5, 5, 5, 5, 3, 5, 5, 5, 5, 5, 5, 4, 5, 5, 5, 5, 2, 3, 5, 5, 5, 5, 3, 3, 5, 4, 4, 4, 4, 5, 5, 5, 5, 5, 4, 5, 5, 3, 3, 5, 5, 5, 5, 5, 5, 4, 5, 5, 5, 5, 5, 5, 5, 5, 5, 5, 4, 5, 5, 5, 3, 3, 3, 5, 4, 4, 1, 5, 4, 5, 5, 2, 5, 4, 4, 5, 5, 5, 5, 5, 5, 5, 5, 4, 5, 5, 4, 4, 4, 4, 4, 5, 5, 5, 5, 5, 5, 4, 4, 5, 4, 5, 4, 5, 4, 5, 5, 2, 5, 4, 4, 4, 4, 5, 5, 4, 5, 4, 5, 5, 5, 5, 5, 5, 5, 5, 3, 5, 5, 3, 4, 3, 4, 3, 5, 5, 4, 4, 5, 5, 5, 5, 4, 5, 5, 5, 5, 5, 5, 5, 5, 3, 5, 5, 5, 5, 5, 5, 5, 5, 5, 5, 4, 4, 4, 4, 5, 5, 5, 3, 5, 5, 5, 5, 5, 4, 4, 5, 5, 5, 5, 3, 3, 4, 3, 5, 4, 3, 3, 3, 3, 5, 4, 5, 5, 4, 5, 5, 4, 5, 5, 5, 4, 4, 4, 5, 5, 5, 4, 4, 5, 5, 5, 5, 5, 5, 5, 5, 4, 4, 5, 5, 4, 4, 3, 4, 4, 5, 5, 4, 4, 5, 4, 5, 5, 5, 5, 4, 4, 5, 5, 5, 5, 5, 5, 5, 4, 2, 4, 4, 4, 5, 5, 4, 1, 5, 5, 5, 3, 3, 5, 4, 5, 5, 4, 4, 4, 5, 5, 4, 5, 5, 5, 5, 4, 5, 5, 4, 5, 5, 5, 4, 4, 4, 5, 5, 5, 2, 5, 5, 5, 5, 5, 5, 5, 5, 5, 5, 2, 2, 4, 3, 5, 4, 5, 5, 5, 4, 5, 4, 5, 3, 5, 4, 4, 5, 4, 4, 5, 5, 5, 5, 5, 5, 4, 4, 5, 3, 4, 4, 5, 4, 3, 4, 5, 5, 4, 5, 5, 5, 5, 5, 5, 4, 4, 5, 4, 5, 5, 4, 4, 4, 4, 4, 4, 5, 4, 4, 4, 4, 5, 5, 5, 4, 5, 5, 4, 3, 3, 5, 5, 5, 5, 5, 5, 3, 5, 5, 5, 4, 5, 5, 4, 4, 5, 5, 5, 5, 5, 5, 5, 5, 5, 5, 5, 5, 4, 4, 5, 5, 5, 4, 4, 5, 5, 4, 4, 4, 3, 4, 5, 5, 5, 5, 4, 5, 5, 5, 3, 4, 5, 5, 3, 5, 5, 5, 5, 4, 5, 5, 4, 4, 5, 5, 5, 5, 5, 5, 5, 5, 5, 2, 2, 5, 5, 5, 5, 5, 5, 5, 5, 3, 3, 5, 4, 5, 5, 5, 2, 1, 4, 5, 5, 5, 4, 5, 5, 4, 5, 4, 5, 5, 5, 5, 5, 5, 5, 5, 5, 5, 5, 4, 5, 5, 5, 5, 5, 5, 5, 5, 5, 5, 5, 5, 5, 4, 5, 5, 4, 4, 5, 5, 4, 4, 3, 5, 5, 5, 5, 5, 5, 4, 4, 5, 5, 5, 4, 5, 5, 5, 1, 5, 5, 5, 5, 4, 5, 3, 5, 4, 5, 4, 5, 4, 5, 4, 5, 5, 5, 4, 5, 5, 5, 4, 5, 5, 5, 5, 5, 3, 3, 1, 1, 4, 4, 4, 5, 4, 4, 5, 3, 5, 5, 5, 4, 4, 4, 4, 5, 5, 2, 5, 5, 5, 4, 4, 5, 5, 5, 3, 5, 5, 5, 5, 4, 3, 3, 4, 5, 5, 5, 5, 3, 5, 4, 5, 5, 3, 3, 5, 2, 2, 4, 4, 5, 4, 4, 4, 3, 4, 4, 5, 5, 4, 4, 4, 5, 1, 5, 5, 5, 4, 4, 5, 5, 5, 5, 3, 3, 5, 4, 5, 3, 1, 2, 2, 5, 5, 5, 4, 4, 5, 5, 5, 5, 5, 5, 5, 4, 5, 4, 5, 5, 2, 5, 4, 4, 5, 5, 5, 5, 3, 4, 5, 5, 5, 3, 5, 5, 5, 4, 5, 5, 4, 4, 5, 4, 4, 4, 5, 5, 5, 5, 5, 5, 4, 4, 5, 4, 5, 5, 3, 4, 4, 4, 5, 5, 4, 4, 5, 4, 5, 5, 5, 5, 5, 5, 3, 5, 5, 5, 5, 5, 5, 5, 5, 5, 4, 4, 4, 3, 4, 5, 4, 4, 4, 4, 5, 4, 5, 5, 5, 2, 3, 5, 5, 5, 5, 5, 5, 3, 3, 5, 5, 4, 4, 5, 5, 4, 4, 4, 4, 5, 5, 4, 5, 5, 5, 5, 5, 5, 5, 5, 5, 5, 4, 4, 4, 4, 4, 5, 5, 4, 4, 5, 1, 4, 5, 5, 5, 5, 5, 4, 4, 5, 5, 5, 5, 5, 1, 5, 4, 4, 4, 5, 5, 3, 5, 5, 5, 5, 5, 5, 5, 5, 3, 4, 5, 2, 5, 5, 5, 4, 5, 3, 2, 4, 5, 5, 5, 5, 5, 4, 4, 5, 5, 5, 4, 5, 4, 5, 5, 3, 5, 5, 5, 5, 4, 1, 1, 5, 5, 2, 2, 5, 5, 5, 5, 5, 5, 5, 5, 3, 5, 5, 5, 4, 4, 4, 5, 4, 4, 4, 4, 4, 4, 5, 5, 5, 5, 5, 1, 5, 5, 5, 4, 5, 5, 5, 5, 5, 5, 5, 4, 5, 5, 5, 5, 5, 5, 5, 5, 5, 5, 4, 5, 5, 5, 5, 5, 3, 5, 5, 5, 5, 2, 5, 5, 5, 5, 5, 5, 5, 5, 4, 4, 4, 5, 3, 5, 5, 4, 5, 5, 5, 5, 5, 5, 5, 4, 5, 4, 3, 5, 5, 5, 5, 3, 4, 4, 3, 5, 4, 4, 5, 5, 5, 5, 5, 5, 5, 5, 5, 5, 5, 5, 5, 5, 5, 5, 3, 5, 5, 5, 1, 4, 5, 5, 5, 5, 5, 4, 5, 4, 5, 5, 5, 5, 4, 4, 5, 5, 4, 4, 3, 4, 5, 5, 5, 4, 5, 5, 5, 5, 5, 5, 5, 5, 5, 3, 5, 5, 5, 5, 5, 4, 4, 4, 5, 5, 5, 5, 5, 5, 5, 5, 5, 5, 5, 5, 5, 5, 4, 5, 4, 5, 5, 5, 5, 5, 4, 5, 5, 4, 5, 3, 4, 5, 5, 5, 5, 5, 5, 5, 4, 5, 5, 3, 3, 3, 3, 5, 5, 4, 4, 5, 5, 5, 5, 5, 5, 4, 5, 5, 4, 3, 5, 4, 5, 5, 3, 3, 5, 3, 3, 3, 4, 5, 5, 5, 5, 4, 3, 3, 4, 4, 5, 4, 5, 5, 5, 5, 5, 5, 5, 5, 4, 4, 5, 5, 5, 5, 5, 5, 5, 5, 4, 4, 4, 3, 3, 4, 4, 5, 5, 5, 5, 1, 5, 5, 5, 5, 5, 5, 4, 4, 5, 5, 5, 5, 5, 5, 5, 2, 4, 4, 4, 4, 4, 4, 4, 5, 5, 5, 4, 4, 5, 5, 5, 5, 5, 5, 5, 5, 5, 5, 5, 2, 2, 5, 5, 5, 3, 5, 3, 4, 5, 5, 5, 4, 4, 5, 5, 5, 5, 5, 5, 5, 5, 5, 4, 5, 5, 4, 4, 4, 4, 5, 5, 5, 5, 4, 4, 4, 5, 3, 3, 2, 5, 5, 5, 5, 5, 5, 5, 5, 4, 3, 3, 5, 3, 4, 4, 5, 5, 5, 5, 5, 5, 3, 3, 5, 5, 5, 5, 5, 5, 5, 5, 4, 4, 5, 5, 5, 4, 5, 5, 3, 4, 4, 5, 5, 5, 4, 4, 4, 5, 4, 4, 5, 5, 4, 4, 5, 5, 5, 5, 5, 4, 3, 4, 4, 4, 4, 5, 5, 5, 4, 3, 4, 5, 4, 3, 3, 5, 3, 5, 5, 4, 5, 3, 3, 4, 3, 3, 5, 5, 5, 5, 5, 3, 5, 3, 5, 5, 5, 5, 5, 5, 5, 5, 5, 5, 5, 5, 5, 3, 5, 5, 3, 4, 5, 5, 5, 5, 5, 4, 4, 4, 3, 5, 5, 5, 5, 4, 4, 3, 3, 5, 5, 5, 1, 5, 5, 4, 4, 4, 4, 3, 5, 3, 3, 5, 5, 5, 5, 5, 4, 4, 5, 5, 5, 5, 5, 5, 5, 5, 5, 5, 5, 5, 4, 5, 4, 4, 5, 5, 5, 5, 5, 5, 5, 5, 3, 3, 3, 4, 4, 5, 5, 3, 5, 5, 2, 5, 5, 5, 5, 4, 4, 5, 3, 5, 5, 3, 3, 5, 5, 4, 4, 4, 5, 4, 5, 4, 5, 5, 5, 4, 4, 3, 5, 4, 4, 5, 5, 5, 5, 5, 5, 5, 4, 4, 4, 4, 4, 5, 5, 5, 4, 5, 5, 4, 5, 5, 2, 5, 5, 5, 3, 3, 5, 5, 5, 5, 5, 5, 5, 4, 5, 5, 5, 4, 5, 5, 5, 5, 5, 4, 4, 4, 5, 5, 5, 5, 5, 3, 5, 5, 5, 5, 4, 4, 5, 5, 5, 5, 5, 5, 5, 5, 3, 4, 4, 4, 5, 5, 5, 5, 5, 3, 3, 5, 5, 4, 5, 3, 5, 5, 5, 4, 4, 5, 5, 5, 5, 5, 5, 5, 5, 5, 5, 4, 4, 5, 5, 5, 3, 3, 4, 3, 5, 5, 4, 4, 5, 5, 5, 4, 4, 5, 5, 5, 5, 5, 5, 5, 5, 3, 5, 5, 5, 5, 5, 5, 5, 5, 5, 5, 5, 5, 5, 3, 5, 4, 5, 5, 4, 5, 5, 5, 5, 4, 5, 5, 5, 5, 5, 4, 5, 5, 5, 5, 5, 5, 5, 4, 3, 3, 5, 4, 5, 5, 5, 5, 5, 5, 4, 4, 5, 5, 4, 5, 5, 5, 5, 5, 5, 4, 4, 4, 1, 5, 5, 5, 5, 5, 5, 5, 4, 5, 5, 5, 5, 5, 2, 4, 4, 4, 4, 5, 5, 4, 5, 4, 4, 4, 4, 4, 4, 4, 5, 5, 5, 5, 4, 4, 3, 5, 5, 4, 5, 5, 5, 4, 5, 5, 5, 5, 4, 4, 5, 5, 5, 4, 4, 4, 5, 4, 5, 5, 5, 3, 5, 5, 4, 4, 5, 3, 3, 4, 4, 4, 3, 5, 4, 5, 3, 5, 5, 4, 4, 4, 4, 4, 4, 5, 5, 5, 5, 5, 5, 1, 4, 5, 5, 2, 5, 5, 5, 5, 4, 5, 5, 5, 5, 5, 5, 5, 5, 5, 5, 4, 3, 5, 5, 5, 4, 5, 5, 5, 4, 4, 4, 4, 4, 5, 5, 5, 4, 4, 4, 4, 5, 5, 5, 3, 4, 4, 5, 2, 4, 5, 5, 5, 5, 5, 5, 5, 5, 5, 4, 5, 5, 5, 5, 3, 3, 3, 3, 3, 3, 4, 5, 5, 5, 4, 4, 5, 5, 5, 4, 4, 4, 5, 5, 5, 5, 5, 5, 5, 5, 5, 4, 5, 5, 4, 5, 5, 5, 5, 5, 5, 5, 4, 4, 1, 5, 5, 5, 1, 1, 5, 3, 2, 2, 5, 5, 3, 4, 5, 5, 5, 5, 4, 4, 5, 5, 4, 4, 4, 5, 5, 5, 5, 5, 5, 5, 4, 4, 4, 4, 5, 5, 5, 3, 3, 3, 3, 5, 5, 5, 4, 5, 5, 4, 4, 3, 3, 5, 3, 3, 4, 4, 5, 5, 3, 5, 5, 5, 5, 5, 3, 4, 4, 4, 5, 4, 1, 1, 4, 5, 3, 3, 4, 5, 5, 4, 5, 5, 3, 5, 5, 4, 4, 5, 5, 5, 5, 5, 5, 5, 3, 4, 5, 5, 5, 5, 5, 5, 5, 5, 4, 1, 1, 4, 3, 5, 5, 5, 5, 5, 4, 4, 5, 5, 1, 4, 4, 5, 5, 5, 5, 4, 3, 4, 4, 3, 5, 3, 3, 5, 4, 3, 5, 2, 2, 5, 4, 5, 3, 5, 5, 5, 5, 4, 1, 4, 4, 5, 5, 1, 5, 4, 5, 5, 5, 4, 5, 5, 5, 2, 2, 3, 4, 4, 5, 5, 5, 4, 5, 5, 5, 4, 3, 2, 5, 4, 5, 5, 4, 4, 5, 4, 4, 4, 5, 5, 5, 5, 5, 5, 2, 5, 5, 5, 5, 4, 5, 4, 5, 4, 4, 4, 4, 4, 3, 5, 5, 5, 5, 5, 4, 4, 5, 5, 5, 5, 5, 4, 4, 5, 5, 5, 5, 5, 5, 5, 4, 4, 4, 5, 5, 5, 4, 2, 5, 5, 5, 5, 4, 3, 4, 5, 5, 5, 4, 4, 5, 5, 5, 4, 5, 4, 4, 4, 5, 5, 4, 3, 4, 5, 5, 2, 4, 5, 5, 5, 5, 5, 5, 4, 5, 5, 5, 5, 5, 5, 5, 5, 5, 5, 5, 3, 3, 4, 3, 5, 5, 4, 5, 4, 5, 5, 4, 5, 4, 5, 2, 5, 5, 5, 5, 5, 5, 5, 4, 5, 5, 5, 4, 4, 5, 5, 4, 5, 5, 5, 4, 5, 5, 3, 3, 5, 5, 3, 3, 4, 5, 4, 4, 4, 5, 5, 3, 5, 5, 4, 4, 5, 5, 5, 5, 5, 5, 5, 5, 5, 5, 5, 5, 5, 5, 3, 5, 3, 5, 3, 5, 5, 5, 5, 4, 4, 5, 4, 4, 5, 5, 5, 5, 5, 5, 5, 5, 5, 5, 5, 3, 5, 5, 5, 3, 5, 5, 5, 5, 5, 5, 5, 5, 4, 5, 5, 5, 4, 3, 5, 5, 3, 3, 3, 3, 5, 2, 5, 3, 5, 5, 5, 5, 5, 5, 5, 5, 5, 5, 4, 5, 5, 4, 5, 4, 5, 1, 4, 5, 5, 5, 5, 4, 4, 5, 5, 4, 4, 4, 4, 4, 5, 5, 5, 4, 5, 5, 4, 3, 5, 3, 4, 4, 3, 5, 5, 5, 4, 4, 5, 5, 5, 3, 5, 4, 5, 5, 5, 5, 4, 5, 5, 5, 5, 5, 4, 5, 5, 5, 5, 5, 5, 4, 4, 4, 4, 3, 3, 1, 5, 5, 4, 2, 5, 5, 5, 5, 4, 5, 4, 5, 4, 4, 5, 5, 5, 5, 4, 4, 4, 4, 4, 4, 3, 5, 5, 4, 4, 5, 3, 4, 5, 5, 5, 5, 5, 4, 1, 5, 5, 4, 5, 4, 5, 5, 5, 5, 4, 3, 3, 3, 5, 5, 5, 5, 5, 4, 4, 4, 4, 4, 5, 5, 4, 5, 5, 5, 5, 5, 3, 5, 5, 5, 5, 1, 1, 4, 5, 5, 4, 5, 5, 4, 5, 4, 4, 5, 5, 5, 5, 5, 3, 5, 5, 5, 5, 5, 5, 4, 5, 5, 5, 4, 4, 5, 5, 4, 4, 5, 5, 5, 4, 4, 4, 4, 4, 5, 5, 5, 5, 5, 5, 5, 4, 4, 5, 5, 5, 5, 5, 3, 4, 4, 4, 5, 5, 5, 5, 5, 3, 4, 4, 5, 5, 5, 5, 5, 5, 2, 5, 5, 5, 4, 5, 3, 3, 5, 5, 5, 4, 4, 4, 4, 5, 5, 5, 4, 5, 4, 5, 5, 5, 5, 5, 4, 5, 3, 5, 5, 4, 4, 5, 5, 5, 5, 5, 5, 5, 5, 5, 5, 5, 3, 5, 5, 5, 5, 5, 4, 5, 5, 5, 5, 5, 5, 5, 5, 4, 5, 5, 5, 5, 4, 5, 3, 5, 5, 5, 5, 5, 5, 5, 4, 5, 1, 5, 5, 3, 4, 5, 5, 5, 5, 5, 4, 5, 5, 5, 5, 5, 3, 5, 4, 3, 3, 3, 5, 5, 5, 3, 3, 5, 4, 5, 5, 4, 5, 5, 4, 4, 4, 5, 5, 5, 5, 5, 1, 1, 5, 5, 5, 4, 4, 5, 5, 5, 3, 2, 2, 5, 5, 5, 5, 5, 5, 5, 5, 4, 5, 4, 4, 4, 5, 4, 3, 4, 4, 5, 5, 4, 4, 5, 5, 5, 5, 5, 5, 5, 4, 4, 4, 4, 4, 4, 4, 5, 5, 1, 5, 5, 5, 5, 5, 5, 5, 5, 5, 5, 5, 5, 5, 4, 4, 5, 5, 4, 4, 4, 5, 5, 5, 5, 4, 5, 4, 4, 5, 5, 5, 5, 4, 4, 4, 5, 5, 5, 5, 5, 5, 5, 3, 3, 5, 5, 4, 4, 5, 4, 5, 4, 4, 4, 3, 3, 3, 3, 5, 5, 5, 5, 5, 5, 5, 5, 5, 2, 5, 5, 5, 5, 5, 5, 5, 5, 5, 5, 5, 2, 4, 5, 4, 4, 5, 5, 4, 4, 4, 4, 4, 3, 4, 4, 5, 2, 5, 5, 5, 5, 5, 5, 5, 4, 4, 4, 5, 2, 4, 3, 5, 5, 4, 4, 5, 5, 3, 3, 3, 5, 4, 5, 5, 5, 5, 2, 2, 2, 5, 5, 5, 5, 4, 4, 5, 4, 4, 4, 5, 4, 4, 5, 5, 5, 5, 2, 5, 5, 5, 5, 5, 5, 5, 5, 5, 3, 3, 5, 5, 5, 4, 5, 5, 4, 4, 4, 5, 5, 5, 5, 5, 5, 5, 5, 4, 5, 4, 4, 5, 5, 4, 5, 5, 1, 4, 5, 5, 5, 5, 5, 4, 4, 5, 4, 3, 3, 4, 4, 5, 5, 5, 5, 4, 4, 5, 4, 5, 4, 5, 5, 5, 5, 5, 5, 3, 5, 5, 5, 5, 5, 5, 3, 5, 5, 4, 4, 5, 5, 5, 5, 3, 1, 4, 5, 3, 4, 5, 3, 3, 5, 3, 3, 5, 5, 5, 5, 5, 4, 4, 3, 2, 5, 5, 5, 5, 5, 5, 4, 4, 5, 5, 4, 5, 4, 5, 5, 5, 5, 5, 5, 5, 4, 4, 4, 5, 5, 4, 4, 4, 5, 5, 5, 3, 5, 5, 5, 5, 4, 4, 4, 4, 5, 1, 4, 5, 5, 4, 4, 5, 4, 3, 5, 5, 5, 5, 5, 5, 5, 5, 5, 4, 3, 5, 5, 5, 5, 5, 5, 5, 5, 4, 4, 4, 4, 5, 4, 4, 5, 5, 5, 4, 4, 4, 4, 5, 5, 4, 4, 3, 5, 5, 2, 3, 3, 4, 1, 4, 5, 5, 5, 5, 4, 5, 5, 5, 4, 5, 5, 4, 5, 4, 5, 5, 5, 5, 5, 5, 5, 5, 5, 5, 4, 4, 5, 5, 5, 5, 5, 5, 5, 5, 4, 5, 5, 5, 3, 5, 5, 5, 5, 5, 5, 5, 4, 4, 4, 5, 4, 4, 4, 5, 4, 5, 5, 5, 5, 5, 5, 3, 5, 4, 4, 5, 4, 5, 5, 5, 4, 4, 5, 5, 5, 4, 4, 4, 4, 1, 1, 4, 4, 5, 5, 5, 5, 5, 5, 5, 5, 1, 5, 5, 5, 5, 5, 3, 5, 5, 1, 4, 5, 4, 5, 5, 5, 5, 5, 5, 4, 3, 5, 5, 4, 5, 5, 5, 5, 4, 5, 5, 5, 4, 5, 4, 5, 5, 4, 4, 4, 5, 1, 1, 5, 5, 5, 4, 4, 5, 4, 4, 5, 5, 5, 5, 5, 5, 3, 4, 4, 4, 4, 4, 5, 5, 4, 5, 5, 5, 5, 5, 5, 5, 5, 5, 5, 5, 5, 5, 4, 5, 4, 4, 5, 5, 4, 2, 2, 4, 4, 4, 5, 4, 3, 4, 5, 4, 4, 1, 1, 2, 3, 4, 4, 5, 4, 4, 4, 4, 5, 5, 5, 5, 3, 5, 5, 5, 4, 4, 5, 5, 5, 4, 4, 4, 4, 4, 4, 5, 5, 5, 4, 5, 5, 5, 3, 3, 3, 5, 5, 5, 5, 4, 4, 5, 3, 5, 5, 3, 5, 5, 5, 5, 5, 4, 5, 4, 2, 5, 5, 3, 4, 5, 4, 5, 5, 5, 5, 5, 5, 5, 5, 5, 5, 5, 5, 5, 4, 4, 5, 5, 5, 5, 5, 4, 4, 5, 4, 5, 5, 5, 5, 2, 4, 4, 4, 4, 2, 5, 5, 3, 5, 5, 3, 3, 5, 5, 5, 5, 5, 5, 5, 1, 1, 4, 5, 5, 5, 5, 5, 5, 4, 5, 5, 5, 3, 3, 5, 5, 5, 5, 3, 5, 5, 5, 3, 3, 2, 5, 5, 5, 5, 4, 4, 4, 5, 4, 3, 5, 5, 5, 5, 4, 5, 4, 4, 5, 4, 5, 5, 4, 4, 4, 3, 5, 5, 4, 3, 4, 4, 5, 5, 5, 4, 4, 5, 3, 4, 5, 5, 4, 5, 4, 5, 5, 4, 4, 4, 5, 4, 4, 5, 4, 5, 3, 5, 4, 4, 4, 4, 3, 4, 5, 5, 5, 5, 5, 5, 4, 5, 5, 5, 5, 5, 4, 5, 4, 4, 5, 5, 4, 5, 5, 5, 5, 5, 3, 5, 4, 5, 5, 4, 3, 5, 4, 4, 5, 5, 5, 4, 4, 5, 5, 2, 4, 5, 5, 5, 4, 5, 4, 3, 5, 4, 4, 4, 5, 5, 5, 5, 5, 5, 4, 4, 4, 4, 5, 5, 5, 5, 5, 5, 5, 3, 5, 4, 4, 4, 2, 5, 4, 4, 4, 2, 5, 5, 5, 5, 4, 4, 4, 4, 2, 4, 5, 5, 4, 5, 5, 2, 5, 5, 5, 4, 4, 5, 5, 5, 5, 4, 5, 5, 3, 5, 4, 5, 5, 5, 5, 5, 5, 5, 3, 5, 4, 5, 2, 5, 5, 5, 5, 5, 5, 4, 5, 5, 5, 5, 3, 4, 5, 5, 5, 5, 5, 4, 5, 5, 2, 5, 5, 4, 5, 5, 4, 4, 5, 5, 5, 5, 4, 4, 4, 5, 4, 5, 5, 5, 5, 5, 5, 1, 4, 5, 4, 3, 5, 4, 4, 4, 4, 4, 2, 5, 3, 3, 2, 4, 5, 5, 3, 3, 3, 1, 5, 5, 2, 5, 5, 5, 5, 5, 5, 3, 5, 5, 5, 5, 4, 5, 5, 3, 5, 5, 4, 4, 4, 4, 4, 5, 5, 5, 5, 4, 3, 4, 4, 4, 4, 5, 5, 5, 5, 3, 4, 5, 5, 5, 5, 5, 2, 4, 5, 4, 4, 4, 4, 5, 5, 5, 4, 4, 5, 5, 5, 5, 5, 4, 4, 5, 5, 5, 2, 2, 4, 4, 4, 5, 5, 4, 5, 5, 5, 5, 5, 5, 4, 5, 5, 4, 5, 5, 5, 5, 5, 5, 5, 5, 5, 5, 4, 5, 4, 5, 5, 5, 4, 4, 4, 4, 3, 5, 3, 5, 5, 5, 4, 4, 5, 5, 3, 5, 5, 5, 4, 5, 5, 5, 5, 5, 5, 5, 5, 5, 5, 4, 4, 4, 5, 5, 5, 2, 5, 5, 4, 5, 5, 4, 5, 5, 1, 1, 5, 5, 4, 3, 5, 2, 5, 5, 5, 5, 5, 3, 5, 5, 5, 5, 4, 3, 4, 1, 1, 5, 3, 3, 5, 4, 4, 5, 5, 5, 5, 4, 4, 4, 3, 3, 5, 5, 5, 2, 4, 4, 5, 5, 5, 5, 4, 5, 5, 5, 5, 5, 1, 5, 5, 3, 5, 5, 5, 5, 5, 3, 5, 5, 5, 5, 5, 5, 4, 4, 5, 5, 5, 5, 3, 4, 5, 5, 5, 5, 5, 5, 5, 5, 4, 5, 5, 4, 5, 5, 5, 3, 5, 5, 5, 5, 5, 5, 3, 5, 5, 4, 3, 5, 5, 5, 4, 5, 5, 5, 5, 4, 5, 4, 4, 5, 5, 5, 5, 4, 5, 5, 4, 4, 5, 5, 5, 5, 5, 4, 5, 5, 5, 5, 5, 3, 3, 5, 4, 4, 5, 5, 4, 4, 5, 5, 5, 5, 5, 5, 5, 5, 5, 5, 5, 5, 5, 5, 5, 4, 4, 5, 5, 4, 4, 5, 4, 5, 5, 4, 5, 5, 4, 4, 4, 4, 5, 4, 5, 3, 3, 5, 5, 5, 5, 5, 4, 5, 3, 5, 5, 5, 5, 2, 2, 2, 3, 5, 5, 3, 4, 4, 4, 4, 5, 5, 5, 5, 5, 4, 4, 3, 5, 5, 4, 4, 5, 4, 5, 5, 5, 5, 3, 5, 5, 5, 5, 5, 4, 5, 5, 4, 4, 4, 4, 4, 4, 4, 3, 4, 5, 5, 5, 5, 3, 3, 5, 5, 5, 5, 5, 4, 4, 5, 5, 5, 5, 5, 5, 5, 5, 5, 5, 5, 5, 5, 4, 5, 5, 5, 5, 5, 5, 5, 5, 5, 5, 5, 5, 5, 1, 1, 5, 5, 5, 5, 5, 4, 4, 5, 5, 5, 4, 4, 5, 5, 4, 5, 4, 3, 4, 4, 4, 5, 5, 5, 4, 4, 4, 4, 1, 4, 5, 5, 5, 4, 4, 5, 4, 2, 5, 4, 5, 4, 5, 5, 5, 3, 4, 4, 4, 5, 5, 5, 5, 5, 4, 5, 5, 5, 4, 4, 5, 2, 2, 2, 5, 5, 5, 4, 5, 5, 5, 4, 5, 5, 4, 4, 4, 4, 5, 5, 5, 5, 5, 5, 3, 4, 5, 5, 5, 3, 5, 3, 5, 5, 5, 5, 5, 5, 3, 5, 5, 5, 5, 5, 5, 5, 5, 3, 5, 3, 5, 5, 2, 2, 5, 5, 4, 4, 5, 5, 5, 5, 5, 5, 5, 5, 3, 5, 5, 5, 3, 5, 5, 5, 5, 4, 5, 3, 5, 4, 4, 2, 2, 5, 4, 4, 4, 5, 4, 4, 5, 4, 5, 4, 4, 4, 4, 4, 5, 3, 5, 5, 3, 5, 5, 5, 5, 1, 1, 4, 5, 3, 5, 4, 5, 4, 4, 5, 5, 5, 5, 5, 4, 5, 5, 4, 4, 4, 4, 5, 5, 4, 4, 5, 5, 5, 5, 5, 5, 5, 3, 3, 4, 5, 2, 5, 5, 5, 4, 4, 4, 5, 5, 3, 4, 5, 5, 5, 5, 1, 1, 5, 5, 5, 5, 4, 4, 5, 5, 5, 5, 5, 5, 5, 4, 4, 4, 4, 3, 3, 5, 5, 5, 4, 5, 1, 1, 5, 4, 5, 5, 3, 5, 5, 4, 4, 5, 5, 1, 5, 4, 4, 4, 4, 5, 4, 4, 5, 5, 5, 5, 5, 4, 4, 5, 5, 4, 5, 5, 5, 5, 4, 2, 5, 5, 5, 5, 5, 5, 5, 5, 5, 5, 4, 4, 5, 5, 5, 4, 4, 5, 5, 5, 5, 4, 4, 5, 4, 4, 5, 5, 5, 5, 5, 5, 5, 5, 5, 5, 5, 4, 4, 5, 4, 4, 4, 5, 5, 5, 3, 5, 5, 3, 3, 5, 5, 4, 5, 4, 4, 5, 5, 3, 4, 5, 5, 5, 5, 5, 5, 5, 5, 5, 5, 5, 5, 5, 5, 4, 4, 4, 4, 5, 5, 5, 4, 5, 5, 5, 5, 5, 4, 5, 3, 4, 4, 4, 5, 5, 4, 5, 5, 5, 5, 5, 5, 5, 5, 5, 4, 5, 5, 5, 5, 5, 5, 5, 3, 3, 3, 5, 5, 5, 5, 3, 5, 5, 5, 5, 5, 3, 5, 5, 5, 5, 5, 4, 4, 5, 3, 2, 5, 5, 2, 2, 3, 1, 4, 4, 4, 3, 5, 5, 5, 4, 4, 4, 5, 5, 5, 1, 5, 5, 5, 4, 5, 5, 4, 4, 4, 5, 5, 5, 4, 4, 5, 5, 5, 5, 5, 5, 5, 5, 5, 4, 3, 5, 5, 5, 2, 5, 5, 4, 5, 5, 5, 5, 5, 5, 5, 5, 4, 3, 5, 5, 5, 2, 2, 5, 5, 3, 3, 3, 4, 5, 5, 5, 5, 4, 4, 4, 5, 5, 5, 5, 5, 5, 5, 2, 2, 2, 4, 4, 5, 5, 4, 4, 3, 3, 3, 5, 5, 5, 5, 5, 5, 5, 5, 1, 1, 5, 3, 4, 5, 5, 5, 5, 4, 4, 4, 5, 5, 5, 4, 5, 5, 5, 5, 4, 3, 3, 5, 5, 5, 5, 5, 5, 5, 5, 5, 5, 5, 5, 4, 2, 4, 4, 5, 5, 5, 5, 5, 4, 4, 4, 4, 4, 5, 5, 5, 3, 5, 5, 5, 5, 5, 4, 5, 5, 5, 4, 5, 4, 4, 4, 3, 4, 5, 5, 3, 3, 5, 5, 5, 5, 5, 5, 5, 5, 4, 3, 5, 3, 3, 5, 5, 5, 5, 5, 5, 5, 5, 5, 5, 5, 5, 4, 5, 5, 5, 4, 5, 5, 2, 5, 5, 3, 3, 4, 4, 4, 4, 4, 5, 3, 4, 4, 4, 5, 4, 5, 5, 3, 4, 4, 4, 5, 5, 5, 5, 4, 4, 5, 5, 5, 5, 5, 5, 4, 4, 5, 1, 3, 3, 5, 2, 4, 4, 2, 2, 2, 5, 5, 5, 3, 3, 4, 4, 4, 5, 5, 5, 4, 4, 5, 5, 5, 5, 5, 5, 5, 3, 5, 4, 5, 4, 5, 4, 2, 5, 4, 5, 4, 5, 5, 5, 5, 5, 3, 5, 5, 5, 4, 5, 5, 4, 4, 5, 4, 5, 5, 4, 5, 4, 4, 4, 5, 5, 4, 4, 4, 4, 4, 4, 4, 5, 5, 5, 5, 5, 5, 5, 5, 5, 5, 5, 3, 5, 5, 3, 4, 5, 4, 4, 3, 5, 5, 5, 4, 2, 5, 5, 5, 5, 4, 1, 4, 5, 4, 4, 4, 4, 4, 4, 4, 5, 4, 4, 5, 5, 5, 4, 4, 4, 4, 4, 5, 5, 5, 4, 5, 5, 5, 2, 5, 4, 5, 4, 5, 5, 3, 5, 4, 5, 5, 5, 3, 4, 4, 5, 5, 5, 5, 5, 5, 5, 4, 5, 4, 5, 5, 5, 5, 5, 1, 1, 5, 4, 5, 5, 4, 5, 5, 5, 5, 2, 5, 5, 5, 5, 5, 4, 5, 5, 5, 5, 5, 4, 5, 3, 5, 5, 5, 4, 5, 5, 5, 5, 5, 2, 5, 4, 5, 4, 4, 5, 5, 5, 5, 4, 4, 5, 5, 5, 5, 5, 5, 5, 3, 5, 5, 5, 5, 5, 5, 5, 4, 5, 5, 5, 5, 5, 5, 2, 2, 5, 4, 4, 5, 4, 4, 4, 5, 4, 1, 4, 5, 5, 5, 5, 5, 5, 5, 3, 5, 4, 5, 5, 4, 5, 5, 5, 5, 4, 3, 5, 5, 4, 3, 5, 4, 5, 5, 5, 5, 5, 5, 4, 5, 4, 5, 3, 5, 5, 5, 4, 4, 5, 5, 4, 4, 5, 5, 5, 5, 5, 5, 4, 5, 1, 5, 5, 5, 4, 5, 5, 5, 4, 5, 5, 2, 4, 4, 4, 5, 4, 5, 5, 5, 3, 2, 5, 5, 5, 5, 5, 5, 5, 5, 4, 5, 5, 5, 4, 4, 5, 3, 5, 5, 4, 2, 4, 4, 4, 5, 5, 5, 5, 5, 4, 5, 5, 5, 5, 5, 5, 5, 5, 4, 5, 5, 4, 4, 4, 3, 4, 4, 5, 5, 5, 5, 5, 3, 4, 3, 3, 5, 5, 5, 4, 4, 4, 4, 5, 5, 5, 4, 3, 5, 5, 4, 5, 5, 5, 4, 5, 5, 5, 5, 4, 5, 5, 5, 5, 5, 5, 4, 5, 5, 5, 5, 5, 5, 3, 5, 4, 4, 4, 2, 3, 3, 5, 5, 5, 5, 5, 4, 5, 5, 5, 5, 5, 4, 5, 5, 5, 5, 5, 5, 5, 4, 5, 5, 5, 5, 4, 4, 5, 5, 5, 3, 3, 5, 4, 5, 5, 5, 3, 3, 5, 4, 5, 5, 5, 4, 4, 4, 5, 5, 5, 4, 5, 5, 5, 5, 4, 5, 5, 4, 5, 5, 5, 5, 4, 4, 5, 4, 5, 5, 5, 3, 5, 5, 5, 5, 3, 3, 5, 5, 5, 5, 5, 5, 5, 4, 5, 5, 5, 3, 4, 4, 4, 5, 5, 5, 5, 4, 4, 5, 4, 5, 3, 3, 2, 5, 4, 4, 5, 5, 1, 5, 4, 4, 3, 4, 4, 3, 5, 5, 5, 5, 5, 5, 5, 5, 5, 5, 3, 5, 5, 5, 5, 4, 4, 5, 5, 5, 5, 5, 5, 4, 5, 5, 5, 5, 5, 4, 5, 5, 3, 4, 5, 5, 5, 5, 5, 4, 5, 5, 4, 4, 5, 4, 5, 5, 5, 5, 5, 5, 5, 5, 5, 1, 4, 3, 5, 4, 5, 4, 1, 5, 5, 4, 4, 4, 4, 4, 4, 4, 4, 5, 4, 5, 3, 5, 1, 4, 4, 5, 5, 5, 5, 5, 5, 5, 5, 4, 5, 5, 5, 4, 5, 5, 5, 4, 3, 5, 5, 5, 4, 5, 5, 5, 4, 4, 5, 3, 3, 4, 4, 5, 4, 5, 5, 5, 4, 4, 5, 5, 3, 3, 5, 1, 5, 5, 4, 3, 5, 5, 5, 4, 5, 5, 3, 3, 5, 4, 4, 4, 5, 5, 5, 5, 4, 5, 5, 4, 2, 4, 5, 5, 4, 5, 5, 5, 5, 5, 5, 5, 5, 5, 5, 5, 4, 5, 5, 5, 4, 5, 5, 5, 4, 5, 5, 5, 5, 4, 5, 5, 5, 5, 5, 5, 5, 5, 5, 5, 5, 5, 3, 5, 4, 5, 5, 5, 4, 4, 5, 5, 1, 1, 5, 5, 5, 5, 5, 5, 4, 5, 5, 5, 5, 5, 5, 5, 5, 5, 5, 5, 5, 5, 5, 5, 5, 5, 4, 1, 4, 5, 5, 5, 5, 3, 5, 4, 4, 4, 4, 5, 2, 4, 5, 5, 3, 5, 5, 5, 5, 5, 4, 4, 4, 5, 5, 3, 5, 5, 3, 4, 3, 4, 4, 5, 5, 4, 1, 1, 1, 1, 1, 3, 5, 3, 5, 5, 5, 5, 3, 4, 4, 5, 3, 5, 5, 4, 5, 5, 5, 5, 4, 5, 4, 4, 5, 1, 1, 5, 4, 4, 5, 5, 5, 5, 5, 4, 4, 5, 4, 4, 4, 5, 5, 5, 5, 5, 4, 2, 5, 4, 5, 5, 1, 4, 5, 3, 5, 4, 5, 4, 5, 5, 5, 5, 5, 5, 4, 5, 5, 5, 3, 4, 5, 5, 5, 5, 5, 4, 5, 5, 4, 4, 4, 4, 5, 5, 5, 5, 5, 5, 4, 5, 4, 3, 5, 4, 4, 4, 4, 4, 5, 5, 4, 4, 5, 4, 5, 5, 4, 4, 5, 4, 4, 4, 4, 3, 5, 3, 4, 4, 4, 4, 5, 5, 5, 2, 5, 5, 5, 4, 4, 5, 3, 4, 5, 5, 5, 5, 5, 5, 4, 5, 5, 5, 5, 4, 4, 4, 5, 4, 5, 5, 4, 4, 5, 4, 2, 5, 3, 4, 4, 5, 4, 4, 5, 5, 5, 5, 5, 5, 4, 4, 5, 4, 3, 5, 4, 3, 5, 5, 5, 5, 5, 5, 4, 4, 4, 5, 5, 4, 3, 4, 4, 5, 4, 4, 5, 4, 5, 4, 4, 5, 4, 4, 4, 3, 5, 5, 4, 4, 2, 4, 4, 5, 4, 3, 5, 3, 4, 3, 5, 5, 3, 5, 5, 5, 5, 5, 3, 3, 5, 4, 4, 5, 5, 2, 5, 3, 4, 5, 4, 1, 3, 4, 4, 5, 5, 5, 5, 5, 5, 4, 5, 5, 4, 5, 5, 5, 5, 5, 5, 5, 4, 5, 5, 4, 2, 5, 5, 4, 1, 4, 4, 5, 4, 4, 5, 4, 5, 5, 5, 5, 5, 5, 5, 5, 5, 5, 5, 5, 5, 5, 4, 5, 5, 5, 4, 5, 5, 5, 5, 4, 5, 5, 3, 5, 5, 4, 4, 3, 5, 4, 4, 4, 5, 4, 5, 5, 5, 5, 5, 5, 5, 5, 5, 5, 5, 5, 5, 4, 4, 4, 5, 5, 3, 5, 5, 3, 5, 5, 5, 5, 5, 4, 5, 5, 5, 5, 3, 3, 2, 4, 4, 4, 4, 1, 5, 4, 5, 4, 5, 5, 5, 5, 5, 4, 3, 3, 4, 1, 4, 5, 5, 5, 3, 5, 2, 5, 4, 5, 5, 5, 5, 4, 4, 5, 5, 5, 4, 5, 4, 5, 5, 4, 4, 4, 4, 5, 5, 5, 3, 5, 4, 5, 5, 3, 5, 5, 5, 4, 5, 3, 2, 4, 5, 4, 4, 3, 5, 5, 5, 5, 5, 5, 5, 4, 4, 4, 5, 4, 5, 5, 5, 5, 5, 5, 5, 5, 3, 4, 5, 5, 4, 4, 4, 5, 5, 4, 4, 4, 5, 5, 5, 5, 5, 5, 5, 5, 3, 5, 3, 4, 5, 4, 5, 5, 3, 5, 5, 5, 5, 4, 5, 5, 5, 5, 5, 4, 5, 4, 5, 5, 5, 5, 5, 5, 5, 5, 4, 5, 5, 5, 5, 5, 2, 5, 5, 5, 4, 4, 5, 5, 4, 5, 4, 4, 4, 4, 5, 5, 5, 5, 2, 5, 4, 4, 4, 3, 5, 4, 5, 5, 5, 5, 5, 5, 5, 5, 4, 5, 5, 5, 5, 5, 5, 5, 5, 5, 5, 5, 5, 5, 5, 4, 5, 5, 5, 5, 4, 5, 5, 4, 5, 5, 5, 5, 5, 5, 5, 5, 5, 5, 4, 5, 5, 3, 5, 5, 5, 5, 5, 5, 5, 3, 5, 5, 5, 5, 5, 5, 5, 5, 5, 5, 5, 5, 2, 4, 4, 3, 5, 5, 1, 4, 4, 4, 5, 5, 4, 5, 3, 4, 4, 5, 5, 4, 4, 5, 4, 5, 4, 5, 5, 5, 2, 2, 2, 5, 5, 5, 4, 5, 5, 4, 5, 4, 4, 4, 5, 4, 4, 4, 5, 3, 3, 5, 5, 3, 3, 3, 5, 5, 3, 5, 5, 4, 4, 5, 5, 5, 5, 5, 5, 3, 3, 3, 3, 4, 4, 3, 4, 5, 5, 5, 5, 5, 5, 3, 3, 1, 3, 1, 5, 4, 5, 5, 4, 5, 5, 5, 5, 5, 5, 5, 5, 5, 4, 5, 4, 5, 5, 5, 5, 5, 5, 5, 5, 3, 5, 5, 5, 5, 4, 5, 5, 5, 5, 5, 5, 4, 5, 5, 4, 4, 4, 4, 4, 4, 5, 4, 5, 5, 5, 5, 1, 5, 4, 5, 5, 4, 5, 5, 5, 4, 5, 5, 5, 5, 3, 5, 5, 4, 5, 4, 5, 1, 3, 3, 3, 4, 4, 5, 5, 5, 5, 5, 4, 5, 5, 5, 5, 2, 4, 4, 4, 4, 5, 2, 5, 5, 5, 5, 5, 5, 1, 1, 4, 4, 5, 5, 5, 4, 5, 5, 4, 4, 5, 4, 4, 5, 5, 5, 4, 5, 5, 5, 4, 4, 3, 5, 5, 5, 5, 2, 4, 5, 4, 5, 5, 5, 3, 3, 4, 4, 5, 5, 4, 5, 3, 5, 5, 5, 5, 4, 4, 5, 5, 5, 4, 5, 5, 5, 5, 4, 4, 4, 5, 5, 5, 5, 5, 5, 5, 5, 3, 5, 4, 4, 5, 5, 5, 4, 5, 4, 2, 5, 5, 5, 4, 4, 5, 5, 5, 5, 5, 5, 5, 2, 2, 3, 3, 5, 5, 4, 5, 4, 4, 4, 5, 4, 4, 5, 5, 4, 5, 5, 5, 3, 5, 5, 5, 5, 3, 5, 5, 4, 5, 5, 4, 4, 4, 4, 5, 5, 4, 5, 4, 5, 4, 5, 5, 5, 5, 4, 5, 5, 5, 3, 5, 4, 4, 5, 4, 4, 4, 5, 2, 2, 4, 4, 3, 5, 4, 4, 4, 4, 4, 3, 4, 4, 5, 5, 5, 4, 5, 5, 5, 5, 5, 5, 5, 4, 5, 4, 5, 5, 4, 5, 5, 5, 5, 5, 5, 5, 4, 5, 5, 5, 5, 5, 5, 5, 5, 3, 3, 4, 4, 5, 4, 4, 5, 5, 4, 5, 5, 3, 5, 5, 5, 4, 5, 4, 4, 5, 3, 5, 5, 5, 5, 5, 4, 4, 4, 4, 5, 5, 3, 3, 3, 3, 4, 5, 4, 5, 5, 5, 2, 4, 5, 5, 5, 5, 4, 4, 5, 5, 5, 4, 4, 5, 4, 4, 5, 5, 4, 5, 2, 3, 3, 5, 4, 4, 4, 5, 3, 5, 5, 5, 5, 1, 5, 5, 3, 4, 5, 5, 5, 1, 5, 5, 5, 5, 4, 4, 5, 3, 3, 5, 5, 5, 3, 3, 3, 3, 5, 5, 4, 5, 5, 5, 5, 4, 5, 5, 5, 5, 5, 5, 4, 4, 4, 4, 3, 5, 4, 4, 4, 1, 1, 5, 5, 5, 5, 5, 5, 5, 5, 5, 4, 4, 5, 5, 5, 5, 5, 5, 4, 5, 4, 3, 3, 5, 3, 5, 4, 4, 5, 5, 5, 3, 5, 5, 4, 5, 5, 5, 5, 1, 1, 4, 4, 5, 5, 3, 5, 5, 5, 5, 4, 5, 5, 5, 4, 4, 5, 5, 1, 4, 5, 5, 4, 4, 4, 3, 3, 5, 5, 5, 5, 5, 3, 4, 4, 4, 4, 4, 5, 5, 4, 4, 4, 5, 5, 5, 5, 4, 5, 5, 5, 5, 4, 4, 5, 5, 5, 4, 5, 5, 3, 5, 5, 4, 4, 4, 5, 4, 5, 5, 5, 5, 3, 3, 4, 5, 5, 4, 5, 5, 3, 4, 5, 5, 5, 5, 4, 5, 5, 5, 5, 5, 5, 3, 4, 4, 5, 5, 4, 4, 3, 4, 5, 5, 2, 4, 5, 5, 5, 5, 5, 5, 5, 4, 3, 3, 5, 5, 5, 5, 5, 5, 5, 4, 5, 5, 4, 4, 2, 5, 5, 5, 5, 5, 5, 4, 4, 5, 4, 5, 5, 5, 5, 4, 3, 3, 5, 1, 5, 4, 4, 5, 5, 5, 5, 4, 2, 5, 4, 5, 4, 2, 4, 5, 5, 5, 5, 4, 4, 4, 5, 5, 5, 4, 4, 5, 5, 5, 2, 2, 5, 5, 5, 5, 4, 4, 4, 4, 5, 3, 4, 5, 2, 4, 4, 4, 4, 5, 4, 4, 4, 5, 5, 5, 5, 5, 5, 5, 4, 5, 5, 5, 5, 4, 4, 4, 4, 5, 5, 3, 5, 4, 5, 5, 5, 5, 5, 5, 5, 4, 4, 5, 5, 4, 4, 4, 4, 5, 5, 4, 4, 4, 5, 5, 5, 5, 5, 4, 4, 5, 5, 5, 4, 4, 4, 4, 4, 5, 5, 5, 5, 4, 4, 5, 5, 5, 5, 5, 5, 5, 5, 5, 5, 4, 5, 5, 5, 4, 5, 5, 5, 5, 1, 5, 5, 5, 5, 4, 4, 4, 5, 5, 5, 4, 1, 3, 5, 5, 3, 3, 4, 3, 5, 5, 5, 5, 5, 5, 3, 3, 4, 4, 5, 5, 5, 3, 4, 5, 2, 5, 5, 5, 5, 5, 4, 5, 4, 5, 3, 2, 4, 5, 4, 5, 5, 5, 5, 4, 5, 4, 4, 4, 4, 5, 5, 4, 4, 5, 1, 1, 5, 5, 3, 5, 5, 1, 5, 5, 5, 3, 4, 4, 4, 4, 5, 5, 5, 5, 5, 5, 4, 5, 5, 4, 5, 5, 5, 5, 5, 5, 5, 4, 5, 5, 5, 5, 4, 5, 5, 4, 5, 5, 4, 5, 5, 5, 5, 4, 5, 5, 5, 5, 5, 5, 4, 5, 4, 4, 4, 4, 3, 4, 4, 4, 5, 5, 4, 4, 5, 5, 5, 4, 4, 4, 4, 5, 5, 4, 4, 4, 5, 5, 4, 5, 4, 4, 5, 4, 1, 5, 4, 3, 3, 3, 5, 5, 5, 5, 3, 5, 4, 5, 4, 5, 5, 5, 5, 5, 5, 5, 1, 5, 5, 5, 5, 5, 5, 5, 5, 5, 3, 4, 4, 3, 5, 3, 4, 5, 4, 5, 5, 4, 5, 3, 5, 5, 5, 5, 3, 1, 1, 5, 5, 5, 5, 5, 5, 4, 3, 5, 5, 5, 2, 3, 3, 4, 4, 4, 4, 5, 3, 4, 4, 4, 5, 5, 5, 5, 5, 5, 5, 5, 5, 5, 5, 5, 4, 5, 5, 4, 5, 5, 5, 5, 4, 4, 4, 5, 5, 5, 2, 2, 4, 4, 3, 5, 5, 5, 5, 4, 5, 4, 5, 5, 5, 4, 5, 5, 4, 5, 5, 4, 4, 5, 5, 5, 5, 5, 5, 5, 5, 5, 5, 4, 5, 5, 5, 3, 4, 4, 5, 5, 5, 5, 5, 1, 5, 1, 5, 5, 5, 4, 1, 3, 3, 5, 5, 5, 5, 5, 4, 4, 4, 5, 4, 5, 4, 5, 3, 4, 5, 3, 5, 5, 4, 5, 5, 5, 5, 5, 5, 5, 5, 1, 1, 4, 4, 5, 5, 4, 4, 5, 4, 4, 5, 5, 5, 5, 5, 3, 5, 5, 1, 4, 5, 4, 4, 1, 1, 5, 5, 4, 4, 4, 5, 5, 4, 4, 1, 1, 4, 5, 5, 5, 5, 3, 3, 5, 5, 4, 3, 3, 5, 5, 5, 4, 4, 5, 5, 5, 5, 3, 3, 4, 3, 5, 5, 4, 4, 4, 5, 5, 3, 5, 3, 3, 4, 4, 5, 5, 5, 5, 5, 4, 3, 3, 3, 5, 5, 4, 4, 5, 5, 5, 4, 4, 4, 4, 5, 5, 4, 5, 5, 4, 3, 3, 4, 4, 4, 5, 5, 5, 4, 3, 3, 3, 3, 3, 5, 5, 5, 5, 4, 3, 5, 5, 1, 5, 5, 5, 5, 4, 4, 4, 4, 4, 4, 5, 5, 4, 5, 5, 5, 5, 5, 5, 5, 5, 5, 5, 4, 5, 5, 5, 5, 2, 2, 4, 5, 4, 3, 4, 4, 5, 5, 4, 5, 5, 5, 4, 5, 4, 5, 4, 4, 3, 4, 5, 5, 5, 5, 5, 5, 5, 4, 4, 5, 5, 5, 5, 5, 5, 5, 5, 4, 5, 4, 5, 4, 5, 5, 5, 5, 5, 5, 5, 5, 4, 4, 4, 3, 3, 5, 5, 5, 5, 5, 5, 5, 4, 5, 5, 5, 5, 4, 5, 5, 5, 4, 5, 3, 3, 5, 3, 3, 4, 5, 5, 5, 5, 5, 5, 5, 5, 4, 4, 4, 4, 4, 3, 4, 5, 5, 5, 5, 5, 5, 5, 3, 4, 5, 5, 5, 5, 4, 4, 4, 5, 5, 5, 5, 5, 4, 4, 4, 4, 4, 4, 5, 5, 5, 3, 5, 4, 1, 5, 5, 5, 5, 5, 5, 5, 5, 4, 3, 3, 5, 5, 3, 4, 5, 4, 5, 5, 5, 3, 5, 5, 5, 5, 5, 4, 5, 5, 5, 4, 5, 5, 5, 4, 4, 4, 4, 4, 3, 2, 5, 5, 5, 4, 5, 3, 4, 5, 5, 5, 5, 5, 5, 5, 3, 2, 5, 5, 3, 5, 4, 5, 5, 4, 4, 4, 4, 4, 4, 4, 5, 4, 4, 3, 5, 4, 4, 5, 5, 4, 4, 5, 5, 5, 5, 5, 5, 5, 5, 5, 5, 4, 4, 5, 5, 5, 1, 1, 4, 4, 5, 5, 5, 5, 5, 5, 5, 5, 5, 1, 4, 4, 4, 5, 4, 4, 5, 5, 5, 4, 4, 5, 5, 5, 5, 5, 5, 4, 5, 4, 2, 4, 5, 3, 4, 5, 5, 5, 5, 3, 5, 2, 5, 5, 5, 5, 5, 3, 4, 5, 4, 5, 4, 4, 5, 5, 5, 5, 5, 5, 5, 4, 4, 5, 5, 5, 5, 4, 4, 4, 4, 4, 5, 5, 4, 4, 5, 4, 4, 5, 5, 5, 2, 5, 4, 5, 4, 5, 5, 4, 4, 5, 4, 5, 4, 4, 5, 5, 4, 4, 4, 5, 2, 5, 5, 5, 5, 5, 5, 4, 4, 4, 5, 4, 5, 5, 5, 5, 3, 3, 3, 4, 5, 3, 3, 5, 4, 5, 5, 5, 4, 5, 5, 5, 5, 5, 4, 4, 5, 5, 5, 5, 5, 5, 5, 5, 3, 5, 5, 4, 4, 4, 2, 2, 3, 5, 5, 5, 5, 5, 4, 5, 3, 1, 1, 5, 4, 5, 4, 5, 5, 5, 5, 5, 5, 5, 5, 5, 4, 5, 4, 4, 5, 5, 4, 5, 5, 5, 5, 4, 4, 3, 4, 2, 5, 4, 5, 4, 5, 4, 4, 4, 4, 4, 5, 5, 4, 4, 4, 1, 1, 5, 5, 5, 4, 2, 4, 3, 3, 5, 5, 5, 5, 5, 5, 5, 5, 4, 5, 5, 4, 5, 5, 5, 5, 4, 4, 2, 5, 5, 5, 4, 4, 5, 5, 5, 4, 4, 4, 5, 5, 5, 5, 4, 4, 5, 5, 5, 4, 4, 5, 5, 4, 4, 5, 5, 5, 5, 5, 5, 3, 5, 5, 4, 5, 5, 4, 5, 3, 3, 3, 5, 5, 3, 5, 5, 4, 4, 4, 5, 2, 5, 4, 5, 4, 4, 4, 4, 5, 2, 3, 3, 4, 5, 5, 4, 4, 4, 4, 5, 5, 5, 5, 5, 5, 5, 5, 5, 5, 5, 5, 5, 4, 3, 3, 5, 4, 5, 5, 5, 5, 5, 4, 5, 4, 5, 5, 5, 3, 4, 5, 5, 5, 5, 5, 4, 5, 5, 5, 5, 5, 4, 4, 3, 3, 3, 1, 5, 5, 5, 5, 5, 5, 5, 4, 4, 4, 5, 5, 5, 5, 5, 5, 5, 5, 5, 5, 5, 4, 3, 3, 3, 5, 5, 5, 5, 4, 4, 5, 5, 5, 5, 4, 3, 5, 3, 5, 4, 5, 5, 4, 4, 4, 5, 5, 5, 4, 5, 5, 4, 5, 5, 4, 5, 5, 5, 3, 5, 5, 3, 5, 4, 4, 5, 5, 4, 5, 5, 5, 4, 5, 5, 4, 4, 5, 5, 4, 4, 5, 3, 5, 5, 5, 5, 5, 5, 5, 4, 5, 5, 5, 5, 4, 1, 5, 5, 5, 5, 5, 5, 5, 4, 4, 5, 5, 1, 5, 5, 5, 4, 5, 5, 5, 4, 4, 5, 2, 5, 5, 4, 4, 4, 2, 5, 5, 5, 5, 5, 5, 4, 4, 5, 5, 5, 5, 5, 5, 5, 3, 5, 5, 4, 5, 5, 4, 4, 5, 5, 5, 5, 4, 4, 4, 4, 5, 3, 5, 5, 4, 4, 5, 5, 5, 5, 5, 5, 4, 4, 4, 4, 4, 5, 4, 5, 5, 5, 5, 5, 3, 5, 4, 5, 5, 4, 3, 5, 5, 5, 5, 4, 5, 5, 4, 3, 4, 4, 3, 5, 5, 5, 1, 5, 5, 4, 5, 4, 5, 4, 5, 5, 5, 5, 5, 5, 4, 4, 4, 4, 4, 4, 4, 5, 5, 5, 5, 5, 5, 5, 5, 4, 4, 5, 5, 5, 5, 4, 5, 4, 5, 4, 5, 5, 3, 3, 5, 4, 4, 5, 3, 5, 5, 5, 5, 3, 3, 5, 5, 1, 5, 3, 4, 4, 5, 3, 3, 4, 5, 5, 5, 5, 5, 5, 5, 5, 5, 5, 4, 5, 5, 4, 5, 4, 4, 3, 4, 1, 1, 5, 4, 4, 5, 4, 5, 2, 2, 5, 5, 4, 5, 5, 5, 5, 5, 4, 4, 3, 3, 3, 5, 3, 5, 5, 5, 5, 5, 4, 5, 4, 3, 5, 5, 4, 4, 5, 5, 3, 3, 5, 3, 5, 5, 5, 5, 5, 5, 5, 4, 5, 2, 5, 4, 5, 5, 5, 5, 5, 5, 1, 3, 5, 5, 5, 5, 5, 5, 4, 4, 5, 5, 5, 5, 4, 4, 5, 5, 4, 4, 2, 2, 4, 4, 1, 5, 5, 4, 4, 5, 5, 5, 5, 5, 3, 3, 5, 5, 5, 5, 4, 5, 5, 5, 1, 4, 5, 4, 4, 5, 4, 5, 5, 4, 4, 4, 5, 4, 5, 5, 4, 5, 5, 5, 1, 5, 4, 5, 5, 5, 5, 5, 4, 4, 4, 1, 1, 5, 4, 4, 5, 5, 5, 5, 5, 4, 4, 5, 4, 5, 5, 5, 4, 5, 5, 5, 1, 5, 5, 5, 5, 4, 5, 5, 5, 4, 4, 5, 4, 5, 5, 5, 1, 5, 5, 5, 5, 5, 3, 5, 5, 5, 4, 4, 1, 1, 5, 4, 5, 4, 5, 5, 2, 5, 5, 3, 3, 4, 5, 5, 5, 4, 5, 5, 5, 3, 3, 5, 5, 5, 5, 3, 3, 4, 4, 5, 5, 5, 5, 2, 5, 5, 5, 5, 5, 1, 1, 5, 5, 4, 5, 5, 5, 5, 4, 4, 4, 4, 5, 4, 5, 5, 5, 5, 5, 5, 1, 5, 4, 5, 5, 5, 5, 5, 5, 5, 5, 5, 5, 3, 4, 5, 3, 1, 5, 5, 5, 5, 5, 5, 5, 5, 5, 5, 4, 4, 4, 3, 5, 5, 5, 3, 4, 3, 5, 4, 3, 4, 5, 5, 5, 5, 3, 3, 3, 5, 5, 5, 5, 5, 4, 5, 4, 4, 5, 4, 5, 4, 4, 3, 5, 5, 5, 5, 3, 3, 4, 5, 5, 4, 3, 5, 2, 3, 3, 5, 5, 5, 5, 5, 5, 4, 5, 5, 4, 5, 5, 5, 5, 4, 2, 5, 5, 5, 4, 5, 5, 5, 5, 5, 4, 3, 4, 5, 3, 3, 4, 4, 3, 5, 4, 3, 3, 3, 5, 3, 5, 4, 4, 5, 5, 5, 5, 2, 4, 5, 5, 4, 4, 4, 4, 5, 5, 5, 4, 5, 5, 5, 5, 5, 5, 5, 3, 5, 5, 3, 3, 5, 5, 4, 3, 5, 3, 5, 5, 2, 2, 4, 5, 5, 5, 5, 5, 5, 5, 5, 5, 5, 5, 2, 2, 5, 5, 5, 5, 5, 5, 5, 5, 4, 5, 4, 5, 5, 2, 4, 1, 5, 4, 5, 5, 5, 4, 4, 5, 5, 5, 5, 5, 5, 5, 3, 3, 4, 4, 4, 5, 5, 5, 5, 3, 3, 3, 3, 4, 4, 5, 5, 4, 5, 4, 5, 2, 4, 5, 5, 1, 5, 5, 4, 4, 5, 5, 4, 3, 3, 5, 5, 4, 2, 5, 4, 4, 4, 5, 5, 4, 4, 4, 5, 5, 5, 5, 5, 5, 4, 4, 4, 5, 5, 4, 5, 4, 5, 5, 5, 5, 5, 4, 3, 4, 5, 5, 5, 4, 4, 5, 5, 5, 4, 4, 5, 5, 3, 5, 4, 5, 5, 4, 5, 5, 5, 5, 5, 4, 4, 5, 5, 4, 4, 4, 4, 4, 4, 2, 2, 2, 5, 5, 4, 4, 5, 5, 5, 5, 4, 4, 5, 4, 4, 5, 2, 5, 1, 5, 5, 4, 4, 4, 5, 5, 3, 5, 5, 3, 4, 5, 4, 4, 5, 5, 5, 5, 5, 5, 5, 5, 5, 5, 5, 4, 5, 3, 5, 5, 5, 5, 5, 5, 4, 4, 4, 5, 5, 4, 4, 5, 5, 5, 5, 5, 5, 5, 5, 4, 4, 5, 5, 5, 3, 4, 4, 4, 4, 5, 5, 3, 5, 5, 2, 2, 5, 5, 5, 2, 4, 5, 5, 5, 5, 4, 4, 5, 5, 3, 5, 4, 4, 4, 4, 4, 5, 5, 3, 5, 5, 4, 5, 5, 5, 5, 4, 4, 5, 5, 5, 5, 5, 4, 4, 4, 4, 4, 5, 5, 5, 5, 5, 4, 4, 4, 5, 5, 5, 5, 5, 1, 5, 5, 4, 5, 5, 5, 5, 5, 5, 5, 5, 5, 5, 3, 4, 5, 5, 5, 5, 4, 5, 5, 5, 5, 3, 1, 1, 4, 5, 5, 5, 5, 5, 5, 4, 4, 5, 4, 5, 5, 4, 4, 5, 5, 5, 4, 5, 5, 3, 5, 5, 5, 3, 4, 5, 5, 5, 5, 5, 3, 3, 5, 5, 5, 5, 4, 5, 5, 5, 5, 5, 5, 4, 4, 4, 3, 5, 5, 5, 5, 5, 4, 5, 5, 4, 3, 4, 5, 5, 5, 5, 5, 5, 4, 4, 4, 3, 4, 4, 4, 4, 5, 3, 4, 5, 5, 5, 4, 5, 5, 5, 5, 5, 5, 5, 5, 5, 5, 5, 4, 4, 5, 5, 3, 5, 4, 5, 5, 4, 5, 5, 5, 5, 4, 5, 4, 5, 5, 5, 4, 4, 5, 4, 5, 4, 4, 4, 4, 4, 4, 5, 5, 4, 4, 5, 5, 5, 5, 5, 5, 5, 5, 5, 4, 5, 2, 5, 5, 5, 4, 4, 5, 5, 4, 5, 5, 5, 5, 5, 5, 5, 5, 5, 5, 4, 5, 5, 4, 4, 4, 5, 5, 5, 4, 5, 5, 1, 1, 1, 5, 5, 5, 5, 5, 5, 5, 3, 5, 5, 5, 5, 5, 5, 4, 4, 4, 3, 2, 5, 1, 5, 4, 5, 5, 4, 4, 5, 4, 5, 4, 5, 5, 5, 5, 5, 5, 4, 4, 3, 5, 5, 5, 4, 3, 4, 4, 4, 4, 5, 5, 5, 5, 4, 5, 5, 5, 5, 4, 5, 5, 5, 1, 4, 5, 5, 5, 1, 5, 5, 5, 4, 5, 5, 4, 4, 5, 5, 5, 5, 5, 5, 5, 4, 5, 3, 4, 5, 5, 5, 4, 4, 4, 5, 4, 5, 5, 5, 5, 5, 4, 5, 5, 5, 5, 2, 3, 4, 4, 4, 5, 5, 5, 5, 5, 5, 5, 5, 5, 5, 5, 5, 4, 3, 5, 2, 2, 2, 4, 5, 3, 5, 5, 5, 5, 3, 3, 5, 4, 5, 5, 5, 5, 5, 5, 5, 4, 5, 4, 1, 5, 5, 5, 4, 4, 4, 5, 5, 5, 5, 4, 4, 5, 4, 4, 5, 3, 4, 4, 4, 4, 4, 5, 5, 4, 4, 5, 5, 4, 4, 5, 5, 4, 4, 4, 5, 5, 5, 2, 2, 2, 5, 5, 5, 5, 5, 5, 5, 5, 3, 5, 4, 5, 5, 5, 5, 4, 4, 5, 5, 5, 5, 4, 4, 5, 5, 5, 4, 4, 5, 5, 5, 5, 5, 4, 5, 5, 5, 5, 4, 4, 5, 5, 5, 5, 5, 5, 5, 5, 5, 5, 5, 5, 1, 5, 3, 3, 4, 5, 3, 4, 4, 4, 5, 5, 5, 5, 5, 5, 5, 4, 3, 3, 5, 5, 4, 5, 4, 4, 5, 5, 5, 5, 4, 5, 5, 4, 4, 5, 4, 4, 5, 5, 2, 5, 4, 4, 5, 5, 5, 5, 5, 5, 5, 4, 5, 4, 5, 4, 5, 3, 5, 5, 5, 5, 5, 5, 5, 5, 5, 5, 4, 4, 4, 5, 2, 2, 5, 5, 5, 5, 5, 4, 4, 5, 4, 3, 5, 4, 4, 5, 1, 1, 4, 5, 3, 4, 4, 4, 4, 4, 5, 5, 5, 5, 5, 5, 4, 4, 4, 2, 5, 5, 4, 3, 3, 3, 5, 5, 3, 5, 5, 4, 4, 4, 4, 5, 5, 5, 5, 5, 5, 4, 5, 5, 4, 5, 5, 5, 4, 3, 3, 4, 3, 5, 5, 5, 5, 5, 1, 5, 5, 4, 5, 5, 3, 5, 5, 5, 5, 4, 4, 5, 5, 5, 5, 5, 4, 5, 4, 5, 5, 5, 5, 5, 5, 5, 5, 5, 5, 5, 5, 5, 5, 5, 5, 5, 4, 5, 2, 5, 5, 5, 5, 5, 4, 3, 5, 5, 5, 3, 2, 2, 4, 5, 4, 5, 3, 3, 1, 5, 4, 5, 4, 4, 5, 4, 5, 4, 4, 3, 4, 4, 4, 4, 5, 5, 4, 5, 5, 5, 5, 3, 5, 5, 5, 5, 4, 5, 5, 4, 4, 5, 5, 2, 3, 5, 5, 5, 5, 5, 4, 4, 3, 5, 5, 5, 5, 5, 5, 5, 5, 3, 5, 5, 5, 5, 5, 5, 3, 5, 4, 5, 5, 5, 4, 2, 2, 4, 5, 3, 5, 5, 3, 5, 5, 4, 5, 4, 4, 4, 4, 4, 4, 4, 5, 4, 4, 4, 5, 5, 5, 5, 5, 5, 4, 4, 4, 4, 3, 3, 5, 5, 5, 5, 5, 3, 5, 5, 3, 4, 4, 5, 5, 2, 5, 5, 1, 5, 5, 5, 5, 3, 5, 4, 4, 5, 3, 3, 4, 5, 5, 5, 5, 5, 5, 5, 5, 3, 3, 5, 5, 4, 4, 5, 5, 5, 5, 5, 4, 5, 5, 5, 5, 4, 4, 4, 5, 4, 4, 4, 5, 5, 5, 4, 5, 5, 4, 5, 1, 5, 5, 5, 5, 5, 5, 4, 5, 5, 5, 4, 4, 5, 5, 3, 3, 5, 5, 4, 5, 5, 5, 3, 5, 5, 2, 3, 4, 5, 5, 5, 4, 5, 5, 4, 5, 4, 4, 4, 4, 5, 5, 5, 5, 5, 5, 4, 4, 4, 4, 5, 5, 5, 5, 5, 5, 3, 2, 5, 5, 5, 5, 5, 5, 5, 4, 4, 4, 4, 5, 5, 5, 5, 5, 5, 5, 5, 5, 5, 5, 5, 5, 5, 5, 5, 5, 5, 4, 5, 5, 4, 4, 5, 5, 5, 5, 5, 5, 4, 2, 4, 4, 5, 5, 5, 5, 5, 5, 4, 5, 5, 4, 4, 5, 5, 5, 5, 4, 5, 5, 5, 5, 5, 5, 5, 4, 5, 5, 4, 4, 5, 5, 5, 5, 5, 4, 4, 4, 2, 2, 2, 2, 5, 4, 5, 5, 5, 5, 5, 5, 5, 5, 5, 5, 5, 5, 5, 5, 5, 5, 4, 5, 4, 4, 5, 5, 5, 5, 5, 5, 5, 5, 5, 5, 5, 5, 5, 5, 4, 4, 5, 5, 5, 4, 4, 4, 4, 5, 5, 5, 5, 5, 5, 5, 4, 4, 4, 5, 5, 1, 1, 5, 5, 3, 3, 5, 5, 5, 4, 5, 5, 5, 5, 5, 5, 4, 5, 5, 4, 4, 4, 4, 1, 1, 4, 5, 5, 4, 4, 5, 5, 4, 4, 5, 4, 5, 1, 1, 4, 4, 1, 1, 4, 5, 4, 4, 5, 5, 5, 5, 5, 5, 5, 5, 5, 5, 5, 1, 5, 5, 5, 5, 3, 3, 3, 3, 3, 1, 5, 5, 5, 5, 5, 5, 5, 5, 5, 3, 4, 5, 5, 3, 3, 5, 4, 5, 5, 5, 4, 4, 5, 1, 1, 3, 5, 4, 5, 4, 4, 4, 5, 5, 4, 4, 5, 5, 5, 5, 4, 1, 4, 5, 4, 4, 4, 5, 1, 4, 4, 5, 4, 5, 5, 4, 4, 5, 5, 4, 2, 5, 5, 5, 4, 5, 3, 5, 5, 5, 1, 1, 5, 5, 4, 5, 5, 3, 4, 5, 5, 5, 1, 4, 5, 5, 5, 5, 5, 5, 5, 5, 4, 5, 4, 5, 5, 5, 5, 5, 5, 5, 5, 4, 4, 5, 4, 4, 5, 2, 5, 5, 5, 1, 1, 5, 5, 5, 5, 5, 5, 4, 4, 5, 2, 5, 5, 5, 5, 5, 4, 4, 4, 4, 3, 5, 5, 5, 3, 5, 5, 4, 4, 3, 5, 5, 5, 5, 5, 5, 5, 5, 5, 5, 5, 5, 5, 5, 5, 5, 5, 5, 4, 5, 5, 5, 5, 5, 4, 5, 5, 5, 5, 5, 4, 4, 1, 5, 5, 5, 4, 4, 5, 5, 5, 5, 5, 5, 5, 5, 5, 5, 5, 5, 5, 5, 5, 5, 5, 5, 5, 5, 5, 5, 5, 4, 3, 5, 5, 5, 5, 4, 4, 4, 5, 4, 4, 4, 4, 5, 5, 5, 5, 5, 4, 4, 3, 5, 5, 5, 5, 5, 4, 4, 5, 5, 4, 5, 3, 5, 5, 5, 5, 3, 5, 5, 5, 5, 3, 4, 4, 5, 4, 4, 3, 4, 5, 5, 5, 5, 5, 5, 4, 5, 5, 5, 5, 5, 5, 5, 4, 5, 5, 5, 5, 2, 5, 5, 5, 5, 4, 2, 5, 5, 5, 4, 4, 3, 3, 5, 5, 5, 5, 4, 5, 5, 5, 5, 5, 5, 5, 5, 5, 4, 4, 5, 5, 5, 2, 5, 4, 5, 5, 3, 5, 5, 5, 5, 5, 5, 5, 5, 4, 4, 4, 5, 5, 5, 3, 5, 5, 5, 5, 4, 2, 5, 5, 4, 4, 5, 3, 4, 5, 5, 5, 5, 5, 2, 5, 5, 5, 5, 5, 5, 5, 5, 5, 5, 5, 5, 5, 5, 5, 5, 3, 5, 4, 4, 4, 5, 3, 5, 5, 5, 5, 5, 4, 5, 5, 5, 5, 4, 1, 5, 5, 5, 5, 4, 5, 5, 5, 5, 5, 5, 5, 5, 5, 5, 5, 5, 3, 5, 5, 5, 5, 2, 2, 5, 3, 5, 5, 5, 4, 5, 5, 4, 4, 5, 5, 2, 4, 4, 4, 5, 5, 5, 5, 5, 5, 5, 5, 5, 5, 5, 5, 5, 3, 5, 5, 5, 5, 5, 5, 2, 4, 5, 4, 5, 5, 5, 5, 4, 4, 5, 1, 5, 4, 4, 4, 5, 5, 4, 5, 4, 4, 5, 3, 5, 4, 2, 5, 5, 4, 5, 5, 5, 5, 4, 4, 1, 5, 3, 5, 4, 5, 5, 5, 5, 5, 5, 5, 5, 5, 4, 5, 1, 5, 5, 3, 5, 4, 4, 5, 4, 5, 5, 4, 5, 5, 5, 5, 5, 5, 4, 5, 5, 5, 3, 5, 5, 5, 5, 5, 5, 5, 5, 4, 5, 4, 4, 4, 4, 4, 5, 5, 4, 4, 5, 5, 4, 5, 4, 5, 5, 5, 5, 5, 3, 5, 5, 5, 5, 4, 4, 5, 5, 5, 5, 5, 4, 5, 5, 5, 5, 5, 5, 3, 5, 4, 4, 5, 5, 5, 5, 5, 5, 5, 5, 5, 5, 5, 5, 5, 5, 5, 5, 5, 5, 5, 5, 5, 5, 5, 5, 5, 5, 5, 5, 5, 3, 4, 4, 4, 3, 5, 4, 3, 2, 5, 4, 5, 1, 5, 4, 4, 5, 5, 5, 4, 5, 5, 5, 4, 4, 5, 3, 5, 4, 4, 1, 1, 5, 5, 5, 5, 5, 5, 5, 5, 5, 4, 4, 4, 4, 4, 4, 2, 5, 5, 5, 4, 4, 4, 5, 4, 4, 4, 4, 5, 5, 5, 5, 5, 5, 5, 4, 4, 5, 4, 4, 4, 4, 4, 4, 5, 4, 5, 5, 5, 5, 5, 5, 5, 5, 5, 3, 5, 5, 4, 4, 5, 4, 5, 5, 5, 5, 5, 5, 5, 5, 5, 5, 5, 3, 5, 5, 4, 5, 5, 5, 5, 4, 1, 5, 1, 4, 2, 2, 5, 5, 5, 5, 5, 5, 4, 5, 5, 2, 5, 5, 3, 4, 5, 5, 5, 5, 3, 3, 5, 5, 5, 4, 4, 5, 5, 5, 5, 4, 5, 4, 4, 5, 4, 4, 4, 5, 4, 4, 5, 5, 5, 5, 5, 5, 5, 5, 5, 5, 5, 5, 5, 5, 5, 4, 5, 5, 4, 5, 1, 1, 4, 4, 5, 5, 5, 5, 5, 4, 4, 4, 5, 5, 5, 5, 5, 4, 5, 4, 2, 2, 2, 2, 5, 5, 5, 5, 4, 5, 5, 5, 5, 4, 5, 5, 5, 3, 3, 4, 3, 5, 4, 5, 5, 5, 5, 4, 5, 5, 4, 4, 4, 4, 4, 4, 1, 1, 4, 3, 5, 5, 5, 5, 2, 4, 5, 5, 5, 5, 5, 5, 4, 5, 5, 5, 5, 5, 5, 5, 5, 5, 5, 4, 5, 4, 5, 5, 4, 4, 3, 5, 5, 5, 5, 5, 5, 4, 5, 5, 4, 4, 5, 5, 5, 5, 5, 5, 5, 5, 5, 3, 3, 3, 3, 5, 5, 5, 5, 4, 4, 5, 4, 5, 4, 5, 5, 4, 4, 5, 2, 3, 4, 5, 5, 5, 5, 4, 5, 3, 5, 5, 5, 4, 5, 4, 5, 5, 4, 5, 5, 5, 5, 5, 5, 5, 4, 5, 5, 5, 5, 5, 4, 4, 5, 5, 5, 5, 5, 5, 5, 4, 5, 4, 4, 5, 5, 5, 5, 5, 5, 3, 2, 2, 2, 5, 5, 5, 5, 5, 5, 4, 5, 3, 3, 5, 5, 4, 4, 4, 4, 4, 5, 5, 5, 5, 5, 3, 3, 5, 5, 5, 4, 3, 5, 5, 5, 4, 4, 5, 5, 5, 5, 5, 5, 5, 4, 4, 1, 4, 5, 2, 2, 5, 5, 5, 5, 5, 3, 4, 3, 3, 3, 3, 5, 5, 5, 3, 5, 3, 5, 5, 5, 5, 5, 1, 5, 5, 5, 5, 5, 5, 5, 4, 3, 3, 4, 4, 4, 5, 5, 5, 5, 4, 5, 4, 4, 5, 5, 4, 5, 4, 5, 4, 5, 5, 1, 5, 5, 4, 4, 4, 5, 5, 5, 5, 4, 5, 3, 5, 5, 5, 5, 5, 5, 5, 5, 4, 4, 5, 5, 4, 5, 5, 5, 5, 5, 5, 4, 5, 5, 5, 5, 1, 5, 5, 5, 4, 4, 4, 5, 4, 5, 5, 5, 5, 4, 4, 5, 5, 5, 5, 5, 5, 5, 5, 5, 5, 4, 4, 5, 1, 3, 5, 5, 5, 5, 4, 5, 5, 4, 4, 5, 4, 4, 3, 3, 5, 4, 5, 5, 5, 5, 5, 5, 4, 4, 5, 5, 5, 5, 3, 4, 5, 5, 5, 5, 5, 5, 5, 4, 5, 3, 4, 5, 4, 5, 5, 5, 5, 4, 5, 5, 5, 4, 5, 3, 5, 5, 5, 5, 5, 5, 4, 4, 5, 5, 5, 3, 5, 5, 3, 5, 5, 4, 5, 5, 4, 4, 4, 5, 5, 5, 5, 5, 5, 5, 5, 5, 4, 5, 5, 5, 5, 5, 5, 5, 5, 5, 5, 1, 1, 4, 5, 5, 5, 5, 4, 5, 5, 5, 4, 4, 4, 4, 4, 4, 4, 4, 5, 4, 4, 5, 5, 5, 4, 5, 5, 4, 5, 5, 4, 5, 5, 5, 5, 5, 5, 5, 5, 5, 4, 5, 4, 4, 4, 5, 5, 5, 1, 5, 5, 4, 4, 4, 5, 5, 5, 4, 4, 4, 4, 4, 4, 3, 3, 5, 3, 3, 5, 5, 5, 5, 5, 4, 5, 2, 2, 5, 5, 4, 4, 5, 5, 4, 4, 3, 5, 5, 3, 1, 5, 1, 1, 4, 4, 5, 5, 1, 4, 4, 4, 5, 4, 5, 5, 5, 1, 4, 4, 5, 4, 4, 4, 5, 5, 5, 5, 5, 5, 5, 4, 5, 5, 5, 5, 4, 4, 5, 5, 5, 5, 4, 3, 3, 4, 5, 5, 4, 4, 4, 4, 4, 5, 5, 4, 5, 5, 3, 5, 5, 5, 5, 4, 2, 4, 5, 4, 4, 4, 3, 5, 5, 5, 5, 4, 1, 5, 1, 4, 4, 4, 3, 4, 4, 5, 5, 4, 5, 3, 5, 5, 5, 3, 4, 5, 4, 5, 5, 5, 5, 1, 1, 4, 5, 5, 4, 4, 4, 5, 5, 5, 4, 5, 5, 4, 5, 5, 4, 5, 3, 5, 1, 3, 4, 5, 5, 3, 2, 5, 5, 5, 5, 3, 4, 5, 4, 4, 5, 5, 5, 5, 3, 4, 5, 5, 5, 5, 4, 4, 4, 4, 4, 5, 5, 5, 4, 3, 4, 3, 5, 5, 5, 5, 5, 5, 5, 5, 4, 5, 5, 4, 5, 4, 4, 5, 5, 5, 5, 5, 5, 5, 5, 5, 3, 3, 5, 5, 5, 5, 3, 4, 4, 4, 4, 5, 5, 5, 4, 5, 4, 5, 5, 5, 5, 5, 4, 4, 5, 5, 4, 4, 5, 5, 5, 5, 4, 4, 5, 5, 5, 5, 4, 5, 5, 4, 5, 5, 5, 2, 5, 3, 4, 5, 4, 4, 4, 4, 4, 5, 5, 4, 4, 5, 5, 5, 5, 5, 4, 4, 3, 5, 5, 5, 5, 3, 3, 5, 5, 4, 5, 5, 5, 5, 1, 1, 5, 5, 5, 4, 3, 5, 5, 5, 5, 5, 5, 5, 5, 5, 4, 5, 5, 5, 5, 5, 3, 5, 5, 4, 4, 5, 5, 3, 3, 3, 5, 4, 5, 4, 4, 5, 4, 5, 5, 5, 4, 4, 5, 4, 4, 4, 5, 5, 5, 5, 5, 5, 5, 3, 4, 5, 5, 5, 1, 5, 5, 5, 4, 5, 3, 4, 5, 5, 5, 5, 5, 4, 4, 4, 5, 5, 4, 4, 5, 3, 4, 5, 5, 4, 5, 5, 5, 5, 5, 5, 3, 4, 4, 5, 5, 5, 3, 5, 5, 4, 5, 5, 5, 3, 5, 5, 5, 5, 5, 5, 5, 5, 5, 5, 5, 5, 5, 5, 5, 5, 1, 5, 4, 4, 5, 5, 2, 2, 4, 3, 5, 5, 5, 5, 5, 5, 5, 5, 4, 3, 5, 5, 4, 2, 4, 4, 5, 3, 5, 5, 2, 4, 4, 5, 5, 5, 5, 5, 5, 5, 5, 5, 5, 5, 5, 4, 5, 5, 5, 5, 5, 5, 4, 4, 5, 5, 5, 5, 5, 3, 5, 4, 5, 5, 4, 4, 4, 4, 3, 3, 5, 5, 5, 5, 4, 4, 4, 4, 3, 4, 4, 3, 3, 4, 5, 5, 4, 4, 5, 3, 5, 2, 5, 5, 5, 4, 4, 5, 5, 5, 4, 5, 5, 5, 4, 5, 5, 5, 5, 5, 4, 4, 4, 4, 4, 5, 3, 3, 5, 5, 5, 5, 5, 4, 5, 4, 5, 5, 5, 5, 4, 5, 4, 4, 5, 5, 5, 5, 5, 5, 5, 1, 5, 3, 3, 4, 5, 3, 2, 5, 5, 4, 2, 2, 5, 5, 4, 5, 5, 5, 5, 5, 5, 3, 3, 5, 4, 5, 5, 5, 4, 4, 5, 4, 5, 5, 5, 4, 4, 4, 5, 5, 5, 3, 5, 5, 5, 5, 5, 5, 4, 4, 4, 5, 1, 1, 5, 5, 5, 5, 5, 4, 5, 5, 5, 5, 5, 5, 5, 4, 5, 5, 5, 5, 5, 5, 5, 5, 5, 4, 5, 5, 5, 5, 5, 5, 3, 4, 5, 4, 5, 5, 2, 2, 2, 2, 5, 5, 5, 5, 5, 4, 5, 5, 5, 5, 4, 5, 5, 4, 4, 5, 5, 5, 5, 5, 5, 5, 3, 3, 5, 5, 4, 5, 4, 5, 5, 5, 4, 4, 5, 4, 5, 5, 5, 5, 5, 4, 4, 5, 5, 4, 4, 4, 5, 4, 5, 4, 4, 5, 5, 5, 5, 4, 3, 5, 5, 5, 5, 5, 5, 4, 4, 4, 5, 5, 5, 5, 5, 3, 5, 5, 3, 3, 4, 4, 4, 5, 5, 3, 3, 5, 4, 4, 3, 3, 3, 4, 4, 2, 2, 5, 5, 5, 5, 5, 3, 5, 5, 5, 3, 3, 4, 4, 5, 5, 5, 5, 5, 5, 5, 5, 5, 4, 3, 5, 4, 5, 5, 4, 5, 4, 5, 5, 5, 5, 5, 4, 4, 4, 5, 4, 4, 5, 5, 5, 5, 4, 5, 5, 5, 5, 5, 4, 4, 4, 4, 5, 4, 4, 4, 4, 4, 5, 5, 5, 4, 5, 4, 4, 5, 5, 5, 5, 2, 5, 5, 4, 4, 4, 4, 4, 4, 5, 5, 3, 5, 5, 5, 5, 5, 4, 5, 5, 3, 5, 5, 4, 4, 5, 5, 5, 4, 5, 3, 4, 5, 5, 5, 5, 5, 5, 5, 4, 5, 5, 5, 3, 4, 5, 4, 5, 4, 4, 5, 4, 4, 5, 5, 5, 5, 5, 5, 4, 5, 5, 4, 5, 5, 5, 4, 4, 4, 4, 4, 4, 5, 5, 5, 5, 4, 4, 5, 3, 3, 5, 5, 5, 1, 5, 4, 5, 5, 5, 5, 5, 5, 5, 4, 5, 3, 5, 5, 2, 2, 5, 5, 5, 4, 4, 4, 5, 5, 5, 4, 5, 5, 5, 5, 4, 4, 5, 4, 5, 5, 4, 1, 5, 5, 5, 5, 5, 4, 5, 5, 5, 4, 4, 5, 4, 5, 5, 5, 5, 4, 4, 4, 5, 5, 5, 5, 5, 5, 2, 5, 5, 4, 5, 5, 5, 5, 5, 3, 3, 2, 5, 5, 5, 5, 5, 5, 5, 5, 5, 5, 5, 5, 4, 4, 4, 4, 5, 1, 5, 5, 5, 5, 4, 4, 5, 5, 4, 4, 5, 5, 4, 4, 5, 4, 5, 3, 5, 4, 4, 4, 5, 5, 4, 3, 5, 5, 5, 5, 5, 4, 5, 5, 3, 5, 4, 5, 5, 5, 5, 5, 5, 5, 5, 5, 5, 3, 3, 5, 5, 4, 4, 5, 3, 5, 5, 5, 5, 5, 5, 5, 5, 4, 4, 2, 4, 5, 4, 4, 1, 4, 3, 5, 5, 5, 5, 5, 5, 5, 1, 3, 4, 4, 4, 4, 4, 4, 4, 5, 5, 5, 5, 3, 5, 5, 3, 5, 4, 5, 5, 5, 5, 5, 4, 5, 4, 4, 5, 5, 5, 4, 5, 4, 4, 2, 2, 5, 5, 5, 5, 5, 5, 5, 5, 5, 5, 3, 4, 5, 5, 5, 5, 5, 3, 3, 5, 5, 5, 5, 5, 5, 5, 5, 5, 5, 5, 5, 5, 4, 5, 5, 5, 3, 5, 5, 4, 1, 4, 3, 4, 4, 3, 3, 3, 5, 2, 4, 5, 5, 5, 5, 5, 4, 5, 5, 3, 4, 3, 4, 4, 4, 5, 4, 5, 5, 5, 5, 4, 5, 5, 5, 5, 5, 4, 4, 4, 2, 4, 3, 5, 5, 4, 5, 5, 5, 4, 4, 5, 5, 5, 5, 3, 5, 5, 4, 5, 5, 5, 5, 5, 5, 5, 5, 5, 5, 5, 4, 5, 4, 5, 5, 5, 5, 5, 5, 4, 4, 5, 1, 5, 5, 4, 4, 5, 5, 5, 5, 4, 5, 5, 5, 3, 5, 5, 4, 4, 5, 5, 5, 2, 2, 2, 4, 5, 5, 1, 4, 4, 5, 5, 5, 3, 4, 5, 5, 5, 5, 4, 5, 1, 3, 3, 4, 5, 5, 4, 5, 4, 4, 5, 1, 5, 5, 4, 5, 5, 5, 5, 4, 5, 5, 4, 5, 5, 4, 3, 4, 5, 5, 5, 3, 5, 5, 5, 5, 5, 5, 1, 5, 5, 5, 4, 4, 5, 5, 5, 5, 5, 4, 4, 5, 5, 5, 4, 5, 4, 3, 5, 5, 5, 4, 5, 5, 3, 4, 3, 4, 4, 4, 5, 4, 4, 4, 5, 3, 5, 5, 4, 4, 4, 5, 4, 5, 5, 3, 5, 5, 4, 5, 4, 4, 4, 4, 4, 4, 1, 4, 4, 5, 4, 4, 5, 4, 4, 5, 4, 5, 5, 5, 1, 1, 4, 4, 5, 4, 5, 5, 5, 2, 5, 4, 4, 5, 4, 5, 4, 3, 5, 5, 5, 4, 4, 5, 5, 5, 1, 1, 4, 5, 5, 5, 3, 4, 5, 2, 5, 5, 5, 3, 5, 5, 5, 5, 4, 5, 4, 5, 5, 4, 4, 5, 4, 4, 4, 3, 4, 4, 4, 4, 5, 2, 5, 3, 5, 3, 4, 5, 5, 3, 5, 5, 5, 5, 5, 4, 5, 5, 5, 5, 3, 5, 4, 4, 4, 3, 3, 4, 4, 4, 5, 4, 5, 5, 5, 4, 5, 5, 5, 5, 5, 5, 5, 5, 5, 5, 4, 5, 3, 4, 3, 3, 3, 5, 4, 4, 5, 5, 3, 5, 4, 5, 4, 4, 4, 4, 4, 5, 5, 5, 5, 5, 5, 5, 5, 5, 4, 1, 5, 5, 5, 5, 5, 5, 3, 5, 4, 5, 2, 5, 4, 5, 5, 5, 5, 4, 5, 4, 5, 5, 3, 5, 5, 5, 5, 5, 5, 5, 5, 3, 5, 5, 5, 5, 5, 4, 4, 5, 5, 4, 4, 4, 5, 5, 5, 5, 4, 4, 4, 4, 5, 5, 4, 5, 5, 3, 5, 5, 5, 4, 5, 5, 5, 5, 5, 4, 4, 4, 5, 5, 5, 5, 5, 4, 3, 4, 5, 5, 5, 4, 1, 1, 5, 5, 5, 5, 5, 4, 4, 5, 5, 5, 5, 3, 5, 5, 5, 4, 5, 5, 5, 5, 5, 5, 5, 3, 5, 5, 4, 5, 5, 5, 5, 5, 5, 5, 5, 5, 5, 4, 4, 4, 3, 5, 5, 5, 5, 5, 4, 5, 5, 5, 5, 3, 3, 3, 4, 4, 4, 4, 5, 4, 4, 5, 5, 5, 5, 5, 5, 5, 4, 5, 5, 3, 4, 5, 5, 4, 4, 4, 5, 5, 5, 5, 3, 4, 4, 3, 5, 5, 1, 5, 5, 5, 5, 4, 5, 5, 5, 4, 4, 4, 4, 5, 5, 4, 4, 5, 5, 5, 5, 5, 5, 4, 4, 4, 5, 5, 4, 4, 4, 4, 5, 4, 5, 5, 5, 5, 4, 5, 4, 5, 5, 5, 5, 5, 4, 5, 4, 4, 4, 4, 5, 5, 5, 5, 5, 5, 5, 5, 3, 5, 3, 3, 1, 5, 5, 5, 5, 5, 5, 4, 5, 4, 5, 5, 4, 5, 5, 1, 4, 5, 5, 5, 5, 4, 4, 5, 4, 4, 4, 2, 2, 5, 2, 2, 2, 2, 4, 1, 1, 5, 4, 4, 4, 5, 5, 5, 5, 5, 5, 5, 3, 5, 5, 5, 5, 5, 5, 5, 3, 5, 5, 5, 5, 5, 5, 5, 4, 5, 4, 5, 4, 4, 5, 5, 4, 4, 5, 5, 5, 5, 5, 4, 5, 4, 4, 4, 4, 4, 4, 4, 5, 4, 3, 5, 3, 3, 3, 4, 4, 4, 4, 3, 3, 5, 5, 5, 4, 3, 4, 2, 4, 5, 5, 5, 5, 5, 4, 4, 3, 4, 5, 5, 5, 5, 3, 5, 5, 5, 5, 5, 5, 3, 3, 4, 4, 5, 5, 5, 5, 5, 5, 4, 4, 5, 5, 5, 5, 5, 5, 5, 5, 5, 4, 5, 5, 5, 3, 4, 4, 5, 4, 5, 5, 5, 5, 4, 3, 5, 5, 5, 5, 5, 5, 5, 5, 5, 5, 5, 5, 5, 5, 5, 4, 5, 5, 5, 4, 4, 4, 5, 5, 4, 5, 3, 5, 5, 4, 5, 4, 4, 5, 5, 4, 5, 3, 3, 4, 5, 5, 5, 5, 5, 5, 5, 3, 4, 4, 5, 5, 5, 5, 4, 5, 5, 5, 5, 4, 5, 5, 5, 5, 4, 4, 5, 5, 5, 5, 5, 5, 3, 5, 5, 5, 5, 5, 5, 4, 4, 5, 5, 5, 4, 5, 4, 4, 5, 4, 5, 5, 4, 5, 5, 5, 5, 5, 5, 5, 3, 4, 4, 5, 5, 4, 5, 5, 5, 4, 5, 4, 4, 4, 5, 5, 5, 4, 5, 5, 3, 3, 4, 5, 5, 5, 3, 4, 5, 5, 1, 5, 4, 3, 5, 5, 5, 4, 4, 4, 4, 5, 3, 5, 5, 4, 4, 5, 5, 1, 5, 5, 5, 5, 5, 5, 4, 4, 5, 5, 5, 5, 4, 4, 5, 5, 4, 4, 2, 5, 5, 4, 4, 5, 4, 5, 4, 4, 4, 5, 5, 5, 5, 5, 3, 3, 5, 5, 5, 4, 5, 5, 5, 5, 5, 4, 5, 5, 5, 5, 5, 5, 3, 5, 5, 5, 5, 4, 5, 4, 4, 4, 4, 5, 5, 4, 5, 5, 4, 4, 5, 5, 5, 4, 4, 5, 5, 3, 4, 5, 5, 5, 5, 5, 2, 4, 4, 4, 1, 3, 4, 4, 1, 1, 5, 5, 3, 5, 5, 4, 4, 5, 5, 5, 1, 4, 5, 5, 5, 4, 5, 4, 5, 5, 4, 5, 5, 3, 3, 5, 5, 4, 5, 3, 4, 5, 3, 1, 5, 5, 5, 5, 5, 5, 5, 5, 5, 5, 4, 5, 5, 5, 5, 4, 4, 4, 4, 4, 4, 4, 4, 5, 4, 4, 5, 4, 4, 1, 4, 4, 5, 4, 4, 4, 4, 4, 5, 3, 4, 5, 4, 4, 5, 5, 5, 4, 5, 4, 5, 5, 5, 4, 5, 5, 5, 5, 5, 4, 3, 4, 4, 5, 4, 4, 1, 4, 5, 5, 5, 5, 5, 5, 5, 5, 5, 5, 4, 4, 5, 5, 4, 5, 5, 3, 5, 5, 5, 5, 4, 4, 5, 4, 4, 4, 5, 5, 5, 2, 4, 4, 5, 5, 3, 5, 4, 4, 4, 3, 5, 3, 5, 5, 5, 4, 5, 5, 5, 4, 5, 5, 5, 4, 5, 3, 5, 4, 5, 5, 5, 4, 4, 4, 5, 5, 5, 5, 5, 5, 5, 5, 5, 5, 5, 4, 4, 4, 5, 5, 4, 4, 4, 5, 4, 5, 5, 2, 5, 5, 5, 5, 5, 5, 4, 5, 3, 3, 5, 4, 5, 4, 4, 3, 4, 5, 5, 5, 4, 5, 4, 4, 3, 4, 4, 4, 4, 4, 5, 3, 3, 5, 5, 5, 5, 5, 5, 5, 4, 5, 5, 5, 5, 5, 4, 5, 4, 4, 3, 5, 4, 5, 4, 5, 2, 5, 4, 5, 3, 3, 3, 3, 5, 5, 5, 5, 5, 5, 5, 5, 5, 5, 5, 5, 5, 5, 5, 5, 4, 5, 5, 4, 5, 4, 5, 5, 4, 3, 5, 5, 4, 5, 3, 4, 5, 2, 2, 5, 3, 4, 4, 5, 5, 5, 4, 4, 5, 5, 5, 5, 5, 5, 5, 4, 5, 4, 3, 5, 5, 4, 5, 4, 5, 5, 5, 5, 5, 5, 5, 4, 4, 4, 5, 4, 5, 5, 5, 5, 5, 5, 5, 5, 5, 3, 5, 5, 5, 4, 4, 5, 5, 4, 5, 5, 1, 4, 3, 5, 5, 5, 2, 2, 5, 3, 4, 4, 4, 4, 4, 4, 5, 5, 3, 3, 3, 3, 5, 4, 5, 5, 5, 3, 4, 5, 5, 4, 5, 5, 5, 5, 4, 3, 5, 5, 5, 5, 5, 3, 5, 5, 4, 4, 5, 4, 5, 3, 3, 5, 5, 3, 4, 5, 5, 5, 5, 5, 5, 5, 3, 3, 4, 4, 5, 5, 4, 5, 5, 4, 4, 4, 4, 5, 5, 5, 5, 5, 5, 5, 5, 5, 4, 4, 5, 3, 3, 5, 4, 5, 5, 4, 4, 4, 4, 4, 4, 5, 5, 5, 5, 5, 4, 5, 4, 5, 4, 4, 5, 5, 4, 4, 5, 4, 5, 4, 5, 5, 5, 4, 5, 5, 5, 4, 5, 5, 1, 5, 5, 5, 5, 5, 4, 4, 5, 5, 5, 5, 4, 5, 5, 5, 5, 5, 5, 5, 4, 4, 5, 4, 4, 5, 4, 5, 5, 5, 5, 5, 5, 4, 4, 5, 5, 5, 5, 5, 5, 5, 4, 5, 4, 4, 5, 4, 4, 5, 5, 5, 5, 5, 4, 5, 5, 5, 5, 5, 5, 5, 5, 5, 5, 5, 5, 5, 4, 4, 3, 3, 3, 5, 5, 5, 5, 2, 5, 5, 5, 5, 3, 5, 4, 2, 5, 5, 4, 4, 5, 5, 4, 5, 4, 5, 5, 5, 5, 4, 5, 5, 5, 5, 4, 4, 5, 5, 4, 5, 4, 4, 4, 4, 5, 4, 5, 5, 5, 5, 4, 4, 4, 5, 5, 4, 4, 4, 4, 4, 5, 4, 4, 5, 2, 5, 1, 5, 4, 5, 5, 3, 5, 5, 4, 5, 5, 5, 4, 4, 4, 5, 5, 4, 4, 3, 3, 5, 4, 4, 5, 4, 5, 5, 4, 5, 5, 5, 4, 4, 5, 5, 5, 5, 5, 4, 4, 5, 5, 5, 4, 5, 5, 5, 5, 5, 5, 5, 5, 5, 5, 5, 5, 5, 4, 5, 5, 5, 5, 4, 4, 5, 4, 4, 3, 5, 5, 5, 4, 4, 5, 4, 5, 1, 4, 5, 4, 4, 5, 5, 1, 3, 5, 5, 5, 5, 5, 5, 5, 3, 5, 5, 5, 4, 4, 5, 5, 5, 5, 5, 5, 3, 2, 2, 5, 5, 5, 5, 5, 5, 5, 5, 5, 1, 5, 4, 4, 5, 5, 5, 5, 5, 5, 2, 5, 5, 5, 4, 5, 5, 4, 5, 5, 5, 5, 5, 3, 3, 3, 5, 5, 3, 3, 5, 1, 1, 4, 5, 5, 1, 5, 5, 5, 4, 4, 4, 5, 5, 5, 5, 5, 5, 2, 2, 2, 5, 3, 3, 3, 4, 4, 1, 5, 4, 5, 5, 5, 3, 4, 4, 5, 5, 5, 5, 5, 5, 5, 5, 5, 5, 5, 5, 5, 5, 5, 5, 5, 5, 3, 5, 4, 5, 5, 3, 5, 4, 1, 5, 4, 5, 4, 4, 5, 5, 5, 2, 4, 4, 4, 5, 5, 5, 5, 4, 4, 4, 4, 4, 5, 5, 5, 5, 5, 5, 3, 5, 4, 4, 2, 2, 1, 3, 5, 5, 5, 5, 5, 5, 3, 3, 5, 4, 5, 4, 5, 5, 5, 5, 5, 4, 5, 5, 4, 5, 5, 1, 5, 4, 4, 5, 4, 3, 4, 4, 5, 5, 5, 4, 5, 4, 5, 5, 5, 4, 5, 5, 5, 5, 5, 2, 5, 4, 5, 3, 4, 4, 4, 5, 5, 5, 5, 5, 5, 5, 4, 4, 5, 4, 5, 5, 5, 5, 5, 3, 5, 4, 3, 3, 3, 3, 3, 5, 4, 5, 5, 4, 3, 4, 3, 5, 5, 4, 4, 3, 3, 3, 4, 1, 5, 3, 4, 5, 5, 4, 5, 5, 2, 4, 4, 5, 1, 3, 5, 4, 4, 5, 5, 5, 5, 5, 5, 5, 5, 1, 5, 3, 3, 5, 5, 5, 5, 5, 5, 5, 5, 4, 5, 5, 4, 4, 4, 3, 5, 5, 5, 4, 4, 5, 5, 5, 5, 5, 5, 5, 5, 5, 5, 5, 4, 5, 5, 5, 5, 5, 5, 5, 5, 5, 5, 4, 3, 5, 5, 4, 5, 5, 5, 3, 5, 5, 5, 5, 4, 2, 4, 4, 4, 2, 5, 5, 3, 5, 5, 3, 3, 3, 5, 5, 5, 5, 5, 4, 4, 4, 4, 5, 5, 4, 4, 5, 5, 5, 5, 5, 5, 5, 4, 2, 5, 5, 5, 5, 5, 5, 5, 5, 4, 5, 5, 4, 4, 5, 5, 3, 5, 4, 4, 4, 3, 5, 5, 5, 4, 4, 5, 4, 4, 5, 4, 5, 3, 4, 4, 3, 5, 5, 4, 5, 5, 4, 4, 4, 3, 3, 3, 3, 5, 5, 4, 1, 5, 5, 4, 4, 4, 5, 4, 4, 4, 5, 4, 4, 5, 5, 5, 5, 4, 4, 3, 3, 5, 3, 4, 5, 5, 5, 3, 3, 3, 5, 3, 3, 5, 5, 5, 5, 5, 4, 5, 4, 1, 1, 5, 4, 4, 5, 5, 5, 5, 5, 5, 5, 5, 5, 5, 5, 3, 5, 5, 5, 5, 4, 4, 4, 5, 5, 5, 5, 4, 5, 5, 4, 4, 5, 4, 5, 5, 5, 5, 5, 5, 5, 5, 5, 5, 5, 5, 5, 5, 4, 5, 5, 4, 5, 5, 4, 4, 5, 1, 1, 5, 5, 5, 4, 4, 5, 5, 3, 3, 5, 5, 4, 3, 5, 5, 5, 5, 5, 5, 5, 5, 5, 5, 5, 3, 5, 4, 5, 5, 5, 5, 5, 5, 5, 3, 3, 5, 5, 5, 5, 5, 5, 4, 5, 5, 5, 5, 5, 5, 5, 5, 5, 5, 5, 4, 5, 5, 5, 5, 5, 5, 5, 5, 5, 5, 4, 4, 4, 3, 5, 5, 4, 5, 5, 5, 5, 5, 5, 5, 5, 4, 4, 4, 5, 4, 4, 4, 4, 5, 5, 5, 5, 5, 5, 5, 5, 5, 5, 5, 4, 4, 4, 3, 5, 5, 5, 5, 4, 5, 5, 4, 4, 3, 5, 5, 5, 5, 5, 5, 5, 4, 4, 5, 4, 4, 5, 1, 5, 5, 5, 5, 4, 4, 5, 5, 5, 5, 5, 5, 5, 5, 3, 3, 4, 5, 5, 5, 4, 4, 5, 4, 4, 5, 5, 5, 5, 5, 4, 4, 5, 5, 5, 5, 3, 3, 5, 5, 5, 5, 5, 5, 5, 5, 5, 5, 5, 5, 5, 5, 5, 5, 5, 2, 3, 5, 4, 4, 5, 5, 5, 5, 5, 5, 4, 2, 5, 5, 5, 3, 5, 5, 5, 5, 5, 5, 5, 5, 4, 4, 5, 5, 5, 5, 5, 4, 4, 5, 5, 5, 5, 5, 5, 5, 3, 4, 5, 5, 4, 5, 5, 5, 5, 4, 5, 5, 4, 5, 1, 5, 5, 5, 5, 5, 5, 1, 4, 4, 4, 5, 4, 4, 5, 3, 2, 5, 5, 5, 5, 5, 3, 3, 3, 5, 5, 5, 5, 5, 5, 4, 4, 5, 5, 5, 3, 5, 5, 5, 5, 5, 4, 2, 5, 4, 4, 4, 4, 5, 5, 5, 5, 4, 3, 4, 4, 5, 5, 5, 5, 4, 3, 5, 3, 3, 3, 5, 5, 4, 4, 3, 5, 4, 4, 4, 5, 5, 5, 5, 5, 1, 5, 5, 1, 5, 5, 5, 2, 5, 5, 5, 5, 5, 5, 5, 5, 5, 4, 4, 5, 5, 5, 4, 4, 5, 4, 5, 5, 5, 5, 5, 5, 5, 5, 4, 4, 5, 5, 5, 3, 5, 5, 4, 4, 4, 5, 4, 3, 5, 4, 5, 1, 5, 5, 5, 3, 5, 4, 4, 4, 5, 4, 5, 4, 4, 5, 5, 3, 4, 3, 2, 4, 5, 5, 5, 5, 4, 5, 5, 4, 5, 5, 4, 4, 4, 5, 5, 4, 5, 5, 5, 1, 1, 5, 5, 5, 4, 4, 5, 5, 2, 4, 4, 3, 5, 5, 4, 5, 5, 4, 5, 5, 5, 5, 4, 5, 5, 5, 5, 5, 2, 5, 5, 5, 5, 5, 5, 5, 3, 3, 5, 5, 5, 4, 5, 3, 5, 4, 4, 4, 4, 5, 5, 5, 3, 2, 5, 5, 5, 5, 5, 5, 5, 5, 3, 5, 4, 3, 5, 5, 5, 5, 5, 5, 5, 5, 3, 3, 3, 3, 5, 5, 5, 5, 5, 4, 4, 4, 5, 5, 5, 5, 5, 5, 2, 2, 5, 4, 4, 5, 4, 2, 5, 5, 5, 5, 5, 5, 5, 5, 5, 5, 5, 5, 4, 4, 5, 5, 5, 3, 4, 5, 5, 5, 5, 5, 5, 5, 5, 5, 4, 5, 5, 5, 4, 5, 5, 4, 4, 4, 5, 5, 5, 5, 5, 5, 5, 4, 5, 5, 5, 5, 5, 4, 4, 4, 5, 5, 4, 5, 4, 5, 5, 4, 5, 5, 5, 5, 5, 5, 5, 5, 5, 5, 5, 5, 5, 4, 4, 2, 5, 4, 5, 5, 5, 5, 4, 5, 3, 5, 5, 5, 5, 3, 4, 4, 5, 5, 5, 5, 1, 5, 5, 5, 5, 5, 3, 5, 5, 5, 5, 5, 5, 5, 4, 5, 4, 4, 5, 5, 5, 4, 5, 4, 4, 5, 5, 2, 2, 4, 5, 5, 5, 5, 4, 5, 4, 5, 5, 5, 5, 5, 5, 5, 4, 4, 5, 5, 4, 5, 4, 5, 5, 4, 3, 4, 5, 5, 5, 5, 5, 4, 5, 5, 5, 5, 5, 4, 5, 5, 5, 5, 5, 3, 5, 5, 5, 4, 3, 3, 5, 5, 5, 5, 5, 5, 5, 5, 4, 4, 4, 5, 5, 5, 5, 4, 4, 5, 1, 5, 3, 5, 4, 4, 5, 5, 4, 4, 5, 5, 5, 5, 4, 4, 5, 5, 5, 5, 5, 5, 5, 5, 5, 5, 5, 4, 4, 4, 4, 5, 4, 5, 5, 5, 5, 5, 5, 5, 4, 4, 5, 5, 5, 4, 5, 3, 4, 5, 5, 5, 3, 5, 5, 5, 5, 5, 5, 3, 4, 5, 5, 5, 3, 5, 5, 5, 5, 4, 4, 4, 3, 5, 4, 4, 5, 5, 5, 5, 4, 5, 5, 3, 5, 5, 4, 5, 4, 4, 5, 4, 5, 5, 5, 5, 5, 5, 5, 5, 5, 4, 4, 2, 5, 5, 4, 5, 5, 5, 5, 3, 5, 4, 5, 5, 5, 4, 4, 5, 2, 5, 5, 5, 5, 4, 5, 5, 5, 5, 4, 5, 5, 5, 5, 4, 4, 5, 4, 4, 4, 4, 5, 5, 4, 5, 4, 4, 5, 5, 3, 3, 3, 4, 4, 5, 5, 5, 4, 4, 4, 5, 5, 4, 5, 5, 5, 4, 5, 3, 3, 5, 5, 5, 4, 4, 4, 2, 2, 5, 1, 4, 3, 5, 5, 5, 5, 5, 5, 5, 5, 5, 5, 5, 5, 2, 5, 5, 4, 5, 4, 5, 5, 5, 5, 5, 4, 5, 5, 3, 4, 4, 4, 4, 4, 4, 5, 4, 5, 5, 4, 4, 5, 5, 5, 5, 5, 5, 5, 3, 2, 5, 5, 5, 5, 5, 2, 5, 5, 5, 5, 5, 4, 5, 4, 4, 5, 5, 1, 1, 3, 5, 5, 5, 5, 2, 5, 5, 5, 5, 5, 5, 5, 5, 4, 5, 4, 5, 3, 4, 4, 4, 5, 4, 4, 5, 1, 1, 5, 5, 5, 5, 3, 5, 4, 5, 4, 5, 5, 5, 5, 4, 4, 4, 4, 4, 4, 4, 4, 5, 5, 5, 5, 5, 4, 5, 5, 3, 4, 5, 5, 5, 3, 5, 3, 3, 4, 5, 5, 4, 5, 5, 5, 5, 4, 1, 5, 2, 4, 3, 5, 5, 1, 4, 4, 5, 5, 3, 4, 1, 5, 5, 4, 5, 5, 5, 5, 5, 5, 5, 5, 5, 5, 5, 5, 4, 5, 5, 5, 5, 5, 5, 4, 5, 5, 4, 4, 4, 5, 5, 5, 5, 5, 5, 4, 4, 5, 4, 5, 5, 5, 4, 3, 5, 4, 4, 5, 5, 5, 3, 3, 5, 4, 4, 5, 5, 4, 5, 5, 5, 5, 5, 5, 5, 4, 5, 4, 4, 4, 4, 4, 5, 3, 3, 5, 5, 4, 5, 5, 5, 5, 5, 5, 5, 3, 5, 5, 4, 3, 5, 3, 5, 5, 4, 5, 4, 5, 5, 5, 3, 5, 5, 4, 5, 4, 5, 5, 4, 4, 5, 5, 5, 5, 5, 5, 5, 5, 3, 5, 5, 3, 4, 4, 5, 5, 5, 5, 5, 5, 4, 3, 3, 4, 5, 5, 5, 4, 5, 5, 5, 5, 5, 5, 5, 5, 5, 5, 4, 4, 4, 5, 3, 5, 1, 5, 5, 4, 5, 5, 5, 5, 5, 5, 5, 5, 5, 5, 5, 4, 4, 5, 5, 4, 5, 5, 4, 4, 5, 5, 4, 5, 5, 5, 1, 4, 4, 5, 5, 3, 3, 4, 4, 4, 4, 4, 5, 5, 5, 5, 1, 4, 4, 4, 4, 5, 5, 5, 4, 5, 2, 5, 4, 5, 5, 3, 5, 3, 4, 5, 5, 5, 5, 3, 5, 5, 2, 5, 5, 5, 5, 5, 5, 5, 5, 5, 5, 5, 5, 5, 2, 5, 5, 5, 5, 5, 5, 5, 5, 4, 5, 3, 5, 4, 3, 5, 5, 4, 5, 5, 5, 5, 5, 5, 5, 5, 5, 3, 5, 4, 5, 5, 2, 5, 5, 4, 4, 5, 5, 5, 5, 4, 5, 5, 3, 5, 5, 5, 5, 5, 4, 5, 5, 5, 4, 5, 5, 5, 5, 3, 3, 5, 5, 5, 5, 4, 4, 4, 5, 2, 5, 5, 1, 1, 5, 4, 4, 5, 4, 4, 5, 5, 4, 4, 5, 2, 2, 4, 4, 4, 5, 5, 4, 5, 5, 5, 4, 5, 5, 4, 4, 5, 5, 4, 5, 5, 5, 3, 5, 5, 4, 5, 4, 4, 5, 4, 5, 5, 5, 5, 5, 2, 5, 4, 5, 5, 3, 5, 3, 3, 3, 5, 4, 5, 4, 5, 5, 4, 5, 2, 2, 4, 4, 5, 5, 2, 4, 3, 5, 5, 5, 3, 5, 5, 5, 5, 5, 4, 4, 5, 5, 5, 4, 4, 4, 3, 4, 5, 5, 5, 5, 5, 5, 4, 4, 4, 4, 4, 4, 4, 4, 4, 4, 2, 5, 5, 4, 4, 4, 4, 4, 5, 5, 5, 2, 2, 3, 3, 4, 4, 5, 5, 3, 5, 5, 5, 5, 5, 5, 3, 5, 5, 3, 5, 3, 3, 3, 4, 5, 5, 5, 5, 4, 3, 3, 5, 5, 5, 5, 5, 4, 4, 5, 4, 5, 4, 5, 4, 4, 5, 5, 3, 5, 5, 5, 5, 5, 4, 4, 5, 5, 5, 4, 4, 5, 5, 5, 5, 3, 3, 3, 5, 5, 5, 5, 5, 3, 4, 2, 5, 5, 1, 3, 4, 5, 5, 4, 4, 4, 4, 5, 5, 4, 4, 5, 4, 3, 5, 5, 5, 5, 4, 4, 4, 4, 5, 5, 5, 5, 5, 4, 3, 4, 4, 5, 4, 5, 5, 4, 4, 4, 5, 3, 4, 4, 5, 4, 4, 4, 5, 5, 4, 3, 3, 5, 5, 5, 5, 5, 5, 5, 5, 5, 5, 4, 5, 4, 5, 4, 5, 5, 4, 3, 3, 4, 5, 5, 4, 4, 4, 5, 5, 5, 5, 3, 3, 5, 5, 4, 4, 3, 5, 4, 5, 5, 5, 4, 5, 5, 5, 4, 4, 5, 5, 5, 5, 5, 5, 5, 4, 4, 5, 5, 5, 5, 5, 3, 4, 5, 5, 5, 3, 5, 4, 4, 5, 4, 4, 5, 3, 2, 5, 5, 5, 1, 5, 5, 5, 1, 1, 1, 2, 2, 5, 5, 5, 5, 5, 3, 5, 5, 5, 5, 5, 5, 5, 5, 5, 5, 5, 5, 5, 4, 5, 5, 4, 4, 4, 5, 5, 5, 4, 4, 5, 5, 5, 4, 4, 5, 5, 4, 5, 5, 4, 5, 5, 5, 1, 5, 5, 5, 3, 5, 4, 3, 5, 5, 5, 5, 4, 4, 5, 5, 5, 5, 4, 5, 5, 5, 5, 3, 5, 5, 5, 5, 4, 5, 4, 4, 5, 4, 5, 5, 5, 3, 4, 4, 4, 5, 5, 5, 5, 4, 4, 5, 5, 3, 5, 5, 5, 5, 5, 4, 4, 5, 5, 4, 4, 4, 4, 5, 5, 5, 3, 3, 4, 5, 3, 3, 1, 3, 3, 5, 3, 5, 5, 5, 5, 5, 5, 5, 5, 1, 5, 5, 3, 4, 1, 5, 2, 5, 5, 5, 5, 5, 5, 5, 5, 5, 4, 5, 4, 5, 5, 5, 5, 3, 4, 5, 5, 5, 5, 5, 5, 2, 4, 3, 5, 3, 4, 4, 5, 5, 5, 3, 5, 4, 5, 5, 5, 5, 5, 5, 5, 5, 5, 4, 4, 5, 5, 5, 5, 5, 5, 4, 4, 4, 5, 5, 3, 5, 2, 5, 5, 5, 3, 5, 1, 5, 3, 5, 5, 4, 5, 4, 5, 5, 5, 5, 5, 5, 5, 4, 4, 3, 5, 5, 4, 5, 5, 5, 1, 1, 5, 5, 5, 5, 4, 5, 5, 5, 5, 5, 4, 5, 5, 3, 4, 5, 3, 5, 5, 5, 5, 5, 5, 5, 4, 4, 4, 4, 4, 4, 5, 5, 5, 5, 3, 5, 5, 5, 5, 5, 4, 4, 5, 5, 5, 5, 5, 5, 5, 4, 5, 4, 5, 5, 5, 5, 5, 5, 5, 5, 3, 3, 5, 5, 5, 5, 5, 4, 5, 5, 5, 5, 5, 4, 5, 5, 3, 3, 5, 5, 5, 4, 4, 5, 5, 4, 5, 5, 5, 5, 5, 4, 5, 5, 5, 5, 4, 4, 4, 4, 4, 5, 5, 5, 5, 5, 5, 2, 5, 5, 5, 5, 5, 4, 4, 3, 3, 1, 5, 5, 5, 5, 5, 4, 5, 5, 5, 5, 5, 5, 5, 5, 5, 5, 5, 5, 5, 5, 5, 5, 5, 4, 5, 5, 5, 5, 5, 5, 5, 5, 5, 5, 5, 5, 5, 5, 5, 4, 5, 5, 5, 5, 5, 5, 4, 4, 3, 5, 5, 5, 5, 5, 5, 5, 5, 5, 5, 5, 4, 4, 5, 5, 3, 5, 5, 5, 5, 5, 2, 5, 4, 4, 5, 4, 3, 5, 5, 5, 3, 3, 3, 5, 3, 4, 5, 5, 5, 5, 5, 4, 5, 5, 4, 5, 4, 4, 5, 5, 3, 4, 5, 3, 5, 5, 5, 4, 3, 5, 5, 5, 5, 5, 5, 3, 5, 5, 4, 4, 5, 5, 5, 5, 5, 5, 5, 5, 5, 5, 5, 5, 5, 5, 5, 4, 4, 5, 5, 5, 5, 4, 4, 4, 5, 5, 5, 5, 5, 5, 5, 5, 5, 4, 4, 4, 4, 4, 5, 4, 5, 5, 5, 5, 5, 4, 5, 5, 5, 5, 5, 3, 3, 3, 5, 5, 5, 5, 4, 3, 5, 5, 5, 4, 5, 4, 4, 1, 5, 4, 4, 4, 2, 4, 4, 3, 4, 3, 5, 4, 5, 4, 5, 5, 4, 4, 4, 4, 4, 5, 5, 4, 4, 5, 5, 5, 4, 4, 5, 5, 5, 5, 4, 4, 4, 4, 5, 5, 5, 5, 3, 5, 4, 3, 4, 4, 4, 5, 5, 5, 5, 5, 4, 4, 4, 4, 4, 5, 4, 4, 4, 5, 5, 4, 5, 5, 5, 5, 4, 5, 5, 5, 5, 5, 5, 3, 5, 5, 5, 4, 3, 5, 4, 4, 4, 5, 5, 5, 5, 3, 1, 4, 4, 4, 5, 5, 5, 4, 4, 4, 5, 5, 4, 5, 5, 4, 4, 5, 5, 2, 3, 3, 5, 5, 4, 4, 5, 5, 5, 5, 5, 5, 5, 5, 5, 3, 5, 5, 5, 5, 4, 5, 5, 4, 5, 5, 4, 5, 5, 5, 4, 4, 5, 4, 4, 5, 5, 5, 5, 5, 5, 4, 5, 5, 5, 5, 5, 5, 5, 5, 5, 5, 5, 4, 3, 5, 3, 3, 5, 5, 5, 4, 5, 5, 3, 2, 2, 5, 4, 5, 4, 5, 5, 5, 5, 2, 5, 5, 5, 5, 5, 3, 3, 4, 5, 5, 4, 4, 4, 5, 5, 3, 3, 4, 3, 5, 5, 5, 5, 5, 5, 4, 5, 5, 5, 3, 3, 3, 5, 3, 5, 5, 5, 5, 5, 5, 4, 5, 5, 5, 4, 5, 5, 5, 5, 5, 5, 5, 5, 5, 3, 5, 5, 5, 4, 4, 5, 4, 5, 5, 5, 5, 4, 4, 4, 5, 4, 4, 5, 5, 5, 5, 5, 3, 3, 5, 4, 5, 5, 5, 5, 5, 5, 5, 4, 5, 5, 5, 4, 3, 3, 4, 4, 4, 5, 5, 5, 4, 5, 5, 5, 5, 5, 5, 5, 5, 5, 5, 5, 5, 3, 5, 5, 5, 5, 5, 5, 5, 5, 5, 4, 5, 5, 1, 3, 5, 5, 5, 5, 5, 5, 5, 5, 4, 4, 3, 5, 5, 4, 4, 5, 5, 2, 2, 5, 5, 5, 5, 5, 5, 5, 4, 5, 5, 5, 4, 4, 4, 5, 5, 5, 5, 5, 5, 5, 4, 5, 4, 4, 5, 5, 5, 5, 4, 4, 4, 5, 5, 5, 5, 4, 5, 5, 4, 4, 5, 5, 4, 4, 4, 5, 1, 5, 5, 4, 5, 3, 3, 5, 5, 1, 5, 3, 3, 5, 5, 5, 5, 5, 5, 5, 5, 5, 5, 5, 5, 5, 5, 5, 5, 5, 5, 5, 5, 4, 5, 5, 5, 5, 5, 5, 4, 5, 5, 5, 5, 5, 5, 4, 5, 5, 5, 3, 4, 4, 4, 4, 4, 4, 5, 5, 5, 4, 5, 4, 5, 4, 4, 5, 5, 5, 3, 3, 3, 5, 5, 4, 4, 4, 5, 5, 4, 4, 5, 2, 5, 5, 5, 5, 5, 5, 4, 5, 5, 5, 4, 4, 5, 5, 4, 5, 5, 5, 5, 5, 4, 5, 5, 4, 5, 5, 5, 3, 5, 4, 5, 5, 5, 5, 5, 5, 5, 5, 5, 4, 5, 5, 5, 4, 4, 5, 4, 5, 5, 5, 5, 4, 2, 5, 5, 5, 5, 4, 4, 4, 5, 4, 4, 4, 5, 4, 5, 4, 5, 5, 5, 5, 3, 3, 4, 5, 5, 5, 5, 5, 4, 3, 3, 5, 5, 4, 4, 5, 4, 4, 5, 5, 4, 5, 5, 5, 5, 5, 4, 4, 4, 5, 5, 5, 5, 5, 4, 5, 4, 5, 4, 4, 4, 4, 5, 4, 4, 5, 5, 5, 5, 5, 5, 5, 3, 4, 4, 5, 4, 5, 5, 5, 5, 5, 4, 5, 4, 2, 5, 5, 5, 1, 5, 5, 5, 5, 5, 5, 4, 4, 5, 5, 1, 1, 5, 3, 5, 5, 4, 5, 5, 4, 4, 5, 5, 5, 5, 5, 5, 5, 4, 5, 5, 2, 5, 5, 5, 4, 5, 3, 4, 5, 3, 5, 5, 4, 5, 3, 5, 4, 5, 5, 5, 5, 5, 5, 5, 5, 5, 5, 5, 5, 5, 5, 5, 4, 5, 4, 4, 5, 5, 5, 3, 5, 5, 5, 5, 5, 5, 5, 5, 5, 4, 5, 4, 4, 5, 3, 5, 5, 5, 5, 5, 4, 5, 5, 5, 5, 5, 5, 5, 5, 5, 5, 5, 4, 4, 5, 5, 4, 4, 5, 5, 5, 4, 4, 5, 5, 5, 4, 5, 3, 5, 5, 5, 5, 5, 5, 3, 3, 5, 5, 5, 5, 2, 2, 2, 4, 4, 5, 5, 3, 5, 4, 4, 5, 4, 5, 5, 5, 5, 4, 4, 5, 5, 5, 5, 5, 4, 5, 5, 5, 4, 5, 5, 5, 3, 5, 5, 5, 5, 5, 5, 5, 5, 3, 5, 5, 5, 5, 3, 3, 3, 5, 5, 4, 4, 4, 5, 5, 5, 5, 4, 5, 5, 5, 4, 5, 4, 4, 5, 4, 4, 4, 3, 5, 2, 5, 5, 5, 5, 5, 5, 5, 5, 4, 1, 5, 5, 2, 5, 5, 5, 5, 4, 4, 5, 3, 3, 5, 4, 5, 5, 5, 5, 4, 4, 5, 4, 4, 4, 5, 5, 5, 5, 5, 5, 5, 4, 4, 4, 5, 4, 4, 5, 5, 5, 5, 5, 5, 5, 5, 5, 4, 5, 5, 5, 5, 5, 3, 5, 5, 5, 5, 5, 5, 5, 5, 5, 4, 4, 5, 5, 5, 5, 5, 3, 3, 4, 5, 5, 5, 5, 5, 5, 5, 5, 5, 5, 3, 5, 3, 4, 5, 3, 4, 5, 4, 4, 5, 5, 5, 5, 5, 5, 5, 3, 4, 1, 5, 4, 5, 5, 5, 4, 2, 5, 5, 5, 4, 4, 3, 5, 2, 5, 5, 4, 5, 4, 5, 5, 5, 5, 5, 5, 5, 5, 1, 4, 4, 5, 5, 4, 5, 2, 2, 3, 3, 5, 4, 5, 5, 4, 1, 1, 4, 5, 4, 4, 4, 4, 4, 4, 3, 4, 5, 5, 4, 3, 5, 5, 3, 5, 4, 4, 4, 5, 5, 5, 5, 4, 5, 5, 5, 5, 5, 4, 5, 5, 5, 5, 5, 5, 1, 3, 4, 5, 5, 5, 4, 5, 5, 5, 5, 5, 4, 4, 5, 5, 3, 5, 4, 4, 5, 4, 2, 5, 5, 5, 5, 5, 3, 5, 3, 5, 4, 5, 5, 5, 5, 4, 5, 5, 2, 5, 4, 3, 3, 5, 3, 3, 3, 5, 4, 5, 5, 1, 4, 4, 3, 5, 5, 4, 4, 4, 5, 5, 5, 5, 4, 5, 5, 4, 5, 5, 5, 5, 4, 4, 5, 5, 4, 4, 4, 4, 5, 3, 5, 5, 5, 5, 5, 4, 5, 4, 3, 5, 5, 5, 5, 4, 5, 5, 5, 5, 5, 4, 4, 4, 5, 5, 5, 5, 5, 4, 4, 3, 5, 5, 5, 5, 4, 4, 5, 5, 5, 5, 4, 5, 5, 4, 5, 5, 4, 4, 5, 5, 4, 4, 5, 5, 4, 4, 4, 5, 2, 2, 2, 5, 5, 5, 3, 2, 2, 5, 5, 5, 2, 5, 5, 5, 5, 5, 4, 5, 5, 5, 1, 1, 4, 4, 5, 5, 1, 1, 5, 5, 4, 4, 4, 4, 5, 5, 5, 5, 4, 4, 5, 5, 5, 5, 5, 5, 4, 3, 5, 4, 4, 3, 5, 4, 4, 5, 5, 5, 5, 5, 5, 5, 5, 5, 5, 5, 5, 1, 4, 5, 5, 5, 5, 5, 4, 5, 5, 5, 4, 5, 5, 5, 4, 4, 4, 5, 5, 4, 4, 4, 3, 3, 5, 5, 5, 3, 5, 4, 2, 4, 4, 5, 5, 3, 4, 4, 5, 4, 5, 5, 4, 4, 4, 5, 5, 2, 4, 4, 5, 5, 5, 4, 4, 4, 4, 4, 5, 5, 4, 5, 5, 5, 5, 5, 4, 5, 5, 5, 5, 5, 2, 5, 5, 4, 5, 4, 3, 5, 5, 5, 3, 3, 3, 5, 5, 4, 4, 5, 3, 5, 4, 2, 5, 4, 5, 4, 5, 4, 4, 4, 5, 5, 3, 5, 5, 5, 5, 3, 3, 5, 5, 5, 5, 5, 5, 4, 4, 4, 4, 5, 5, 5, 4, 5, 4, 4, 4, 4, 5, 5, 5, 5, 5, 5, 5, 4, 4, 5, 4, 5, 5, 3, 5, 5, 5, 5, 5, 5, 5, 4, 4, 5, 3, 4, 3, 3, 5, 5, 4, 5, 5, 5, 5, 5, 5, 4, 4, 5, 5, 4, 5, 5, 1, 4, 5, 5, 4, 5, 4, 5, 5, 3, 5, 3, 5, 5, 5, 5, 1, 5, 5, 5, 5, 4, 4, 5, 5, 4, 4, 3, 4, 4, 4, 3, 5, 5, 5, 5, 5, 5, 5, 4, 5, 5, 4, 4, 4, 5, 5, 5, 5, 3, 5, 4, 5, 4, 4, 4, 4, 4, 5, 5, 5, 5, 4, 1, 1, 5, 5, 4, 5, 5, 5, 5, 5, 5, 5, 5, 5, 3, 5, 2, 5, 4, 4, 5, 4, 5, 4, 5, 5, 5, 3, 5, 5, 4, 4, 4, 5, 4, 5, 5, 3, 5, 3, 5, 3, 5, 5, 3, 3, 5, 5, 4, 5, 5, 5, 5, 4, 5, 5, 5, 5, 5, 5, 5, 5, 5, 4, 5, 5, 4, 5, 4, 4, 5, 5, 3, 5, 2, 5, 5, 5, 5, 5, 4, 5, 3, 3, 4, 2, 2, 5, 5, 5, 5, 5, 5, 4, 4, 5, 5, 5, 4, 4, 5, 2, 4, 5, 5, 2, 5, 5, 5, 3, 5, 4, 5, 3, 5, 5, 5, 4, 5, 3, 5, 4, 5, 4, 5, 4, 1, 1, 4, 4, 4, 5, 5, 5, 5, 5, 4, 4, 4, 4, 1, 1, 5, 5, 5, 5, 5, 3, 3, 4, 4, 5, 4, 5, 3, 5, 5, 5, 5, 5, 5, 5, 5, 2, 2, 5, 5, 5, 5, 5, 4, 5, 5, 5, 4, 5, 3, 4, 2, 2, 4, 5, 4, 4, 4, 4, 4, 5, 4, 4, 5, 3, 5, 5, 5, 4, 3, 4, 4, 5, 5, 4, 5, 4, 5, 4, 4, 4, 4, 4, 4, 5, 4, 5, 5, 5, 4, 5, 5, 5, 2, 2, 2, 4, 4, 4, 4, 5, 5, 3, 3, 5, 4, 4, 5, 5, 3, 4, 5, 5, 4, 4, 5, 5, 5, 5, 4, 5, 5, 5, 5, 4, 5, 4, 5, 5, 5, 4, 5, 5, 4, 4, 5, 5, 5, 5, 5, 5, 5, 5, 4, 3, 3, 4, 5, 4, 4, 4, 5, 4, 5, 5, 4, 5, 4, 4, 5, 5, 5, 5, 3, 3, 4, 5, 5, 5, 5, 5, 5, 3, 5, 5, 5, 4, 4, 4, 4, 3, 5, 3, 5, 5, 5, 4, 5, 3, 3, 3, 3, 5, 5, 5, 4, 4, 5, 5, 2, 4, 4, 4, 4, 5, 5, 5, 5, 3, 5, 5, 4, 5, 5, 1, 5, 4, 5, 5, 5, 4, 5, 5, 2, 2, 5, 5, 5, 1, 5, 3, 3, 3, 4, 4, 5, 4, 4, 4, 5, 4, 4, 4, 4, 2, 4, 5, 4, 4, 5, 5, 4, 5, 5, 5, 5, 5, 5, 1, 5, 4, 5, 5, 5, 5, 4, 3, 4, 4, 3, 3, 5, 5, 2, 3, 4, 4, 3, 5, 5, 5, 5, 5, 5, 4, 4, 5, 5, 4, 4, 5, 3, 4, 5, 4, 4, 4, 5, 5, 1, 1, 3, 3, 5, 5, 5, 5, 4, 5, 5, 5, 5, 5, 5, 3, 4, 4, 4, 4, 4, 3, 5, 5, 5, 3, 3, 5, 5, 4, 4, 5, 5, 3, 4, 3, 3, 5, 5, 5, 5, 5, 5, 5, 5, 5, 4, 2, 4, 4, 5, 4, 5, 5, 5, 4, 5, 5, 4, 5, 5, 5, 5, 4, 4, 5, 5, 5, 4, 4, 4, 5, 4, 4, 5, 5, 2, 3, 3, 4, 1, 5, 5, 5, 5, 4, 5, 5, 5, 1, 1, 5, 5, 5, 4, 4, 2, 5, 3, 5, 5, 4, 4, 4, 5, 3, 3, 4, 4, 5, 5, 5, 5, 4, 5, 3, 5, 4, 4, 5, 5, 5, 4, 5, 4, 5, 5, 4, 4, 4, 4, 4, 4, 4, 5, 5, 5, 5, 4, 5, 4, 4, 4, 4, 4, 5, 5, 5, 5, 4, 5, 4, 4, 2, 5, 4, 4, 4, 5, 5, 5, 5, 5, 5, 5, 5, 5, 4, 4, 5, 5, 5, 2, 4, 5, 5, 5, 5, 3, 5, 4, 5, 5, 4, 3, 4, 4, 4, 5, 5, 5, 5, 5, 5, 5, 5, 4, 5, 5, 5, 5, 5, 5, 5, 5, 5, 5, 5, 5, 5, 2, 5, 4, 5, 5, 4, 4, 4, 5, 5, 5, 5, 5, 5, 5, 5, 4, 4, 5, 5, 3, 5, 5, 4, 4, 5, 4, 4, 5, 5, 4, 5, 5, 5, 5, 5, 1, 1, 5, 5, 4, 5, 5, 4, 5, 5, 5, 3, 4, 5, 5, 4, 4, 5, 4, 4, 5, 5, 5, 5, 3, 5, 5, 3, 5, 4, 5, 5, 5, 5, 5, 5, 5, 5, 4, 4, 4, 4, 5, 5, 5, 4, 4, 5, 5, 5, 3, 5, 5, 1, 5, 4, 4, 4, 5, 5, 3, 4, 5, 4, 4, 5, 5, 5, 5, 4, 5, 4, 5, 5, 5, 4, 1, 1, 3, 5, 5, 4, 5, 4, 5, 5, 4, 4, 1, 4, 5, 5, 5, 5, 5, 5, 4, 4, 4, 4, 5, 4, 3, 3, 3, 5, 5, 2, 5, 5, 5, 4, 4, 5, 5, 5, 5, 5, 5, 4, 5, 5, 5, 5, 5, 5, 1, 5, 2, 5, 5, 4, 1, 4, 4, 3, 5, 1, 5, 4, 5, 5, 5, 4, 4, 5, 4, 4, 5, 5, 5, 5, 5, 4, 5, 5, 5, 5, 4, 5, 4, 4, 4, 4, 5, 4, 5, 5, 5, 5, 4, 4, 4, 5, 5, 3, 5, 5, 5, 3, 5, 5, 5, 4, 3, 4, 4, 5, 5, 5, 5, 5, 4, 2, 5, 5, 5, 5, 4, 5, 5, 5, 5, 3, 5, 5, 5, 4, 5, 5, 3, 5, 5, 5, 5, 3, 5, 5, 5, 5, 5, 5, 5, 5, 5, 3, 5, 3, 3, 1, 1, 5, 4, 5, 5, 5, 5, 5, 5, 5, 5, 5, 5, 5, 5, 4, 4, 5, 5, 4, 4, 2, 2, 5, 4, 5, 2, 5, 5, 4, 4, 5, 5, 5, 5, 4, 1, 5, 5, 5, 4, 4, 5, 5, 5, 3, 5, 3, 5, 4, 5, 4, 3, 5, 4, 4, 5, 5, 5, 5, 5, 3, 3, 4, 5, 3, 5, 5, 5, 5, 5, 4, 4, 5, 5, 5, 4, 5, 3, 5, 5, 5, 4, 4, 5, 4, 5, 5, 5, 5, 5, 5, 5, 3, 5, 4, 5, 5, 5, 5, 5, 5, 5, 4, 5, 5, 5, 4, 5, 5, 4, 5, 5, 4, 4, 5, 5, 5, 5, 3, 4, 5, 1, 5, 3, 4, 5, 5, 5, 5, 5, 3, 3, 5, 5, 4, 5, 5, 5, 5, 5, 5, 5, 5, 4, 4, 5, 5, 5, 5, 5, 3, 5, 5, 5, 5, 5, 4, 5, 5, 5, 3, 5, 4, 4, 4, 5, 5, 5, 4, 4, 5, 5, 4, 4, 5, 4, 4, 4, 5, 5, 5, 1, 3, 4, 5, 5, 5, 5, 2, 4, 5, 5, 4, 5, 5, 3, 5, 1, 5, 5, 4, 5, 4, 5, 4, 4, 2, 5, 5, 5, 5, 5, 4, 5, 5, 4, 4, 5, 5, 5, 5, 5, 4, 4, 4, 5, 5, 4, 5, 4, 4, 4, 5, 5, 3, 5, 5, 2, 5, 5, 3, 4, 5, 5, 5, 5, 4, 5, 5, 5, 1, 1, 4, 4, 4, 3, 5, 3, 5, 5, 5, 5, 5, 4, 5, 5, 5, 5, 5, 4, 4, 4, 5, 5, 5, 5, 5, 4, 5, 5, 5, 5, 5, 5, 5, 4, 4, 4, 3, 3, 5, 4, 4, 5, 5, 5, 5, 5, 4, 4, 5, 5, 4, 5, 3, 5, 5, 4, 4, 1, 5, 5, 5, 5, 5, 4, 4, 5, 5, 1, 4, 5, 5, 5, 5, 5, 3, 5, 5, 4, 5, 5, 4, 5, 4, 4, 4, 5, 5, 5, 4, 5, 5, 5, 5, 5, 5, 5, 5, 5, 5, 5, 5, 5, 5, 5, 2, 5, 5, 4, 5, 1, 4, 5, 3, 3, 5, 5, 4, 5, 5, 5, 4, 5, 5, 4, 2, 5, 5, 5, 5, 5, 5, 5, 4, 4, 4, 4, 5, 4, 4, 5, 4, 4, 3, 5, 5, 5, 5, 5, 5, 5, 4, 5, 5, 4, 3, 5, 5, 5, 5, 5, 5, 5, 4, 5, 4, 4, 3, 5, 5, 5, 5, 5, 5, 5, 5, 3, 4, 4, 5, 5, 5, 5, 5, 3, 4, 5, 5, 5, 5, 5, 5, 5, 5, 5, 5, 5, 5, 5, 4, 4, 3, 3, 3, 5, 5, 5, 5, 5, 5, 3, 3, 4, 3, 4, 4, 4, 4, 5, 3, 4, 4, 5, 5, 5, 5, 5, 4, 5, 5, 4, 5, 5, 5, 4, 5, 5, 5, 5, 4, 5, 3, 4, 4, 5, 5, 5, 5, 3, 5, 5, 5, 5, 5, 5, 4, 5, 5, 5, 5, 5, 5, 5, 4, 4, 4, 5, 4, 4, 5, 4, 5, 5, 4, 4, 5, 5, 3, 5, 5, 5, 4, 5, 4, 4, 4, 4, 5, 5, 3, 3, 5, 5, 4, 4, 3, 5, 5, 5, 5, 4, 3, 1, 5, 5, 5, 4, 5, 5, 5, 5, 5, 4, 4, 1, 1, 5, 5, 5, 5, 5, 5, 4, 3, 2, 5, 4, 5, 5, 5, 2, 5, 5, 3, 4, 4, 3, 3, 5, 4, 3, 3, 5, 5, 5, 4, 4, 4, 3, 4, 4, 5, 4, 5, 4, 4, 4, 5, 1, 1, 5, 4, 5, 5, 5, 5, 5, 5, 4, 5, 5, 5, 5, 5, 5, 4, 5, 1, 4, 2, 5, 5, 3, 4, 5, 5, 4, 4, 5, 5, 5, 5, 5, 3, 5, 1, 5, 4, 5, 4, 4, 5, 4, 5, 5, 5, 4, 4, 5, 3, 3, 5, 5, 4, 5, 4, 4, 4, 5, 5, 5, 5, 5, 4, 4, 5, 5, 5, 5, 5, 5, 4, 5, 5, 4, 3, 3, 3, 3, 5, 4, 4, 4, 5, 5, 4, 5, 5, 5, 5, 5, 3, 5, 4, 4, 4, 4, 5, 5, 5, 5, 5, 5, 5, 3, 3, 5, 5, 5, 5, 4, 5, 5, 4, 4, 5, 5, 5, 4, 4, 4, 4, 5, 5, 1, 5, 5, 5, 5, 5, 4, 4, 4, 5, 5, 4, 5, 5, 5, 5, 5, 5, 1, 5, 5, 4, 5, 5, 5, 3, 5, 4, 5, 5, 5, 3, 3, 3, 4, 4, 4, 4, 5, 4, 5, 4, 5, 5, 5, 4, 2, 4, 5, 4, 4, 5, 5, 4, 5, 3, 5, 4, 5, 4, 5, 5, 5, 4, 4, 4, 4, 4, 4, 4, 5, 3, 3, 5, 2, 4, 4, 5, 1, 3, 5, 5, 5, 5, 5, 5, 5, 5, 5, 5, 5, 5, 4, 5, 5, 5, 5, 5, 4, 5, 5, 5, 4, 5, 5, 2, 5, 4, 5, 5, 4, 5, 5, 5, 5, 5, 5, 4, 5, 5, 5, 4, 5, 5, 4, 5, 4, 5, 5, 5, 5, 5, 5, 5, 3, 3, 3, 5, 3, 5, 5, 5, 4, 4, 3, 3, 4, 4, 5, 5, 5, 4, 5, 5, 5, 4, 4, 5, 2, 4, 5, 5, 5, 5, 5, 5, 5, 5, 5, 4, 4, 5, 5, 3, 5, 5, 4, 5, 5, 5, 5, 5, 5, 4, 5, 5, 5, 5, 5, 5, 5, 5, 5, 5, 5, 1, 4, 5, 5, 3, 5, 5, 5, 5, 5, 5, 4, 4, 3, 3, 4, 5, 5, 5, 3, 5, 4, 5, 5, 5, 5, 5, 5, 5, 5, 4, 4, 4, 4, 5, 4, 3, 4, 5, 4, 3, 5, 4, 1, 1, 5, 3, 3, 4, 5, 5, 5, 5, 5, 5, 5, 5, 5, 4, 4, 1, 1, 4, 4, 5, 4, 5, 5, 5, 5, 5, 5, 5, 4, 5, 4, 4, 1, 4, 5, 5, 5, 4, 5, 5, 5, 2, 2, 2, 5, 4, 4, 3, 3, 5, 5, 5, 5, 2, 4, 4, 4, 5, 5, 4, 5, 5, 5, 5, 5, 5, 5, 5, 5, 5, 5, 5, 5, 5, 5, 3, 3, 4, 5, 5, 5, 5, 5, 5, 3, 5, 4, 2, 4, 4, 5, 5, 4, 5, 5, 5, 5, 5, 5, 4, 4, 5, 3, 4, 4, 4, 5, 5, 3, 3, 5, 5, 5, 5, 5, 5, 4, 5, 4, 5, 4, 4, 4, 5, 5, 4, 4, 5, 1, 4, 5, 5, 5, 5, 5, 5, 5, 4, 4, 3, 5, 5, 5, 4, 4, 5, 5, 5, 1, 4, 4, 5, 4, 4, 4, 4, 4, 4, 4, 4, 5, 5, 5, 5, 4, 5, 5, 5, 5, 5, 5, 4, 4, 5, 5, 5, 4, 2, 4, 4, 4, 3, 5, 5, 5, 4, 4, 5, 5, 5, 5, 5, 5, 5, 5, 3, 5, 5, 4, 5, 5, 5, 5, 5, 5, 5, 5, 5, 5, 5, 5, 4, 5, 4, 5, 5, 3, 5, 5, 5, 4, 5, 4, 4, 3, 4, 4, 5, 5, 5, 5, 4, 5, 4, 5, 5, 4, 4, 5, 5, 5, 5, 5, 5, 5, 5, 5, 5, 5, 5, 4, 4, 4, 4, 5, 5, 4, 4, 3, 5, 5, 4, 5, 3, 3, 5, 5, 4, 5, 4, 5, 5, 5, 3, 3, 4, 4, 5, 5, 5, 5, 5, 5, 5, 5, 4, 5, 5, 5, 4, 5, 5, 5, 5, 5, 5, 5, 4, 5, 5, 5, 5, 5, 3, 5, 5, 3, 3, 3, 5, 4, 4, 5, 4, 4, 4, 5, 5, 1, 5, 5, 3, 5, 5, 4, 5, 5, 5, 1, 1, 5, 5, 5, 5, 5, 5, 5, 5, 5, 4, 4, 5, 5, 5, 5, 4, 5, 5, 5, 4, 5, 4, 4, 5, 5, 5, 1, 1, 5, 5, 5, 5, 4, 1, 5, 2, 2, 5, 5, 5, 5, 5, 5, 5, 5, 5, 5, 4, 5, 5, 4, 5, 5, 5, 5, 5, 5, 5, 4, 5, 5, 5, 5, 5, 5, 5, 5, 5, 5, 5, 5, 5, 5, 5, 5, 3, 5, 5, 4, 4, 5, 4, 4, 4, 5, 4, 4, 5, 5, 5, 5, 5, 5, 5, 4, 4, 5, 5, 5, 5, 5, 5, 5, 5, 5, 3, 5, 5, 4, 4, 5, 5, 5, 5, 4, 4, 4, 3, 5, 4, 2, 2, 5, 4, 5, 5, 5, 5, 5, 4, 5, 5, 2, 2, 3, 3, 5, 5, 5, 5, 5, 4, 4, 3, 3, 3, 3, 5, 4, 4, 5, 3, 4, 4, 5, 3, 3, 4, 5, 5, 4, 5, 5, 5, 4, 4, 4, 4, 5, 5, 5, 5, 5, 5, 5, 4, 5, 5, 5, 5, 5, 5, 1, 5, 5, 4, 5, 4, 4, 5, 5, 5, 5, 4, 3, 3, 5, 5, 4, 4, 5, 5, 5, 5, 4, 4, 5, 3, 5, 5, 5, 4, 1, 5, 5, 5, 4, 4, 4, 4, 5, 5, 3, 4, 5, 5, 5, 3, 3, 2, 5, 5, 5, 4, 5, 5, 5, 5, 5, 4, 4, 5, 4, 5, 5, 4, 5, 5, 5, 5, 5, 5, 2, 4, 4, 4, 4, 1, 5, 5, 5, 5, 5, 3, 3, 3, 5, 5, 5, 3, 5, 5, 5, 3, 5, 5, 4, 5, 5, 5, 1, 5, 4, 5, 4, 4, 5, 4, 5, 5, 5, 4, 3, 5, 4, 5, 2, 5, 5, 1, 5, 3, 5, 4, 5, 5, 4, 5, 5, 5, 5, 5, 4, 5, 4, 5, 5, 5, 5, 2, 4, 5, 5, 5, 5, 5, 5, 4, 4, 2, 5, 5, 1, 1, 4, 5, 4, 4, 4, 5, 4, 5, 5, 4, 4, 5, 5, 5, 5, 4, 4, 3, 5, 5, 5, 5, 5, 5, 5, 5, 5, 5, 5, 4, 5, 5, 5, 4, 4, 4, 4, 5, 2, 2, 2, 4, 4, 5, 4, 5, 5, 5, 5, 5, 5, 4, 4, 5, 5, 5, 4, 5, 3, 5, 5, 4, 5, 5, 3, 5, 5, 5, 3, 5, 5, 5, 3, 5, 5, 3, 3, 4, 5, 5, 5, 5, 5, 4, 5, 5, 4, 5, 5, 5, 5, 5, 5, 5, 5, 5, 4, 5, 3, 3, 4, 4, 5, 5, 5, 5, 5, 5, 5, 5, 4, 5, 5, 5, 4, 5, 4, 4, 5, 5, 5, 4, 5, 3, 4, 4, 1, 5, 5, 5, 5, 5, 4, 4, 4, 4, 5, 5, 5, 5, 3, 4, 5, 5, 5, 4, 4, 5, 5, 5, 5, 5, 5, 4, 5, 4, 3, 4, 4, 5, 5, 5, 5, 5, 5, 5, 4, 4, 5, 5, 4, 5, 4, 5, 5, 5, 5, 5, 2, 5, 5, 4, 3, 3, 5, 5, 4, 4, 5, 5, 5, 5, 4, 5, 5, 1, 5, 5, 5, 4, 4, 5, 5, 5, 4, 4, 1, 1, 5, 4, 5, 5, 4, 4, 5, 5, 3, 5, 5, 5, 5, 4, 4, 5, 4, 5, 5, 4, 5, 5, 4, 5, 5, 4, 5, 4, 5, 5, 5, 4, 5, 3, 5, 5, 4, 5, 5, 5, 4, 5, 5, 5, 5, 4, 5, 5, 5, 5, 5, 5, 5, 3, 5, 4, 5, 5, 5, 5, 4, 5, 5, 5, 5, 5, 4, 4, 5, 4, 4, 3, 5, 5, 5, 3, 3, 4, 4, 4, 5, 5, 5, 4, 5, 5, 5, 5, 5, 5, 5, 5, 5, 5, 5, 5, 5, 5, 4, 4, 4, 4, 4, 5, 4, 4, 4, 5, 5, 5, 4, 5, 5, 5, 5, 4, 4, 5, 3, 3, 5, 5, 1, 5, 4, 5, 5, 5, 5, 5, 5, 5, 5, 5, 5, 5, 5, 5, 4, 3, 5, 4, 5, 5, 4, 4, 5, 2, 2, 2, 5, 5, 4, 5, 5, 5, 5, 5, 4, 4, 5, 5, 4, 5, 5, 4, 4, 5, 5, 5, 5, 5, 5, 5, 5, 4, 5, 4, 4, 5, 5, 4, 5, 5, 5, 5, 5, 5, 4, 5, 5, 5, 5, 5, 5, 4, 4, 5, 3, 3, 4, 5, 5, 1, 4, 4, 5, 5, 3, 4, 5, 5, 5, 5, 4, 5, 4, 5, 5, 5, 5, 3, 2, 5, 5, 5, 5, 5, 5, 5, 5, 5, 4, 4, 5, 4, 4, 4, 5, 4, 4, 4, 4, 4, 5, 5, 5, 4, 4, 5, 4, 5, 5, 5, 5, 3, 3, 3, 5, 4, 4, 5, 5, 5, 4, 5, 5, 5, 5, 5, 5, 5, 5, 5, 5, 5, 5, 4, 5, 4, 4, 5, 5, 5, 5, 5, 3, 4, 5, 5, 4, 4, 5, 5, 5, 4, 5, 5, 5, 4, 5, 4, 5, 3, 5, 5, 5, 4, 4, 5, 5, 5, 5, 4, 5, 5, 5, 5, 5, 3, 3, 3, 4, 4, 4, 4, 4, 4, 4, 5, 5, 5, 5, 5, 4, 5, 5, 5, 4, 5, 5, 4, 5, 5, 5, 5, 5, 5, 5, 1, 5, 5, 5, 3, 5, 4, 4, 5, 5, 5, 5, 5, 3, 3, 4, 5, 5, 5, 5, 1, 5, 4, 3, 3, 5, 5, 4, 4, 5, 5, 4, 4, 4, 5, 5, 5, 4, 5, 5, 4, 5, 5, 4, 5, 5, 5, 5, 5, 5, 4, 5, 4, 5, 4, 4, 5, 3, 1, 3, 1, 5, 5, 5, 5, 5, 5, 5, 2, 4, 5, 5, 5, 4, 5, 4, 5, 5, 4, 4, 5, 4, 2, 5, 5, 5, 5, 5, 5, 5, 5, 5, 3, 5, 4, 4, 3, 5, 1, 5, 4, 4, 4, 5, 4, 5, 5, 5, 5, 4, 4, 4, 5, 5, 3, 1, 5, 1, 4, 5, 4, 4, 4, 4, 4, 4, 5, 5, 4, 5, 5, 5, 4, 5, 4, 4, 3, 5, 4, 5, 1, 4, 5, 2, 4, 4, 5, 4, 2, 2, 5, 5, 5, 5, 5, 5, 4, 4, 5, 5, 4, 5, 5, 5, 5, 5, 4, 3, 5, 2, 2, 5, 4, 5, 5, 5, 5, 4, 5, 3, 5, 5, 5, 4, 5, 5, 5, 4, 4, 3, 5, 5, 4, 4, 5, 4, 3, 3, 5, 4, 5, 5, 3, 5, 4, 5, 4, 4, 5, 5, 5, 4, 5, 4, 5, 5, 4, 4, 4, 5, 5, 5, 5, 4, 5, 5, 5, 3, 4, 3, 5, 5, 3, 5, 4, 4, 3, 5, 5, 5, 5, 5, 5, 2, 4, 3, 5, 5, 5, 4, 4, 5, 5, 4, 4, 5, 5, 3, 5, 5, 4, 4, 5, 3, 5, 5, 5, 5, 5, 4, 5, 5, 5, 5, 5, 5, 4, 5, 4, 4, 5, 5, 5, 5, 4, 4, 5, 3, 5, 4, 5, 5, 5, 4, 5, 5, 5, 5, 5, 5, 5, 4, 4, 4, 3, 5, 5, 4, 4, 5, 5, 5, 5, 5, 1, 1, 5, 5, 5, 4, 4, 3, 3, 4, 4, 4, 5, 5, 5, 5, 5, 4, 4, 5, 5, 5, 5, 5, 2, 5, 5, 5, 3, 1, 1, 5, 5, 4, 4, 5, 5, 5, 5, 5, 5, 1, 4, 5, 4, 5, 5, 5, 4, 5, 4, 5, 3, 4, 4, 4, 4, 5, 4, 5, 5, 2, 5, 5, 5, 5, 3, 3, 5, 4, 5, 5, 5, 5, 3, 3, 4, 5, 5, 4, 5, 5, 4, 5, 5, 4, 5, 5, 5, 5, 5, 5, 5, 4, 5, 4, 5, 4, 5, 5, 5, 4, 5, 5, 5, 5, 5, 5, 5, 5, 4, 5, 5, 5, 5, 5, 5, 5, 5, 5, 2, 5, 5, 5, 5, 5, 3, 3, 2, 2, 3, 5, 5, 5, 4, 4, 4, 5, 5, 5, 5, 5, 4, 4, 5, 5, 4, 4, 5, 4, 4, 4, 5, 5, 5, 5, 5, 5, 5, 5, 3, 5, 5, 4, 4, 4, 5, 5, 4, 5, 5, 3, 5, 5, 5, 4, 5, 3, 4, 4, 5, 4, 4, 5, 4, 5, 5, 5, 4, 5, 5, 5, 5, 3, 5, 5, 5, 5, 4, 5, 5, 5, 4, 4, 4, 4, 5, 5, 5, 4, 4, 5, 5, 5, 4, 5, 5, 5, 5, 5, 5, 5, 5, 2, 5, 5, 5, 4, 5, 5, 5, 3, 3, 3, 3, 4, 1, 5, 5, 4, 4, 4, 5, 5, 5, 5, 5, 5, 4, 3, 5, 5, 5, 5, 4, 5, 4, 5, 5, 4, 5, 5, 3, 5, 5, 4, 4, 5, 4, 5, 4, 4, 5, 5, 5, 5, 5, 1, 4, 2, 5, 4, 5, 5, 5, 5, 5, 4, 4, 5, 5, 4, 4, 5, 3, 3, 3, 3, 5, 5, 5, 5, 5, 5, 5, 5, 5, 3, 4, 5, 5, 5, 3, 5, 5, 5, 5, 5, 4, 5, 5, 5, 4, 4, 4, 5, 5, 5, 5, 5, 5, 5, 5, 5, 5, 4, 4, 5, 4, 3, 5, 5, 5, 5, 5, 5, 5, 3, 5, 5, 3, 5, 5, 5, 5, 5, 5, 5, 5, 5, 5, 5, 4, 5, 5, 4, 5, 5, 5, 3, 3, 4, 3, 3, 3, 5, 5, 4, 4, 5, 5, 5, 5, 5, 5, 5, 4, 3, 3, 3, 4, 4, 5, 4, 4, 5, 3, 5, 5, 5, 4, 3, 3, 5, 5, 5, 5, 5, 2, 2, 5, 5, 3, 5, 5, 5, 5, 5, 5, 5, 5, 5, 4, 4, 5, 4, 4, 3, 3, 5, 5, 4, 5, 5, 5, 5, 3, 5, 2, 3, 4, 4, 5, 5, 5, 5, 4, 5, 5, 5, 5, 1, 4, 4, 5, 5, 5, 4, 4, 4, 3, 5, 4, 4, 4, 4, 4, 5, 4, 5, 4, 5, 5, 4, 4, 4, 5, 3, 4, 5, 5, 5, 5, 5, 5, 5, 5, 5, 5, 4, 5, 5, 5, 4, 4, 5, 5, 5, 4, 5, 3, 5, 5, 4, 5, 5, 3, 4, 5, 4, 5, 5, 5, 5, 5, 5, 5, 3, 5, 5, 5, 4, 5, 4, 5, 5, 5, 5, 5, 5, 5, 5, 4, 5, 5, 4, 5, 5, 5, 4, 5, 5, 5, 2, 5, 5, 5, 4, 5, 5, 5, 5, 4, 2, 5, 1, 4, 4, 5, 4, 3, 4, 1, 1, 1, 5, 5, 4, 5, 5, 5, 5, 4, 4, 4, 5, 4, 5, 4, 5, 5, 5, 5, 5, 5, 5, 5, 4, 5, 5, 5, 5, 5, 5, 2, 5, 5, 5, 5, 5, 4, 5, 4, 5, 5, 5, 5, 5, 4, 4, 5, 4, 4, 4, 5, 5, 5, 5, 5, 5, 4, 5, 5, 5, 5, 5, 4, 5, 5, 5, 5, 5, 5, 3, 5, 5, 5, 5, 5, 5, 5, 5, 5, 3, 3, 4, 5, 5, 5, 5, 5, 5, 5, 4, 5, 5, 5, 5, 5, 5, 4, 2, 3, 5, 5, 5, 3, 3, 3, 4, 4, 5, 5, 4, 4, 4, 4, 4, 4, 5, 4, 5, 4, 4, 5, 5, 5, 5, 2, 5, 4, 5, 5, 5, 1, 5, 5, 5, 4, 4, 5, 5, 3, 4, 5, 5, 5, 5, 4, 4, 5, 5, 5, 5, 2, 2, 5, 5, 4, 4, 4, 5, 5, 5, 5, 4, 4, 5, 5, 4, 3, 5, 5, 5, 5, 1, 1, 4, 5, 5, 5, 4, 4, 3, 5, 5, 4, 5, 1, 4, 4, 5, 5, 5, 5, 5, 5, 5, 4, 5, 5, 5, 5, 4, 5, 4, 4, 5, 5, 5, 5, 3, 3, 5, 5, 5, 5, 5, 5, 4, 5, 5, 5, 5, 5, 4, 5, 4, 5, 5, 5, 5, 4, 4, 5, 5, 5, 4, 4, 5, 5, 3, 4, 4, 5, 3, 4, 5, 5, 4, 4, 5, 4, 4, 4, 5, 5, 5, 5, 5, 5, 5, 5, 4, 5, 4, 4, 5, 5, 5, 4, 5, 5, 5, 5, 5, 2, 5, 5, 4, 5, 5, 5, 5, 5, 4, 4, 4, 5, 5, 4, 5, 5, 4, 1, 4, 4, 4, 5, 5, 4, 4, 3, 4, 5, 5, 4, 5, 5, 5, 4, 4, 5, 4, 5, 5, 5, 4, 5, 5, 5, 5, 4, 4, 4, 4, 4, 5, 4, 5, 5, 5, 5, 5, 2, 5, 3, 4, 4, 5, 5, 3, 3, 5, 5, 3, 4, 5, 5, 5, 5, 5, 4, 5, 5, 5, 5, 5, 3, 5, 5, 5, 5, 5, 5, 3, 3, 4, 4, 4, 5, 5, 5, 5, 5, 5, 4, 5, 3, 5, 5, 4, 5, 5, 5, 5, 5, 5, 4, 5, 5, 5, 5, 5, 5, 5, 5, 5, 5, 2, 4, 5, 5, 5, 5, 5, 4, 4, 4, 5, 5, 5, 5, 5, 5, 4, 4, 5, 5, 5, 5, 3, 5, 4, 3, 4, 5, 5, 4, 4, 5, 3, 5, 4, 5, 4, 5, 2, 4, 4, 3, 5, 4, 4, 5, 5, 4, 4, 5, 5, 4, 4, 5, 5, 5, 5, 4, 4, 5, 5, 5, 4, 2, 4, 3, 3, 5, 5, 3, 3, 3, 5, 5, 5, 4, 5, 5, 2, 5, 5, 5, 3, 3, 3, 5, 4, 5, 3, 3, 5, 3, 5, 5, 5, 4, 4, 3, 2, 5, 2, 5, 5, 5, 5, 4, 4, 5, 4, 5, 5, 5, 4, 4, 4, 4, 5, 5, 1, 4, 5, 5, 5, 5, 5, 3, 3, 3, 5, 5, 5, 4, 4, 5, 5, 5, 4, 1, 5, 5, 5, 5, 5, 5, 5, 5, 4, 5, 5, 5, 4, 5, 5, 5, 5, 5, 4, 4, 4, 5, 5, 5, 5, 5, 3, 5, 4, 5, 5, 4, 4, 4, 4, 4, 4, 5, 5, 5, 4, 3, 3, 4, 5, 5, 5, 5, 4, 3, 5, 5, 5, 4, 4, 5, 5, 5, 5, 4, 3, 4, 4, 4, 5, 5, 4, 5, 2, 3, 4, 3, 3, 5, 5, 5, 5, 4, 4, 5, 5, 5, 5, 4, 5, 5, 5, 5, 3, 5, 5, 5, 5, 4, 5, 3, 3, 1, 5, 5, 5, 4, 4, 5, 4, 3, 4, 5, 4, 4, 4, 4, 5, 4, 4, 4, 5, 2, 5, 4, 4, 4, 5, 5, 5, 5, 5, 5, 5, 5, 5, 5, 5, 5, 5, 5, 5, 5, 5, 4, 4, 4, 4, 3, 4, 5, 5, 5, 4, 4, 3, 5, 4, 5, 5, 5, 5, 5, 5, 5, 3, 3, 5, 5, 4, 5, 5, 5, 4, 3, 5, 5, 2, 4, 4, 5, 5, 4, 5, 4, 5, 5, 5, 5, 5, 4, 4, 5, 5, 5, 5, 5, 4, 5, 3, 3, 3, 4, 5, 4, 5, 5, 3, 5, 5, 5, 5, 5, 4, 4, 4, 5, 5, 4, 4, 5, 5, 3, 4, 4, 5, 5, 5, 5, 5, 5, 5, 5, 5, 3, 3, 5, 5, 5, 5, 5, 5, 5, 4, 5, 5, 5, 3, 4, 5, 5, 4, 4, 4, 5, 3, 5, 5, 5, 5, 5, 5, 5, 5, 5, 5, 5, 5, 4, 4, 5, 5, 5, 5, 5, 5, 5, 5, 4, 5, 4, 3, 3, 5, 3, 2, 4, 5, 1, 5, 5, 5, 4, 5, 5, 5, 5, 2, 3, 5, 5, 5, 5, 5, 4, 4, 5, 4, 5, 5, 5, 5, 4, 4, 3, 5, 5, 5, 5, 5, 5, 5, 4, 4, 4, 4, 3, 3, 3, 5, 4, 5, 4, 4, 5, 4, 3, 4, 4, 5, 5, 5, 3, 5, 5, 4, 4, 4, 4, 5, 5, 5, 3, 3, 5, 5, 5, 5, 5, 4, 4, 5, 5, 5, 5, 4, 5, 5, 5, 5, 5, 5, 5, 5, 4, 4, 4, 4, 5, 5, 5, 5, 5, 5, 5, 4, 5, 5, 5, 3, 5, 5, 5, 5, 3, 3, 5, 4, 2, 5, 3, 1, 1, 4, 4, 4, 4, 5, 4, 5, 5, 5, 5, 4, 5, 4, 5, 5, 5, 5, 5, 4, 5, 5, 5, 5, 5, 1, 1, 5, 5, 5, 5, 4, 5, 3, 5, 5, 5, 5, 4, 4, 4, 4, 5, 5, 5, 4, 5, 3, 5, 5, 4, 3, 3, 5, 5, 5, 4, 5, 5, 5, 3, 5, 3, 1, 2, 5, 3, 4, 4, 3, 3, 5, 4, 5, 5, 4, 4, 3, 5, 5, 4, 5, 5, 4, 5, 5, 3, 5, 5, 5, 5, 1, 1, 5, 4, 3, 5, 5, 3, 5, 5, 5, 5, 3, 5, 5, 5, 5, 5, 5, 4, 4, 4, 5, 4, 5, 5, 5, 1, 3, 3, 5, 5, 5, 5, 5, 4, 3, 3, 5, 4, 3, 5, 4, 5, 5, 4, 5, 5, 5, 4, 5, 5, 5, 5, 3, 5, 4, 5, 4, 4, 3, 3, 3, 5, 4, 4, 4, 5, 2, 5, 5, 5, 5, 5, 5, 5, 5, 5, 4, 5, 5, 4, 4, 4, 4, 5, 5, 4, 5, 5, 5, 4, 4, 5, 5, 3, 4, 5, 5, 4, 3, 4, 3, 4, 4, 4, 5, 5, 5, 4, 5, 5, 5, 4, 5, 5, 5, 5, 4, 5, 5, 5, 4, 5, 5, 5, 5, 4, 5, 5, 5, 5, 5, 4, 4, 4, 4, 4, 4, 2, 4, 4, 4, 4, 1, 2, 2, 4, 5, 5, 5, 5, 5, 5, 5, 4, 5, 3, 5, 5, 5, 5, 5, 5, 5, 5, 3, 3, 4, 5, 4, 5, 5, 5, 5, 5, 5, 5, 5, 4, 4, 5, 5, 4, 4, 5, 5, 5, 5, 5, 5, 5, 5, 5, 5, 4, 5, 4, 5, 5, 5, 5, 5, 5, 4, 4, 5, 5, 5, 5, 5, 4, 4, 5, 4, 1, 5, 3, 3, 2, 5, 5, 5, 5, 5, 4, 4, 4, 5, 4, 5, 4, 4, 4, 4, 4, 4, 4, 3, 5, 3, 3, 5, 5, 4, 5, 5, 5, 4, 3, 3, 5, 4, 5, 5, 4, 5, 5, 5, 5, 4, 5, 4, 5, 4, 4, 5, 5, 4, 4, 5, 4, 3, 5, 4, 4, 5, 5, 4, 5, 4, 4, 5, 5, 4, 4, 3, 5, 2, 5, 5, 5, 4, 5, 4, 4, 3, 3, 5, 5, 5, 5, 5, 5, 5, 5, 5, 5, 5, 5, 5, 4, 4, 5, 5, 5, 5, 3, 5, 5, 5, 3, 4, 5, 5, 4, 4, 5, 5, 5, 5, 5, 5, 5, 5, 4, 5, 5, 4, 5, 5, 4, 5, 4, 5, 1, 4, 4, 4, 5, 3, 5, 5, 5, 5, 5, 5, 5, 5, 5, 5, 5, 5, 3, 4, 4, 5, 5, 5, 5, 5, 5, 5, 4, 4, 4, 5, 5, 5, 1, 4, 4, 5, 5, 4, 4, 5, 4, 4, 4, 3, 5, 5, 5, 5, 3, 5, 5, 5, 5, 5, 5, 4, 1, 1, 5, 5, 4, 5, 5, 5, 5, 5, 5, 5, 3, 3, 4, 4, 4, 5, 5, 2, 2, 5, 5, 3, 5, 4, 4, 4, 4, 5, 5, 3, 5, 4, 4, 5, 5, 4, 2, 3, 5, 5, 3, 4, 5, 1, 5, 4, 4, 5, 5, 5, 5, 5, 4, 5, 5, 5, 2, 4, 4, 5, 5, 5, 5, 5, 5, 5, 5, 5, 5, 4, 4, 2, 3, 5, 4, 4, 4, 3, 5, 5, 5, 5, 5, 5, 5, 5, 5, 3, 5, 5, 4, 4, 3, 5, 5, 5, 5, 5, 5, 5, 5, 5, 5, 5, 2, 3, 3, 3, 5, 3, 4, 5, 4, 5, 5, 4, 3, 4, 3, 4, 5, 4, 4, 5, 4, 5, 5, 5, 4, 4, 5, 5, 5, 5, 4, 5, 5, 5, 5, 5, 5, 5, 5, 5, 3, 5, 2, 4, 5, 5, 3, 3, 3, 5, 5, 5, 5, 5, 5, 5, 5, 4, 4, 5, 5, 2, 5, 5, 5, 5, 4, 5, 5, 5, 5, 5, 5, 5, 5, 5, 5, 3, 5, 3, 5, 4, 4, 4, 4, 5, 4, 5, 5, 5, 5, 5, 5, 1, 5, 5, 4, 5, 5, 5, 5, 4, 3, 3, 3, 5, 5, 4, 4, 4, 4, 5, 4, 5, 3, 3, 5, 5, 4, 4, 5, 5, 5, 4, 5, 5, 5, 5, 5, 5, 4, 4, 4, 4, 4, 5, 4, 5, 5, 5, 4, 5, 5, 4, 5, 5, 3, 5, 5, 5, 5, 3, 3, 5, 5, 4, 4, 5, 4, 5, 5, 4, 5, 5, 5, 5, 4, 5, 5, 5, 5, 3, 3, 3, 5, 5, 4, 5, 4, 5, 5, 4, 5, 5, 3, 5, 5, 4, 5, 4, 1, 4, 5, 5, 5, 5, 5, 5, 5, 5, 2, 5, 5, 5, 3, 4, 3, 3, 5, 4, 4, 5, 4, 5, 5, 5, 5, 4, 5, 5, 5, 4, 5, 5, 5, 4, 4, 3, 5, 4, 5, 4, 5, 3, 5, 5, 5, 5, 5, 5, 5, 4, 4, 2, 5, 5, 5, 5, 5, 4, 5, 5, 3, 3, 3, 3, 5, 5, 5, 5, 5, 5, 5, 5, 5, 5, 5, 4, 5, 5, 4, 5, 5, 5, 5, 4, 5, 4, 5, 5, 5, 4, 4, 5, 5, 5, 5, 3, 5, 4, 5, 5, 5, 5, 3, 4, 4, 4, 3, 5, 3, 5, 5, 5, 5, 5, 5, 2, 2, 2, 5, 5, 5, 5, 5, 5, 5, 5, 5, 4, 5, 5, 5, 3, 5, 5, 5, 5, 3, 5, 4, 4, 1, 5, 5, 1, 5, 5, 3, 3, 5, 3, 5, 4, 5, 5, 5, 5, 5, 5, 5, 5, 5, 5, 4, 5, 5, 5, 5, 4, 4, 4, 5, 5, 5, 5, 5, 5, 5, 5, 5, 5, 5, 4, 4, 5, 5, 5, 4, 4, 5, 5, 5, 4, 5, 5, 3, 5, 5, 4, 5, 5, 5, 5, 5, 4, 4, 4, 5, 5, 5, 5, 5, 5, 5, 5, 5, 5, 5, 2, 4, 5, 5, 5, 4, 4, 4, 4, 5, 5, 4, 5, 5, 5, 5, 4, 5, 1, 1, 4, 4, 4, 4, 5, 5, 5, 5, 5, 5, 5, 4, 5, 5, 5, 4, 4, 5, 5, 5, 5, 3, 3, 5, 5, 5, 4, 4, 1, 1, 4, 1, 5, 5, 5, 5, 5, 4, 5, 5, 5, 5, 4, 5, 4, 4, 5, 4, 5, 3, 3, 5, 5, 5, 5, 4, 4, 5, 1, 5, 5, 5, 5, 4, 5, 5, 5, 5, 4, 3, 5, 5, 4, 5, 5, 5, 5, 4, 5, 2, 2, 5, 2, 2, 5, 5, 5, 4, 5, 5, 1, 4, 5, 5, 5, 5, 5, 4, 4, 4, 4, 3, 5, 2, 5, 5, 5, 5, 4, 4, 4, 5, 5, 4, 4, 4, 5, 5, 3, 3, 5, 5, 5, 5, 5, 5, 4, 5, 4, 4, 5, 5, 5, 4, 1, 5, 5, 4, 5, 5, 5, 4, 5, 5, 5, 3, 4, 1, 5, 5, 5, 5, 5, 5, 5, 5, 5, 5, 4, 1, 5, 5, 5, 5, 5, 5, 5, 5, 5, 4, 4, 3, 5, 4, 3, 3, 5, 5, 4, 5, 4, 4, 4, 5, 5, 5, 2, 4, 4, 4, 5, 5, 3, 3, 5, 5, 3, 5, 5, 5, 4, 5, 4, 4, 5, 5, 5, 5, 5, 4, 4, 5, 5, 5, 5, 5, 5, 4, 4, 5, 5, 4, 5, 4, 5, 5, 5, 5, 5, 5, 5, 5, 5, 4, 5, 5, 3, 5, 5, 5, 5, 5, 5, 5, 2, 2, 5, 4, 5, 5, 5, 5, 5, 5, 5, 5, 4, 4, 3, 5, 4, 5, 3, 4, 4, 5, 5, 1, 4, 4, 5, 5, 5, 5, 5, 4, 4, 5, 5, 5, 5, 5, 5, 5, 4, 4, 3, 3, 5, 3, 4, 5, 5, 5, 5, 5, 5, 5, 5, 5, 4, 4, 4, 2, 2, 2, 4, 4, 4, 5, 5, 5, 4, 3, 3, 4, 5, 5, 5, 5, 4, 5, 4, 5, 4, 4, 5, 4, 5, 5, 5, 4, 4, 5, 5, 5, 5, 5, 5, 4, 4, 4, 4, 5, 2, 4, 4, 5, 5, 5, 5, 5, 5, 5, 5, 5, 5, 3, 4, 4, 5, 5, 5, 5, 3, 4, 5, 5, 5, 5, 3, 3, 5, 4, 3, 3, 4, 4, 5, 5, 5, 5, 5, 5, 4, 2, 5, 5, 5, 5, 5, 5, 5, 5, 4, 5, 4, 5, 4, 4, 5, 5, 4, 4, 5, 4, 1, 1, 5, 4, 4, 5, 5, 5, 4, 1, 5, 4, 5, 4, 5, 3, 4, 4, 5, 5, 3, 3, 4, 5, 3, 5, 1, 5, 5, 5, 4, 5, 5, 5, 5, 4, 4, 4, 4, 5, 5, 5, 4, 5, 4, 4, 5, 5, 5, 5, 5, 5, 5, 5, 2, 5, 4, 5, 5, 5, 5, 4, 3, 5, 5, 5, 5, 4, 5, 3, 5, 4, 5, 5, 5, 5, 5, 4, 4, 5, 4, 5, 5, 5, 4, 4, 5, 5, 5, 4, 4, 5, 1, 3, 5, 5, 5, 5, 5, 4, 4, 5, 5, 4, 4, 3, 5, 5, 5, 5, 5, 5, 5, 5, 3, 3, 3, 3, 3, 3, 5, 5, 5, 4, 4, 3, 5, 5, 2, 4, 5, 2, 5, 4, 4, 4, 2, 5, 5, 5, 4, 4, 5, 5, 5, 5, 5, 2, 3, 3, 3, 5, 4, 5, 5, 3, 5, 5, 5, 4, 5, 5, 2, 5, 5, 5, 5, 5, 5, 3, 5, 5, 5, 5, 5, 5, 5, 5, 5, 5, 4, 5, 5, 5, 5, 5, 3, 5, 5, 5, 5, 5, 5, 4, 5, 5, 5, 5, 5, 5, 4, 4, 2, 4, 5, 5, 4, 5, 5, 4, 4, 4, 5, 1, 4, 5, 5, 5, 5, 1, 5, 5, 5, 1, 1, 4, 5, 5, 3, 5, 5, 5, 4, 4, 4, 5, 5, 5, 4, 4, 5, 5, 1, 5, 5, 1, 3, 3, 5, 5, 3, 3, 5, 4, 5, 5, 4, 5, 4, 4, 4, 5, 5, 4, 5, 5, 4, 5, 3, 3, 5, 5, 4, 5, 4, 5, 5, 4, 2, 4, 5, 5, 5, 5, 5, 4, 5, 5, 5, 5, 5, 5, 5, 5, 5, 5, 5, 4, 5, 5, 5, 4, 5, 1, 5, 5, 5, 4, 4, 4, 5, 2, 2, 5, 5, 5, 5, 5, 5, 5, 5, 5, 5, 5, 5, 5, 5, 5, 5, 5, 5, 5, 5, 3, 4, 4, 3, 4, 5, 2, 5, 4, 5, 4, 5, 5, 5, 5, 5, 5, 5, 4, 5, 1, 2, 5, 5, 5, 5, 5, 5, 5, 4, 5, 3, 5, 5, 5, 4, 5, 5, 5, 5, 5, 5, 5, 4, 4, 5, 5, 5, 5, 4, 4, 5, 5, 5, 5, 1, 4, 5, 5, 4, 4, 4, 5, 4, 5, 3, 4, 5, 5, 5, 4, 5, 5, 5, 4, 3, 5, 4, 4, 4, 2, 5, 4, 4, 5, 4, 4, 5, 5, 5, 5, 5, 5, 5, 4, 3, 5, 5, 5, 4, 5, 3, 3, 5, 5, 4, 4, 4, 5, 5, 4, 5, 5, 5, 5, 5, 1, 1, 4, 5, 5, 5, 5, 5, 5, 4, 4, 4, 5, 5, 5, 4, 3, 3, 3, 2, 2, 4, 5, 5, 5, 5, 4, 4, 5, 5, 4, 4, 4, 5, 5, 5, 4, 5, 5, 5, 5, 5, 5, 4, 5, 4, 5, 4, 4, 4, 4, 5, 5, 5, 3, 5, 4, 4, 4, 5, 5, 3, 4, 3, 5, 1, 5, 1, 5, 5, 5, 5, 5, 5, 5, 5, 5, 5, 3, 4, 5, 5, 5, 5, 5, 5, 5, 5, 4, 5, 5, 5, 5, 4, 4, 4, 5, 2, 5, 5, 5, 5, 5, 3, 4, 5, 3, 5, 5, 4, 4, 5, 4, 1, 1, 5, 5, 3, 4, 5, 5, 5, 5, 4, 4, 4, 5, 5, 3, 5, 5, 5, 5, 5, 5, 4, 5, 5, 5, 5, 5, 3, 5, 5, 5, 5, 5, 5, 3, 3, 5, 5, 5, 5, 3, 5, 5, 5, 5, 5, 4, 5, 4, 5, 4, 5, 4, 4, 4, 5, 5, 5, 5, 5, 5, 5, 5, 5, 5, 3, 5, 5, 5, 5, 4, 4, 5, 5, 5, 5, 5, 5, 4, 4, 4, 5, 4, 5, 1, 1, 1, 5, 3, 5, 5, 1, 5, 5, 5, 5, 4, 3, 5, 5, 4, 5, 5, 4, 5, 5, 5, 4, 5, 2, 1, 1, 4, 4, 2, 1, 5, 5, 5, 5, 5, 5, 5, 4, 4, 5, 5, 4, 5, 5, 5, 5, 3, 4, 5, 5, 5, 5, 5, 5, 5, 4, 5, 5, 5, 5, 5, 5, 5, 5, 5, 4, 4, 4, 4, 4, 3, 3, 4, 4, 5, 4, 5, 4, 4, 5, 5, 4, 3, 4, 4, 5, 5, 5, 3, 5, 5, 5, 1, 5, 1, 5, 5, 5, 5, 5, 4, 5, 3, 5, 4, 4, 5, 5, 5, 4, 4, 5, 4, 5, 1, 3, 3, 5, 4, 5, 5, 5, 5, 4, 5, 5, 5, 5, 5, 5, 5, 5, 4, 5, 3, 5, 5, 1, 5, 3, 3, 3, 3, 5, 5, 5, 3, 5, 5, 5, 5, 5, 5, 5, 5, 5, 5, 5, 5, 5, 5, 4, 4, 5, 4, 4, 3, 5, 5, 5, 3, 2, 5, 5, 5, 4, 3, 5, 3, 5, 5, 5, 1, 1, 5, 5, 4, 5, 5, 5, 5, 5, 5, 5, 4, 3, 2, 5, 5, 5, 4, 5, 4, 4, 4, 5, 5, 4, 3, 5, 5, 5, 5, 2, 5, 4, 5, 5, 5, 5, 3, 5, 5, 5, 5, 5, 3, 3, 4, 4, 4, 5, 5, 5, 5, 5, 4, 4, 4, 5, 4, 4, 5, 5, 4, 3, 3, 5, 5, 5, 5, 5, 5, 4, 5, 5, 5, 5, 5, 5, 5, 5, 5, 4, 4, 5, 3, 3, 5, 4, 4, 5, 5, 4, 4, 5, 5, 4, 5, 5, 5, 4, 5, 5, 4, 4, 4, 3, 5, 4, 4, 4, 5, 5, 4, 4, 4, 4, 5, 5, 5, 5, 5, 5, 5, 5, 5, 5, 5, 4, 5, 4, 5, 5, 3, 5, 5, 5, 4, 5, 4, 5, 5, 5, 4, 5, 5, 4, 5, 5, 5, 5, 5, 5, 5, 5, 5, 4, 4, 4, 3, 4, 5, 3, 2, 2, 5, 1, 5, 5, 5, 5, 5, 4, 4, 5, 4, 5, 5, 5, 5, 4, 4, 5, 3, 3, 5, 2, 2, 4, 5, 5, 5, 5, 5, 5, 3, 3, 5, 5, 5, 5, 5, 3, 4, 5, 5, 5, 5, 4, 5, 5, 5, 5, 5, 5, 5, 5, 5, 5, 5, 5, 4, 5, 4, 4, 5, 5, 4, 4, 5, 5, 5, 5, 5, 5, 4, 5, 3, 5, 5, 5, 5, 3, 5, 5, 4, 4, 5, 5, 5, 5, 5, 5, 2, 2, 5, 5, 5, 5, 5, 4, 5, 5, 5, 5, 5, 5, 5, 5, 5, 5, 5, 5, 5, 5, 5, 5, 2, 5, 5, 1, 4, 5, 5, 5, 4, 4, 4, 5, 5, 5, 5, 5, 5, 4, 4, 5, 5, 5, 5, 5, 5, 5, 5, 5, 4, 4, 5, 5, 4, 5, 5, 4, 4, 4, 3, 5, 5, 4, 5, 5, 3, 5, 5, 4, 5, 5, 1, 1, 5, 5, 5, 4, 1, 4, 3, 5, 4, 5, 5, 5, 5, 5, 5, 5, 5, 5, 5, 5, 4, 4, 5, 5, 4, 5, 5, 5, 3, 4, 4, 4, 5, 3, 5, 5, 4, 1, 5, 5, 4, 4, 4, 4, 5, 5, 4, 5, 5, 5, 4, 4, 4, 5, 5, 5, 5, 5, 4, 5, 3, 5, 5, 1, 4, 5, 5, 4, 5, 4, 5, 5, 4, 1, 4, 5, 5, 5, 5, 5, 5, 5, 5, 5, 3, 3, 4, 5, 5, 5, 5, 5, 4, 4, 5, 4, 5, 5, 1, 1, 3, 5, 4, 4, 5, 5, 5, 5, 4, 5, 5, 5, 3, 4, 5, 5, 5, 5, 3, 5, 4, 5, 2, 5, 5, 3, 5, 5, 5, 5, 5, 5, 5, 5, 5, 5, 5, 5, 5, 5, 5, 5, 5, 2, 2, 5, 5, 3, 5, 5, 5, 5, 5, 5, 5, 5, 3, 5, 5, 3, 5, 5, 5, 5, 5, 5, 4, 4, 4, 5, 3, 3, 5, 5, 4, 4, 5, 5, 5, 4, 5, 5, 5, 5, 4, 5, 5, 5, 5, 1, 5, 4, 3, 5, 5, 5, 5, 5, 3, 5, 5, 5, 5, 4, 5, 1, 1, 5, 2, 5, 4, 4, 5, 5, 5, 5, 5, 5, 5, 5, 5, 5, 5, 5, 5, 5, 4, 4, 4, 5, 5, 5, 5, 1, 1, 5, 4, 4, 5, 5, 5, 1, 5, 5, 5, 5, 1, 4, 5, 5, 5, 1, 1, 1, 5, 5, 5, 2, 4, 4, 5, 5, 5, 4, 5, 3, 5, 5, 2, 5, 4, 4, 5, 5, 4, 5, 5, 3, 5, 4, 4, 2, 5, 5, 5, 5, 5, 5, 5, 5, 5, 5, 5, 4, 5, 5, 2, 5, 4, 5, 4, 5, 5, 5, 5, 5, 5, 5, 5, 5, 5, 5, 5, 4, 5, 4, 5, 5, 1, 1, 3, 1, 4, 3, 5, 5, 5, 5, 3, 5, 3, 5, 5, 5, 5, 5, 5, 5, 5, 5, 4, 5, 5, 4, 5, 4, 5, 5, 4, 5, 5, 5, 3, 3, 5, 5, 5, 5, 3, 5, 5, 5, 4, 5, 5, 5, 4, 5, 5, 3, 5, 3, 4, 5, 5, 5, 5, 5, 5, 4, 5, 5, 5, 5, 3, 3, 1, 4, 4, 5, 3, 5, 5, 5, 4, 5, 5, 4, 5, 4, 1, 1, 5, 5, 5, 4, 4, 4, 5, 5, 5, 4, 5, 2, 4, 5, 5, 5, 5, 5, 5, 4, 4, 5, 5, 4, 1, 1, 4, 5, 5, 4, 3, 3, 5, 5, 5, 5, 1, 1, 3, 4, 3, 5, 5, 5, 5, 5, 5, 5, 5, 5, 1, 4, 5, 5, 5, 3, 5, 4, 5, 3, 5, 4, 5, 3, 5, 5, 5, 5, 5, 5, 5, 3, 5, 5, 5, 5, 5, 5, 5, 5, 4, 4, 4, 4, 5, 5, 5, 5, 5, 5, 5, 4, 4, 5, 5, 5, 5, 3, 5, 5, 4, 5, 5, 5, 5, 5, 5, 5, 5, 5, 5, 4, 4, 5, 5, 5, 5, 4, 3, 5, 3, 4, 4, 4, 4, 4, 5, 4, 5, 5, 1, 5, 2, 5, 5, 4, 5, 3, 3, 2, 2, 5, 5, 5, 5, 5, 4, 5, 4, 3, 3, 5, 5, 5, 5, 5, 4, 5, 4, 1, 4, 4, 5, 3, 4, 4, 5, 5, 5, 5, 3, 5, 5, 4, 3, 5, 5, 5, 5, 5, 5, 4, 4, 4, 3, 5, 4, 4, 1, 1, 3, 5, 5, 4, 5, 5, 5, 4, 4, 4, 5, 5, 5, 5, 5, 5, 5, 5, 5, 4, 4, 5, 5, 4, 5, 5, 5, 1, 5, 5, 5, 5, 4, 5, 5, 5, 3, 5, 5, 5, 5, 4, 4, 5, 2, 2, 2, 2, 4, 5, 5, 5, 4, 5, 4, 4, 2, 2, 2, 5, 5, 5, 5, 5, 4, 5, 5, 5, 5, 5, 5, 5, 3, 4, 4, 5, 5, 5, 5, 5, 5, 5, 5, 4, 4, 5, 5, 5, 4, 4, 4, 4, 5, 4, 4, 5, 5, 5, 4, 5, 3, 3, 3, 4, 3, 5, 2, 2, 5, 5, 4, 5, 5, 5, 5, 5, 5, 5, 5, 5, 3, 5, 5, 5, 4, 5, 5, 5, 5, 4, 4, 5, 4, 5, 5, 3, 5, 5, 5, 5, 2, 4, 5, 4, 4, 5, 5, 4, 4, 5, 5, 5, 5, 5, 5, 5, 4, 5, 5, 5, 5, 5, 4, 4, 5, 5, 4, 5, 4, 5, 5, 3, 4, 5, 4, 4, 5, 2, 2, 2, 5, 5, 5, 3, 3, 5, 5, 5, 4, 4, 4, 5, 5, 5, 5, 5, 4, 5, 5, 5, 5, 4, 5, 5, 5, 1, 5, 4, 5, 5, 5, 4, 4, 4, 5, 5, 3, 3, 4, 4, 5, 5, 4, 5, 4, 5, 2, 2, 3, 5, 5, 3, 5, 5, 4, 4, 3, 3, 4, 5, 5, 5, 4, 3, 5, 4, 4, 4, 5, 5, 5, 5, 4, 5, 4, 4, 5, 5, 5, 5, 5, 5, 2, 4, 5, 4, 1, 3, 5, 4, 5, 2, 3, 4, 4, 5, 4, 4, 4, 4, 3, 5, 5, 4, 5, 5, 4, 4, 4, 4, 4, 5, 5, 4, 4, 2, 3, 4, 4, 5, 5, 5, 5, 4, 2, 5, 5, 5, 5, 5, 5, 5, 5, 5, 4, 4, 5, 4, 4, 4, 5, 4, 4, 5, 4, 4, 4, 4, 5, 5, 5, 4, 5, 5, 5, 5, 5, 5, 2, 4, 4, 5, 4, 4, 1, 5, 5, 4, 5, 5, 5, 5, 5, 5, 5, 5, 5, 1, 5, 4, 3, 5, 5, 4, 4, 4, 5, 5, 4, 5, 5, 5, 5, 5, 5, 5, 5, 5, 5, 5, 5, 5, 3, 2, 4, 5, 5, 1, 3, 5, 3, 5, 5, 5, 5, 5, 4, 4, 5, 5, 4, 5, 5, 5, 5, 5, 4, 4, 5, 5, 5, 5, 5, 4, 1, 1, 5, 4, 4, 5, 4, 4, 5, 4, 1, 5, 3, 5, 5, 5, 5, 5, 5, 5, 5, 5, 5, 3, 5, 5, 5, 5, 5, 3, 3, 5, 5, 4, 3, 3, 5, 5, 5, 5, 5, 4, 5, 4, 3, 2, 2, 4, 4, 1, 2, 2, 2, 4, 2, 5, 5, 5, 5, 5, 5, 5, 5, 5, 5, 4, 5, 5, 5, 4, 5, 5, 3, 5, 5, 5, 5, 5, 5, 4, 4, 1, 4, 4, 4, 3, 5, 3, 3, 4, 3, 5, 5, 4, 5, 4, 4, 5, 5, 5, 5, 5, 5, 5, 5, 5, 5, 5, 4, 5, 5, 4, 5, 5, 1, 1, 3, 3, 5, 5, 4, 5, 1, 5, 5, 5, 4, 2, 5, 5, 5, 5, 4, 5, 5, 5, 5, 5, 4, 4, 5, 5, 5, 5, 5, 5, 5, 5, 3, 5, 5, 5, 5, 5, 5, 5, 3, 4, 4, 5, 5, 2, 3, 5, 5, 3, 5, 5, 4, 4, 5, 4, 3, 3, 1, 5, 5, 5, 5, 5, 4, 5, 5, 5, 5, 5, 5, 5, 5, 4, 5, 4, 3, 5, 5, 4, 5, 4, 4, 5, 1, 5, 5, 5, 5, 5, 5, 5, 4, 4, 4, 5, 5, 4, 5, 4, 3, 3, 5, 5, 4, 4, 4, 5, 4, 5, 4, 5, 5, 4, 5, 5, 5, 3, 5, 5, 3, 5, 5, 5, 5, 4, 4, 5, 5, 5, 5, 4, 5, 4, 4, 5, 5, 5, 5, 4, 1, 5, 5, 3, 4, 4, 4, 4, 5, 5, 4, 4, 5, 4, 4, 5, 1, 5, 5, 4, 4, 1, 5, 5, 3, 3, 5, 4, 5, 5, 5, 5, 5, 4, 5, 4, 4, 4, 4, 4, 3, 5, 4, 5, 5, 5, 5, 5, 3, 4, 3, 4, 5, 3, 5, 5, 4, 4, 4, 5, 4, 4, 5, 3, 5, 5, 5, 5, 4, 4, 5, 5, 5, 5, 4, 4, 5, 4, 5, 5, 5, 5, 3, 5, 5, 5, 5, 4, 4, 5, 5, 5, 5, 5, 5, 5, 5, 5, 5, 5, 5, 5, 5, 5, 5, 4, 3, 4, 4, 3, 5, 3, 3, 5, 5, 5, 5, 5, 4, 5, 5, 5, 5, 5, 4, 4, 5, 5, 5, 5, 5, 5, 3, 5, 3, 4, 4, 5, 5, 5, 5, 5, 5, 5, 5, 4, 5, 5, 5, 4, 4, 5, 4, 5, 5, 5, 5, 4, 5, 4, 5, 4, 5, 5, 5, 5, 3, 5, 5, 5, 5, 5, 2, 5, 5, 4, 5, 5, 4, 5, 5, 4, 5, 5, 4, 5, 4, 5, 5, 5, 5, 5, 5, 3, 4, 4, 4, 5, 5, 5, 3, 5, 5, 5, 4, 4, 5, 5, 5, 5, 5, 5, 5, 5, 5, 5, 4, 5, 4, 5, 5, 3, 4, 4, 4, 4, 4, 1, 5, 5, 5, 4, 4, 4, 5, 5, 5, 4, 3, 5, 5, 3, 5, 5, 4, 4, 5, 5, 4, 5, 5, 5, 5, 5, 5, 5, 5, 4, 5, 4, 4, 4, 5, 5, 5, 5, 5, 4, 5, 5, 5, 5, 5, 5, 5, 5, 3, 5, 5, 5, 5, 3, 3, 5, 5, 4, 5, 4, 4, 5, 5, 5, 3, 5, 5, 3, 5, 5, 3, 5, 5, 5, 5, 5, 5, 5, 5, 2, 4, 5, 5, 5, 5, 3, 4, 4, 4, 5, 4, 5, 5, 5, 5, 5, 5, 4, 4, 5, 5, 5, 5, 5, 3, 3, 5, 5, 3, 4, 1, 1, 3, 5, 5, 5, 5, 5, 5, 5, 4, 3, 3, 5, 5, 5, 5, 5, 5, 5, 5, 5, 4, 3, 5, 3, 5, 5, 5, 3, 3, 3, 1, 1, 5, 4, 5, 3, 3, 3, 3, 3, 5, 4, 5, 2, 4, 5, 5, 5, 1, 4, 5, 5, 5, 4, 5, 4, 5, 5, 5, 5, 5, 5, 5, 4, 1, 5, 5, 3, 4, 4, 4, 5, 3, 4, 5, 5, 5, 5, 5, 4, 4, 3, 3, 5, 3, 5, 5, 2, 3, 4, 5, 4, 5, 4, 4, 4, 4, 5, 5, 4, 4, 3, 5, 5, 5, 3, 3, 4, 5, 5, 5, 5, 4, 5, 5, 3, 3, 5, 4, 3, 5, 5, 2, 2, 2, 5, 5, 5, 5, 5, 5, 5, 5, 5, 5, 5, 5, 5, 5, 5, 5, 4, 5, 5, 3, 5, 5, 5, 3, 3, 5, 5, 4, 4, 5, 5, 5, 5, 4, 5, 5, 5, 5, 3, 3, 5, 5, 5, 5, 5, 5, 3, 3, 4, 4, 5, 5, 5, 4, 4, 4, 5, 4, 5, 5, 4, 4, 4, 5, 5, 5, 5, 5, 4, 4, 5, 5, 5, 5, 5, 5, 5, 5, 5, 4, 2, 5, 5, 5, 5, 5, 5, 5, 5, 5, 5, 3, 5, 4, 5, 5, 4, 5, 4, 5, 5, 5, 4, 5, 5, 3, 5, 5, 5, 4, 5, 5, 5, 4, 4, 5, 5, 5, 5, 5, 4, 5, 4, 5, 4, 5, 5, 5, 5, 4, 4, 5, 5, 5, 4, 4, 5, 5, 5, 5, 5, 5, 5, 5, 5, 5, 5, 5, 5, 5, 5, 5, 5, 5, 5, 5, 5, 4, 4, 4, 4, 2, 4, 5, 3, 5, 5, 5, 5, 5, 5, 4, 4, 5, 5, 4, 4, 5, 5, 5, 4, 5, 5, 5, 1, 5, 5, 5, 5, 4, 5, 5, 5, 4, 5, 4, 5, 4, 5, 4, 5, 5, 4, 5, 5, 5, 4, 4, 4, 5, 5, 5, 5, 5, 5, 5, 4, 3, 4, 5, 5, 5, 5, 5, 5, 5, 5, 5, 3, 5, 5, 5, 5, 5, 5, 5, 3, 3, 3, 5, 5, 4, 4, 5, 5, 5, 5, 5, 5, 5, 5, 5, 5, 5, 5, 4, 4, 5, 4, 5, 5, 4, 4, 4, 5, 4, 5, 5, 5, 5, 4, 5, 5, 5, 3, 5, 5, 5, 5, 3, 4, 5, 5, 5, 5, 5, 4, 5, 5, 5, 5, 5, 5, 4, 4, 5, 5, 5, 4, 5, 5, 5, 5, 5, 5, 4, 4, 4, 5, 5, 5, 4, 4, 5, 4, 2, 2, 4, 4, 5, 4, 5, 5, 5, 5, 4, 5, 4, 4, 5, 5, 5, 4, 5, 5, 5, 4, 1, 1, 4, 4, 4, 5, 5, 5, 5, 3, 5, 4, 4, 5, 4, 3, 5, 5, 4, 5, 5, 2, 5, 5, 5, 5, 5, 5, 5, 4, 4, 4, 5, 5, 5, 5, 5, 3, 3, 5, 5, 5, 5, 5, 5, 5, 4, 4, 4, 4, 4, 4, 3, 4, 5, 5, 4, 5, 4, 5, 5, 5, 5, 3, 4, 4, 5, 4, 4, 5, 5, 5, 5, 4, 5, 4, 3, 5, 5, 4, 4, 4, 4, 4, 5, 5, 4, 5, 5, 5, 5, 3, 3, 3, 5, 5, 5, 4, 5, 5, 5, 4, 4, 4, 4, 4, 5, 3, 5, 4, 5, 5, 5, 5, 5, 5, 5, 1, 5, 5, 5, 5, 5, 5, 5, 5, 4, 5, 5, 3, 4, 5, 4, 5, 5, 4, 4, 5, 3, 3, 3, 3, 3, 5, 5, 5, 5, 5, 5, 4, 5, 5, 4, 5, 4, 4, 5, 4, 4, 5, 4, 4, 4, 4, 3, 3, 5, 5, 5, 5, 5, 5, 5, 5, 5, 5, 5, 5, 5, 4, 5, 5, 5, 5, 5, 5, 3, 5, 5, 4, 4, 4, 5, 5, 5, 5, 5, 5, 3, 4, 4, 5, 5, 4, 5, 5, 5, 5, 3, 5, 5, 5, 5, 5, 5, 5, 5, 4, 4, 4, 5, 3, 3, 5, 5, 4, 5, 5, 4, 4, 4, 4, 4, 5, 5, 1, 5, 3, 5, 4, 3, 5, 4, 5, 4, 5, 5, 4, 5, 4, 4, 5, 5, 5, 5, 4, 4, 5, 5, 5, 5, 5, 5, 4, 5, 4, 5, 5, 5, 5, 5, 5, 5, 5, 5, 4, 5, 5, 5, 3, 5, 5, 5, 4, 5, 5, 5, 5, 4, 4, 5, 4, 4, 5, 5, 5, 5, 5, 5, 5, 5, 4, 4, 4, 4, 4, 5, 5, 5, 5, 5, 3, 5, 5, 5, 5, 4, 5, 2, 5, 5, 5, 5, 5, 5, 5, 5, 5, 5, 5, 5, 5, 5, 5, 2, 2, 5, 5, 5, 5, 4, 4, 4, 5, 5, 5, 4, 4, 4, 4, 4, 5, 4, 4, 5, 5, 5, 3, 4, 3, 3, 5, 5, 5, 5, 4, 4, 5, 5, 5, 5, 5, 5, 5, 4, 4, 5, 2, 3, 5, 5, 5, 3, 3, 3, 3, 4, 5, 5, 5, 4, 5, 5, 4, 4, 4, 5, 3, 5, 3, 4, 4, 3, 3, 5, 5, 5, 4, 4, 5, 4, 4, 2, 3, 4, 4, 4, 4, 5, 5, 4, 4, 5, 5, 5, 4, 4, 5, 5, 4, 4, 5, 3, 3, 5, 5, 5, 5, 5, 5, 5, 5, 5, 5, 5, 5, 5, 4, 4, 4, 3, 5, 4, 4, 3, 4, 3, 3, 5, 4, 5, 5, 4, 3, 4, 4, 4, 4, 4, 5, 5, 5, 3, 3, 5, 5, 5, 5, 5, 4, 4, 1, 5, 5, 5, 5, 5, 4, 5, 4, 4, 5, 5, 3, 4, 5, 5, 5, 3, 5, 5, 4, 4, 5, 4, 5, 5, 4, 5, 5, 5, 5, 5, 5, 4, 5, 5, 5, 4, 5, 4, 4, 5, 5, 3, 4, 5, 5, 4, 3, 5, 3, 5, 5, 4, 4, 4, 5, 5, 2, 1, 5, 5, 5, 5, 5, 5, 5, 5, 4, 3, 5, 5, 4, 4, 3, 5, 5, 5, 5, 5, 5, 5, 4, 5, 5, 5, 5, 5, 5, 2, 1, 4, 4, 4, 4, 5, 5, 4, 5, 5, 5, 3, 5, 3, 5, 5, 5, 5, 5, 5, 5, 4, 4, 5, 5, 4, 5, 1, 3, 3, 4, 5, 4, 5, 4, 5, 5, 5, 4, 5, 5, 4, 5, 5, 5, 5, 5, 4, 4, 1, 5, 5, 4, 5, 4, 5, 5, 5, 5, 5, 5, 5, 4, 4, 5, 5, 4, 5, 5, 5, 5, 5, 5, 5, 5, 5, 5, 4, 5, 5, 5, 5, 3, 5, 5, 5, 5, 5, 5, 4, 2, 2, 5, 5, 5, 4, 4, 2, 2, 5, 1, 5, 5, 2, 4, 5, 5, 5, 5, 5, 5, 5, 5, 5, 4, 5, 5, 5, 4, 4, 5, 3, 5, 4, 4, 4, 3, 5, 5, 3, 3, 3, 5, 4, 4, 3, 5, 5, 5, 5, 5, 5, 5, 3, 4, 4, 4, 5, 5, 5, 4, 5, 5, 5, 4, 5, 4, 5, 5, 5, 5, 2, 2, 5, 5, 5, 5, 5, 4, 4, 3, 5, 5, 4, 4, 5, 5, 5, 5, 5, 4, 5, 5, 3, 5, 2, 5, 5, 4, 5, 5, 5, 5, 3, 5, 5, 5, 4, 4, 5, 4, 5, 4, 5, 5, 5, 4, 4, 5, 5, 4, 5, 5, 5, 5, 2, 5, 4, 4, 4, 5, 5, 3, 5, 5, 5, 5, 5, 5, 5, 5, 4, 5, 5, 5, 4, 4, 5, 5, 4, 4, 1, 4, 5, 5, 5, 4, 5, 5, 5, 5, 5, 5, 4, 4, 5, 5, 5, 5, 5, 2, 4, 4, 4, 5, 5, 3, 4, 4, 5, 4, 5, 5, 4, 1, 5, 5, 5, 5, 5, 5, 4, 4, 5, 5, 4, 4, 5, 5, 5, 5, 5, 5, 5, 5, 5, 3, 5, 5, 5, 4, 5, 4, 4, 4, 4, 4, 5, 5, 5, 5, 4, 4, 4, 5, 5, 5, 5, 5, 5, 3, 3, 1, 5, 5, 4, 5, 5, 5, 5, 5, 4, 5, 5, 1, 4, 4, 5, 5, 5, 5, 5, 5, 4, 5, 5, 5, 5, 5, 5, 4, 5, 5, 5, 3, 5, 5, 5, 5, 5, 4, 4, 4, 4, 5, 5, 5, 4, 5, 5, 5, 5, 4, 5, 4, 5, 4, 4, 5, 3, 5, 5, 4, 5, 4, 4, 4, 4, 5, 5, 3, 5, 5, 5, 5, 5, 4, 5, 5, 5, 5, 5, 5, 5, 5, 5, 5, 5, 5, 5, 5, 5, 4, 5, 5, 5, 5, 5, 4, 4, 5, 4, 4, 5, 5, 5, 5, 4, 5, 5, 5, 4, 4, 5, 5, 5, 5, 4, 4, 4, 4, 4, 4, 4, 5, 5, 4, 2, 4, 5, 5, 5, 5, 3, 3, 4, 5, 4, 5, 4, 5, 5, 5, 5, 5, 3, 3, 5, 5, 4, 4, 4, 4, 4, 4, 2, 2, 2, 5, 5, 4, 4, 5, 1, 4, 5, 5, 4, 5, 5, 5, 5, 5, 5, 4, 5, 5, 5, 4, 4, 5, 5, 5, 5, 3, 3, 3, 5, 5, 3, 5, 4, 4, 5, 4, 4, 5, 3, 2, 3, 5, 4, 4, 5, 5, 4, 5, 5, 1, 3, 5, 5, 3, 5, 5, 5, 5, 5, 5, 5, 5, 5, 5, 5, 5, 5, 5, 4, 4, 5, 5, 2, 2, 2, 4, 4, 5, 5, 5, 5, 5, 5, 4, 5, 5, 5, 4, 5, 5, 5, 5, 5, 2, 5, 3, 5, 5, 4, 4, 3, 4, 5, 5, 5, 5, 4, 4, 4, 4, 1, 5, 5, 5, 5, 4, 5, 5, 3, 4, 4, 4, 4, 5, 5, 4, 5, 5, 5, 5, 5, 5, 4, 4, 4, 4, 4, 4, 5, 5, 5, 5, 5, 5, 4, 5, 4, 5, 5, 5, 5, 3, 5, 4, 5, 4, 4, 5, 5, 5, 5, 5, 4, 4, 4, 5, 5, 5, 4, 5, 5, 4, 4, 3, 5, 5, 5, 4, 5, 5, 4, 5, 4, 4, 4, 5, 5, 5, 4, 4, 3, 1, 5, 4, 5, 5, 4, 5, 5, 3, 5, 5, 5, 4, 4, 5, 5, 5, 4, 5, 5, 5, 5, 5, 5, 5, 1, 5, 5, 5, 2, 4, 4, 4, 4, 4, 5, 5, 5, 5, 5, 4, 4, 4, 4, 4, 5, 5, 3, 5, 4, 4, 5, 4, 5, 5, 5, 4, 5, 5, 5, 5, 5, 5, 5, 5, 5, 5, 5, 5, 4, 5, 5, 5, 4, 4, 5, 5, 4, 4, 4, 4, 5, 4, 5, 5, 5, 5, 5, 5, 5, 4, 5, 3, 3, 5, 4, 4, 5, 5, 5, 5, 5, 4, 5, 2, 2, 5, 5, 4, 5, 4, 5, 3, 5, 1, 1, 5, 5, 4, 4, 4, 5, 5, 5, 3, 5, 3, 5, 5, 5, 5, 5, 5, 5, 5, 5, 5, 5, 5, 5, 3, 5, 5, 4, 5, 5, 5, 5, 3, 5, 3, 5, 5, 5, 4, 4, 5, 3, 5, 5, 5, 5, 5, 5, 4, 4, 4, 5, 5, 5, 5, 5, 5, 5, 5, 5, 5, 5, 5, 5, 1, 4, 5, 3, 4, 4, 4, 5, 5, 5, 5, 5, 5, 3, 4, 5, 5, 3, 5, 5, 5, 5, 3, 4, 5, 4, 3, 4, 4, 5, 5, 5, 5, 5, 5, 4, 2, 2, 2, 2, 4, 4, 2, 2, 4, 5, 5, 5, 5, 5, 5, 1, 1, 3, 3, 4, 4, 4, 4, 5, 4, 4, 5, 5, 5, 4, 5, 5, 5, 4, 4, 4, 4, 4, 5, 5, 4, 4, 4, 4, 4, 5, 5, 5, 4, 5, 5, 5, 5, 5, 5, 5, 5, 5, 5, 3, 5, 5, 5, 1, 4, 5, 5, 5, 5, 5, 4, 5, 5, 5, 5, 4, 5, 4, 5, 4, 1, 4, 4, 5, 4, 5, 4, 5, 5, 5, 3, 5, 4, 5, 5, 4, 5, 5, 4, 5, 5, 5, 5, 5, 3, 4, 5, 5, 5, 5, 5, 5, 5, 5, 1, 1, 4, 5, 3, 3, 5, 5, 5, 4, 4, 4, 5, 5, 5, 5, 5, 4, 4, 4, 5, 2, 5, 5, 5, 5, 5, 4, 5, 4, 4, 5, 5, 1, 5, 5, 5, 5, 5, 1, 2, 2, 2, 5, 5, 5, 3, 5, 4, 4, 4, 3, 5, 5, 2, 5, 5, 5, 2, 5, 2, 5, 5, 5, 5, 5, 5, 5, 5, 5, 5, 5, 5, 4, 4, 4, 5, 5, 5, 5, 5, 5, 5, 5, 3, 3, 3, 5, 4, 4, 4, 4, 2, 3, 5, 5, 5, 5, 4, 4, 5, 5, 5, 5, 5, 3, 4, 5, 5, 5, 5, 5, 5, 2, 5, 4, 5, 5, 4, 3, 5, 5, 5, 3, 4, 3, 3, 4, 4, 2, 4, 4, 5, 4, 5, 4, 5, 4, 5, 5, 5, 3, 5, 5, 5, 5, 3, 4, 4, 5, 3, 3, 5, 5, 5, 5, 5, 5, 4, 5, 5, 1, 5, 4, 2, 5, 5, 5, 5, 5, 5, 5, 4, 4, 1, 5, 2, 2, 5, 4, 4, 4, 3, 5, 5, 4, 5, 5, 4, 5, 5, 5, 3, 5, 5, 5, 4, 5, 4, 5, 5, 3, 5, 4, 4, 4, 4, 3, 5, 5, 5, 5, 5, 5, 5, 5, 4, 4, 5, 5, 5, 5, 5, 3, 4, 4, 4, 2, 5, 5, 5, 4, 5, 5, 4, 5, 4, 4, 4, 4, 4, 5, 5, 4, 5, 4, 5, 3, 5, 5, 3, 5, 3, 5, 5, 5, 5, 4, 5, 4, 3, 5, 4, 4, 4, 1, 1, 1, 4, 5, 3, 5, 5, 5, 4, 5, 5, 5, 5, 5, 5, 5, 5, 3, 5, 5, 5, 4, 4, 5, 4, 5, 5, 5, 5, 5, 5, 5, 5, 5, 5, 4, 5, 5, 5, 5, 5, 5, 5, 5, 5, 4, 5, 3, 5, 5, 5, 5, 5, 5, 3, 4, 5, 5, 5, 5, 5, 1, 5, 5, 4, 5, 5, 5, 3, 5, 5, 4, 4, 5, 5, 5, 5, 5, 4, 4, 1, 5, 5, 1, 4, 5, 5, 5, 5, 5, 4, 2, 5, 5, 3, 4, 4, 4, 5, 5, 3, 4, 4, 5, 4, 4, 5, 5, 5, 5, 4, 4, 4, 5, 5, 3, 3, 5, 5, 5, 5, 4, 4, 3, 4, 5, 5, 4, 4, 5, 5, 5, 5, 2, 5, 5, 4, 5, 5, 5, 5, 5, 5, 2, 5, 5, 4, 5, 5, 5, 4, 5, 5, 5, 3, 5, 5, 3, 3, 5, 4, 4, 5, 4, 5, 5, 5, 5, 5, 5, 5, 5, 5, 5, 5, 5, 4, 5, 5, 5, 3, 3, 5, 5, 5, 5, 4, 5, 5, 5, 5, 5, 4, 5, 5, 5, 5, 5, 4, 4, 5, 5, 5, 4, 5, 4, 5, 5, 5, 5, 5, 5, 3, 5, 5, 5, 3, 3, 5, 5, 5, 5, 4, 5, 4, 5, 5, 3, 5, 2, 4, 4, 5, 5, 5, 5, 5, 5, 5, 4, 5, 5, 1, 1, 5, 5, 5, 5, 5, 5, 3, 5, 5, 5, 5, 5, 4, 4, 4, 5, 5, 5, 3, 5, 5, 5, 5, 4, 4, 1, 1, 4, 5, 4, 5, 5, 4, 4, 2, 2, 5, 5, 5, 3, 1, 5, 5, 5, 5, 5, 5, 1, 5, 2, 5, 5, 4, 4, 5, 5, 5, 4, 5, 5, 3, 4, 2, 5, 5, 3, 5, 5, 5, 5, 5, 5, 5, 5, 5, 4, 5, 5, 5, 3, 3, 3, 3, 3, 3, 4, 5, 5, 5, 4, 5, 5, 5, 5, 4, 4, 5, 5, 4, 1, 5, 5, 5, 5, 5, 5, 5, 3, 5, 5, 3, 2, 2, 4, 4, 4, 4, 3, 4, 3, 3, 5, 5, 5, 5, 4, 5, 5, 5, 5, 5, 5, 5, 5, 5, 5, 5, 4, 5, 5, 5, 3, 3, 5, 3, 4, 4, 4, 4, 1, 1, 1, 5, 5, 5, 5, 1, 5, 5, 5, 5, 3, 5, 5, 4, 4, 5, 4, 3, 5, 5, 4, 3, 3, 5, 4, 5, 5, 1, 4, 4, 5, 5, 5, 5, 4, 4, 5, 1, 5, 5, 5, 5, 5, 4, 3, 4, 5, 5, 5, 4, 3, 3, 5, 5, 5, 5, 5, 5, 5, 4, 2, 5, 5, 4, 4, 5, 5, 5, 5, 5, 5, 5, 5, 4, 4, 4, 5, 5, 5, 4, 4, 5, 5, 5, 5, 4, 4, 5, 4, 5, 5, 5, 2, 5, 5, 5, 1, 1, 4, 5, 5, 5, 5, 5, 5, 5, 5, 3, 4, 4, 5, 5, 5, 5, 4, 5, 4, 5, 5, 5, 5, 5, 5, 4, 5, 5, 5, 5, 5, 5, 5, 5, 5, 5, 5, 5, 5, 5, 5, 5, 3, 4, 5, 1, 1, 5, 5, 5, 4, 4, 4, 5, 5, 4, 5, 3, 5, 5, 5, 5, 5, 3, 5, 5, 5, 5, 4, 5, 3, 4, 4, 3, 3, 5, 4, 5, 5, 5, 5, 5, 5, 5, 5, 5, 4, 4, 5, 5, 5, 5, 5, 5, 3, 5, 5, 4, 5, 5, 5, 5, 4, 4, 5, 5, 5, 5, 4, 5, 4, 5, 5, 5, 5, 5, 5, 5, 5, 5, 5, 4, 4, 5, 5, 5, 4, 4, 4, 4, 4, 5, 4, 5, 3, 5, 3, 5, 5, 5, 5, 4, 4, 4, 4, 4, 5, 5, 4, 4, 5, 1, 5, 4, 5, 5, 5, 5, 5, 2, 4, 5, 5, 5, 5, 5, 4, 5, 5, 3, 3, 2, 5, 5, 3, 5, 5, 5, 5, 5, 5, 5, 5, 5, 5, 5, 4, 5, 5, 5, 5, 5, 3, 5, 4, 5, 5, 5, 5, 4, 4, 5, 5, 5, 5, 3, 5, 5, 5, 5, 5, 5, 5, 4, 5, 5, 4, 5, 5, 5, 5, 5, 4, 5, 5, 4, 5, 4, 5, 5, 5, 5, 4, 3, 5, 5, 3, 4, 5, 5, 4, 4, 5, 5, 5, 5, 5, 5, 4, 5, 4, 5, 5, 5, 4, 4, 4, 4, 3, 5, 5, 4, 5, 5, 5, 4, 5, 5, 5, 5, 5, 4, 4, 5, 5, 4, 4, 4, 5, 5, 5, 5, 5, 5, 4, 3, 3, 4, 4, 5, 5, 5, 5, 5, 5, 5, 3, 5, 5, 5, 4, 4, 2, 5, 4, 3, 3, 2, 4, 5, 5, 5, 4, 5, 5, 5, 5, 5, 5, 4, 5, 5, 5, 5, 2, 5, 5, 5, 5, 5, 4, 5, 4, 5, 5, 5, 5, 5, 3, 4, 5, 5, 5, 5, 4, 4, 4, 5, 5, 5, 5, 5, 4, 5, 4, 4, 5, 5, 5, 4, 4, 4, 5, 5, 5, 5, 4, 5, 4, 4, 4, 5, 5, 5, 4, 5, 4, 5, 5, 5, 5, 5, 5, 5, 5, 4, 5, 5, 5, 5, 5, 4, 5, 4, 5, 5, 5, 5, 5, 5, 5, 4, 5, 5, 5, 3, 4, 5, 4, 5, 5, 5, 5, 4, 5, 5, 5, 5, 2, 3, 4, 3, 3, 3, 5, 4, 5, 5, 5, 5, 5, 5, 5, 4, 3, 5, 5, 5, 5, 3, 5, 5, 3, 4, 5, 5, 2, 3, 5, 5, 5, 5, 5, 5, 5, 5, 5, 4, 4, 5, 3, 1, 5, 5, 5, 5, 5, 5, 5, 5, 5, 5, 5, 5, 3, 5, 5, 5, 5, 4, 4, 4, 5, 5, 4, 5, 5, 5, 3, 5, 5, 5, 4, 4, 2, 4, 3, 4, 4, 4, 5, 5, 5, 4, 4, 5, 5, 5, 5, 5, 3, 3, 5, 4, 5, 5, 4, 4, 5, 4, 3, 5, 4, 5, 4, 5, 5, 4, 2, 5, 5, 5, 5, 5, 5, 5, 5, 5, 4, 5, 4, 4, 5, 5, 3, 4, 4, 4, 5, 5, 3, 5, 5, 3, 4, 4, 5, 5, 5, 5, 1, 1, 4, 5, 5, 5, 3, 5, 4, 3, 5, 5, 4, 4, 5, 5, 5, 5, 5, 5, 5, 5, 4, 5, 5, 5, 4, 5, 5, 4, 5, 5, 5, 5, 4, 4, 4, 4, 4, 5, 4, 4, 5, 4, 5, 5, 4, 4, 5, 5, 5, 5, 5, 1, 4, 1, 5, 4, 4, 4, 4, 4, 5, 5, 4, 4, 5, 5, 4, 3, 3, 5, 2, 2, 4, 5, 5, 5, 5, 4, 4, 4, 4, 4, 4, 4, 5, 5, 5, 5, 4, 5, 4, 4, 5, 5, 4, 4, 5, 5, 5, 3, 5, 5, 2, 4, 4, 5, 5, 5, 5, 5, 5, 5, 5, 5, 4, 5, 5, 4, 5, 3, 5, 1, 4, 4, 5, 5, 5, 2, 5, 5, 4, 4, 5, 5, 3, 3, 5, 5, 5, 5, 5, 5, 5, 5, 3, 4, 5, 4, 5, 5, 5, 5, 5, 5, 5, 5, 4, 5, 3, 4, 2, 2, 4, 5, 5, 5, 5, 5, 2, 3, 5, 5, 5, 4, 4, 5, 5, 5, 5, 4, 4, 4, 4, 1, 1, 5, 3, 4, 5, 5, 5, 5, 5, 5, 5, 5, 5, 5, 3, 5, 5, 5, 5, 5, 5, 5, 4, 4, 4, 4, 4, 4, 5, 3, 4, 3, 5, 5, 5, 4, 4, 4, 5, 5, 5, 4, 4, 5, 4, 4, 5, 5, 4, 4, 4, 4, 4, 5, 3, 5, 5, 4, 4, 4, 5, 5, 4, 4, 1, 4, 5, 5, 2, 5, 2, 4, 4, 4, 5, 5, 3, 5, 4, 4, 4, 5, 3, 5, 5, 1, 4, 5, 5, 5, 5, 5, 5, 4, 4, 4, 5, 5, 5, 5, 5, 4, 1, 5, 5, 5, 4, 4, 5, 5, 5, 4, 4, 5, 5, 5, 3, 5, 4, 1, 1, 5, 5, 5, 5, 5, 5, 5, 5, 1, 5, 5, 4, 4, 5, 5, 3, 5, 5, 4, 5, 5, 5, 4, 4, 5, 5, 5, 4, 4, 5, 5, 5, 5, 4, 4, 5, 4, 3, 1, 5, 5, 5, 5, 5, 5, 5, 4, 4, 5, 5, 5, 5, 4, 5, 5, 4, 4, 5, 3, 4, 5, 5, 5, 4, 5, 5, 3, 4, 3, 3, 5, 3, 5, 4, 4, 4, 4, 5, 5, 5, 5, 1, 1, 5, 5, 5, 5, 5, 5, 4, 5, 4, 4, 4, 5, 3, 3, 4, 4, 4, 4, 5, 5, 4, 5, 5, 3, 3, 2, 2, 2, 5, 4, 5, 5, 5, 5, 5, 4, 4, 5, 4, 4, 5, 3, 5, 3, 5, 5, 5, 5, 4, 4, 4, 4, 4, 5, 3, 4, 5, 5, 5, 5, 5, 5, 5, 5, 5, 5, 5, 4, 4, 3, 5, 5, 5, 5, 5, 5, 4, 5, 5, 5, 5, 5, 5, 4, 5, 5, 5, 5, 5, 5, 5, 3, 4, 4, 5, 5, 5, 4, 4, 4, 3, 5, 5, 5, 5, 5, 5, 1, 5, 4, 5, 5, 5, 4, 5, 5, 5, 1, 1, 5, 5, 5, 5, 5, 5, 5, 5, 5, 4, 4, 5, 5, 5, 5, 4, 5, 5, 5, 5, 5, 3, 4, 5, 4, 5, 4, 4, 5, 5, 5, 5, 4, 5, 5, 3, 4, 5, 5, 5, 5, 5, 5, 4, 5, 5, 5, 5, 3, 4, 5, 4, 5, 5, 5, 5, 3, 3, 5, 5, 5, 5, 5, 5, 5, 5, 5, 4, 4, 5, 5, 5, 5, 5, 5, 5, 5, 5, 5, 5, 5, 5, 5, 5, 4, 4, 1, 3, 4, 4, 4, 5, 3, 5, 5, 5, 4, 4, 2, 2, 5, 5, 4, 5, 4, 4, 5, 5, 5, 5, 4, 5, 5, 4, 2, 5, 5, 5, 3, 5, 3, 3, 4, 5, 4, 4, 4, 5, 5, 5, 2, 5, 5, 5, 5, 5, 5, 5, 4, 5, 3, 5, 5, 5, 4, 5, 5, 4, 5, 5, 3, 5, 5, 5, 5, 5, 4, 5, 5, 5, 5, 3, 4, 4, 4, 5, 5, 4, 4, 4, 3, 4, 4, 5, 5, 4, 4, 4, 5, 5, 4, 4, 4, 3, 1, 4, 4, 5, 5, 5, 5, 4, 4, 5, 4, 5, 4, 5, 4, 5, 5, 4, 4, 5, 3, 3, 5, 4, 2, 5, 3, 5, 3, 4, 5, 5, 5, 1, 1, 5, 3, 5, 1, 5, 5, 5, 4, 4, 5, 5, 5, 5, 3, 5, 5, 5, 5, 5, 4, 4, 4, 5, 5, 5, 5, 5, 3, 5, 4, 5, 3, 4, 4, 3, 5, 5, 5, 3, 5, 4, 5, 4, 5, 5, 5, 5, 5, 5, 5, 5, 5, 2, 5, 5, 5, 5, 1, 5, 5, 5, 4, 5, 5, 5, 5, 4, 5, 5, 5, 5, 5, 5, 5, 4, 4, 2, 2, 5, 5, 5, 5, 5, 4, 4, 5, 5, 1, 5, 5, 5, 4, 5, 5, 5, 5, 2, 4, 5, 4, 4, 5, 5, 5, 5, 5, 5, 5, 5, 4, 5, 4, 4, 4, 5, 4, 4, 4, 5, 5, 5, 5, 4, 5, 5, 5, 4, 4, 5, 5, 5, 5, 5, 5, 5, 2, 5, 5, 4, 4, 4, 4, 5, 5, 4, 5, 5, 5, 4, 4, 5, 5, 5, 5, 5, 4, 4, 3, 5, 4, 3, 4, 2, 5, 5, 5, 4, 4, 5, 5, 1, 4, 5, 5, 5, 5, 5, 5, 4, 5, 4, 5, 5, 3, 5, 4, 5, 5, 5, 5, 5, 4, 5, 5, 4, 5, 3, 4, 4, 5, 5, 5, 3, 5, 5, 4, 4, 5, 5, 5, 5, 2, 5, 5, 5, 4, 4, 4, 5, 5, 5, 5, 4, 5, 4, 5, 5, 5, 5, 4, 5, 5, 5, 5, 5, 5, 5, 5, 4, 5, 4, 4, 5, 5, 3, 4, 5, 5, 5, 5, 5, 5, 5, 5, 5, 1, 1, 5, 5, 5, 5, 4, 4, 4, 4, 5, 5, 5, 5, 5, 3, 5, 4, 3, 5, 5, 5, 5, 4, 4, 3, 4, 4, 5, 5, 5, 5, 5, 5, 5, 4, 5, 5, 5, 4, 5, 4, 5, 5, 5, 4, 1, 5, 5, 5, 5, 2, 3, 5, 4, 5, 5, 1, 2, 4, 4, 5, 5, 5, 5, 5, 5, 4, 4, 4, 4, 4, 4, 5, 5, 3, 4, 5, 5, 5, 5, 5, 5, 3, 5, 4, 5, 5, 5, 5, 5, 5, 5, 5, 5, 4, 5, 5, 4, 4, 5, 5, 5, 5, 5, 5, 5, 5, 5, 4, 5, 5, 5, 5, 1, 5, 4, 5, 5, 4, 4, 4, 5, 5, 5, 5, 5, 5, 4, 5, 5, 5, 5, 5, 4, 5, 5, 5, 5, 5, 4, 5, 3, 5, 5, 5, 5, 5, 3, 4, 4, 5, 4, 5, 5, 5, 5, 5, 5, 3, 5, 4, 5, 5, 5, 5, 4, 2, 4, 4, 1, 5, 5, 3, 3, 5, 5, 5, 5, 5, 5, 5, 5, 5, 5, 5, 4, 3, 2, 4, 5, 4, 3, 5, 5, 5, 4, 5, 5, 5, 5, 4, 5, 5, 5, 5, 4, 4, 5, 5, 5, 4, 4, 4, 4, 5, 5, 4, 4, 5, 4, 5, 4, 5, 4, 5, 5, 5, 5, 5, 5, 5, 5, 4, 5, 5, 4, 4, 5, 5, 5, 5, 5, 1, 3, 5, 5, 5, 5, 4, 5, 5, 5, 5, 5, 5, 4, 4, 5, 4, 5, 5, 4, 4, 4, 4, 5, 5, 4, 5, 5, 4, 5, 5, 5, 4, 4, 5, 4, 4, 4, 4, 4, 5, 5, 4, 4, 5, 5, 5, 4, 5, 5, 4, 5, 4, 5, 4, 4, 5, 5, 5, 5, 5, 4, 3, 4, 5, 5, 5, 5, 4, 5, 5, 5, 5, 4, 5, 5, 5, 5, 5, 5, 5, 5, 4, 3, 2, 4, 5, 5, 5, 5, 5, 5, 4, 4, 5, 5, 5, 3, 3, 3, 3, 3, 4, 4, 5, 4, 1, 4, 5, 4, 5, 5, 3, 5, 5, 5, 5, 5, 5, 4, 5, 5, 3, 5, 4, 4, 4, 4, 5, 5, 5, 5, 4, 4, 5, 5, 4, 4, 5, 3, 3, 3, 1, 5, 5, 3, 4, 4, 5, 4, 5, 4, 4, 4, 4, 5, 5, 4, 5, 5, 5, 5, 5, 4, 4, 4, 5, 5, 1, 4, 4, 5, 5, 3, 5, 1, 4, 4, 5, 5, 5, 5, 5, 4, 5, 4, 5, 5, 5, 5, 4, 4, 3, 4, 5, 4, 4, 3, 2, 5, 5, 5, 4, 5, 4, 4, 4, 5, 5, 3, 5, 5, 4, 4, 4, 4, 4, 4, 5, 5, 5, 5, 4, 4, 3, 5, 5, 3, 3, 3, 4, 4, 5, 5, 5, 5, 4, 4, 5, 3, 4, 4, 5, 5, 5, 5, 5, 5, 5, 4, 5, 5, 4, 3, 5, 4, 5, 4, 5, 5, 5, 5, 5, 5, 5, 5, 5, 1, 5, 5, 5, 4, 5, 5, 3, 4, 5, 5, 5, 4, 4, 5, 5, 5, 4, 3, 5, 1, 4, 5, 5, 5, 5, 5, 5, 5, 5, 5, 5, 5, 5, 5, 5, 5, 5, 5, 5, 5, 5, 5, 4, 5, 5, 5, 5, 5, 5, 4, 4, 3, 3, 3, 3, 4, 4, 5, 3, 4, 4, 5, 4, 3, 5, 5, 5, 5, 4, 4, 5, 5, 3, 4, 5, 5, 5, 5, 4, 5, 5, 5, 2, 5, 4, 5, 5, 5, 5, 4, 5, 5, 5, 3, 5, 4, 5, 4, 5, 5, 4, 5, 5, 5, 5, 3, 3, 1, 5, 4, 5, 5, 4, 5, 4, 4, 3, 5, 5, 5, 5, 5, 5, 5, 5, 5, 5, 5, 4, 1, 1, 5, 5, 5, 4, 5, 4, 4, 5, 5, 4, 4, 4, 4, 4, 5, 3, 3, 5, 5, 5, 5, 5, 4, 3, 5, 5, 5, 5, 5, 5, 5, 5, 5, 5, 5, 5, 4, 4, 5, 5, 5, 5, 5, 5, 5, 5, 5, 5, 5, 4, 5, 5, 4, 5, 3, 4, 4, 5, 5, 5, 4, 5, 5, 5, 5, 4, 3, 5, 5, 3, 3, 4, 4, 4, 4, 5, 4, 5, 3, 1, 4, 3, 5, 5, 4, 4, 5, 5, 5, 1, 5, 5, 5, 5, 4, 5, 5, 5, 5, 4, 4, 1, 1, 5, 4, 5, 5, 5, 5, 2, 4, 4, 5, 5, 5, 5, 5, 5, 5, 5, 3, 3, 5, 5, 5, 5, 5, 4, 1, 5, 5, 5, 4, 3, 3, 5, 4, 5, 5, 4, 5, 5, 5, 5, 3, 3, 4, 5, 5, 5, 4, 5, 5, 4, 4, 5, 5, 3, 5, 4, 4, 4, 5, 5, 5, 4, 5, 3, 5, 5, 5, 4, 1, 5, 5, 5, 5, 5, 3, 4, 5, 4, 4, 5, 5, 5, 5, 5, 4, 4, 4, 4, 4, 4, 5, 5, 5, 1, 5, 5, 5, 5, 3, 4, 5, 4, 5, 5, 4, 4, 4, 5, 5, 5, 3, 4, 4, 1, 5, 5, 1, 5, 5, 3, 5, 5, 5, 5, 4, 1, 4, 5, 4, 4, 4, 4, 5, 5, 4, 5, 5, 5, 5, 5, 5, 5, 5, 3, 5, 5, 5, 5, 5, 5, 4, 3, 4, 5, 5, 2, 5, 5, 5, 4, 4, 4, 5, 4, 3, 5, 5, 5, 5, 5, 5, 5, 3, 5, 5, 4, 5, 3, 3, 5, 3, 5, 5, 5, 4, 5, 4, 5, 5, 4, 4, 5, 5, 5, 4, 3, 5, 5, 5, 4, 4, 4, 4, 4, 5, 5, 3, 5, 5, 5, 5, 5, 2, 5, 5, 5, 4, 5, 4, 4, 5, 5, 5, 4, 4, 5, 5, 4, 5, 4, 5, 5, 5, 4, 4, 5, 5, 5, 5, 5, 4, 4, 2, 5, 4, 4, 5, 4, 4, 4, 4, 4, 4, 5, 5, 5, 5, 5, 5, 4, 5, 5, 5, 5, 5, 5, 3, 3, 4, 5, 2, 3, 5, 4, 4, 4, 5, 5, 5, 5, 5, 3, 5, 5, 3, 5, 4, 5, 2, 2, 5, 4, 4, 5, 5, 5, 5, 5, 5, 5, 3, 3, 4, 4, 5, 5, 5, 5, 5, 5, 5, 5, 5, 5, 4, 5, 4, 5, 5, 5, 4, 4, 5, 5, 4, 4, 4, 5, 4, 4, 4, 3, 5, 3, 3, 4, 4, 4, 5, 4, 5, 4, 5, 5, 5, 5, 4, 1, 1, 4, 4, 4, 5, 5, 3, 5, 4, 5, 4, 5, 4, 4, 5, 5, 5, 5, 5, 4, 4, 5, 5, 5, 5, 4, 5, 5, 5, 4, 5, 4, 5, 5, 5, 5, 5, 5, 3, 5, 5, 5, 4, 5, 4, 4, 2, 5, 5, 4, 3, 5, 5, 5, 5, 5, 5, 5, 5, 4, 2, 5, 4, 5, 3, 4, 4, 5, 5, 4, 4, 5, 5, 4, 3, 4, 3, 5, 5, 5, 5, 5, 5, 5, 5, 4, 4, 5, 5, 4, 4, 4, 3, 5, 5, 5, 5, 5, 5, 5, 5, 5, 5, 5, 5, 5, 5, 5, 5, 5, 5, 5, 5, 5, 3, 5, 3, 5, 5, 5, 4, 4, 5, 4, 4, 4, 3, 5, 5, 5, 5, 5, 4, 4, 5, 4, 5, 3, 4, 4, 4, 2, 2, 5, 5, 2, 4, 5, 5, 5, 2, 5, 5, 5, 3, 3, 5, 4, 5, 5, 5, 5, 5, 5, 4, 5, 4, 3, 5, 4, 4, 4, 5, 3, 4, 4, 5, 3, 4, 4, 4, 5, 5, 4, 5, 5, 5, 4, 4, 5, 5, 4, 2, 4, 5, 5, 5, 5, 5, 5, 4, 5, 4, 5, 5, 5, 5, 4, 3, 3, 5, 5, 5, 5, 3, 5, 5, 5, 5, 4, 4, 4, 5, 5, 5, 5, 4, 5, 5, 5, 4, 5, 5, 3, 5, 5, 5, 5, 5, 5, 5, 5, 5, 5, 4, 4, 4, 3, 5, 5, 5, 5, 5, 5, 5, 5, 5, 5, 5, 5, 5, 5, 5, 5, 5, 1, 1, 1, 5, 3, 5, 5, 4, 5, 3, 4, 1, 5, 5, 5, 5, 5, 5, 5, 5, 4, 3, 1, 4, 4, 5, 5, 5, 5, 5, 5, 5, 5, 5, 5, 3, 4, 5, 5, 5, 4, 5, 4, 5, 5, 5, 5, 4, 5, 3, 5, 5, 5, 5, 5, 4, 5, 5, 5, 5, 4, 5, 5, 5, 5, 5, 5, 5, 5, 5, 5, 2, 2, 2, 2, 5, 4, 4, 5, 5, 1, 1, 4, 5, 5, 4, 1, 5, 5, 5, 5, 5, 5, 5, 5, 4, 5, 5, 4, 5, 4, 5, 5, 5, 5, 5, 4, 5, 5, 4, 5, 4, 5, 5, 5, 4, 5, 4, 3, 5, 4, 5, 5, 5, 5, 5, 4, 4, 4, 5, 5, 4, 5, 5, 5, 4, 5, 4, 4, 4, 5, 5, 4, 4, 5, 4, 5, 5, 5, 5, 5, 5, 4, 4, 5, 5, 5, 5, 4, 4, 5, 5, 5, 5, 4, 3, 3, 5, 4, 4, 5, 5, 5, 1, 1, 1, 1, 5, 5, 3, 4, 4, 5, 5, 5, 4, 5, 5, 5, 4, 5, 2, 2, 4, 4, 4, 5, 5, 5, 5, 5, 5, 4, 4, 5, 5, 5, 5, 5, 5, 4, 4, 5, 1, 1, 5, 4, 4, 5, 5, 5, 4, 4, 5, 5, 5, 4, 5, 5, 5, 5, 5, 5, 5, 5, 4, 3, 5, 4, 5, 5, 4, 5, 5, 5, 5, 5, 5, 5, 5, 5, 5, 5, 4, 4, 4, 5, 3, 4, 4, 5, 5, 5, 5, 5, 5, 4, 5, 5, 5, 2, 5, 5, 5, 5, 5, 5, 5, 4, 4, 5, 5, 4, 5, 5, 5, 4, 4, 5, 3, 5, 5, 5, 2, 2, 5, 5, 5, 4, 4, 4, 4, 4, 4, 4, 4, 5, 5, 5, 5, 5, 5, 5, 4, 5, 5, 5, 2, 5, 4, 4, 5, 5, 4, 4, 3, 5, 5, 5, 5, 5, 5, 5, 5, 5, 5, 1, 5, 5, 3, 5, 2, 5, 4, 5, 4, 3, 4, 4, 4, 5, 5, 5, 5, 5, 5, 5, 4, 5, 4, 3, 5, 5, 5, 4, 5, 5, 4, 5, 4, 3, 4, 3, 2, 5, 3, 5, 5, 4, 4, 5, 5, 4, 5, 5, 5, 5, 5, 5, 5, 5, 3, 5, 5, 5, 5, 5, 5, 4, 5, 5, 3, 5, 5, 5, 4, 4, 4, 5, 5, 5, 3, 5, 4, 4, 4, 2, 2, 1, 1, 5, 5, 5, 4, 5, 5, 5, 5, 5, 4, 4, 4, 5, 5, 5, 4, 4, 5, 4, 5, 5, 5, 5, 5, 5, 5, 5, 2, 2, 5, 5, 5, 5, 4, 1, 1, 5, 5, 5, 5, 4, 4, 2, 2, 5, 5, 5, 5, 2, 2, 5, 4, 4, 5, 5, 5, 1, 1, 5, 5, 5, 4, 4, 5, 1, 4, 4, 4, 4, 5, 4, 4, 4, 5, 5, 5, 4, 5, 5, 4, 3, 4, 4, 5, 5, 5, 4, 5, 3, 5, 4, 5, 5, 5, 5, 5, 5, 5, 5, 4, 4, 5, 5, 5, 4, 4, 5, 4, 4, 4, 2, 5, 5, 5, 5, 3, 4, 4, 4, 4, 4, 3, 5, 5, 5, 4, 4, 4, 5, 5, 5, 5, 1, 4, 5, 5, 5, 4, 4, 4, 3, 4, 3, 3, 4, 5, 3, 4, 5, 4, 1, 5, 4, 5, 5, 5, 3, 3, 5, 3, 5, 5, 5, 5, 5, 4, 4, 5, 5, 5, 5, 5, 5, 4, 1, 1, 4, 5, 5, 5, 4, 5, 5, 5, 5, 4, 5, 5, 4, 3, 5, 5, 5, 5, 4, 4, 5, 3, 3, 5, 5, 5, 4, 3, 3, 4, 5, 4, 4, 4, 5, 5, 5, 5, 4, 5, 5, 3, 5, 5, 5, 5, 5, 5, 3, 5, 5, 3, 5, 3, 5, 5, 5, 5, 4, 5, 5, 5, 5, 4, 5, 4, 4, 5, 5, 5, 5, 2, 5, 5, 3, 5, 5, 4, 4, 5, 5, 5, 5, 5, 5, 4, 5, 5, 5, 5, 4, 3, 5, 5, 4, 5, 5, 4, 5, 5, 3, 5, 5, 4, 5, 5, 5, 3, 4, 4, 5, 4, 5, 1, 3, 5, 5, 5, 4, 5, 5, 5, 5, 5, 4, 5, 5, 3, 5, 5, 5, 5, 5, 5, 5, 5, 5, 4, 4, 5, 5, 4, 5, 5, 1, 5, 5, 3, 3, 5, 4, 5, 4, 4, 5, 3, 4, 5, 5, 4, 5, 5, 5, 3, 5, 5, 4, 5, 5, 5, 5, 5, 5, 5, 5, 4, 3, 5, 5, 4, 4, 5, 5, 5, 5, 5, 5, 5, 5, 5, 5, 4, 5, 5, 5, 5, 1, 4, 4, 4, 5, 5, 5, 5, 4, 5, 4, 4, 5, 5, 5, 5, 3, 5, 5, 5, 5, 4, 5, 5, 5, 5, 5, 4, 4, 5, 5, 5, 4, 5, 4, 3, 4, 5, 5, 5, 5, 5, 5, 4, 4, 4, 4, 5, 5, 4, 4, 4, 5, 5, 5, 2, 2, 5, 5, 5, 5, 4, 4, 5, 3, 3, 4, 4, 5, 4, 3, 2, 5, 4, 5, 5, 5, 5, 5, 4, 5, 5, 5, 5, 5, 4, 4, 5, 5, 4, 3, 5, 5, 5, 5, 5, 1, 4, 4, 5, 5, 5, 5, 5, 5, 5, 2, 5, 5, 4, 4, 5, 5, 4, 4, 5, 5, 5, 5, 4, 5, 5, 5, 5, 4, 5, 5, 3, 5, 4, 5, 5, 5, 5, 1, 1, 1, 1, 4, 4, 4, 3, 5, 5, 5, 5, 5, 5, 5, 5, 5, 3, 3, 3, 4, 5, 5, 5, 5, 5, 5, 5, 2, 2, 4, 5, 5, 4, 3, 5, 4, 4, 4, 5, 5, 5, 5, 3, 5, 3, 4, 5, 5, 5, 4, 3, 5, 5, 4, 5, 5, 3, 2, 2, 4, 5, 4, 4, 4, 4, 3, 3, 5, 5, 5, 5, 5, 5, 5, 5, 4, 4, 5, 5, 5, 3, 5, 4, 4, 4, 4, 5, 5, 5, 5, 5, 5, 5, 5, 5, 5, 5, 4, 5, 5, 5, 5, 5, 5, 4, 4, 4, 5, 4, 5, 5, 1, 1, 1, 1, 1, 1, 1, 1, 1, 1, 1, 1, 1, 1, 1, 1, 1, 1, 1, 1, 1, 1, 1, 1, 1, 1, 1, 1, 1, 1, 1, 1, 1, 1, 1, 1, 1, 1, 1, 1, 1, 1, 1, 1, 1, 1, 1, 1, 1, 1, 1, 1, 1, 1, 1, 1, 1, 1, 1, 1, 1, 1, 1, 1, 1, 1, 1, 1, 1, 1, 1, 1, 1, 1, 1, 1, 1, 1, 1, 1, 1, 1, 1, 1, 1, 1, 1, 1, 1, 1, 1, 1, 1, 1, 1, 1, 1, 1, 1, 1, 1, 1, 1, 1, 1, 1, 1, 1, 1, 1, 1, 1, 1, 1, 1, 1, 1, 1, 1, 1, 1, 1, 1, 1, 1, 2, 2, 2, 2, 2, 2, 2, 2, 2, 2, 2, 2, 2, 2, 2, 2, 2, 2, 2, 2, 2, 2, 2, 2, 2, 2, 2, 2, 2, 2, 2, 2, 2, 2, 2, 2, 2, 2, 2, 2, 2, 2, 2, 2, 2, 2, 2, 2, 2, 2, 2, 2, 2, 2, 2, 2, 2, 2, 2, 2, 2, 2, 2, 2, 2, 2, 2, 2, 2, 2, 2, 2, 2, 2, 2, 2, 2, 2, 2, 2, 2, 2, 2, 2, 2, 2, 2, 2, 2, 2, 2, 2, 2, 2, 2, 2, 2, 2, 2, 2, 2, 2, 2, 2, 2, 2, 2, 2, 2, 2, 2, 2, 2, 2, 2, 2, 2, 2, 2, 2, 2, 2, 2, 2, 2, 2, 2, 2, 2, 2, 2, 2, 2, 2, 2, 2, 2, 2, 2, 2, 3, 3, 3, 3, 3, 3, 3, 3, 3, 3, 3, 3, 3, 3, 3, 3, 3, 3, 3, 3, 3, 3, 3, 3, 3, 3, 3, 3, 3, 3, 3, 3, 3, 3, 3, 3, 3, 3, 3, 3, 3, 3, 3, 3, 3, 3, 3, 3, 3, 3, 3, 3, 3, 3, 3, 3, 3, 3, 3, 3, 3, 3, 3, 3, 3, 3, 3, 3, 3, 3, 3, 3, 3, 3, 3, 3, 3, 3, 3, 3, 3, 3, 3, 3, 3, 3, 3, 3, 3, 3, 3, 3, 3, 3, 3, 3, 3, 3, 3, 3, 3, 3, 3, 3, 3, 3, 3, 3, 3, 3, 3, 3, 3, 3, 3, 3, 3, 3, 3, 3, 3, 3, 3, 3, 3, 3, 3, 3, 3, 3, 3, 3, 3, 3, 3, 3, 3, 3, 3, 3, 3, 3, 3, 3, 3, 3, 3, 3, 3, 3, 3, 3, 3, 3, 3, 3, 3, 3, 3, 3, 3, 3, 3, 3, 3, 3, 3, 3, 3, 3, 3, 3, 3, 3, 3, 3, 3, 3, 3, 3, 3, 3, 3, 3, 3, 3, 3, 3, 3, 3, 3, 3, 3, 3, 3, 3, 3, 3, 3, 3, 3, 3, 3, 3, 3, 3, 3, 3, 3, 3, 3, 3, 3, 3, 3, 3, 3, 3, 3, 3, 3, 3, 3, 3, 3, 3, 3, 3, 3, 3, 3, 3, 3, 3, 3, 3, 3, 3, 3, 3, 3, 3, 3, 3, 3, 3, 3, 3, 3, 3, 3, 3, 3, 3, 3, 3, 3, 3, 3, 3, 3, 3, 3, 3, 3, 3, 3, 3, 3, 3, 3, 3, 3, 3, 3, 3, 3, 3, 3, 3, 3, 3, 3, 3, 3, 3, 3, 3, 3, 3, 3, 3, 3, 3, 3, 3, 3, 3, 3, 3, 3, 3, 3, 3, 3, 3, 3, 3, 3, 3, 3, 3, 3, 3, 3, 3, 3, 3, 3, 3, 3, 3, 3, 3, 3, 3, 3, 3, 3, 3, 3, 3, 3, 3, 3, 3, 3, 3, 3, 3, 3, 3, 3, 3, 3, 3, 3, 3, 3, 3, 3, 3, 3, 3, 3, 3, 3, 3, 3, 3, 3, 3, 3, 3, 3, 3, 3, 3, 3, 3, 3, 3, 3, 3, 3, 3, 3, 3, 3, 3, 3, 3, 3, 3, 3, 3, 3, 3, 3, 3, 3, 3, 3, 3, 3, 3, 3, 3, 3, 3, 3, 3, 3, 3, 3, 3, 3, 3, 3, 3, 3, 3, 3, 3, 3, 3, 4, 4, 4, 4, 4, 4, 4, 4, 4, 4, 4, 4, 4, 4, 4, 4, 4, 4, 4, 4, 4, 4, 4, 4, 4, 4, 4, 4, 4, 4, 4, 4, 4, 4, 4, 4, 4, 4, 4, 4, 4, 4, 4, 4, 4, 4, 4, 4, 4, 4, 4, 4, 4, 4, 4, 4, 4, 4, 4, 4, 4, 4, 4, 4, 4, 4, 4, 4, 4, 4, 4, 4, 4, 4, 4, 4, 4, 4, 4, 4, 4, 4, 4, 4, 4, 4, 4, 4, 4, 4, 4, 4, 4, 4, 4, 4, 4, 4, 4, 4, 4, 4, 4, 4, 4, 4, 4, 4, 4, 4, 4, 4, 4, 4, 4, 4, 4, 4, 4, 4, 4, 4, 4, 4, 4, 4, 4, 4, 4, 4, 4, 4, 4, 4, 4, 4, 4, 4, 4, 4, 4, 4, 4, 4, 4, 4, 4, 4, 4, 4, 4, 4, 4, 4, 4, 4, 4, 4, 4, 4, 4, 4, 4, 4, 4, 4, 4, 4, 4, 4, 4, 4, 4, 4, 4, 4, 4, 4, 4, 4, 4, 4, 4, 4, 4, 4, 4, 4, 4, 4, 4, 4, 4, 4, 4, 4, 4, 4, 4, 4, 4, 4, 4, 4, 4, 4, 4, 4, 4, 4, 4, 4, 4, 4, 4, 4, 4, 4, 4, 4, 4, 4, 4, 4, 4, 4, 4, 4, 4, 4, 4, 4, 4, 4, 4, 4, 4, 4, 4, 4, 4, 4, 4, 4, 4, 4, 4, 4, 4, 4, 4, 4, 4, 4, 4, 4, 4, 4, 4, 4, 4, 4, 4, 4, 4, 4, 4, 4, 4, 4, 4, 4, 4, 4, 4, 4, 4, 4, 4, 4, 4, 4, 4, 4, 4, 4, 4, 4, 4, 4, 4, 4, 4, 4, 4, 4, 4, 4, 4, 4, 4, 4, 4, 4, 4, 4, 4, 4, 4, 4, 4, 4, 4, 4, 4, 4, 4, 4, 4, 4, 4, 4, 4, 4, 4, 4, 4, 4, 4, 4, 4, 4, 4, 4, 4, 4, 4, 4, 4, 4, 4, 4, 4, 4, 4, 4, 4, 4, 4, 4, 4, 4, 4, 4, 4, 4, 4, 4, 4, 4, 4, 4, 4, 4, 4, 4, 4, 4, 4, 4, 4, 4, 4, 4, 4, 4, 4, 4, 4, 4, 4, 4, 4, 4, 4, 4, 4, 4, 4, 4, 4, 4, 4, 4, 4, 4, 4, 4, 4, 4, 4, 4, 4, 4, 4, 4, 4, 4, 4, 4, 4, 4, 4, 4, 4, 4, 4, 4, 4, 4, 4, 4, 4, 4, 4, 4, 4, 4, 4, 4, 4, 4, 4, 4, 4, 4, 4, 4, 4, 4, 4, 4, 4, 4, 4, 4, 4, 4, 4, 4, 4, 4, 4, 4, 4, 4, 4, 4, 4, 4, 4, 4, 4, 4, 4, 4, 4, 4, 4, 4, 4, 4, 4, 4, 4, 4, 4, 4, 4, 4, 4, 4, 4, 4, 4, 4, 4, 4, 4, 4, 4, 4, 4, 4, 4, 4, 4, 4, 4, 4, 4, 4, 4, 4, 4, 4, 4, 4, 4, 4, 4, 4, 4, 4, 4, 4, 4, 4, 4, 4, 4, 4, 4, 4, 4, 4, 4, 4, 4, 4, 4, 4, 4, 4, 4, 4, 4, 4, 4, 4, 4, 4, 4, 4, 4, 4, 4, 4, 4, 4, 4, 4, 4, 4, 4, 4, 4, 4, 4, 4, 4, 4, 4, 4, 4, 4, 4, 4, 4, 4, 4, 4, 4, 4, 4, 4, 4, 4, 4, 4, 4, 4, 4, 4, 4, 4, 4, 4, 4, 4, 4, 4, 4, 4, 4, 4, 4, 4, 4, 4, 4, 4, 4, 4, 4, 4, 4, 4, 4, 4, 4, 4, 4, 4, 4, 4, 4, 4, 4, 4, 4, 4, 4, 4, 4, 4, 4, 4, 4, 4, 4, 4, 4, 4, 4, 4, 4, 4, 4, 4, 4, 4, 4, 4, 4, 4, 4, 4, 4, 4, 4, 4, 4, 4, 4, 4, 4, 4, 4, 4, 4, 4, 4, 4, 4, 4, 4, 4, 4, 4, 4, 4, 4, 4, 4, 4, 4, 4, 4, 4, 4, 4, 4, 4, 4, 4, 4, 4, 4, 4, 4, 4, 4, 4, 4, 4, 4, 4, 4, 4, 4, 4, 4, 4, 4, 4, 4, 4, 4, 4, 4, 4, 4, 4, 4, 4, 4, 4, 4, 4, 4, 4, 4, 4, 4, 4, 4, 4, 4, 4, 4, 4, 4, 4, 4, 4, 4, 4, 4, 4, 4, 4, 4, 4, 4, 4, 4, 4, 4, 4, 4, 4, 4, 4, 4, 4, 4, 4, 4, 4, 4, 4, 4, 4, 4, 4, 4, 4, 4, 4, 4, 4, 4, 4, 4, 4, 4, 4, 4, 4, 4, 4, 4, 4, 4, 4, 4, 4, 4, 4, 4, 4, 4, 4, 4, 4, 4, 4, 4, 4, 4, 4, 4, 4, 4, 4, 4, 4, 4, 4, 4, 4, 4, 4, 4, 4, 4, 4, 4, 4, 4, 4, 4, 4, 4, 4, 4, 4, 4, 4, 4, 4, 4, 4, 4, 4, 4, 4, 4, 4, 4, 4, 4, 4, 4, 4, 4, 4, 4, 4, 4, 4, 4, 4, 4, 4, 4, 4, 4, 4, 4, 4, 4, 4, 4, 4, 4, 4, 4, 4, 4, 4, 4, 4, 4, 4, 4, 4, 4, 4, 4, 4, 4, 4, 4, 4, 4, 4, 4, 4, 4, 4, 4, 4, 4, 4, 4, 4, 4, 4, 4, 4, 4, 4, 4, 4, 4, 4, 4, 4, 4, 4, 4, 4, 4, 4, 4, 4, 4, 4, 4, 4, 4, 4, 4, 4, 4, 4, 4, 4, 4, 4, 4, 4, 4, 4, 4, 4, 4, 4, 4, 4, 4, 4, 4, 4, 4, 4, 4, 4, 4, 4, 4, 4, 4, 4, 4, 4, 4, 4, 4, 4, 4, 4, 4, 4, 4, 4, 4, 4, 4, 4, 4, 4, 4, 4, 4, 4, 4, 4, 4, 4, 4, 4, 4, 4, 4, 4, 4, 4, 4, 4, 4, 4, 4, 4, 4, 4, 4, 4, 4, 4, 4, 4, 4, 4, 4, 4, 4, 4, 4, 4, 4, 4, 4, 4, 4, 4, 4, 4, 4, 4, 4, 4, 4, 4, 4, 4, 4, 4, 4, 4, 4, 4, 4, 4, 4, 4, 4, 4, 4, 4, 4, 4, 4, 4, 4, 4, 4, 4, 4, 4, 4, 4, 4, 4, 4, 4, 4, 4, 4, 4, 4, 4, 4, 4, 4, 4, 4, 4, 4, 4, 4, 4, 4, 4, 4, 4, 4, 4, 4, 4, 4, 4, 4, 4, 4, 4, 4, 4, 4, 4, 4, 4, 4, 4, 4, 4, 4, 4, 4, 4, 4, 4, 4, 4, 4, 4, 4, 4, 4, 4, 4, 4, 4, 4, 4, 4, 4, 4, 4, 4, 4, 4, 4, 4, 4, 4, 4, 4, 4, 4, 4, 4, 4, 4, 4, 4, 4, 4, 4, 4, 4, 4, 4, 4, 4, 4, 4, 4, 4, 4, 4, 4, 4, 4, 4, 4, 4, 4, 4, 4, 4, 4, 4, 4, 4, 4, 4, 4, 4, 4, 4, 4, 4, 4, 4, 4, 4, 4, 4, 4, 4, 4, 4, 4, 4, 4, 4, 4, 4, 4, 4, 4, 4, 4, 4, 4, 4, 4, 4, 4, 4, 4, 4, 4, 4, 4, 4, 4, 4, 4, 4, 4, 4, 4, 4, 4, 4, 4, 4, 4, 4, 4, 4, 4, 4, 4, 4, 4, 4, 4, 4, 4, 4, 4, 4, 4, 4, 4, 4, 4, 4, 4, 4, 4, 4, 4, 4, 4, 4, 4, 5, 5, 5, 5, 5, 5, 5, 5, 5, 5, 5, 5, 5, 5, 5, 5, 5, 5, 5, 5, 5, 5, 5, 5, 5, 5, 5, 5, 5, 5, 5, 5, 5, 5, 5, 5, 5, 5, 5, 5, 5, 5, 5, 5, 5, 5, 5, 5, 5, 5, 5, 5, 5, 5, 5, 5, 5, 5, 5, 5, 5, 5, 5, 5, 5, 5, 5, 5, 5, 5, 5, 5, 5, 5, 5, 5, 5, 5, 5, 5, 5, 5, 5, 5, 5, 5, 5, 5, 5, 5, 5, 5, 5, 5, 5, 5, 5, 5, 5, 5, 5, 5, 5, 5, 5, 5, 5, 5, 5, 5, 5, 5, 5, 5, 5, 5, 5, 5, 5, 5, 5, 5, 5, 5, 5, 5, 5, 5, 5, 5, 5, 5, 5, 5, 5, 5, 5, 5, 5, 5, 5, 5, 5, 5, 5, 5, 5, 5, 5, 5, 5, 5, 5, 5, 5, 5, 5, 5, 5, 5, 5, 5, 5, 5, 5, 5, 5, 5, 5, 5, 5, 5, 5, 5, 5, 5, 5, 5, 5, 5, 5, 5, 5, 5, 5, 5, 5, 5, 5, 5, 5, 5, 5, 5, 5, 5, 5, 5, 5, 5, 5, 5, 5, 5, 5, 5, 5, 5, 5, 5, 5, 5, 5, 5, 5, 5, 5, 5, 5, 5, 5, 5, 5, 5, 5, 5, 5, 5, 5, 5, 5, 5, 5, 5, 5, 5, 5, 5, 5, 5, 5, 5, 5, 5, 5, 5, 5, 5, 5, 5, 5, 5, 5, 5, 5, 5, 5, 5, 5, 5, 5, 5, 5, 5, 5, 5, 5, 5, 5, 5, 5, 5, 5, 5, 5, 5, 5, 5, 5, 5, 5, 5, 5, 5, 5, 5, 5, 5, 5, 5, 5, 5, 5, 5, 5, 5, 5, 5, 5, 5, 5, 5, 5, 5, 5, 5, 5, 5, 5, 5, 5, 5, 5, 5, 5, 5, 5, 5, 5, 5, 5, 5, 5, 5, 5, 5, 5, 5, 5, 5, 5, 5, 5, 5, 5, 5, 5, 5, 5, 5, 5, 5, 5, 5, 5, 5, 5, 5, 5, 5, 5, 5, 5, 5, 5, 5, 5, 5, 5, 5, 5, 5, 5, 5, 5, 5, 5, 5, 5, 5, 5, 5, 5, 5, 5, 5, 5, 5, 5, 5, 5, 5, 5, 5, 5, 5, 5, 5, 5, 5, 5, 5, 5, 5, 5, 5, 5, 5, 5, 5, 5, 5, 5, 5, 5, 5, 5, 5, 5, 5, 5, 5, 5, 5, 5, 5, 5, 5, 5, 5, 5, 5, 5, 5, 5, 5, 5, 5, 5, 5, 5, 5, 5, 5, 5, 5, 5, 5, 5, 5, 5, 5, 5, 5, 5, 5, 5, 5, 5, 5, 5, 5, 5, 5, 5, 5, 5, 5, 5, 5, 5, 5, 5, 5, 5, 5, 5, 5, 5, 5, 5, 5, 5, 5, 5, 5, 5, 5, 5, 5, 5, 5, 5, 5, 5, 5, 5, 5, 5, 5, 5, 5, 5, 5, 5, 5, 5, 5, 5, 5, 5, 5, 5, 5, 5, 5, 5, 5, 5, 5, 5, 5, 5, 5, 5, 5, 5, 5, 5, 5, 5, 5, 5, 5, 5, 5, 5, 5, 5, 5, 5, 5, 5, 5, 5, 5, 5, 5, 5, 5, 5, 5, 5, 5, 5, 5, 5, 5, 5, 5, 5, 5, 5, 5, 5, 5, 5, 5, 5, 5, 5, 5, 5, 5, 5, 5, 5, 5, 5, 5, 5, 5, 5, 5, 5, 5, 5, 5, 5, 5, 5, 5, 5, 5, 5, 5, 5, 5, 5, 5, 5, 5, 5, 5, 5, 5, 5, 5, 5, 5, 5, 5, 5, 5, 5, 5, 5, 5, 5, 5, 5, 5, 5, 5, 5, 5, 5, 5, 5, 5, 5, 5, 5, 5, 5, 5, 5, 5, 5, 5, 5, 5, 5, 5, 5, 5, 5, 5, 5, 5, 5, 5, 5, 5, 5, 5, 5, 5, 5, 5, 5, 5, 5, 5, 5, 5, 5, 5, 5, 5, 5, 5, 5, 5, 5, 5, 5, 5, 5, 5, 5, 5, 5, 5, 5, 5, 5, 5, 5, 5, 5, 5, 5, 5, 5, 5, 5, 5, 5, 5, 5, 5, 5, 5, 5, 5, 5, 5, 5, 5, 5, 5, 5, 5, 5, 5, 5, 5, 5, 5, 5, 5, 5, 5, 5, 5, 5, 5, 5, 5, 5, 5, 5, 5, 5, 5, 5, 5, 5, 5, 5, 5, 5, 5, 5, 5, 5, 5, 5, 5, 5, 5, 5, 5, 5, 5, 5, 5, 5, 5, 5, 5, 5, 5, 5, 5, 5, 5, 5, 5, 5, 5, 5, 5, 5, 5, 5, 5, 5, 5, 5, 5, 5, 5, 5, 5, 5, 5, 5, 5, 5, 5, 5, 5, 5, 5, 5, 5, 5, 5, 5, 5, 5, 5, 5, 5, 5, 5, 5, 5, 5, 5, 5, 5, 5, 5, 5, 5, 5, 5, 5, 5, 5, 5, 5, 5, 5, 5, 5, 5, 5, 5, 5, 5, 5, 5, 5, 5, 5, 5, 5, 5, 5, 5, 5, 5, 5, 5, 5, 5, 5, 5, 5, 5, 5, 5, 5, 5, 5, 5, 5, 5, 5, 5, 5, 5, 5, 5, 5, 5, 5, 5, 5, 5, 5, 5, 5, 5, 5, 5, 5, 5, 5, 5, 5, 5, 5, 5, 5, 5, 5, 5, 5, 5, 5, 5, 5, 5, 5, 5, 5, 5, 5, 5, 5, 5, 5, 5, 5, 5, 5, 5, 5, 5, 5, 5, 5, 5, 5, 5, 5, 5, 5, 5, 5, 5, 5, 5, 5, 5, 5, 5, 5, 5, 5, 5, 5, 5, 5, 5, 5, 5, 5, 5, 5, 5, 5, 5, 5, 5, 5, 5, 5, 5, 5, 5, 5, 5, 5, 5, 5, 5, 5, 5, 5, 5, 5, 5, 5, 5, 5, 5, 5, 5, 5, 5, 5, 5, 5, 5, 5, 5, 5, 5, 5, 5, 5, 5, 5, 5, 5, 5, 5, 5, 5, 5, 5, 5, 5, 5, 5, 5, 5, 5, 5, 5, 5, 5, 5, 5, 5, 5, 5, 5, 5, 5, 5, 5, 5, 5, 5, 5, 5, 5, 5, 5, 5, 5, 5, 5, 5, 5, 5, 5, 5, 5, 5, 5, 5, 5, 5, 5, 5, 5, 5, 5, 5, 5, 5, 5, 5, 5, 5, 5, 5, 5, 5, 5, 5, 5, 5, 5, 5, 5, 5, 5, 5, 5, 5, 5, 5, 5, 5, 5, 5, 5, 5, 5, 5, 5, 5, 5, 5, 5, 5, 5, 5, 5, 5, 5, 5, 5, 5, 5, 5, 5, 5, 5, 5, 5, 5, 5, 5, 5, 5, 5, 5, 5, 5, 5, 5, 5, 5, 5, 5, 5, 5, 5, 5, 5, 5, 5, 5, 5, 5, 5, 5, 5, 5, 5, 5, 5, 5, 5, 5, 5, 5, 5, 5, 5, 5, 5, 5, 5, 5, 5, 5, 5, 5, 5, 5, 5, 5, 5, 5, 5, 5, 5, 5, 5, 5, 5, 5, 5, 5, 5, 5, 5, 5, 5, 5, 5, 5, 5, 5, 5, 5, 5, 5, 5, 5, 5, 5, 5, 5, 5, 5, 5, 5, 5, 5, 5, 5, 5, 5, 5, 5, 5, 5, 5, 5, 5, 5, 5, 5, 5, 5, 5, 5, 5, 5, 5, 5, 5, 5, 5, 5, 5, 5, 5, 5, 5, 5, 5, 5, 5, 5, 5, 5, 5, 5, 5, 5, 5, 5, 5, 5, 5, 5, 5, 5, 5, 5, 5, 5, 5, 5, 5, 5, 5, 5, 5, 5, 5, 5, 5, 5, 5, 5, 5, 5, 5, 5, 5, 5, 5, 5, 5, 5, 5, 5, 5, 5, 5, 5, 5, 5, 5, 5, 5, 5, 5, 5, 5, 5, 5, 5, 5, 5, 5, 5, 5, 5, 5, 5, 5, 5, 5, 5, 5, 5, 5, 5, 5, 5, 5, 5, 5, 5, 5, 5, 5, 5, 5, 5, 5, 5, 5, 5, 5, 5, 5, 5, 5, 5, 5, 5, 5, 5, 5, 5, 5, 5, 5, 5, 5, 5, 5, 5, 5, 5, 5, 5, 5, 5, 5, 5, 5, 5, 5, 5, 5, 5, 5, 5, 5, 5, 5, 5, 5, 5, 5, 5, 5, 5, 5, 5, 5, 5, 5, 5, 5, 5, 5, 5, 5, 5, 5, 5, 5, 5, 5, 5, 5, 5, 5, 5, 5, 5, 5, 5, 5, 5, 5, 5, 5, 5, 5, 5, 5, 5, 5, 5, 5, 5, 5, 5, 5, 5, 5, 5, 5, 5, 5, 5, 5, 5, 5, 5, 5, 5, 5, 5, 5, 5, 5, 5, 5, 5, 5, 5, 5, 5, 5, 5, 5, 5, 5, 5, 5, 5, 5, 5, 5, 5, 5, 5, 5, 5, 5, 5, 5, 5, 5, 5, 5, 5, 5, 5, 5, 5, 5, 5, 5, 5, 5, 5, 5, 5, 5, 5, 5, 5, 5, 5, 5, 5, 5, 5, 5, 5, 5, 5, 5, 5, 5, 5, 5, 5, 5, 5, 5, 5, 5, 5, 5, 5, 5, 5, 5, 5, 5, 5, 5, 5, 5, 5, 5, 5, 5, 5, 5, 5, 5, 5, 5, 5, 5, 5, 5, 5, 5, 5, 5, 5, 5, 5, 5, 5, 5, 5, 5, 5, 5, 5, 5, 5, 5, 5, 5, 5, 5, 5, 5, 5, 5, 5, 5, 5, 5, 5, 5, 5, 5, 5, 5, 5, 5, 5, 5, 5, 5, 5, 5, 5, 5, 5, 5, 5, 5, 5, 5, 5, 5, 5, 5, 5, 5, 5, 5, 5, 5, 5, 5, 5, 5, 5, 5, 5, 5, 5, 5, 5, 5, 5, 5, 5, 5, 5, 5, 5, 5, 5, 5, 5, 5, 5, 5, 5, 5, 5, 5, 5, 5, 5, 5, 5, 5, 5, 5, 5, 5, 5, 5, 5, 5, 5, 5, 5, 5, 5, 5, 5, 5, 5, 5, 5, 5, 5, 5, 5, 5, 5, 5, 5, 5, 5, 5, 5, 5, 5, 5, 5, 5, 5, 5, 5, 5, 5, 5, 5, 5, 5, 5, 5, 5, 5, 5, 5, 5, 5, 5, 5, 5, 5, 5, 5, 5, 5, 5, 5, 5, 5, 5, 5, 5, 5, 5, 5, 5, 5, 5, 5, 5, 5, 5, 5, 5, 5, 5, 5, 5, 5, 5, 5, 5, 5, 5, 5, 5, 5, 5, 5, 5, 5, 5, 5, 5, 5, 5, 5, 5, 5, 5, 5, 5, 5, 5, 5, 5, 5, 5, 5, 5, 5, 5, 5, 5, 5, 5, 5, 5, 5, 5, 5, 5, 5, 5, 5, 5, 5, 5, 5, 5, 5, 5, 5, 5, 5, 5, 5, 5, 5, 5, 5, 5, 5, 5, 5, 5, 5, 5, 5, 5, 5, 5, 5, 5, 5, 5, 5, 5, 5, 5, 5, 5, 5, 5, 5, 5, 5, 5, 5, 5, 5, 5, 5, 5, 5, 5, 5, 5, 5, 5, 5, 5, 5, 5, 5, 5, 5, 5, 5, 5, 5, 5, 5, 5, 5, 5, 5, 5, 5, 5, 5, 5, 5, 5, 5, 5, 5, 5, 5, 5, 5, 5, 5, 5, 5, 5, 5, 5, 5, 5, 5, 5, 5, 5, 5, 5, 5, 5, 5, 5, 5, 5, 5, 5, 5, 5, 5, 5, 5, 5, 5, 5, 5, 5, 5, 5, 5, 5, 5, 5, 5, 5, 5, 5, 5, 5, 5, 5, 5, 5, 5, 5, 5, 5, 5, 5, 5, 5, 5, 5, 5, 5, 5, 5, 5, 5, 5, 5, 5, 5, 5, 5, 5, 5, 5, 5, 5, 5, 5, 5, 5, 5, 5, 5, 5, 5, 5, 5, 5, 5, 5, 5, 5, 5, 5, 5, 5, 5, 5, 5, 5, 5, 5, 5, 5, 5, 5, 5, 5, 5, 5, 5, 5, 5, 5, 5, 5, 5, 5, 5, 5, 5, 5, 5, 5, 5, 5, 5, 5, 5, 5, 5, 5, 5, 5, 5, 5, 5, 5, 5, 5, 5, 5, 5, 5, 5, 5, 5, 5, 5, 5, 5, 5, 5, 5, 5, 5, 5, 5, 5, 5, 5, 5, 5, 5, 5, 5, 5, 5, 5, 5, 5, 5, 5, 5, 5, 5, 5, 5, 5, 5, 5, 5, 5, 5, 5, 5, 5, 5, 5, 5, 5, 5, 5, 5, 5, 5, 5, 5, 5, 5, 5, 5, 5, 5, 5, 5, 5, 5, 5, 5, 5, 5, 5, 5, 5, 5, 5, 5, 5, 5, 5, 5, 5, 5, 5, 5, 5, 5, 5, 5, 5, 5, 5, 5, 5, 5, 5, 5, 5, 5, 5, 5, 5, 5, 5, 5, 5, 5, 5, 5, 5, 5, 5, 5, 5, 5, 5, 5, 5, 5, 5, 5, 5, 5, 5, 5, 5, 5, 5, 5, 5, 5, 5, 5, 5, 5, 5, 5, 5, 5, 5, 5, 5, 5, 5, 5, 5, 5, 5, 5, 5, 5, 5, 5, 5, 5, 5, 5, 5, 5, 5, 5, 5, 5, 5, 5, 5, 5, 5, 5, 5, 5, 5, 5, 5, 5, 5, 5, 5, 5, 5, 5, 5, 5, 5, 5, 5, 5, 5, 5, 5, 5, 5, 5, 5, 5, 5, 5, 5, 5, 5, 5, 5, 5, 5, 5, 5, 5, 5, 5, 5, 5, 5, 5, 5, 5, 5, 5, 5, 5, 5, 5, 5, 5, 5, 5, 5, 5, 5, 5, 5, 5, 5, 5, 5, 5, 5, 5, 5, 5, 5, 5, 5, 5, 5, 5, 5, 5, 5, 5, 5, 5, 5, 5, 5, 5, 5, 5, 5, 5, 5, 5, 5, 5, 5, 5, 5, 5, 5, 5, 5, 5, 5, 5, 5, 5, 5, 5, 5, 5, 5, 5, 5, 5, 5, 5, 5, 5, 5, 5, 5, 5, 5, 5, 5, 5, 5, 5, 5, 5, 5, 5, 5, 5, 5, 5, 5, 5, 5, 5, 5, 5, 5, 5, 5, 5, 5, 5, 5, 5, 5, 5, 5, 5, 5, 5, 5, 5, 5, 5, 5, 5, 5, 5, 5, 5, 5, 5, 5, 5, 5, 5, 5, 5, 5, 5, 5, 5, 5, 5, 5, 5, 5, 5, 5, 5, 5, 5, 5, 5, 5, 5, 5, 5, 5, 5, 5, 5, 5, 5, 5, 5, 5, 5, 5, 5, 5, 5, 5, 5, 5, 5, 5, 5, 5, 5, 5, 5, 5, 5, 5, 5, 5, 5, 5, 5, 5, 5, 5, 5, 5, 5, 5, 5, 5, 5, 5, 5, 5, 5, 5, 5, 5, 5, 5, 5, 5, 5, 5, 5, 5, 5, 5, 5, 5, 5, 5, 5, 5, 5, 5, 5, 5, 5, 5, 5, 5, 5, 5, 5, 5, 5, 5, 5, 5, 5, 5, 5, 5, 5, 5, 5, 5, 5, 5, 5, 5, 5, 5, 5, 5, 5, 5, 5, 5, 5, 5, 5, 5, 5, 5, 5, 5, 5, 5, 5, 5, 5, 5, 5, 5, 5, 5, 5, 5, 5, 5, 5, 5, 5, 5, 5, 5, 5, 5, 5, 5, 5, 5, 5, 5, 5, 5, 5, 5, 5, 5, 5, 5, 5, 5, 5, 5, 5, 5, 5, 5, 5, 5, 5, 5, 5, 5, 5, 5, 5, 5, 5, 5, 5, 5, 5, 5, 5, 5, 5, 5, 5, 5, 5, 5, 5, 5, 5, 5, 5, 5, 5, 5, 5, 5, 5, 5, 5, 5, 5, 5, 5, 5, 5, 5, 5, 5, 5, 5, 5, 5, 5, 5, 5, 5, 5, 5, 5, 5, 5, 5, 5, 5, 5, 5, 5, 5, 5, 5, 5, 5, 5, 5, 5, 5, 5, 5, 5, 5, 5, 5, 5, 5, 5, 5, 5, 5, 5, 5, 5, 5, 5, 5, 5, 5, 5, 5, 5, 5, 5, 5, 5, 5, 5, 5, 5, 5, 5, 5, 5, 5, 5, 5, 5, 5, 5, 5, 5, 5, 5, 5, 5, 5, 5, 5, 5, 5, 5, 5, 5, 5, 5, 5, 5, 5, 5, 5, 5, 5, 5, 5, 5, 5, 5, 5, 5, 5, 5, 5, 5, 5, 5, 5, 5, 5, 5, 5, 5, 5, 5, 5, 5, 5, 5, 5, 5, 5, 5, 5, 5, 5, 5, 5, 5, 5, 5, 5, 5, 5, 5, 5, 5, 5, 5, 5, 5, 5, 5, 5, 5, 5, 5, 5, 5, 5, 5, 5, 5, 5, 5, 5, 5, 5, 5, 5, 5, 5, 5, 5, 5, 5, 5, 5, 5, 5, 5, 5, 5, 5, 5, 5, 5, 5, 5, 5, 5, 5, 5, 5, 5, 5, 5, 5, 5, 5, 5, 5, 5, 5, 5, 5, 5, 5, 5, 5, 5, 5, 5, 5, 5, 5, 5, 5, 5, 5, 5, 5, 5, 5, 5, 5, 5, 5, 5, 5, 5, 5, 5, 5, 5, 5, 5, 5, 5, 5, 5, 5, 5, 5, 5, 5, 5, 5, 5, 5, 5, 5, 5, 5, 5, 5, 5, 5, 5, 5, 5, 5, 5, 5, 5, 5, 5, 5, 5, 5, 5, 5, 5, 5, 5, 5, 5, 5, 5, 5, 5, 5, 5, 5, 5, 5, 5, 5, 5, 5, 5, 5, 5, 5, 5, 5, 5, 5, 5, 5, 5, 5, 5, 5, 5, 5, 5, 5, 5, 5, 5, 5, 5, 5, 5, 5, 5, 5, 5, 5, 5, 5, 5, 5, 5, 5, 5, 5, 5, 5, 5, 5, 5, 5, 5, 5, 5, 5, 5, 5, 5, 5, 5, 5, 5, 5, 5, 5, 5, 5, 5, 5, 5, 5, 5, 5, 5, 5, 5, 5, 5, 5, 5, 5, 5, 5, 5, 5, 5, 5, 5, 5, 5, 5, 5, 5, 5, 5, 5, 5, 5, 5, 5, 5, 5, 5, 5, 5, 5, 5, 5, 5, 5, 5, 5, 5, 5, 5, 5, 5, 5, 5, 5, 5, 5, 5, 5, 5, 5, 5, 5, 5, 5, 5, 5, 5, 5, 5, 5, 5, 5, 5, 5, 5, 5, 5, 5, 5, 5, 5, 5, 5, 5, 5, 5, 5, 5, 5, 5, 5, 5, 5, 5, 5, 5, 5, 5, 5, 5, 5, 5, 5, 5, 5, 5, 5, 5, 5, 5, 5, 5, 5, 5, 5, 5, 5, 5, 5, 5, 5, 5, 5, 5, 5, 5, 5, 5, 5, 5, 5, 5, 5, 5, 5, 5, 5, 5, 5, 5, 5, 5, 5, 5, 5, 5, 5, 5, 5, 5, 5, 5, 5, 5, 5, 5, 5, 5, 5, 5, 5, 5, 5, 5, 5, 5, 5, 5, 5, 5, 5, 5, 5, 5, 5, 5, 5, 5, 5, 5, 5, 5, 5, 5, 5, 5, 5, 5, 5, 5, 5, 5, 5, 5, 5, 5, 5, 5, 5, 5, 5, 5, 5, 5, 5, 5, 5, 5, 5, 5, 5, 5, 5, 5, 5, 5, 5, 5, 5, 5, 5, 5, 5, 5, 5, 5, 5, 5, 5, 5, 5, 5, 5, 5, 5, 5, 5, 5, 5, 5, 5, 5, 5, 5, 5, 5, 5, 5, 5, 5, 5, 5, 5, 5, 5, 5, 5, 5, 5, 5, 5, 5, 5, 5, 5, 5, 5, 5, 5, 5, 5, 5, 5, 5, 5, 5, 5, 5, 5, 5, 5, 5, 5, 5, 5, 5, 5, 5, 5, 5, 5, 5, 5, 5, 5, 5, 5, 5, 5, 5, 5, 5, 5, 5, 5, 5, 5, 5, 5, 5, 5, 5, 5, 5, 5, 5, 5, 5, 5, 5, 5, 5, 5, 5, 5, 5, 5, 5, 5, 5, 5, 5, 5, 5, 5, 5, 5, 5, 5, 5, 5, 5, 5, 5, 5, 5, 5, 5, 5, 5, 5, 5, 5, 5, 5, 5, 5, 5, 5, 5, 5, 5, 5, 5, 5, 5, 5, 5, 5, 5, 5, 5, 5, 5, 5, 5, 5, 5, 5, 5, 5, 5, 5, 5, 5, 5, 5, 5, 5, 5, 5, 5, 5, 5, 5, 5, 5, 5, 5, 5, 5, 5, 5, 5, 5, 5, 5, 5, 5, 5, 5, 5, 5, 5, 5, 5, 5, 5, 5, 5, 5, 5, 5, 5, 5, 5, 5, 5, 5, 5, 5, 5, 5, 5, 5, 5, 5, 5, 5, 5, 5, 5, 5, 5, 5, 5, 5, 5, 5, 5, 5, 5, 5, 5, 5, 5, 5, 5, 5, 5, 5, 5, 5, 5, 5, 5, 5, 5, 5, 5, 5, 5, 5, 5, 5, 5, 5, 5, 5, 5, 5, 5, 5, 5, 5, 5, 5, 5, 5, 5, 5, 5, 5, 5, 5, 5, 5, 5, 5, 5, 5, 5, 5, 5, 5, 5, 5, 5, 5, 5, 5, 5, 5, 5, 5, 5, 5, 5, 5, 5, 5, 5, 5, 5, 5, 5, 5, 5, 5, 5, 5, 5, 5, 5, 5, 5, 5, 5, 5, 5, 5, 5, 5, 5, 5, 5, 5, 5, 5, 5, 5, 5, 5, 5, 5, 5, 5, 5, 5, 5, 5, 5, 5, 5, 5, 5, 5, 5, 5, 5, 5, 5, 5, 5, 5, 5, 5, 5, 5, 5, 5, 5, 5, 5, 5, 5, 5, 5, 5, 5, 5, 5, 5, 5, 5, 5, 5, 5, 5, 5, 5, 5, 5, 5, 5, 5, 5, 5, 5, 5, 5, 5, 5, 5, 5, 5, 5, 5, 5, 5, 5, 5, 5, 5, 5, 5, 5, 5, 5, 5, 5, 5, 5, 5, 5, 5, 5, 5, 5, 5, 5, 5, 5, 5, 5, 5, 5, 5, 5, 5, 5, 5, 5, 5, 5, 5, 5, 5, 5, 5, 5, 5, 5, 5, 5, 5, 5, 5, 5, 5, 5, 5, 5, 5, 5, 5, 5, 5, 5, 5, 5, 5, 5, 5, 5, 5, 5, 5, 5, 5, 5, 5, 5, 5, 5, 5, 5, 5, 5, 5, 5, 5, 5, 5, 5, 5, 5, 5, 5, 5, 5, 5, 5, 5, 5, 5, 5, 5, 5, 5, 5, 5, 5, 5, 5, 5, 5, 5, 5, 5, 5, 5, 5, 5, 5, 5, 5, 5, 5, 5, 5, 5, 5, 5, 5, 5, 5, 5, 5, 5, 5, 5, 5, 5, 5, 5, 5, 5, 5, 5, 5, 5, 5, 5, 5, 5, 5, 5, 5, 5, 5, 5, 5, 5, 5, 5, 5, 5, 5, 5, 5, 5, 5, 5, 5, 5, 5, 5, 5, 5, 5, 5, 5, 5, 5, 5, 5, 5, 5, 5, 5, 5, 5, 5, 5, 5, 5, 5, 5, 5, 5, 5, 5, 5, 5, 5, 5, 5, 5, 5, 5, 5, 5, 5, 5, 5, 5, 5, 5, 5, 5, 5, 5, 5, 5, 5, 5, 5, 5, 5, 5, 5, 5, 5, 5, 5, 5, 5, 5, 5, 5, 5, 5, 5, 5, 5, 5, 5, 5, 5, 5, 5, 5, 5, 5, 5, 5, 5, 5, 5, 5, 5, 5, 5, 5, 5, 5, 5, 5, 5, 5, 5, 5, 5, 5, 5, 5, 5, 5, 5, 5, 5, 5, 5, 5, 5, 5, 5, 5, 5, 5, 5, 5, 5, 5, 5, 5, 5, 5, 5, 5, 5, 5, 5, 5, 5, 5, 5, 5, 5, 5, 5, 5, 5, 5, 5, 5, 5, 5, 5, 5, 5, 5, 5, 5, 5, 5, 5, 5, 5, 5, 5, 5, 5, 5, 5, 5, 5, 5, 5, 5, 5, 5, 5, 5, 5, 5, 5, 5, 5, 5, 5, 5, 5, 5, 5, 5, 5, 5, 5, 5, 5, 5, 5, 5, 5, 5, 5, 5, 5, 5, 5, 5, 5, 5, 5, 5, 5, 5, 5, 5, 5, 5, 5, 5, 5, 5, 5, 5, 5, 5, 5, 5, 5, 5, 5, 5, 5, 5, 5, 5, 5, 5, 5, 5, 5, 5, 5, 5, 5, 5, 5, 5, 5, 5, 5, 5, 5, 5, 5, 5, 5, 5, 5, 5, 5, 5, 5, 5, 5, 5, 5, 5, 5, 5, 5, 5, 5, 5, 5, 5, 5, 5, 5, 5, 5, 5, 5, 5, 5, 5, 5, 5, 5, 5, 5, 5, 5, 5, 5, 5, 5, 5, 5, 5, 5, 5, 5, 5, 5, 5, 5, 5, 5, 5, 5, 5, 5, 5, 5, 5, 5, 5, 5, 5, 5, 5, 5, 5, 5, 5, 5, 5, 5, 5, 5, 5, 5, 5, 5, 5, 5, 5, 5, 5, 5, 5, 5, 5, 5, 5, 5, 5, 5, 5, 5, 5, 5, 5, 5, 5, 5, 5, 5, 5, 5, 5, 5, 5, 5, 5, 5, 5, 5, 5, 5, 5, 5, 5, 5, 5, 5, 5, 5, 5, 5, 5, 5, 5, 5, 5, 5, 5, 5, 5, 5, 5, 5, 5, 5, 5, 5, 5, 5, 5, 5, 5, 5, 5, 5, 5, 5, 5, 5, 5, 5, 5, 5, 5, 5, 5, 5, 5, 5, 5, 5, 5, 5, 5, 5, 5, 5, 5, 5, 5, 5, 5, 5, 5, 5, 5, 5, 5, 5, 5, 5, 5, 5, 5, 5, 5, 5, 5, 5, 5, 5, 5, 5, 5, 5, 5, 5, 5, 5, 5, 5, 5, 5, 5, 5, 5, 5, 5, 5, 5, 5, 5, 5, 5, 5, 5, 5, 5, 5, 5, 5, 5, 5, 5, 5, 5, 5, 5, 5, 5, 5, 5, 5, 5, 5, 5, 5, 5, 5, 5, 5, 5, 5, 5, 5, 5, 5, 5, 5, 5, 5, 5, 5, 5, 5, 5, 5, 5, 5, 5, 5, 5, 5, 5, 5, 5, 5, 5, 5, 5, 5, 5, 5, 5, 5, 5, 5, 5, 5, 5, 5, 5, 5, 5, 5, 5, 5, 5, 5, 5, 5, 5, 5, 5, 5, 5, 5, 5, 5, 5, 5, 5, 5, 5, 5, 5, 5, 5, 5, 5, 5, 5, 5, 5, 5, 5, 5, 5, 5, 5, 5, 5, 5, 5, 5, 5, 5, 5, 5, 5, 5, 5, 5, 5, 5, 5, 5, 5, 5, 5, 5, 5, 5, 5, 5, 5, 5, 5, 5, 5, 5, 5, 5, 5, 5, 5, 5, 5, 5, 5, 5, 5, 5, 5, 5, 5, 5, 5, 5, 5, 5, 5, 5, 5, 5, 5, 5, 5, 5, 5, 5, 5, 5, 5, 5, 5, 5, 5, 5, 5, 5, 5, 5, 5, 5, 5, 5, 5, 5, 5, 5, 5, 5, 5, 5, 5, 5, 5, 5, 5, 5, 5, 5, 5, 5, 5, 5, 5, 5, 5, 5, 5, 5, 5, 5, 5, 5, 5, 5, 5, 5, 5, 5, 5, 5, 5, 5, 5, 5, 5, 5, 5, 5, 5, 5, 5, 5, 5, 5, 5, 5, 5, 5, 5, 5, 5, 5, 5, 5, 5, 5, 5, 5, 5, 5, 5, 5, 5, 5, 5, 5, 5, 5, 5, 5, 5, 5, 5, 5, 5, 5, 5, 5, 5, 5, 5, 5, 5, 5, 5, 5, 5, 5, 5, 5, 5, 5, 5, 5, 5, 5, 5, 5, 5, 5, 5, 5, 5, 5, 5, 5, 5, 5, 5, 5, 5, 5, 5, 5, 5, 5, 5, 5, 5, 5, 5, 5, 5, 5, 5, 5, 5, 5, 5, 5, 5, 5, 5, 5, 5, 5, 5, 5, 5, 5, 5, 5, 5, 5, 5, 5, 5, 5, 5, 5, 5, 5, 5, 5, 5, 5, 5, 5, 5, 5, 5, 5, 5, 5, 5, 5, 5, 5, 5, 5, 5, 5, 5, 5, 5, 5, 5, 5, 5, 5, 5, 5, 5, 5, 5, 5, 5, 5, 5, 5, 5, 5, 5, 5, 5, 5, 5, 5, 5, 5, 5, 5, 5, 5, 5, 5, 5, 5, 5, 5, 5, 5, 5, 5, 5, 5, 5, 5, 5, 5, 5, 5, 5, 5, 5, 5, 5, 5, 5, 5, 5, 5, 5, 5, 5, 5, 5, 5, 5, 5, 5, 5, 5, 5, 5, 5, 5, 5, 5, 5, 5, 5, 5, 5, 5, 5, 5, 5, 5, 5, 5, 5, 5, 5, 5, 5, 5], "habana": [4, 5, 5, 4, 5, 5, 5, 4, 5, 5, 3, 5, 4, 4, 4, 4, 5, 4, 3, 5, 4, 5, 4, 5, 5, 4, 4, 5, 5, 4, 5, 4, 4, 4, 5, 4, 5, 5, 5, 5, 4, 5, 5, 5, 5, 3, 5, 5, 4, 5, 5, 5, 5, 4, 5, 5, 5, 5, 4, 5, 5, 5, 5, 5, 5, 4, 5, 4, 5, 5, 5, 5, 4, 5, 5, 5, 5, 4, 5, 4, 5, 5, 5, 5, 4, 5, 5, 5, 5, 5, 5, 5, 4, 5, 5, 5, 3, 5, 5, 4, 4, 4, 5, 4, 5, 5, 4, 5, 5, 3, 5, 5, 5, 5, 5, 4, 5, 5, 5, 5, 5, 4, 4, 5, 5, 5, 5, 5, 5, 5, 5, 4, 3, 4, 5, 1, 3, 5, 4, 4, 1, 5, 4, 4, 5, 5, 5, 5, 4, 5, 5, 5, 5, 5, 5, 5, 5, 4, 5, 4, 5, 4, 5, 4, 4, 5, 5, 4, 5, 5, 5, 5, 5, 4, 5, 5, 5, 5, 5, 4, 5, 4, 5, 5, 2, 5, 4, 5, 5, 4, 4, 5, 5, 5, 5, 4, 5, 5, 5, 4, 5, 4, 5, 4, 5, 5, 5, 4, 5, 5, 5, 4, 4, 5, 5, 5, 5, 4, 5, 4, 4, 5, 4, 5, 5, 5, 5, 4, 5, 5, 5, 4, 5, 4, 5, 5, 4, 4, 5, 4, 5, 4, 4, 4, 5, 4, 5, 5, 5, 4, 4, 5, 5, 5, 4, 5, 4, 4, 2, 5, 5, 5, 5, 5, 4, 5, 4, 4, 4, 4, 4, 5, 5, 5, 4, 4, 5, 4, 4, 4, 5, 5, 5, 5, 4, 5, 5, 5, 5, 4, 5, 5, 4, 5, 5, 5, 5, 4, 4, 4, 5, 5, 4, 5, 5, 4, 4, 4, 5, 5, 4, 5, 4, 5, 5, 5, 5, 5, 4, 5, 5, 5, 4, 4, 5, 5, 4, 4, 5, 5, 5, 5, 4, 4, 4, 5, 5, 5, 5, 5, 4, 5, 4, 5, 4, 4, 5, 5, 4, 5, 4, 4, 4, 5, 5, 4, 4, 4, 4, 4, 5, 5, 5, 5, 4, 5, 5, 5, 5, 5, 3, 5, 4, 5, 5, 4, 4, 4, 4, 5, 5, 4, 4, 4, 5, 5, 3, 5, 5, 2, 4, 5, 5, 5, 5, 3, 4, 3, 4, 5, 5, 5, 5, 4, 3, 5, 5, 4, 5, 5, 4, 5, 4, 3, 5, 5, 5, 5, 4, 4, 4, 5, 5, 4, 4, 5, 3, 5, 5, 4, 4, 5, 4, 4, 5, 5, 5, 4, 5, 4, 4, 5, 3, 4, 5, 5, 5, 4, 4, 5, 5, 5, 5, 4, 5, 5, 2, 5, 3, 5, 5, 4, 3, 3, 5, 5, 5, 4, 5, 5, 4, 5, 5, 3, 4, 5, 5, 4, 3, 3, 5, 5, 5, 5, 5, 5, 5, 4, 4, 5, 4, 5, 4, 4, 5, 4, 5, 5, 4, 4, 3, 5, 5, 5, 5, 5, 4, 5, 5, 4, 5, 5, 5, 5, 5, 5, 4, 4, 4, 4, 5, 5, 5, 4, 5, 5, 5, 5, 5, 5, 4, 5, 3, 5, 5, 5, 5, 5, 4, 5, 4, 5, 5, 5, 5, 5, 5, 5, 4, 5, 5, 4, 4, 5, 5, 5, 5, 4, 5, 5, 4, 5, 5, 4, 5, 5, 4, 2, 5, 4, 5, 5, 4, 4, 5, 5, 5, 3, 5, 4, 4, 5, 4, 5, 5, 5, 5, 5, 4, 5, 3, 5, 5, 3, 5, 4, 5, 3, 5, 5, 5, 5, 5, 4, 5, 5, 2, 5, 4, 4, 4, 5, 5, 5, 5, 4, 3, 2, 5, 5, 5, 4, 4, 5, 3, 5, 5, 5, 4, 5, 4, 4, 5, 5, 5, 5, 5, 5, 4, 5, 4, 5, 5, 4, 4, 5, 5, 3, 4, 4, 4, 4, 5, 4, 4, 3, 5, 5, 5, 4, 5, 4, 5, 5, 5, 5, 5, 4, 5, 5, 5, 4, 4, 5, 5, 4, 5, 5, 4, 5, 4, 5, 3, 5, 5, 3, 5, 5, 5, 5, 5, 5, 4, 4, 4, 5, 4, 4, 5, 3, 5, 5, 5, 5, 4, 5, 4, 5, 5, 5, 5, 5, 5, 5, 5, 4, 4, 3, 4, 5, 5, 5, 5, 5, 5, 5, 5, 5, 4, 5, 5, 3, 4, 5, 3, 5, 5, 3, 4, 5, 5, 4, 5, 4, 4, 5, 2, 5, 5, 5, 5, 5, 4, 5, 5, 4, 4, 4, 5, 5, 5, 3, 5, 5, 4, 4, 5, 4, 5, 5, 4, 5, 5, 5, 5, 5, 5, 5, 4, 5, 5, 5, 4, 5, 5, 5, 4, 5, 3, 5, 5, 5, 5, 4, 4, 5, 4, 5, 5, 5, 5, 5, 5, 5, 5, 5, 5, 5, 3, 5, 5, 5, 5, 5, 5, 5, 5, 5, 5, 5, 3, 4, 4, 5, 4, 4, 5, 5, 4, 4, 4, 4, 4, 5, 5, 5, 4, 5, 2, 4, 4, 4, 5, 5, 3, 4, 5, 4, 5, 4, 4, 5, 5, 4, 5, 5, 5, 5, 4, 1, 5, 5, 5, 3, 5, 5, 4, 4, 5, 4, 4, 4, 4, 5, 5, 5, 5, 5, 5, 5, 5, 4, 4, 5, 4, 5, 4, 5, 4, 4, 3, 5, 4, 5, 5, 5, 4, 4, 5, 5, 5, 5, 4, 4, 4, 5, 5, 5, 4, 5, 5, 3, 2, 4, 4, 4, 5, 4, 3, 5, 4, 5, 5, 4, 4, 5, 5, 5, 5, 5, 5, 4, 4, 3, 5, 4, 4, 2, 5, 4, 5, 4, 5, 4, 5, 4, 5, 4, 5, 5, 5, 4, 5, 4, 4, 5, 4, 5, 5, 5, 4, 5, 4, 5, 5, 4, 4, 5, 4, 4, 4, 4, 5, 4, 5, 4, 4, 4, 4, 5, 5, 5, 5, 5, 5, 5, 4, 3, 3, 5, 5, 4, 4, 5, 5, 5, 5, 5, 4, 4, 5, 5, 5, 5, 5, 5, 4, 4, 5, 4, 5, 5, 5, 5, 5, 5, 4, 4, 4, 5, 4, 4, 5, 4, 5, 4, 3, 5, 5, 4, 5, 5, 2, 5, 4, 4, 5, 5, 3, 5, 5, 3, 5, 5, 5, 4, 4, 5, 2, 5, 3, 5, 5, 5, 5, 5, 4, 4, 4, 5, 5, 5, 4, 4, 5, 5, 4, 5, 5, 5, 5, 5, 5, 5, 5, 4, 5, 5, 4, 5, 4, 5, 5, 3, 5, 5, 5, 4, 4, 5, 4, 4, 4, 4, 5, 5, 5, 5, 5, 5, 4, 5, 4, 3, 4, 5, 5, 5, 4, 3, 5, 1, 5, 5, 5, 5, 5, 4, 5, 4, 5, 4, 4, 2, 5, 5, 4, 4, 5, 1, 4, 5, 5, 5, 5, 5, 4, 3, 4, 5, 3, 5, 4, 5, 5, 4, 5, 5, 4, 5, 5, 4, 4, 4, 4, 5, 5, 4, 5, 5, 5, 3, 5, 4, 5, 5, 5, 4, 4, 3, 5, 5, 4, 3, 5, 5, 4, 5, 5, 4, 5, 5, 5, 4, 4, 4, 4, 5, 5, 4, 5, 4, 5, 4, 5, 5, 5, 3, 5, 5, 3, 5, 3, 4, 5, 4, 5, 5, 5, 5, 4, 5, 4, 5, 3, 5, 5, 5, 5, 5, 5, 4, 4, 5, 5, 3, 5, 5, 5, 5, 5, 5, 5, 5, 5, 5, 5, 3, 4, 4, 3, 5, 3, 5, 5, 4, 3, 5, 5, 4, 5, 3, 3, 5, 3, 3, 5, 4, 5, 5, 3, 5, 4, 5, 5, 5, 3, 5, 4, 4, 5, 4, 5, 3, 4, 1, 4, 3, 5, 4, 5, 5, 5, 4, 5, 4, 5, 5, 4, 5, 4, 5, 4, 4, 5, 5, 5, 4, 4, 4, 5, 4, 5, 5, 5, 5, 3, 4, 5, 4, 5, 5, 4, 4, 5, 5, 5, 2, 5, 3, 4, 4, 5, 5, 4, 5, 4, 5, 4, 4, 5, 5, 5, 3, 5, 5, 5, 4, 5, 4, 5, 5, 5, 4, 4, 5, 5, 5, 4, 5, 5, 5, 4, 4, 5, 5, 5, 4, 5, 3, 5, 4, 4, 5, 5, 5, 5, 5, 5, 5, 4, 4, 4, 5, 5, 4, 5, 3, 5, 4, 5, 5, 5, 4, 5, 4, 5, 5, 4, 4, 4, 5, 5, 5, 5, 5, 5, 5, 4, 5, 5, 2, 5, 4, 5, 4, 5, 5, 5, 5, 4, 4, 4, 1, 5, 5, 5, 4, 5, 4, 5, 4, 5, 4, 5, 5, 5, 5, 5, 4, 4, 5, 5, 5, 5, 4, 4, 5, 5, 4, 4, 5, 5, 4, 5, 5, 4, 5, 4, 5, 5, 4, 3, 5, 4, 5, 5, 4, 3, 4, 4, 5, 5, 5, 5, 4, 5, 5, 5, 5, 5, 5, 5, 4, 4, 3, 5, 5, 4, 5, 4, 4, 5, 3, 5, 5, 5, 4, 4, 5, 4, 5, 4, 4, 4, 4, 5, 4, 5, 5, 5, 4, 5, 5, 3, 3, 4, 5, 5, 5, 4, 5, 4, 5, 4, 4, 3, 5, 5, 1, 5, 5, 3, 4, 5, 5, 5, 4, 5, 5, 5, 4, 5, 4, 4, 5, 5, 5, 4, 5, 5, 4, 4, 5, 5, 4, 5, 5, 5, 3, 5, 4, 5, 5, 5, 1, 5, 3, 4, 5, 4, 5, 3, 5, 5, 4, 5, 4, 5, 5, 4, 5, 5, 5, 5, 5, 5, 5, 5, 3, 5, 3, 4, 1, 5, 5, 3, 4, 3, 4, 5, 4, 5, 5, 5, 4, 3, 5, 5, 4, 4, 4, 5, 5, 4, 5, 5, 4, 4, 4, 3, 4, 5, 4, 5, 3, 3, 5, 5, 5, 5, 4, 4, 5, 4, 5, 4, 5, 5, 4, 3, 1, 3, 5, 3, 3, 5, 3, 5, 3, 4, 4, 3, 5, 4, 5, 5, 4, 3, 5, 5, 5, 5, 5, 4, 4, 4, 2, 4, 4, 4, 5, 4, 5, 5, 5, 5, 5, 5, 5, 4, 4, 3, 5, 4, 5, 3, 5, 5, 5, 4, 5, 4, 5, 4, 5, 5, 5, 4, 5, 5, 5, 5, 5, 5, 4, 5, 5, 5, 5, 5, 3, 5, 5, 5, 5, 5, 4, 4, 4, 4, 4, 5, 5, 5, 3, 5, 5, 5, 5, 3, 5, 4, 4, 5, 4, 3, 5, 4, 5, 4, 5, 5, 4, 4, 5, 5, 5, 5, 5, 5, 5, 4, 4, 3, 5, 5, 3, 5, 5, 4, 5, 3, 5, 5, 2, 4, 5, 4, 4, 5, 4, 5, 5, 5, 5, 4, 5, 5, 3, 5, 5, 5, 5, 5, 3, 5, 5, 5, 4, 4, 4, 5, 5, 4, 5, 3, 5, 5, 5, 3, 5, 5, 5, 3, 5, 4, 5, 4, 5, 5, 5, 4, 5, 5, 5, 5, 5, 3, 3, 5, 4, 3, 5, 3, 5, 5, 4, 5, 5, 5, 3, 5, 5, 2, 4, 5, 5, 4, 5, 5, 5, 4, 4, 5, 4, 5, 3, 5, 4, 5, 5, 5, 5, 5, 5, 4, 5, 5, 4, 3, 4, 5, 5, 5, 5, 5, 5, 4, 5, 5, 5, 4, 3, 4, 4, 4, 4, 3, 5, 4, 5, 5, 5, 4, 5, 5, 5, 3, 4, 4, 5, 4, 5, 5, 5, 5, 5, 5, 4, 5, 5, 5, 5, 5, 5, 5, 5, 4, 4, 3, 4, 4, 4, 4, 5, 5, 5, 4, 4, 5, 5, 5, 3, 4, 5, 5, 5, 5, 4, 4, 5, 5, 3, 5, 4, 4, 1, 4, 4, 4, 4, 5, 4, 4, 5, 3, 4, 4, 5, 5, 4, 4, 5, 4, 5, 4, 5, 4, 5, 5, 2, 5, 5, 4, 5, 5, 3, 4, 4, 5, 4, 5, 5, 5, 5, 5, 4, 5, 5, 5, 5, 4, 5, 4, 5, 3, 5, 4, 4, 5, 4, 5, 5, 5, 5, 5, 5, 5, 5, 4, 4, 5, 5, 4, 5, 5, 4, 5, 5, 4, 5, 5, 5, 5, 5, 5, 4, 4, 4, 4, 3, 5, 5, 5, 4, 5, 4, 5, 3, 5, 5, 1, 4, 5, 5, 4, 3, 5, 4, 4, 4, 5, 5, 5, 5, 3, 5, 5, 4, 5, 4, 4, 4, 3, 4, 5, 5, 4, 4, 5, 5, 5, 5, 5, 4, 5, 5, 4, 5, 4, 4, 4, 5, 4, 3, 4, 5, 4, 5, 4, 4, 5, 5, 5, 5, 3, 4, 5, 5, 5, 4, 5, 5, 4, 4, 5, 5, 4, 5, 4, 4, 3, 5, 5, 5, 5, 4, 4, 5, 3, 2, 5, 4, 4, 1, 5, 5, 4, 4, 4, 5, 3, 5, 5, 5, 5, 5, 4, 4, 5, 5, 5, 5, 5, 3, 4, 4, 5, 4, 4, 3, 2, 5, 5, 5, 5, 4, 5, 5, 5, 4, 5, 4, 5, 4, 5, 5, 5, 3, 5, 4, 5, 4, 5, 5, 5, 3, 5, 5, 4, 4, 4, 5, 4, 4, 4, 4, 4, 5, 5, 5, 4, 5, 5, 5, 5, 5, 4, 4, 4, 3, 3, 5, 4, 5, 5, 5, 4, 4, 5, 4, 5, 5, 5, 4, 4, 5, 4, 5, 4, 5, 4, 5, 5, 4, 5, 5, 5, 5, 5, 4, 5, 5, 5, 5, 5, 4, 5, 5, 5, 5, 5, 4, 4, 4, 5, 4, 5, 5, 5, 3, 4, 4, 4, 5, 5, 5, 4, 5, 5, 5, 4, 3, 3, 5, 4, 5, 5, 5, 4, 5, 5, 5, 4, 5, 5, 5, 5, 5, 4, 5, 5, 5, 3, 5, 5, 5, 5, 5, 5, 5, 5, 5, 4, 4, 5, 5, 5, 4, 5, 5, 4, 5, 5, 3, 5, 5, 4, 4, 5, 5, 5, 5, 5, 4, 4, 5, 5, 4, 4, 5, 5, 5, 4, 5, 4, 4, 4, 5, 4, 4, 4, 5, 4, 5, 5, 4, 3, 4, 5, 5, 5, 5, 5, 5, 4, 5, 4, 4, 5, 5, 4, 5, 5, 3, 4, 3, 4, 5, 5, 5, 5, 4, 5, 5, 4, 5, 3, 4, 5, 5, 5, 5, 5, 5, 5, 5, 4, 5, 5, 5, 5, 3, 5, 4, 5, 4, 4, 5, 5, 5, 5, 5, 5, 4, 5, 5, 4, 5, 5, 5, 4, 4, 4, 5, 5, 4, 4, 5, 5, 5, 4, 5, 4, 4, 5, 5, 5, 5, 4, 5, 5, 3, 5, 4, 4, 5, 5, 2, 5, 4, 3, 5, 5, 5, 3, 5, 5, 4, 4, 4, 5, 5, 5, 5, 5, 5, 4, 4, 5, 5, 5, 5, 5, 5, 4, 4, 4, 4, 4, 4, 5, 5, 4, 5, 4, 4, 4, 5, 4, 5, 5, 4, 5, 5, 5, 5, 5, 5, 5, 5, 4, 5, 5, 5, 5, 4, 5, 5, 4, 4, 5, 5, 4, 4, 5, 4, 4, 4, 4, 5, 5, 4, 5, 4, 5, 5, 5, 5, 4, 3, 5, 4, 5, 5, 4, 5, 4, 3, 4, 5, 5, 5, 5, 4, 5, 5, 4, 4, 5, 5, 5, 4, 5, 2, 5, 4, 4, 5, 3, 4, 4, 4, 4, 5, 5, 5, 5, 5, 5, 5, 5, 5, 4, 5, 5, 5, 5, 5, 4, 5, 4, 4, 5, 4, 4, 5, 5, 4, 4, 5, 2, 4, 5, 5, 5, 5, 5, 4, 5, 5, 5, 5, 4, 4, 4, 5, 4, 5, 4, 4, 4, 5, 5, 5, 5, 5, 5, 5, 5, 5, 5, 2, 4, 5, 4, 5, 5, 5, 5, 5, 5, 5, 5, 4, 5, 4, 4, 5, 4, 5, 5, 4, 5, 5, 5, 5, 5, 4, 5, 5, 5, 5, 4, 4, 4, 5, 5, 4, 4, 5, 3, 3, 4, 5, 5, 4, 4, 4, 4, 5, 5, 5, 5, 1, 3, 5, 5, 4, 4, 3, 5, 5, 4, 5, 5, 4, 4, 5, 4, 5, 5, 4, 5, 4, 5, 4, 4, 5, 4, 4, 5, 5, 4, 4, 3, 4, 4, 5, 4, 5, 5, 5, 5, 5, 4, 5, 5, 5, 5, 4, 5, 4, 4, 4, 3, 5, 5, 5, 5, 5, 4, 4, 4, 5, 5, 4, 5, 5, 5, 4, 4, 5, 3, 5, 5, 5, 4, 5, 5, 5, 1, 4, 5, 5, 3, 5, 4, 4, 5, 5, 4, 5, 4, 4, 4, 5, 5, 4, 4, 5, 5, 5, 4, 5, 4, 5, 5, 3, 5, 5, 4, 4, 3, 5, 5, 5, 3, 5, 4, 5, 5, 4, 4, 5, 5, 4, 3, 5, 5, 5, 5, 4, 5, 4, 5, 5, 5, 4, 5, 5, 5, 3, 4, 5, 5, 4, 4, 3, 5, 5, 5, 5, 3, 4, 5, 4, 5, 5, 5, 5, 5, 4, 5, 3, 5, 5, 5, 5, 5, 4, 4, 5, 5, 4, 5, 5, 4, 4, 4, 5, 5, 4, 5, 4, 5, 4, 4, 4, 5, 5, 5, 1, 3, 5, 4, 4, 4, 4, 4, 4, 4, 5, 4, 5, 5, 4, 5, 3, 5, 5, 5, 3, 4, 5, 5, 4, 4, 5, 4, 5, 4, 4, 4, 4, 1, 4, 5, 5, 5, 4, 5, 5, 5, 5, 5, 4, 5, 3, 4, 4, 5, 5, 4, 5, 4, 5, 5, 3, 5, 4, 4, 5, 5, 4, 4, 4, 4, 2, 4, 4, 5, 5, 3, 5, 5, 5, 5, 4, 5, 5, 4, 3, 5, 5, 5, 5, 5, 4, 5, 4, 4, 5, 5, 5, 4, 5, 5, 5, 4, 3, 3, 5, 5, 1, 4, 5, 5, 5, 5, 5, 3, 5, 5, 5, 5, 5, 4, 5, 4, 5, 4, 5, 5, 5, 4, 5, 4, 5, 5, 5, 4, 5, 4, 4, 4, 3, 4, 4, 5, 5, 5, 5, 5, 3, 5, 3, 4, 4, 5, 4, 5, 5, 4, 5, 5, 5, 5, 5, 5, 5, 4, 1, 2, 4, 4, 5, 5, 4, 5, 4, 5, 4, 5, 4, 5, 5, 3, 4, 5, 3, 5, 3, 5, 5, 3, 4, 4, 5, 5, 4, 5, 5, 4, 3, 5, 5, 5, 4, 5, 5, 5, 4, 5, 4, 4, 5, 5, 5, 5, 5, 5, 5, 5, 4, 5, 5, 5, 4, 5, 5, 5, 3, 3, 5, 4, 5, 4, 4, 5, 5, 5, 5, 5, 4, 5, 5, 5, 4, 4, 5, 4, 5, 4, 4, 4, 5, 5, 5, 5, 3, 5, 2, 5, 5, 5, 3, 5, 5, 5, 5, 4, 5, 5, 5, 5, 5, 5, 5, 4, 2, 5, 5, 5, 4, 5, 4, 4, 5, 5, 4, 4, 5, 4, 5, 5, 4, 5, 5, 5, 5, 5, 5, 5, 5, 4, 4, 5, 4, 1, 5, 5, 4, 5, 3, 4, 5, 4, 4, 4, 4, 5, 5, 5, 5, 4, 5, 5, 5, 5, 5, 5, 5, 5, 5, 5, 5, 4, 3, 3, 5, 4, 5, 5, 4, 5, 4, 5, 4, 5, 4, 5, 4, 4, 4, 4, 5, 5, 4, 5, 5, 4, 2, 5, 4, 5, 4, 4, 4, 3, 3, 5, 3, 3, 4, 5, 5, 5, 4, 5, 4, 4, 5, 5, 5, 5, 4, 4, 4, 5, 4, 5, 4, 5, 5, 5, 5, 3, 5, 4, 4, 5, 4, 5, 4, 4, 5, 4, 5, 4, 4, 5, 5, 5, 4, 5, 5, 4, 5, 5, 4, 4, 5, 4, 5, 5, 5, 5, 5, 5, 4, 4, 5, 5, 5, 4, 4, 5, 5, 5, 5, 4, 5, 4, 4, 5, 5, 5, 4, 4, 4, 5, 5, 4, 4, 4, 4, 3, 5, 5, 5, 5, 5, 5, 4, 5, 5, 5, 5, 4, 4, 5, 5, 3, 1, 4, 3, 5, 4, 5, 4, 5, 5, 5, 5, 4, 5, 5, 5, 1, 4, 4, 5, 5, 4, 5, 5, 5, 4, 5, 4, 5, 4, 5, 5, 4, 5, 4, 3, 4, 4, 5, 5, 4, 4, 5, 3, 5, 5, 4, 4, 4, 4, 4, 4, 5, 5, 5, 5, 4, 4, 4, 4, 4, 5, 5, 3, 4, 5, 4, 5, 5, 5, 5, 4, 5, 5, 5, 5, 5, 4, 5, 5, 5, 4, 3, 5, 5, 5, 4, 4, 4, 5, 4, 5, 4, 5, 4, 5, 3, 5, 3, 5, 4, 4, 5, 5, 5, 5, 4, 5, 4, 4, 4, 4, 5, 4, 5, 5, 4, 3, 5, 4, 5, 3, 4, 5, 5, 5, 5, 5, 4, 4, 5, 4, 5, 5, 4, 5, 5, 5, 5, 5, 5, 3, 5, 4, 5, 5, 5, 4, 4, 5, 5, 5, 5, 4, 4, 4, 5, 3, 4, 5, 5, 4, 5, 5, 5, 5, 5, 4, 4, 5, 5, 5, 5, 4, 5, 4, 4, 5, 1, 3, 5, 5, 4, 4, 2, 5, 4, 5, 4, 3, 4, 4, 4, 4, 5, 3, 5, 5, 1, 5, 5, 5, 5, 3, 5, 3, 4, 5, 5, 4, 4, 5, 5, 5, 4, 5, 5, 5, 4, 4, 5, 5, 4, 5, 5, 5, 5, 4, 3, 5, 5, 5, 5, 5, 4, 5, 3, 5, 5, 5, 3, 4, 4, 5, 5, 5, 5, 4, 2, 1, 4, 5, 5, 4, 1, 4, 4, 5, 5, 1, 5, 4, 3, 4, 5, 5, 5, 5, 5, 4, 5, 5, 4, 5, 5, 5, 4, 4, 5, 5, 3, 5, 5, 5, 5, 4, 5, 4, 4, 5, 3, 3, 5, 5, 5, 4, 5, 5, 3, 4, 2, 5, 5, 5, 4, 4, 5, 5, 4, 4, 4, 4, 5, 4, 5, 5, 5, 5, 4, 4, 3, 4, 4, 5, 5, 4, 5, 5, 5, 5, 4, 5, 5, 4, 5, 5, 4, 5, 5, 4, 4, 5, 5, 5, 4, 5, 4, 5, 5, 5, 5, 5, 5, 5, 3, 5, 5, 4, 3, 5, 3, 4, 5, 5, 5, 5, 4, 5, 4, 5, 5, 5, 5, 4, 5, 5, 5, 4, 4, 5, 5, 5, 4, 3, 5, 4, 4, 4, 5, 5, 4, 5, 3, 4, 5, 4, 4, 5, 5, 4, 5, 5, 5, 5, 5, 4, 5, 4, 5, 4, 4, 5, 4, 4, 4, 5, 4, 5, 5, 5, 5, 5, 5, 4, 4, 4, 5, 4, 5, 5, 5, 5, 3, 5, 4, 5, 5, 4, 4, 5, 5, 4, 5, 4, 5, 4, 5, 4, 5, 5, 5, 4, 5, 5, 4, 5, 4, 1, 5, 5, 5, 3, 5, 5, 4, 5, 5, 4, 5, 5, 5, 3, 4, 4, 5, 4, 5, 5, 4, 5, 5, 5, 5, 5, 4, 5, 5, 5, 5, 5, 5, 5, 5, 4, 5, 5, 3, 4, 5, 5, 5, 5, 5, 3, 5, 5, 4, 5, 4, 4, 2, 5, 4, 5, 4, 5, 3, 5, 5, 5, 5, 4, 5, 4, 4, 5, 4, 5, 5, 5, 5, 5, 5, 5, 5, 5, 5, 3, 4, 4, 3, 5, 4, 5, 4, 4, 4, 5, 5, 5, 5, 5, 4, 5, 4, 5, 4, 2, 4, 5, 5, 4, 4, 5, 5, 4, 5, 5, 5, 4, 4, 5, 5, 5, 3, 5, 4, 5, 4, 5, 4, 4, 4, 2, 3, 5, 4, 5, 5, 5, 5, 5, 5, 5, 3, 5, 4, 5, 5, 5, 4, 5, 4, 4, 5, 4, 5, 5, 4, 4, 4, 4, 5, 5, 4, 4, 5, 5, 5, 5, 4, 5, 4, 4, 5, 5, 5, 5, 4, 5, 5, 5, 1, 4, 4, 4, 4, 3, 5, 3, 5, 5, 4, 5, 5, 3, 5, 5, 5, 4, 4, 5, 3, 5, 4, 4, 4, 5, 5, 5, 5, 4, 5, 5, 4, 5, 5, 5, 5, 5, 3, 5, 5, 4, 4, 5, 5, 5, 5, 5, 5, 5, 5, 5, 5, 5, 4, 4, 5, 4, 5, 4, 4, 5, 5, 5, 5, 3, 5, 3, 4, 4, 5, 5, 4, 4, 5, 5, 4, 2, 2, 5, 5, 4, 5, 4, 4, 5, 5, 5, 3, 5, 5, 5, 5, 5, 4, 4, 4, 5, 5, 4, 4, 5, 5, 5, 4, 5, 4, 5, 5, 5, 5, 5, 4, 4, 5, 5, 5, 5, 5, 5, 5, 4, 5, 3, 4, 4, 5, 5, 4, 5, 4, 5, 4, 5, 5, 5, 4, 4, 4, 5, 4, 3, 5, 5, 5, 5, 5, 5, 3, 5, 5, 4, 5, 4, 5, 5, 5, 5, 5, 5, 5, 4, 4, 5, 5, 4, 4, 5, 5, 5, 2, 5, 5, 5, 5, 4, 4, 5, 5, 5, 5, 4, 4, 5, 4, 5, 5, 5, 4, 3, 5, 4, 4, 4, 5, 5, 4, 3, 5, 5, 5, 5, 5, 5, 5, 4, 5, 3, 4, 5, 5, 5, 5, 4, 4, 4, 5, 4, 4, 5, 5, 5, 5, 4, 5, 5, 5, 3, 5, 4, 4, 5, 4, 5, 5, 4, 5, 4, 5, 5, 5, 5, 4, 5, 3, 4, 3, 5, 4, 5, 5, 5, 5, 4, 5, 4, 5, 4, 5, 3, 5, 5, 4, 5, 4, 5, 5, 4, 5, 5, 5, 5, 5, 5, 4, 4, 4, 4, 4, 3, 4, 5, 4, 5, 4, 4, 4, 4, 3, 4, 5, 5, 4, 3, 4, 5, 5, 4, 5, 5, 5, 5, 5, 5, 5, 4, 4, 4, 4, 5, 5, 5, 4, 3, 3, 4, 4, 3, 4, 4, 3, 4, 5, 5, 5, 5, 5, 5, 4, 4, 5, 4, 4, 4, 5, 5, 5, 5, 5, 5, 5, 5, 5, 4, 5, 5, 5, 4, 4, 4, 4, 4, 5, 4, 5, 5, 4, 5, 4, 4, 4, 5, 5, 5, 5, 5, 5, 5, 5, 3, 4, 5, 5, 5, 5, 5, 5, 5, 5, 4, 4, 5, 5, 5, 4, 5, 5, 5, 4, 4, 5, 5, 4, 5, 4, 4, 4, 5, 4, 5, 4, 5, 5, 4, 5, 4, 3, 3, 2, 5, 4, 5, 4, 4, 5, 4, 4, 5, 5, 4, 4, 5, 5, 5, 5, 4, 4, 4, 4, 5, 5, 3, 5, 5, 5, 5, 5, 5, 5, 5, 4, 4, 5, 5, 5, 4, 3, 5, 3, 4, 4, 4, 5, 5, 4, 5, 5, 5, 3, 4, 5, 5, 5, 4, 5, 5, 5, 4, 5, 4, 4, 5, 5, 5, 3, 5, 5, 4, 5, 4, 5, 4, 5, 4, 3, 5, 4, 5, 5, 5, 5, 5, 3, 5, 5, 5, 3, 4, 5, 5, 4, 4, 5, 5, 5, 4, 3, 5, 5, 5, 5, 5, 5, 5, 4, 5, 5, 5, 5, 4, 4, 5, 5, 5, 5, 4, 5, 5, 5, 4, 5, 4, 5, 4, 4, 4, 5, 5, 5, 4, 4, 4, 4, 5, 5, 3, 5, 5, 5, 5, 5, 4, 4, 5, 5, 2, 5, 4, 5, 3, 5, 4, 5, 5, 5, 5, 5, 3, 4, 5, 5, 4, 4, 5, 3, 4, 5, 4, 5, 3, 4, 4, 5, 5, 5, 5, 3, 5, 5, 5, 4, 5, 5, 5, 5, 4, 5, 5, 5, 5, 4, 5, 5, 5, 4, 5, 5, 3, 5, 5, 5, 3, 5, 5, 4, 4, 4, 4, 4, 5, 5, 5, 5, 3, 4, 5, 5, 4, 5, 4, 4, 5, 5, 4, 4, 4, 5, 3, 5, 4, 4, 5, 3, 4, 4, 5, 5, 5, 5, 4, 4, 4, 4, 5, 3, 4, 5, 4, 5, 3, 3, 5, 4, 1, 4, 5, 4, 5, 5, 4, 5, 4, 5, 3, 5, 5, 5, 4, 5, 5, 5, 5, 5, 5, 5, 4, 4, 4, 4, 5, 5, 3, 5, 5, 4, 5, 5, 4, 5, 5, 5, 5, 5, 5, 4, 5, 5, 4, 4, 5, 4, 5, 5, 4, 5, 5, 5, 4, 5, 4, 3, 4, 4, 5, 4, 5, 4, 4, 5, 5, 5, 5, 4, 5, 5, 4, 4, 5, 4, 5, 5, 5, 5, 3, 5, 5, 5, 4, 5, 5, 4, 5, 5, 3, 5, 5, 5, 4, 5, 5, 4, 5, 4, 5, 5, 5, 5, 5, 5, 5, 5, 5, 5, 5, 5, 4, 5, 5, 3, 4, 5, 5, 4, 5, 5, 5, 5, 4, 5, 5, 4, 5, 5, 5, 3, 5, 5, 4, 3, 5, 5, 5, 5, 4, 5, 5, 5, 4, 5, 5, 5, 5, 5, 5, 5, 3, 5, 5, 4, 5, 4, 4, 4, 5, 5, 5, 1, 4, 5, 4, 5, 5, 4, 5, 5, 3, 5, 5, 5, 2, 4, 5, 4, 5, 5, 5, 5, 1, 4, 3, 5, 5, 5, 5, 5, 5, 3, 4, 4, 5, 5, 5, 4, 3, 4, 5, 4, 5, 4, 4, 5, 5, 5, 5, 4, 5, 4, 4, 5, 5, 5, 5, 5, 5, 4, 4, 5, 5, 5, 4, 5, 5, 4, 4, 5, 5, 2, 5, 5, 5, 5, 4, 4, 4, 5, 5, 4, 5, 5, 3, 5, 4, 5, 4, 4, 5, 4, 5, 3, 5, 4, 5, 4, 5, 5, 5, 4, 4, 5, 5, 5, 4, 5, 5, 2, 5, 5, 5, 5, 5, 3, 5, 4, 4, 4, 4, 5, 4, 4, 4, 4, 4, 5, 5, 4, 5, 5, 4, 4, 5, 5, 5, 3, 5, 4, 4, 5, 4, 4, 4, 5, 5, 5, 5, 5, 4, 5, 3, 5, 5, 5, 5, 5, 4, 5, 4, 4, 5, 4, 4, 5, 4, 3, 5, 4, 4, 5, 4, 5, 3, 4, 4, 3, 5, 4, 5, 4, 5, 4, 4, 4, 5, 4, 5, 5, 5, 5, 4, 4, 4, 5, 5, 5, 3, 5, 5, 5, 1, 5, 4, 5, 5, 4, 4, 5, 5, 4, 4, 5, 4, 5, 5, 5, 5, 5, 4, 5, 4, 5, 3, 4, 4, 5, 4, 5, 5, 4, 5, 4, 4, 4, 5, 5, 5, 5, 4, 4, 5, 5, 5, 5, 4, 5, 4, 5, 5, 4, 5, 4, 4, 4, 4, 4, 4, 5, 4, 5, 4, 5, 5, 3, 5, 4, 5, 4, 5, 5, 4, 3, 5, 3, 5, 4, 5, 5, 4, 1, 5, 5, 5, 5, 3, 3, 5, 4, 4, 4, 5, 5, 4, 5, 4, 3, 4, 5, 4, 4, 5, 3, 5, 5, 5, 5, 5, 5, 5, 5, 5, 5, 5, 4, 5, 5, 5, 4, 3, 5, 4, 5, 4, 5, 5, 3, 5, 1, 5, 5, 4, 5, 2, 5, 5, 5, 5, 5, 5, 4, 4, 4, 5, 4, 5, 4, 4, 3, 5, 4, 4, 4, 5, 5, 3, 5, 3, 5, 4, 5, 3, 5, 5, 5, 5, 5, 5, 5, 5, 5, 2, 5, 2, 4, 5, 4, 4, 5, 4, 5, 4, 4, 5, 5, 4, 4, 5, 5, 4, 3, 1, 4, 4, 5, 4, 5, 5, 2, 4, 4, 5, 5, 4, 5, 5, 5, 2, 5, 5, 3, 4, 4, 5, 5, 3, 4, 4, 4, 5, 5, 5, 4, 5, 4, 5, 5, 4, 4, 4, 5, 4, 5, 5, 4, 5, 5, 5, 5, 4, 4, 5, 5, 5, 5, 5, 5, 4, 5, 5, 5, 5, 4, 4, 4, 4, 5, 5, 5, 5, 5, 5, 4, 5, 5, 4, 5, 3, 5, 5, 5, 4, 5, 5, 5, 5, 4, 3, 5, 4, 4, 5, 4, 5, 4, 4, 5, 5, 5, 4, 3, 3, 5, 4, 5, 4, 5, 4, 5, 4, 5, 5, 4, 4, 5, 3, 5, 5, 5, 5, 5, 5, 4, 5, 5, 4, 5, 5, 5, 4, 4, 4, 5, 5, 5, 4, 5, 5, 5, 5, 5, 4, 5, 4, 5, 2, 5, 5, 5, 5, 5, 4, 5, 3, 5, 5, 5, 3, 5, 5, 4, 5, 5, 5, 4, 4, 4, 5, 4, 5, 4, 5, 4, 5, 5, 5, 5, 4, 4, 5, 5, 5, 1, 4, 5, 5, 4, 5, 4, 5, 5, 5, 4, 4, 4, 4, 5, 5, 5, 5, 4, 4, 5, 5, 4, 5, 5, 5, 4, 5, 4, 5, 5, 5, 3, 4, 5, 4, 4, 5, 5, 5, 4, 5, 5, 3, 4, 5, 5, 4, 4, 5, 5, 5, 5, 5, 5, 4, 5, 4, 3, 5, 2, 4, 5, 5, 4, 4, 5, 5, 4, 5, 5, 4, 4, 5, 4, 5, 5, 4, 5, 5, 4, 5, 4, 5, 5, 5, 4, 5, 5, 3, 5, 5, 5, 5, 5, 5, 5, 4, 4, 5, 5, 5, 4, 4, 5, 4, 5, 5, 4, 5, 5, 5, 5, 5, 4, 5, 5, 5, 3, 5, 4, 5, 5, 4, 3, 5, 5, 5, 5, 5, 3, 5, 5, 4, 5, 5, 3, 5, 5, 5, 5, 4, 3, 5, 5, 5, 4, 5, 4, 4, 4, 5, 4, 4, 5, 5, 5, 5, 3, 4, 2, 4, 4, 5, 5, 4, 5, 4, 4, 5, 5, 1, 4, 5, 5, 5, 5, 5, 4, 5, 5, 5, 5, 4, 5, 5, 3, 5, 5, 4, 5, 5, 5, 5, 5, 3, 5, 5, 4, 5, 4, 4, 4, 5, 5, 5, 5, 5, 5, 3, 5, 4, 5, 5, 5, 5, 4, 5, 4, 1, 4, 4, 4, 4, 5, 4, 1, 5, 5, 5, 5, 4, 4, 4, 5, 5, 5, 5, 4, 3, 5, 5, 5, 4, 4, 4, 5, 5, 5, 5, 4, 5, 4, 5, 4, 5, 5, 5, 4, 3, 4, 4, 3, 4, 4, 4, 5, 4, 5, 5, 4, 5, 5, 5, 5, 5, 5, 5, 5, 4, 4, 3, 5, 5, 4, 5, 4, 4, 4, 1, 5, 5, 4, 5, 4, 5, 4, 5, 5, 5, 5, 5, 5, 5, 3, 5, 5, 5, 5, 5, 5, 4, 5, 5, 5, 2, 4, 4, 5, 5, 5, 5, 5, 1, 5, 4, 4, 5, 5, 5, 5, 5, 5, 5, 5, 4, 5, 3, 4, 4, 1, 5, 5, 4, 5, 4, 5, 4, 4, 4, 5, 5, 4, 3, 3, 3, 5, 5, 5, 5, 5, 5, 5, 4, 5, 5, 5, 4, 5, 5, 4, 5, 5, 4, 5, 5, 5, 5, 5, 2, 4, 4, 5, 4, 4, 5, 5, 4, 5, 5, 4, 4, 5, 5, 5, 5, 5, 4, 5, 4, 4, 5, 5, 5, 5, 5, 4, 5, 4, 4, 4, 5, 5, 4, 5, 5, 5, 5, 5, 3, 4, 5, 4, 5, 5, 5, 3, 5, 5, 4, 1, 5, 5, 4, 5, 5, 5, 5, 5, 4, 5, 3, 5, 5, 3, 4, 5, 4, 5, 5, 4, 5, 5, 5, 4, 4, 5, 5, 5, 4, 5, 5, 4, 5, 5, 3, 5, 3, 5, 5, 5, 4, 5, 5, 5, 4, 5, 5, 5, 5, 5, 4, 5, 5, 5, 4, 5, 4, 4, 1, 4, 3, 4, 4, 5, 5, 4, 5, 5, 5, 4, 4, 4, 5, 5, 4, 5, 4, 4, 5, 4, 4, 5, 3, 5, 4, 5, 1, 5, 4, 5, 5, 5, 3, 5, 5, 5, 4, 5, 5, 4, 3, 5, 4, 4, 5, 5, 4, 5, 5, 4, 4, 5, 4, 3, 4, 5, 5, 4, 5, 5, 4, 4, 5, 1, 5, 4, 3, 5, 3, 4, 3, 4, 5, 5, 4, 5, 4, 4, 4, 4, 5, 5, 4, 5, 4, 5, 3, 5, 4, 5, 5, 3, 3, 3, 5, 5, 5, 5, 5, 4, 5, 3, 4, 3, 5, 4, 1, 3, 5, 3, 4, 4, 3, 5, 5, 4, 5, 5, 4, 5, 5, 4, 4, 4, 5, 5, 5, 5, 5, 5, 5, 4, 5, 4, 5, 4, 5, 5, 4, 5, 5, 5, 4, 4, 5, 5, 5, 5, 5, 4, 5, 4, 5, 5, 4, 5, 5, 4, 4, 5, 5, 4, 5, 4, 5, 4, 3, 5, 4, 4, 5, 4, 5, 5, 5, 4, 4, 3, 4, 4, 5, 5, 5, 5, 4, 3, 5, 3, 5, 3, 4, 4, 5, 5, 3, 5, 4, 5, 5, 4, 3, 5, 4, 5, 4, 5, 5, 5, 2, 5, 5, 5, 4, 5, 4, 5, 5, 4, 5, 5, 5, 4, 5, 5, 4, 3, 3, 4, 5, 5, 5, 5, 4, 5, 4, 5, 4, 5, 5, 4, 5, 5, 5, 4, 5, 4, 5, 5, 4, 5, 5, 5, 5, 5, 5, 4, 5, 2, 5, 4, 5, 3, 3, 4, 5, 4, 5, 5, 5, 5, 5, 5, 3, 5, 4, 5, 5, 5, 5, 5, 4, 4, 5, 4, 3, 4, 5, 4, 5, 5, 5, 3, 1, 5, 4, 5, 4, 3, 5, 5, 5, 5, 5, 5, 4, 5, 4, 5, 4, 4, 4, 5, 5, 5, 5, 4, 5, 4, 4, 4, 4, 4, 5, 3, 5, 5, 5, 5, 5, 3, 5, 4, 5, 4, 3, 4, 5, 4, 3, 5, 4, 4, 4, 5, 4, 5, 5, 4, 5, 5, 5, 4, 5, 5, 4, 5, 5, 4, 5, 5, 5, 5, 5, 4, 4, 1, 4, 4, 5, 5, 4, 4, 5, 5, 5, 4, 5, 5, 5, 5, 5, 5, 5, 3, 5, 4, 4, 4, 5, 5, 3, 5, 4, 5, 5, 5, 3, 5, 5, 4, 4, 5, 3, 5, 4, 5, 1, 5, 5, 5, 4, 5, 5, 3, 5, 1, 4, 5, 4, 4, 5, 5, 5, 5, 5, 4, 5, 4, 5, 5, 4, 4, 5, 5, 5, 1, 5, 4, 4, 5, 1, 5, 4, 4, 5, 5, 5, 2, 5, 3, 5, 5, 5, 5, 5, 5, 2, 4, 4, 5, 5, 5, 4, 4, 5, 5, 4, 5, 5, 5, 5, 4, 2, 4, 5, 5, 5, 5, 5, 4, 5, 3, 4, 5, 4, 5, 5, 4, 5, 5, 4, 3, 5, 4, 5, 4, 5, 4, 5, 5, 5, 4, 5, 3, 5, 5, 5, 4, 4, 5, 5, 5, 5, 4, 5, 5, 4, 5, 5, 3, 5, 5, 5, 4, 5, 4, 5, 5, 5, 4, 5, 5, 4, 4, 3, 4, 5, 4, 5, 5, 4, 5, 5, 5, 3, 4, 5, 5, 4, 4, 5, 5, 4, 4, 3, 5, 5, 5, 5, 5, 5, 5, 5, 5, 5, 4, 4, 5, 5, 4, 4, 4, 4, 5, 4, 5, 4, 4, 5, 5, 4, 4, 3, 5, 5, 5, 5, 5, 5, 5, 3, 4, 3, 5, 5, 5, 5, 5, 5, 4, 5, 5, 4, 5, 5, 5, 5, 5, 4, 5, 5, 5, 5, 4, 5, 5, 2, 4, 5, 5, 4, 4, 4, 4, 5, 3, 5, 5, 4, 5, 5, 4, 4, 5, 4, 4, 3, 3, 5, 4, 4, 5, 5, 5, 5, 5, 4, 5, 4, 5, 5, 4, 5, 3, 4, 5, 3, 4, 5, 5, 5, 5, 3, 5, 5, 3, 5, 5, 5, 5, 5, 5, 5, 5, 4, 5, 5, 4, 5, 5, 5, 4, 2, 4, 5, 4, 4, 5, 4, 5, 5, 5, 5, 4, 5, 5, 4, 4, 5, 5, 4, 5, 4, 4, 4, 5, 4, 5, 5, 5, 5, 5, 5, 5, 5, 4, 5, 5, 4, 4, 5, 5, 4, 4, 4, 4, 4, 4, 5, 4, 3, 4, 4, 5, 3, 5, 5, 5, 5, 5, 4, 5, 5, 4, 5, 5, 5, 5, 5, 3, 5, 4, 4, 4, 4, 4, 4, 3, 3, 5, 5, 4, 5, 4, 4, 5, 5, 5, 4, 5, 3, 5, 3, 4, 5, 5, 5, 5, 4, 5, 3, 5, 4, 1, 4, 5, 5, 5, 5, 4, 4, 5, 5, 5, 5, 4, 5, 3, 5, 4, 5, 3, 3, 5, 5, 3, 5, 4, 5, 5, 5, 5, 5, 5, 4, 5, 3, 4, 4, 5, 5, 5, 5, 4, 5, 5, 4, 5, 4, 5, 5, 5, 5, 4, 4, 5, 4, 5, 4, 4, 5, 5, 5, 4, 5, 5, 5, 5, 5, 4, 5, 5, 3, 4, 5, 5, 5, 5, 5, 5, 5, 4, 5, 4, 5, 4, 5, 4, 5, 5, 5, 1, 5, 4, 5, 5, 5, 5, 5, 5, 5, 5, 5, 5, 5, 4, 4, 4, 5, 5, 4, 4, 5, 1, 5, 4, 5, 1, 5, 5, 5, 1, 5, 4, 4, 4, 4, 5, 5, 4, 4, 4, 5, 5, 5, 4, 4, 5, 4, 5, 5, 3, 4, 4, 5, 4, 5, 5, 5, 5, 4, 4, 5, 3, 4, 4, 5, 5, 5, 5, 5, 4, 4, 5, 4, 4, 4, 5, 4, 5, 4, 4, 5, 5, 4, 5, 5, 5, 5, 3, 5, 5, 5, 4, 4, 5, 5, 5, 3, 5, 2, 3, 4, 4, 5, 5, 5, 5, 4], "recomendado": [5, 5, 5, 5, 5, 5, 5, 5, 5, 5, 4, 5, 5, 5, 5, 5, 5, 5, 5, 5, 5, 3, 5, 5, 5, 5, 4, 5, 5, 5, 5, 5, 5, 5, 5, 5, 5, 5, 5, 5, 5, 5, 4, 5, 4, 4, 5, 5, 5, 5, 5, 5, 4, 5, 4, 5, 5, 5, 5, 5, 5, 4, 4, 5, 5, 5, 5, 5, 5, 5, 5, 5, 5, 5, 5, 5, 5, 5, 5, 5, 4, 5, 5, 5, 5, 5, 4, 4, 5, 5, 5, 5, 5, 5, 5, 5, 5, 5, 5, 5, 5, 4, 5, 5, 5, 5, 5, 5, 4, 5, 5, 5, 5, 4, 5, 5, 5, 5, 4, 5, 5, 5, 5, 5, 5, 5, 4, 5, 5, 5, 4, 5, 5, 5, 5, 5, 5, 5, 5, 4, 4, 4, 5, 5, 5, 5, 4, 5, 5, 5, 5, 5, 5, 5, 4, 4, 4, 5, 4, 5, 5, 5, 5, 5, 5, 5, 5, 3, 5, 5, 5, 5, 3, 5, 5, 5, 4, 4, 5, 4, 5, 5, 5, 5, 5, 5, 5, 5, 4, 5, 5, 5, 5, 4, 5, 5, 5, 4, 5, 5, 5, 5, 5, 4, 5, 5, 5, 5, 5, 5, 4, 5, 5, 5, 5, 5, 5, 5, 5, 5, 5, 5, 5, 5, 5, 5, 4, 5, 5, 5, 4, 5, 5, 5, 4, 5, 5, 5, 5, 5, 5, 5, 4, 5, 5, 5, 3, 5, 5, 1, 5, 4, 5, 5, 5, 5, 5, 5, 5, 5, 5, 5, 5, 2, 5, 4, 5, 4, 5, 5, 4, 5, 5, 5, 5, 5, 5, 5, 5, 5, 5, 5, 5, 5, 5, 5, 5, 4, 5, 5, 4, 5, 5, 5, 5, 5, 5, 5, 5, 5, 4, 5, 5, 5, 5, 5, 5, 5, 5, 4, 5, 4, 5, 4, 5, 5, 5, 5, 5, 5, 5, 4, 5, 5, 5, 4, 5, 5, 5, 5, 5, 5, 5, 5, 5, 5, 5, 4, 5, 5, 5, 5, 5, 5, 5, 5, 4, 4, 5, 4, 5, 5, 5, 5, 5, 5, 5, 5, 5, 5, 5, 5, 5, 4, 5, 5, 5, 5, 5, 5, 4, 5, 4, 5, 5, 5, 5, 5, 5, 5, 5, 5, 5, 5, 5, 5, 5, 5, 5, 5, 5, 5, 5, 4, 5, 5, 4, 5, 5, 5, 5, 5, 5, 5, 5, 5, 5, 5, 5, 4, 5, 3, 5, 5, 5, 5, 5, 5, 5, 5, 5, 5, 5, 5, 5, 5, 5, 5, 5, 3, 4, 5, 5, 5, 5, 4, 5, 5, 5, 5, 5, 5, 5, 5, 5, 5, 5, 4, 5, 4, 5, 5, 5, 5, 4, 5, 4, 5, 5, 4, 5, 5, 5, 5, 5, 5, 5, 5, 5, 5, 5, 5, 5, 5, 5, 5, 5, 5, 5, 5, 5, 4, 5, 4, 5, 5, 5, 5, 5, 5, 1, 5, 5, 5, 5, 5, 5, 5, 5, 5, 5, 5, 5, 5, 3, 5, 5, 5, 5, 4, 5, 5, 4, 4, 5, 5, 5, 5, 5, 5, 5, 5, 4, 1, 5, 5, 4, 5, 4, 4, 5, 5, 5, 4, 4, 5, 5, 4, 4, 5, 5, 5, 5, 5, 4, 4, 5, 5, 4, 5, 5, 5, 5, 5, 4, 5, 5, 5, 5, 5, 5, 5, 5, 5, 4, 5, 5, 5, 5, 4, 5, 5, 5, 5, 5, 5, 5, 5, 5, 5, 5, 5, 5, 5, 4, 5, 5, 5, 5, 5, 5, 5, 5, 5, 5, 4, 5, 5, 5, 4, 5, 4, 5, 4, 4, 5, 2, 5, 5, 5, 5, 5, 5, 5, 5, 5, 5, 5, 5, 5, 4, 5, 4, 5, 5, 5, 5, 5, 5, 5, 5, 5, 5, 5, 5, 4, 5, 5, 4, 5, 5, 4, 5, 5, 5, 5, 5, 5, 5, 5, 5, 5, 5, 5, 4, 5, 5, 5, 5, 5, 5, 5, 5, 4, 5, 5, 4, 5, 5, 5, 5, 5, 4, 5, 5, 5, 5, 5, 5, 5, 4, 4, 5, 5, 5, 5, 4, 5, 5, 5, 5, 5, 5, 5, 5, 5, 5, 4, 5, 5, 5, 5, 5, 5, 4, 5, 5, 5, 5, 5, 5, 5, 5, 5, 5, 5, 5, 5, 5, 5, 5, 5, 5, 5, 5, 5, 5, 5, 5, 5, 5, 5, 4, 4, 5, 4, 5, 5, 5, 5, 5, 5, 5, 5, 4, 5, 5, 4, 5, 5, 5, 5, 5, 5, 5, 5, 5, 5, 4, 5, 5, 5, 4, 4, 5, 4, 5, 5, 5, 5, 5, 5, 5, 5, 5, 5, 5, 5, 5, 5, 4, 5, 5, 5, 5, 5, 5, 5, 4, 3, 5, 5, 5, 5, 5, 5, 5, 5, 4, 5, 4, 5, 5, 5, 4, 5, 5, 4, 5, 4, 5, 5, 5, 4, 5, 5, 5, 5, 5, 5, 4, 4, 4, 5, 5, 5, 5, 5, 5, 5, 5, 5, 5, 5, 5, 5, 5, 5, 4, 5, 5, 4, 5, 5, 5, 5, 4, 5, 5, 5, 5, 5, 5, 5, 5, 5, 5, 4, 5, 5, 5, 5, 4, 5, 5, 5, 5, 5, 5, 5, 5, 5, 5, 5, 5, 5, 5, 5, 5, 5, 5, 5, 5, 5, 5, 5, 5, 5, 5, 5, 5, 5, 5, 4, 4, 4, 5, 4, 5, 5, 5, 5, 4, 4, 5, 5, 5, 5, 5, 5, 5, 5, 5, 5, 5, 5, 5, 5, 5, 5, 5, 5, 5, 5, 5, 5, 5, 5, 5, 5, 5, 5, 5, 5, 5, 5, 5, 5, 5, 5, 5, 5, 5, 5, 5, 5, 5, 5, 5], "caro": [4, 3, 3, 3, 3, 3, 3, 4, 3, 2, 3, 2, 1, 1, 1, 4, 1, 4, 2, 4, 3, 3, 4, 4, 4, 4, 2, 3, 2, 3, 1, 2, 4, 4, 3, 3, 4, 3, 4, 2, 3, 2, 4, 3, 3, 3, 3, 5, 5, 3, 4, 3, 3, 2, 4, 3, 1, 2, 4, 2, 3, 2, 4, 2, 3, 5, 4, 5, 2, 4, 2, 3, 4, 3, 3, 4, 5, 1, 3, 4, 3, 3, 2, 5, 3, 2, 3, 2, 1, 4, 3, 1, 3, 5, 4, 4, 2, 3, 3, 3, 3, 3, 2, 2, 5, 4, 1, 3, 2, 3, 3, 3, 2, 2, 3, 3, 2, 2, 3, 3, 3, 4, 3, 1, 3, 1, 3, 4, 1, 1, 4, 1, 4, 3, 2, 5, 4, 2, 3, 3, 4, 2, 3, 2, 2, 3, 5, 3, 3, 5, 2, 3, 3, 3, 4, 3, 1, 2, 3, 2, 5, 3, 3, 4, 4, 1, 3, 3, 2, 3, 3, 1, 3, 3, 4, 1, 3, 5, 1, 4, 3, 5, 3, 3, 2, 4, 3, 3, 2, 2, 1, 3, 4, 2, 3, 3, 3, 3, 4, 5, 3, 5, 3, 1, 1, 1, 4, 4, 1, 3, 3, 2, 2, 3, 5, 1, 1, 4, 5, 3, 4, 3, 2, 5, 5, 3, 5, 3, 2, 2, 4, 3, 4, 3, 2, 3, 3, 3, 2, 3, 3, 1, 2, 3, 3, 2, 2, 3, 1, 4, 3, 4, 4, 5, 4, 5, 1, 3, 5, 2, 4, 3, 3, 5, 2, 4, 3, 4, 2, 1, 4, 3, 4, 2, 4, 3, 2, 3, 3, 4, 2, 4, 3, 3, 4, 4, 3, 3, 3, 2, 3, 5, 2, 3, 4, 3, 3, 3, 5, 2, 1, 3, 5, 2, 3, 4, 5, 5, 4, 2, 3, 5, 4, 2, 5, 3, 2, 3, 4, 4, 5, 3, 3, 1, 3, 4, 4, 2, 2, 3, 3, 3, 4, 3, 4, 2, 5, 4, 4, 2, 3, 4, 2, 3, 2, 1, 1, 3, 2, 3, 4, 2, 3, 4, 4, 3, 2, 2, 2, 3, 3, 5, 4, 2, 2, 3, 3, 1, 3, 4, 3, 4, 4, 3, 3, 5, 3, 4, 4, 1, 4, 4, 4, 3, 3, 4, 4, 2, 3, 2, 3, 1, 3, 4, 4, 1, 3, 4, 1, 2, 3, 4, 2, 3, 3, 2, 4, 3, 4, 2, 3, 2, 4, 4, 5, 4, 3, 3, 3, 2, 2, 3, 3, 2, 3, 3, 3, 3, 5, 5, 1, 4, 4, 4, 4, 1, 1, 4, 3, 5, 3, 1, 3, 3, 3, 3, 5, 3, 2, 4, 1, 1, 3, 2, 2, 5, 3, 4, 5, 3, 1, 3, 3, 4, 3, 4, 4, 4, 4, 2, 3, 4, 4, 3, 3, 3, 5, 3, 4, 5, 4, 4, 2, 4, 3, 4, 4, 3, 3, 2, 4, 1, 2, 3, 4, 3, 3, 5, 5, 4, 2, 4, 3, 3, 1, 4, 4, 5, 3, 3, 3, 3, 3, 3, 1, 4, 3, 4, 3, 4, 3, 4, 3, 3, 3, 2, 4, 1, 2, 5, 3, 4, 2, 3, 1, 3, 2, 4, 3, 4, 3, 4, 4, 1, 2, 3, 3, 4, 4, 5, 4, 3, 4, 3, 4, 2, 5, 5, 4, 3, 2, 3, 4, 1, 3, 2, 3, 3, 3, 3, 4, 3, 3, 5, 3, 3, 2, 4, 1, 2, 3, 3, 1, 3, 4, 2, 3, 2, 3, 3, 3, 3, 2, 4, 4, 2, 5, 2, 4, 1, 2, 2, 3, 5, 3, 1, 4, 1, 4, 5, 2, 3, 4, 4, 4, 4, 2, 2, 2, 2, 2, 2, 3, 2, 4, 1, 2, 3, 5, 3, 5, 1, 4, 5, 5, 3, 3, 3, 3, 4, 4, 4, 3, 5, 3, 4, 4, 2, 4, 1, 3, 4, 1, 5, 3, 2, 4, 4, 3, 4, 2, 2, 3, 4, 5, 3, 5, 4, 2, 5, 4, 3, 2, 2, 5, 3, 5, 3, 4, 4, 2, 2, 4, 1, 3, 3, 5, 3, 3, 1, 5, 5, 4, 4, 3, 4, 3, 4, 2, 2, 3, 3, 4, 3, 5, 2, 3, 4, 3, 2, 4, 3, 3, 4, 5, 3, 4, 1, 2, 1, 4, 1, 3, 1, 3, 4, 5, 4, 2, 4, 2, 1, 1, 1, 3, 3, 4, 1, 4, 3, 3, 2, 4, 3, 3, 5, 3, 4, 3, 2, 4, 3, 3, 4, 4, 4, 3, 4, 4, 3, 3, 4, 3, 3, 4, 2, 2, 5, 4, 2, 3, 4, 3, 5, 2, 3, 5, 5, 1, 1, 5, 4, 4, 1, 1, 5, 5, 3, 3, 5, 2, 2, 3, 1, 4, 3, 5, 1, 5, 4, 3, 4, 4, 2, 4, 3, 4, 5, 3, 3, 3, 1, 3, 4, 3, 5, 2, 3, 3, 3, 3, 3, 4, 3, 1, 4, 3, 1, 1, 3, 2, 4, 3, 1, 5, 3, 2, 4, 4, 3, 2, 3, 3, 3, 3, 5, 2, 5, 3, 3, 4, 4, 2, 3, 4, 1, 1, 1, 1, 1, 1, 1, 1, 1, 1, 1, 1, 2, 2, 2, 2, 2, 2, 2, 2, 2, 2, 2, 2, 2, 2, 2, 2, 3, 3, 3, 3, 3, 3, 3, 3, 3, 3, 3, 3, 3, 3, 3, 3, 3, 3, 3, 3, 3, 3, 3, 3, 3, 4, 4, 4, 4, 4, 4, 4, 4, 4, 4, 4, 4, 4, 4, 4, 4, 4, 4, 5, 5, 5, 5, 5, 5, 5, 5, 5, 5], "pero": [4, 4, 2, 5, 4, 3, 3, 2, 4, 5, 5, 3, 4, 4, 3, 4, 3, 3, 3, 3, 3, 2, 5, 4, 4, 3, 2, 3, 1, 3, 4, 5, 4, 4, 4, 3, 5, 2, 3, 3, 4, 2, 3, 4, 4, 3, 3, 4, 5, 4, 3, 4, 3, 4, 3, 3, 3, 4, 5, 3, 3, 4, 5, 4, 4, 4, 4, 3, 4, 5, 3, 4, 4, 3, 3, 4, 3, 4, 4, 4, 2, 4, 4, 4, 4, 3, 3, 4, 5, 4, 3, 3, 3, 4, 4, 3, 5, 3, 2, 3, 3, 3, 2, 3, 5, 4, 4, 4, 4, 4, 4, 2, 3, 4, 3, 4, 3, 4, 3, 4, 3, 4, 5, 2, 5, 3, 3, 4, 3, 5, 3, 4, 3, 4, 3, 3, 4, 3, 4, 4, 3, 5, 2, 4, 3, 3, 2, 3, 3, 4, 4, 3, 3, 3, 5, 4, 3, 5, 3, 3, 4, 4, 5, 2, 3, 3, 3, 3, 5, 3, 2, 4, 4, 4, 4, 3, 4, 4, 3, 4, 5, 5, 3, 4, 4, 3, 5, 4, 3, 3, 2, 4, 3, 2, 3, 4, 4, 3, 5, 4, 3, 5, 5, 3, 1, 5, 3, 4, 4, 3, 3, 4, 3, 3, 4, 3, 4, 5, 5, 3, 4, 2, 4, 5, 4, 3, 5, 5, 5, 4, 3, 4, 4, 3, 3, 5, 2, 4, 4, 3, 4, 4, 3, 4, 5, 5, 3, 5, 1, 5, 3, 3, 4, 3, 5, 3, 4, 4, 4, 3, 4, 5, 4, 3, 4, 3, 3, 3, 4, 4, 4, 4, 4, 4, 4, 3, 4, 4, 4, 3, 4, 4, 5, 2, 2, 3, 5, 4, 3, 3, 4, 3, 5, 3, 4, 5, 5, 3, 5, 3, 5, 3, 2, 3, 4, 4, 5, 2, 1, 3, 3, 3, 3, 3, 3, 3, 3, 4, 5, 5, 1, 4, 4, 3, 2, 5, 4, 2, 1, 5, 4, 4, 4, 2, 4, 4, 5, 3, 4, 5, 4, 3, 4, 4, 4, 3, 2, 5, 2, 4, 3, 5, 4, 4, 4, 3, 4, 5, 3, 3, 4, 3, 2, 5, 4, 5, 5, 2, 5, 3, 3, 4, 4, 3, 3, 3, 3, 2, 4, 4, 4, 4, 3, 5, 4, 3, 4, 3, 4, 5, 3, 3, 4, 3, 3, 5, 4, 3, 2, 3, 4, 4, 4, 4, 4, 4, 4, 3, 2, 3, 4, 1, 3, 5, 4, 4, 3, 3, 3, 4, 4, 4, 3, 4, 2, 4, 5, 4, 2, 3, 5, 5, 3, 4, 5, 5, 2, 3, 5, 3, 3, 3, 4, 4, 4, 3, 3, 3, 3, 3, 3, 4, 4, 3, 3, 4, 4, 5, 4, 4, 3, 4, 4, 3, 4, 2, 3, 3, 5, 3, 4, 4, 3, 4, 3, 4, 5, 3, 4, 3, 4, 3, 3, 4, 3, 3, 5, 4, 3, 3, 5, 2, 4, 3, 4, 3, 4, 4, 4, 2, 3, 3, 3, 3, 4, 4, 3, 4, 3, 4, 3, 4, 4, 3, 2, 1, 3, 5, 4, 5, 4, 5, 5, 3, 4, 4, 4, 3, 5, 5, 4, 5, 3, 3, 4, 3, 2, 5, 3, 4, 3, 4, 4, 5, 4, 3, 3, 3, 3, 5, 5, 4, 3, 4, 3, 5, 4, 4, 3, 4, 3, 4, 3, 3, 5, 3, 4, 3, 2, 4, 4, 4, 3, 2, 4, 5, 4, 4, 4, 4, 3, 3, 5, 4, 4, 3, 4, 3, 5, 5, 4, 3, 5, 4, 5, 5, 3, 5, 4, 3, 3, 4, 5, 4, 4, 4, 4, 3, 5, 4, 4, 3, 4, 3, 1, 3, 3, 5, 4, 5, 3, 5, 4, 5, 4, 2, 3, 5, 4, 4, 4, 4, 3, 5, 3, 4, 2, 3, 5, 3, 3, 5, 3, 5, 4, 4, 3, 3, 4, 3, 4, 3, 4, 1, 4, 3, 3, 4, 4, 4, 5, 3, 4, 2, 3, 5, 3, 3, 3, 3, 4, 3, 4, 3, 2, 3, 5, 3, 5, 4, 4, 4, 3, 4, 3, 5, 4, 2, 4, 3, 3, 4, 2, 2, 5, 4, 3, 4, 3, 4, 4, 3, 5, 5, 3, 4, 5, 4, 3, 4, 3, 4, 2, 4, 3, 4, 4, 3, 5, 3, 5, 3, 3, 4, 5, 4, 2, 4, 3, 4, 3, 3, 5, 3, 2, 4, 4, 5, 4, 4, 3, 3, 4, 4, 4, 1, 3, 2, 4, 5, 3, 4, 3, 4, 4, 4, 4, 3, 3, 3, 4, 3, 3, 5, 2, 3, 5, 4, 5, 3, 5, 5, 3, 5, 5, 4, 2, 3, 3, 4, 3, 5, 4, 5, 2, 4, 3, 4, 4, 4, 3, 4, 4, 4, 4, 5, 2, 5, 2, 3, 4, 5, 3, 5, 5, 4, 4, 3, 3, 4, 4, 3, 3, 4, 4, 3, 4, 4, 3, 5, 3, 4, 4, 3, 5, 5, 3, 3, 5, 4, 4, 2, 5, 5, 4, 4, 3, 4, 4, 4, 3, 3, 4, 3, 3, 4, 3, 5, 3, 3, 4, 3, 3, 3, 3, 4, 4, 5, 4, 3, 3, 4, 3, 2, 4, 4, 4, 4, 4, 1, 3, 4, 3, 4, 5, 4, 4, 4, 2, 5, 5, 5, 2, 5, 3, 4, 4, 3, 3, 4, 3, 3, 3, 2, 4, 5, 5, 4, 3, 2, 5, 5, 4, 4, 3, 3, 4, 3, 4, 4, 3, 4, 3, 2, 3, 4, 3, 4, 2, 4, 4, 3, 4, 3, 4, 5, 4, 4, 4, 3, 5, 5, 3, 4, 3, 5, 5, 3, 4, 3, 2, 3, 3, 3, 2, 5, 3, 4, 4, 3, 3, 3, 3, 2, 2, 3, 4, 4, 3, 1, 4, 3, 5, 3, 4, 2, 1, 3, 3, 3, 4, 5, 4, 4, 3, 3, 3, 4, 4, 5, 3, 4, 5, 3, 3, 3, 3, 3, 3, 3, 2, 5, 3, 4, 5, 2, 4, 3, 5, 5, 3, 4, 4, 3, 5, 5, 3, 3, 5, 4, 5, 3, 4, 3, 2, 3, 2, 4, 5, 3, 3, 5, 3, 3, 5, 5, 3, 3, 4, 4, 4, 3, 4, 4, 3, 4, 3, 5, 4, 3, 4, 3, 5, 5, 3, 4, 3, 3, 5, 3, 4, 4, 3, 3, 2, 4, 3, 4, 4, 4, 3, 5, 3, 3, 3, 4, 3, 4, 3, 4, 4, 4, 3, 3, 2, 3, 5, 3, 4, 2, 5, 3, 3, 4, 4, 2, 4, 3, 3, 5, 4, 2, 3, 3, 4, 3, 2, 5, 3, 3, 4, 5, 3, 4, 4, 1, 3, 3, 3, 4, 4, 4, 3, 3, 5, 5, 5, 4, 4, 5, 5, 4, 3, 3, 4, 5, 2, 3, 3, 2, 4, 3, 5, 3, 3, 4, 4, 3, 4, 3, 3, 4, 3, 3, 4, 4, 5, 4, 2, 4, 3, 3, 3, 3, 4, 4, 5, 3, 4, 3, 3, 5, 4, 4, 3, 4, 4, 4, 3, 2, 2, 5, 4, 5, 3, 3, 3, 4, 3, 5, 3, 5, 3, 4, 4, 3, 4, 4, 3, 3, 4, 3, 4, 3, 4, 3, 4, 4, 3, 4, 5, 3, 4, 5, 2, 4, 4, 4, 5, 4, 4, 5, 4, 5, 4, 3, 3, 5, 5, 3, 2, 4, 4, 3, 2, 4, 5, 4, 4, 5, 4, 4, 3, 2, 4, 3, 3, 5, 4, 5, 3, 1, 5, 3, 5, 3, 5, 3, 4, 3, 3, 3, 5, 3, 3, 3, 3, 4, 4, 5, 4, 4, 3, 5, 2, 3, 4, 3, 4, 3, 3, 4, 3, 3, 4, 3, 3, 4, 3, 3, 3, 4, 4, 4, 3, 4, 3, 3, 5, 4, 5, 5, 4, 3, 4, 4, 3, 2, 5, 4, 3, 3, 5, 4, 2, 5, 4, 1, 4, 4, 4, 5, 4, 3, 4, 3, 3, 4, 4, 3, 4, 4, 5, 3, 3, 5, 4, 4, 4, 5, 2, 3, 3, 3, 4, 5, 5, 5, 3, 5, 5, 4, 5, 5, 5, 2, 4, 3, 2, 3, 4, 5, 5, 3, 3, 2, 4, 3, 4, 4, 4, 3, 3, 5, 5, 5, 3, 3, 4, 4, 3, 3, 4, 3, 3, 5, 4, 3, 4, 4, 4, 4, 3, 5, 4, 3, 5, 4, 4, 2, 3, 3, 4, 3, 4, 2, 4, 4, 4, 4, 4, 5, 4, 4, 5, 4, 3, 3, 4, 5, 3, 3, 4, 4, 3, 4, 4, 3, 4, 3, 5, 4, 3, 5, 3, 3, 3, 4, 3, 4, 2, 3, 2, 4, 5, 4, 3, 2, 5, 5, 2, 3, 5, 2, 3, 4, 3, 4, 5, 4, 3, 2, 3, 3, 3, 4, 5, 5, 5, 3, 5, 4, 3, 3, 4, 4, 3, 4, 3, 4, 4, 2, 4, 3, 3, 3, 2, 3, 4, 3, 5, 1, 5, 3, 3, 5, 3, 5, 3, 4, 4, 4, 4, 3, 3, 4, 5, 3, 3, 3, 3, 2, 4, 5, 2, 4, 3, 3, 3, 4, 5, 3, 3, 4, 2, 3, 4, 3, 4, 3, 4, 4, 4, 5, 4, 4, 3, 3, 4, 4, 3, 4, 4, 3, 4, 3, 4, 5, 4, 3, 3, 1, 4, 5, 3, 3, 2, 4, 2, 4, 4, 3, 5, 5, 4, 4, 3, 4, 2, 3, 4, 3, 4, 4, 4, 3, 3, 4, 3, 3, 3, 4, 4, 4, 2, 4, 3, 5, 3, 5, 5, 5, 4, 3, 4, 3, 3, 5, 4, 4, 4, 4, 3, 4, 3, 4, 3, 3, 4, 4, 5, 5, 3, 4, 3, 2, 4, 5, 3, 3, 4, 4, 4, 4, 2, 3, 4, 5, 4, 4, 4, 4, 4, 4, 3, 3, 3, 5, 4, 4, 5, 3, 3, 3, 2, 4, 5, 3, 3, 4, 4, 2, 3, 3, 3, 4, 4, 2, 3, 4, 4, 2, 4, 4, 3, 3, 3, 4, 3, 4, 4, 4, 2, 4, 3, 3, 3, 3, 2, 4, 5, 4, 3, 4, 2, 2, 4, 4, 4, 3, 3, 3, 4, 3, 4, 5, 4, 3, 3, 5, 4, 3, 3, 4, 5, 2, 3, 4, 4, 3, 4, 2, 5, 5, 3, 4, 4, 5, 3, 4, 3, 3, 5, 4, 3, 3, 1, 3, 3, 4, 4, 5, 3, 4, 4, 3, 4, 3, 4, 3, 3, 5, 5, 3, 4, 4, 5, 3, 2, 5, 3, 5, 5, 3, 3, 5, 2, 5, 4, 3, 5, 4, 3, 4, 5, 4, 4, 3, 3, 3, 3, 4, 5, 5, 4, 3, 3, 4, 4, 4, 5, 2, 4, 4, 3, 3, 3, 5, 4, 3, 4, 3, 3, 4, 4, 4, 3, 4, 1, 3, 3, 4, 4, 3, 1, 4, 4, 3, 3, 4, 4, 3, 5, 3, 4, 3, 3, 4, 3, 4, 5, 3, 2, 3, 3, 4, 2, 5, 5, 3, 3, 3, 3, 3, 4, 4, 4, 5, 3, 4, 3, 3, 4, 5, 4, 4, 4, 4, 3, 3, 4, 4, 4, 3, 3, 5, 4, 4, 5, 4, 5, 4, 3, 5, 4, 3, 3, 5, 5, 4, 3, 2, 3, 4, 5, 3, 4, 4, 4, 5, 4, 5, 4, 4, 3, 3, 3, 3, 4, 3, 3, 4, 5, 3, 4, 5, 4, 4, 4, 3, 5, 3, 4, 2, 4, 3, 1, 3, 4, 3, 1, 4, 3, 4, 3, 3, 5, 5, 4, 3, 4, 4, 3, 4, 3, 4, 4, 4, 3, 5, 4, 3, 4, 5, 3, 4, 4, 4, 1, 3, 4, 3, 3, 4, 5, 4, 4, 4, 2, 4, 5, 5, 3, 3, 2, 4, 5, 3, 5, 4, 4, 4, 4, 5, 4, 3, 4, 4, 3, 3, 4, 3, 4, 3, 5, 5, 5, 3, 4, 3, 4, 5, 5, 4, 4, 2, 5, 5, 4, 3, 4, 3, 4, 3, 4, 5, 4, 5, 4, 3, 5, 4, 5, 4, 3, 4, 4, 3, 5, 4, 4, 5, 3, 1, 3, 3, 3, 3, 2, 4, 4, 5, 4, 3, 4, 2, 4, 3, 3, 3, 3, 4, 4, 3, 3, 3, 3, 4, 4, 5, 5, 3, 4, 3, 4, 4, 5, 3, 3, 5, 4, 3, 3, 2, 4, 3, 3, 4, 5, 3, 3, 5, 5, 4, 4, 4, 3, 4, 4, 4, 5, 4, 3, 4, 4, 2, 3, 4, 4, 3, 4, 3, 3, 4, 3, 5, 5, 4, 3, 4, 4, 4, 4, 5, 5, 4, 1, 3, 4, 4, 4, 4, 3, 4, 4, 4, 4, 5, 4, 2, 2, 1, 2, 3, 4, 4, 2, 5, 5, 5, 3, 5, 3, 3, 3, 3, 4, 3, 4, 4, 1, 1, 3, 4, 4, 4, 4, 5, 2, 5, 5, 3, 3, 3, 3, 4, 3, 4, 4, 4, 3, 4, 4, 4, 1, 5, 3, 5, 4, 4, 4, 5, 5, 4, 3, 5, 3, 4, 4, 5, 4, 4, 5, 3, 3, 4, 4, 4, 3, 4, 4, 4, 4, 3, 4, 5, 4, 4, 3, 5, 4, 3, 4, 4, 4, 5, 4, 4, 3, 5, 5, 4, 5, 3, 4, 4, 4, 3, 4, 4, 5, 4, 4, 4, 3, 3, 3, 5, 3, 4, 3, 4, 5, 4, 3, 3, 4, 4, 3, 5, 4, 4, 4, 2, 3, 3, 4, 4, 3, 3, 3, 5, 3, 4, 4, 3, 5, 4, 3, 4, 4, 2, 3, 2, 5, 3, 2, 5, 5, 3, 3, 3, 3, 3, 3, 3, 4, 5, 5, 4, 3, 3, 3, 2, 3, 4, 3, 3, 3, 3, 3, 5, 5, 5, 4, 5, 3, 2, 3, 5, 4, 5, 4, 4, 3, 4, 4, 4, 5, 5, 4, 4, 4, 4, 3, 3, 4, 3, 4, 4, 4, 2, 2, 5, 4, 4, 5, 3, 4, 2, 5, 5, 4, 3, 4, 4, 4, 3, 4, 3, 4, 4, 3, 3, 2, 3, 4, 4, 3, 4, 4, 4, 4, 3, 3, 5, 4, 4, 3, 4, 4, 5, 4, 4, 3, 4, 4, 4, 4, 4, 5, 4, 4, 3, 4, 5, 4, 4, 3, 3, 3, 4, 5, 3, 1, 3, 4, 3, 4, 4, 4, 4, 3, 4, 3, 4, 4, 4, 5, 5, 4, 2, 4, 3, 4, 4, 3, 3, 3, 5, 4, 3, 4, 4, 4, 2, 4, 4, 2, 3, 2, 4, 4, 5, 4, 4, 4, 4, 4, 3, 3, 4, 4, 3, 4, 4, 3, 3, 4, 3, 3, 4, 5, 4, 3, 4, 3, 4, 3, 4, 5, 3, 3, 3, 5, 3, 3, 3, 3, 4, 4, 4, 3, 3, 3, 3, 3, 3, 4, 2, 4, 3, 4, 5, 5, 4, 4, 5, 5, 4, 5, 4, 4, 5, 2, 4, 2, 4, 3, 3, 3, 3, 3, 4, 4, 3, 5, 3, 4, 3, 4, 4, 5, 2, 4, 4, 4, 4, 5, 4, 3, 4, 3, 5, 4, 3, 4, 4, 5, 3, 3, 5, 5, 4, 3, 4, 2, 4, 4, 3, 3, 3, 3, 4, 4, 4, 3, 1, 4, 4, 4, 3, 4, 2, 3, 5, 5, 3, 5, 4, 3, 3, 3, 4, 3, 4, 3, 3, 5, 4, 4, 5, 5, 4, 3, 5, 3, 4, 5, 4, 3, 5, 4, 4, 3, 3, 4, 3, 3, 5, 4, 5, 4, 4, 4, 4, 2, 2, 4, 4, 5, 3, 3, 3, 4, 5, 4, 5, 4, 4, 3, 5, 4, 4, 5, 4, 3, 4, 5, 4, 4, 5, 3, 3, 5, 2, 4, 2, 2, 4, 4, 4, 4, 4, 4, 5, 4, 4, 5, 3, 3, 5, 4, 4, 5, 5, 4, 3, 4, 3, 5, 5, 4, 3, 3, 3, 4, 3, 4, 5, 3, 3, 2, 5, 2, 4, 4, 3, 5, 5, 4, 4, 4, 4, 5, 4, 4, 3, 4, 5, 2, 3, 4, 3, 3, 4, 3, 4, 3, 4, 4, 5, 4, 3, 4, 4, 3, 4, 2, 4, 5, 3, 2, 2, 4, 3, 4, 4, 4, 5, 4, 4, 3, 3, 4, 5, 5, 3, 3, 4, 4, 4, 3, 3, 4, 4, 5, 4, 5, 5, 4, 3, 4, 4, 4, 2, 4, 3, 3, 4, 3, 5, 3, 4, 4, 3, 5, 4, 4, 3, 3, 3, 3, 3, 4, 4, 5, 5, 4, 3, 4, 5, 5, 5, 3, 2, 4, 5, 4, 3, 4, 5, 4, 2, 4, 5, 5, 2, 5, 3, 4, 3, 4, 3, 5, 4, 4, 4, 4, 4, 3, 4, 2, 5, 5, 4, 3, 4, 3, 3, 2, 3, 4, 3, 4, 5, 3, 3, 4, 4, 4, 3, 3, 5, 5, 5, 4, 5, 4, 5, 5, 4, 3, 3, 4, 4, 3, 4, 4, 4, 4, 3, 1, 4, 4, 4, 4, 5, 4, 4, 3, 5, 5, 4, 4, 3, 3, 5, 3, 4, 4, 1, 1, 4, 4, 5, 3, 3, 4, 5, 5, 3, 2, 4, 3, 4, 3, 3, 4, 4, 4, 4, 3, 3, 3, 3, 3, 4, 5, 2, 3, 5, 4, 4, 2, 3, 4, 3, 3, 3, 4, 5, 4, 5, 3, 3, 4, 4, 2, 4, 3, 3, 4, 5, 3, 4, 4, 2, 1, 5, 4, 4, 3, 4, 3, 3, 4, 4, 3, 4, 3, 4, 3, 5, 5, 4, 3, 5, 5, 4, 4, 3, 4, 4, 5, 1, 4, 5, 5, 3, 3, 3, 5, 3, 3, 4, 4, 5, 4, 4, 2, 4, 4, 3, 3, 4, 2, 4, 3, 4, 3, 3, 5, 3, 5, 3, 4, 3, 4, 3, 5, 4, 4, 5, 4, 4, 5, 3, 5, 5, 4, 4, 4, 4, 4, 3, 4, 3, 5, 4, 5, 3, 1, 4, 4, 4, 2, 3, 5, 3, 4, 4, 3, 3, 4, 3, 3, 2, 3, 4, 2, 3, 3, 4, 5, 5, 4, 5, 3, 3, 5, 4, 4, 4, 5, 4, 5, 4, 5, 5, 5, 3, 5, 4, 4, 4, 3, 4, 3, 3, 4, 4, 5, 3, 3, 4, 3, 3, 3, 3, 5, 5, 4, 3, 5, 5, 3, 5, 2, 3, 3, 4, 3, 5, 4, 4, 4, 4, 3, 4, 4, 4, 3, 5, 2, 3, 3, 3, 4, 5, 3, 4, 3, 4, 5, 3, 5, 4, 3, 5, 3, 3, 4, 4, 3, 4, 3, 5, 5, 5, 3, 3, 2, 3, 5, 4, 4, 4, 4, 5, 5, 3, 5, 3, 4, 5, 5, 3, 5, 4, 3, 5, 4, 3, 3, 4, 4, 4, 5, 3, 4, 4, 4, 4, 4, 4, 3, 3, 5, 4, 3, 3, 3, 4, 5, 1, 4, 3, 3, 4, 4, 3, 3, 4, 2, 5, 5, 3, 3, 4, 4, 3, 3, 2, 3, 3, 3, 3, 3, 5, 3, 4, 3, 5, 4, 5, 4, 4, 4, 4, 3, 5, 3, 4, 3, 3, 4, 3, 3, 5, 4, 4, 4, 4, 4, 5, 3, 3, 2, 4, 3, 3, 3, 5, 4, 4, 4, 4, 4, 5, 3, 4, 4, 4, 4, 4, 3, 3, 3, 3, 4, 2, 5, 3, 3, 4, 3, 5, 5, 3, 4, 4, 3, 3, 3, 5, 4, 3, 4, 4, 3, 3, 2, 3, 2, 2, 4, 3, 4, 4, 4, 3, 3, 3, 3, 5, 3, 4, 4, 4, 4, 4, 5, 3, 3, 4, 2, 3, 5, 5, 3, 4, 3, 3, 3, 2, 3, 1, 4, 5, 2, 5, 4, 3, 4, 1, 4, 3, 5, 5, 4, 2, 4, 4, 4, 3, 3, 3, 4, 4, 4, 4, 4, 5, 3, 4, 3, 3, 3, 5, 4, 3, 4, 5, 3, 3, 3, 4, 4, 4, 5, 5, 4, 3, 5, 4, 5, 4, 3, 4, 2, 2, 4, 4, 4, 4, 3, 4, 4, 5, 2, 4, 4, 4, 3, 4, 3, 3, 5, 3, 4, 3, 4, 4, 3, 3, 4, 4, 4, 3, 3, 4, 4, 4, 1, 3, 3, 3, 4, 4, 4, 4, 4, 4, 3, 3, 4, 4, 2, 5, 4, 3, 3, 3, 5, 2, 5, 3, 3, 2, 5, 3, 2, 4, 3, 4, 4, 4, 2, 3, 3, 4, 3, 5, 3, 3, 4, 4, 3, 3, 3, 4, 4, 4, 3, 4, 5, 4, 4, 3, 1, 4, 5, 3, 4, 4, 5, 4, 4, 3, 3, 4, 3, 5, 3, 3, 4, 4, 4, 3, 5, 4, 4, 4, 4, 2, 5, 4, 3, 2, 5, 3, 2, 5, 5, 4, 3, 4, 3, 4, 1, 4, 3, 4, 3, 2, 3, 5, 3, 4, 4, 3, 4, 3, 3, 5, 4, 3, 4, 5, 3, 4, 3, 5, 3, 2, 4, 4, 3, 5, 3, 4, 4, 5, 4, 3, 5, 4, 4, 5, 4, 4, 4, 2, 5, 3, 4, 3, 4, 3, 5, 4, 5, 4, 5, 4, 4, 4, 5, 4, 5, 3, 2, 5, 4, 5, 5, 5, 4, 4, 4, 3, 4, 4, 3, 5, 4, 5, 3, 4, 4, 3, 3, 4, 5, 3, 4, 4, 4, 4, 5, 5, 4, 2, 3, 1, 3, 4, 4, 4, 3, 4, 3, 2, 2, 3, 3, 5, 3, 4, 4, 3, 4, 4, 3, 5, 3, 4, 4, 3, 3, 4, 5, 3, 4, 3, 3, 3, 3, 2, 3, 4, 5, 4, 3, 4, 3, 5, 3, 3, 4, 2, 3, 5, 4, 3, 5, 1, 5, 4, 5, 4, 4, 3, 3, 4, 5, 4, 3, 5, 3, 3, 3, 4, 4, 5, 4, 5, 3, 4, 3, 4, 4, 3, 4, 4, 4, 3, 4, 3, 5, 4, 4, 4, 3, 4, 4, 3, 4, 5, 3, 4, 3, 4, 4, 4, 5, 4, 3, 3, 5, 3, 5, 4, 3, 4, 5, 4, 4, 4, 3, 3, 3, 5, 3, 3, 3, 3, 3, 3, 4, 3, 4, 3, 3, 3, 3, 5, 5, 4, 4, 3, 3, 4, 4, 3, 5, 5, 3, 5, 2, 4, 4, 3, 5, 4, 3, 5, 3, 4, 4, 4, 2, 4, 4, 4, 3, 3, 4, 4, 5, 3, 4, 4, 4, 3, 4, 4, 4, 2, 3, 3, 4, 5, 4, 1, 3, 4, 4, 2, 3, 2, 3, 3, 5, 3, 2, 5, 4, 4, 5, 2, 3, 4, 4, 4, 3, 4, 3, 3, 4, 5, 5, 4, 4, 3, 5, 3, 3, 4, 4, 3, 3, 4, 4, 3, 5, 4, 3, 2, 5, 3, 3, 4, 2, 5, 3, 4, 5, 3, 4, 3, 4, 3, 1, 1, 1, 1, 1, 1, 2, 2, 2, 2, 2, 2, 2, 2, 2, 2, 2, 2, 2, 2, 2, 2, 2, 2, 2, 2, 2, 2, 2, 2, 2, 2, 2, 2, 2, 2, 3, 3, 3, 3, 3, 3, 3, 3, 3, 3, 3, 3, 3, 3, 3, 3, 3, 3, 3, 3, 3, 3, 3, 3, 3, 3, 3, 3, 3, 3, 3, 3, 3, 3, 3, 3, 3, 3, 3, 3, 3, 3, 3, 3, 3, 3, 3, 3, 3, 3, 3, 3, 3, 3, 3, 3, 3, 3, 3, 3, 3, 3, 3, 3, 3, 3, 3, 3, 3, 3, 3, 3, 3, 3, 3, 3, 3, 3, 3, 3, 3, 3, 3, 3, 3, 3, 3, 3, 3, 3, 3, 3, 3, 3, 3, 3, 3, 3, 3, 3, 3, 3, 3, 3, 3, 3, 3, 3, 3, 3, 3, 3, 3, 3, 3, 3, 3, 3, 3, 3, 3, 3, 3, 3, 3, 3, 4, 4, 4, 4, 4, 4, 4, 4, 4, 4, 4, 4, 4, 4, 4, 4, 4, 4, 4, 4, 4, 4, 4, 4, 4, 4, 4, 4, 4, 4, 4, 4, 4, 4, 4, 4, 4, 4, 4, 4, 4, 4, 4, 4, 4, 4, 4, 4, 4, 4, 4, 4, 4, 4, 4, 4, 4, 4, 4, 4, 4, 4, 4, 4, 4, 4, 4, 4, 4, 4, 4, 4, 4, 4, 4, 4, 4, 4, 4, 4, 4, 4, 4, 4, 4, 4, 4, 4, 4, 4, 4, 4, 4, 4, 4, 4, 4, 4, 4, 4, 4, 4, 4, 4, 4, 4, 4, 4, 4, 4, 4, 4, 4, 4, 4, 4, 4, 4, 4, 4, 4, 4, 4, 4, 4, 4, 4, 4, 4, 4, 4, 4, 4, 4, 4, 4, 4, 4, 4, 4, 4, 4, 4, 4, 4, 4, 4, 4, 4, 4, 4, 4, 4, 4, 4, 4, 4, 4, 4, 4, 4, 4, 4, 4, 4, 4, 4, 4, 4, 4, 4, 4, 4, 4, 4, 4, 4, 4, 4, 4, 4, 4, 4, 4, 4, 4, 4, 4, 4, 4, 4, 4, 4, 4, 5, 5, 5, 5, 5, 5, 5, 5, 5, 5, 5, 5, 5, 5, 5, 5, 5, 5, 5, 5, 5, 5, 5, 5, 5, 5, 5, 5, 5, 5, 5, 5, 5, 5, 5, 5, 5, 5, 5, 5, 5, 5, 5, 5, 5, 5, 5, 5, 5, 5, 5, 5, 5, 5, 5, 5, 5, 5, 5, 5, 5, 5, 5, 5, 5, 5, 5, 5, 5, 5, 5, 5, 5, 5, 5, 5, 5, 5, 5, 5, 5], "valer": [4, 5, 4, 4, 4, 5, 5, 5, 5, 5, 5, 5, 5, 5, 4, 4, 5, 5, 5, 4, 4, 4, 4, 5, 5, 4, 4, 5, 5, 5, 5, 2, 5, 5, 5, 4, 5, 4, 5, 4, 5, 4, 4, 4, 4, 4, 5, 5, 3, 5, 5, 5, 5, 4, 4, 5, 5, 5, 4, 4, 4, 4, 4, 4, 4, 5, 4, 4, 3, 5, 4, 5, 5, 5, 5, 5, 5, 4, 4, 5, 3, 4, 5, 3, 5, 4, 5, 5, 4, 4, 5, 5, 4, 2, 5, 5, 5, 5, 4, 5, 5, 4, 5, 5, 4, 4, 5, 3, 5, 5, 4, 5, 5, 5, 4, 4, 4, 4, 4, 3, 5, 2, 5, 3, 5, 5, 5, 5, 5, 3, 3, 3, 4, 5, 5, 5, 4, 3, 5, 5, 5, 3, 4, 4, 5, 3, 4, 5, 4, 5, 4, 5, 5, 5, 5, 5, 4, 5, 5, 4, 4, 5, 4, 5, 5, 5, 5, 2, 4, 5, 4, 4, 4, 5, 5, 5, 5, 4, 3, 5, 4, 5, 5, 5, 5, 4, 4, 5, 5, 4, 4, 4, 4, 5, 5, 5, 5, 5, 4, 5, 4, 5, 5, 4, 3, 5, 3, 5, 4, 3, 5, 5, 4, 5, 4, 3, 4, 5, 4, 4, 3, 5, 5, 4, 4, 4, 5, 4, 5, 5, 4, 5, 5, 4, 4, 5, 5, 5, 5, 4, 4, 4, 4, 3, 4, 5, 5, 3, 4, 3, 4, 5, 3, 4, 4, 5, 5, 4, 4, 4, 5, 5, 5, 4, 5, 5, 4, 5, 5, 5, 4, 5, 4, 5, 4, 4, 5, 4, 5, 5, 5, 5, 4, 5, 4, 5, 3, 3, 4, 4, 4, 5, 5, 5, 4, 4, 5, 4, 5, 4, 3, 4, 4, 5, 5, 5, 4, 5, 5, 3, 5, 5, 5, 5, 4, 5, 4, 5, 3, 4, 4, 4, 4, 5, 4, 3, 4, 4, 5, 5, 4, 5, 4, 4, 5, 4, 5, 5, 5, 5, 4, 5, 5, 4, 4, 4, 5, 4, 4, 4, 5, 4, 5, 4, 5, 4, 5, 4, 4, 4, 4, 4, 5, 5, 4, 5, 5, 5, 5, 5, 5, 4, 5, 5, 5, 5, 5, 5, 4, 4, 5, 5, 5, 5, 4, 5, 4, 4, 4, 5, 4, 4, 3, 5, 4, 5, 4, 4, 4, 5, 5, 4, 4, 4, 5, 4, 5, 5, 5, 3, 4, 5, 3, 4, 5, 4, 4, 5, 4, 3, 5, 4, 5, 4, 3, 4, 4, 4, 5, 5, 4, 5, 4, 4, 5, 5, 4, 5, 4, 5, 4, 4, 4, 4, 5, 4, 5, 5, 5, 5, 5, 4, 4, 5, 4, 4, 5, 5, 5, 4, 4, 4, 5, 5, 5, 5, 5, 5, 5, 3, 3, 5, 4, 5, 5, 4, 4, 5, 4, 5, 5, 4, 5, 5, 5, 4, 5, 4, 3, 3, 3, 4, 4, 5, 5, 5, 4, 5, 5, 5, 5, 5, 5, 5, 5, 5, 5, 4, 4, 3, 5, 4, 5, 5, 4, 5, 4, 5, 5, 5, 5, 5, 3, 5, 5, 5, 4, 4, 5, 5, 5, 5, 4, 5, 5, 5, 5, 4, 4, 5, 5, 4, 5, 4, 4, 4, 5, 5, 4, 5, 3, 4, 5, 5, 5, 5, 4, 5, 4, 4, 5, 4, 5, 5, 3, 4, 5, 2, 5, 4, 5, 4, 4, 5, 3, 5, 4, 5, 4, 5, 3, 5, 5, 5, 5, 5, 3, 4, 5, 4, 5, 4, 5, 5, 3, 5, 5, 5, 5, 5, 5, 4, 5, 5, 4, 5, 3, 5, 4, 5, 5, 4, 3, 5, 3, 5, 4, 5, 5, 5, 5, 4, 4, 5, 4, 4, 4, 5, 5, 5, 5, 5, 5, 5, 4, 5, 5, 4, 4, 4, 4, 5, 5, 5, 4, 5, 5, 5, 5, 4, 5, 5, 5, 5, 4, 5, 5, 5, 5, 5, 5, 5, 4, 5, 5, 5, 5, 4, 4, 4, 5, 5, 5, 5, 4, 5, 4, 5, 5, 4, 5, 5, 5, 5, 4, 4, 5, 5, 5, 4, 5, 4, 5, 4, 5, 5, 5, 4, 4, 5, 3, 5, 5, 3, 5, 4, 5, 4, 5, 5, 4, 5, 5, 5, 4, 5, 4, 4, 4, 5, 5, 5, 5, 4, 4, 4, 5, 5, 5, 5, 5, 5, 5, 4, 5, 3, 5, 4, 4, 5, 2, 5, 5, 3, 5, 5, 4, 5, 5, 4, 4, 5, 5, 4, 5, 3, 5, 5, 4, 4, 5, 5, 4, 5, 3, 5, 4, 4, 4, 5, 5, 4, 5, 5, 4, 5, 5, 5, 5, 5, 5, 4, 5, 5, 5, 4, 5, 4, 4, 5, 5, 5, 5, 5, 4, 4, 4, 3, 4, 4, 4, 5, 5, 5, 5, 4, 4, 5, 5, 5, 4, 4, 4, 4, 4, 5, 5, 5, 4, 5, 4, 5, 4, 4, 4, 4, 4, 5, 5, 5, 5, 3, 5, 5, 5, 4, 4, 4, 5, 5, 5, 5, 5, 3, 4, 5, 5, 5, 5, 5, 4, 4, 4, 5, 4, 5, 5, 2, 5, 4, 4, 3, 4, 5, 5, 5, 4, 5, 5, 4, 4, 5, 5, 5, 4, 4, 5, 4, 4, 5, 4, 5, 4, 4, 5, 4, 5, 4, 5, 4, 4, 5, 5, 5, 5, 5, 5, 5, 4, 5, 5, 4, 5, 5, 5, 5, 5, 5, 5, 4, 5, 5, 4, 5, 5, 4, 3, 5, 4, 5, 5, 5, 2, 5, 5, 4, 4, 5, 4, 5, 5, 4, 4, 4, 5, 5, 5, 5, 4, 4, 5, 4, 5, 4, 5, 4, 5, 4, 5, 5, 5, 5, 5, 5, 5, 5, 5, 5, 4, 4, 5, 4, 5, 5, 3, 5, 4, 5, 4, 4, 4, 5, 5, 5, 5, 4, 5, 5, 5, 5, 5, 5, 4, 5, 5, 4, 5, 4, 3, 5, 5, 5, 5, 5, 5, 5, 5, 5, 4, 5, 5, 4, 4, 4, 4, 4, 4, 4, 5, 4, 4, 5, 4, 3, 5, 4, 4, 4, 4, 4, 4, 4, 5, 5, 5, 5, 5, 5, 5, 5, 5, 5, 3, 5, 5, 5, 5, 5, 4, 5, 5, 5, 5, 4, 5, 4, 4, 4, 4, 5, 5, 4, 5, 4, 2, 5, 5, 5, 5, 5, 5, 5, 4, 4, 4, 4, 5, 5, 5, 4, 4, 4, 5, 5, 5, 5, 5, 4, 4, 5, 4, 5, 5, 5, 4, 5, 5, 5, 5, 4, 5, 4, 5, 5, 5, 5, 4, 5, 4, 4, 5, 5, 4, 4, 5, 5, 5, 5, 4, 5, 5, 4, 5, 4, 5, 4, 4, 5, 4, 4, 4, 5, 5, 5, 4, 3, 4, 5, 5, 4, 4, 5, 5, 4, 5, 4, 4, 4, 4, 4, 4, 5, 5, 4, 4, 4, 4, 5, 4, 5, 4, 4, 5, 4, 3, 5, 4, 3, 5, 5, 3, 5, 5, 5, 5, 5, 5, 5, 5, 3, 5, 4, 5, 4, 5, 4, 5, 4, 5, 4, 5, 5, 5, 3, 4, 4, 5, 4, 4, 5, 4, 5, 3, 4, 4, 4, 5, 4, 5, 5, 5, 4, 4, 4, 4, 5, 5, 5, 5, 3, 4, 5, 5, 3, 5, 4, 5, 5, 2, 5, 4, 5, 5, 4, 5, 4, 3, 5, 4, 5, 5, 5, 5, 3, 4, 3, 4, 4, 5, 4, 5, 5, 4, 4, 4, 5, 4, 3, 5, 5, 3, 5, 5, 4, 5, 5, 5, 5, 5, 5, 4, 4, 4, 5, 4, 3, 5, 5, 5, 5, 4, 5, 5, 5, 5, 5, 4, 5, 5, 4, 5, 5, 4, 4, 5, 4, 5, 4, 5, 4, 5, 5, 5, 4, 5, 4, 5, 3, 5, 3, 4, 4, 5, 4, 4, 3, 5, 4, 5, 5, 5, 4, 5, 4, 4, 5, 5, 4, 5, 3, 5, 4, 5, 4, 5, 5, 5, 4, 5, 4, 4, 5, 5, 5, 5, 5, 4, 4, 5, 5, 5, 5, 5, 4, 3, 3, 4, 4, 4, 4, 5, 3, 4, 5, 4, 5, 4, 5, 5, 4, 5, 4, 4, 3, 5, 4, 4, 4, 5, 5, 5, 4, 4, 5, 3, 5, 3, 5, 5, 5, 5, 5, 4, 5, 4, 5, 4, 5, 5, 5, 4, 5, 4, 5, 5, 5, 5, 5, 5, 5, 4, 3, 5, 4, 5, 4, 5, 5, 4, 5, 4, 4, 5, 4, 5, 5, 3, 4, 5, 5, 5, 4, 4, 5, 5, 4, 5, 5, 5, 5, 5, 5, 5, 4, 5, 3, 3, 5, 5, 4, 5, 4, 5, 4, 4, 5, 5, 5, 5, 5, 4, 4, 4, 4, 4, 5, 5, 5, 5, 4, 4, 5, 5, 5, 4, 5, 5, 4, 5, 5, 4, 5, 5, 5, 5, 5, 4, 5, 5, 5, 5, 4, 5, 3, 5, 5, 4, 5, 5, 3, 3, 5, 4, 4, 4, 5, 5, 5, 4, 5, 4, 5, 4, 5, 5, 4, 5, 4, 4, 4, 5, 5, 5, 4, 4, 5, 4, 4, 5, 4, 4, 4, 5, 4, 5, 4, 5, 4, 4, 5, 5, 5, 4, 4, 5, 4, 4, 4, 5, 5, 5, 5, 5, 3, 4, 5, 3, 5, 4, 5, 4, 5, 4, 4, 5, 5, 4, 5, 5, 4, 5, 4, 4, 4, 4, 5, 4, 4, 3, 4, 5, 5, 5, 5, 5, 5, 4, 4, 4, 5, 5, 5, 5, 5, 5, 4, 4, 4, 1, 4, 4, 5, 4, 5, 4, 5, 5, 5, 5, 4, 5, 5, 5, 5, 5, 4, 3, 5, 5, 4, 5, 5, 5, 5, 4, 4, 3, 4, 5, 4, 5, 4, 5, 5, 5, 4, 3, 5, 5, 4, 4, 4, 5, 5, 2, 5, 4, 4, 4, 4, 5, 5, 5, 5, 5, 5, 4, 5, 5, 5, 5, 5, 5, 5, 4, 3, 5, 3, 4, 4, 4, 5, 5, 5, 5, 4, 4, 4, 5, 5, 3, 5, 5, 3, 5, 3, 4, 5, 5, 5, 4, 4, 5, 5, 4, 5, 4, 5, 4, 3, 4, 5, 5, 4, 5, 5, 4, 4, 4, 5, 4, 5, 5, 5, 5, 4, 5, 5, 5, 5, 5, 4, 5, 5, 5, 5, 4, 5, 5, 3, 5, 5, 3, 5, 5, 5, 5, 4, 5, 5, 5, 5, 5, 5, 4, 4, 5, 5, 5, 4, 4, 4, 3, 4, 5, 5, 5, 5, 5, 5, 5, 5, 4, 4, 5, 5, 3, 5, 5, 5, 4, 5, 5, 5, 5, 5, 5, 5, 4, 4, 5, 5, 3, 5, 5, 5, 5, 4, 5, 5, 4, 5, 3, 5, 4, 5, 5, 5, 4, 4, 4, 4, 4, 5, 4, 5, 5, 5, 5, 5, 5, 4, 4, 3, 4, 5, 4, 4, 5, 4, 4, 5, 4, 5, 5, 5, 4, 4, 5, 5, 4, 5, 5, 2, 5, 5, 4, 3, 4, 5, 4, 5, 5, 3, 3, 4, 5, 4, 5, 5, 5, 5, 5, 5, 4, 5, 5, 3, 5, 5, 4, 3, 4, 5, 5, 5, 5, 5, 5, 3, 5, 5, 5, 4, 5, 4, 4, 5, 5, 4, 5, 4, 5, 3, 5, 5, 5, 5, 5, 4, 4, 3, 4, 5, 5, 4, 3, 5, 4, 4, 5, 5, 5, 5, 4, 5, 4, 2, 3, 3, 3, 3, 3, 3, 3, 4, 4, 4, 4, 4, 4, 4, 4, 4, 4, 4, 4, 4, 4, 4, 4, 4, 4, 4, 4, 4, 4, 4, 4, 4, 4, 4, 4, 4, 4, 4, 4, 4, 5, 5, 5, 5, 5, 5, 5, 5, 5, 5, 5, 5, 5, 5, 5, 5, 5, 5, 5, 5, 5, 5, 5, 5, 5, 5, 5, 5, 5, 5, 5, 5, 5, 5, 5, 5, 5, 5, 5, 5, 5, 5, 5, 5, 5], "pena": [4, 5, 4, 4, 5, 5, 4, 5, 5, 5, 5, 4, 5, 5, 5, 5, 5, 5, 4, 4, 5, 5, 5, 5, 4, 4, 4, 4, 4, 5, 5, 4, 4, 5, 5, 5, 5, 5, 5, 5, 4, 5, 4, 5, 4, 5, 4, 4, 4, 4, 5, 5, 3, 5, 5, 3, 1, 5, 4, 4, 5, 5, 5, 5, 4, 4, 4, 4, 4, 4, 4, 4, 5, 4, 4, 5, 3, 3, 5, 4, 5, 5, 5, 5, 5, 5, 5, 4, 4, 2, 5, 3, 4, 4, 2, 5, 5, 3, 5, 4, 5, 5, 4, 4, 4, 5, 4, 5, 4, 2, 4, 5, 5, 5, 4, 5, 5, 4, 5, 5, 4, 4, 5, 3, 5, 5, 3, 4, 5, 5, 5, 4, 5, 5, 5, 4, 4, 4, 4, 4, 4, 3, 5, 5, 5, 3, 5, 5, 5, 5, 5, 3, 3, 1, 3, 4, 5, 4, 5, 5, 4, 3, 5, 5, 4, 5, 3, 5, 4, 4, 5, 3, 4, 5, 2, 4, 5, 5, 5, 5, 5, 4, 5, 5, 4, 5, 5, 4, 4, 5, 4, 4, 5, 4, 5, 5, 5, 2, 5, 4, 4, 5, 5, 5, 5, 4, 3, 5, 4, 5, 5, 5, 5, 5, 4, 3, 4, 5, 5, 4, 4, 4, 5, 5, 5, 5, 5, 4, 5, 4, 4, 5, 5, 4, 3, 3, 5, 4, 3, 5, 5, 4, 5, 4, 4, 3, 4, 5, 4, 4, 5, 5, 4, 4, 5, 5, 3, 4, 5, 5, 5, 4, 4, 5, 5, 5, 4, 4, 5, 5, 4, 5, 5, 4, 4, 4, 4, 3, 3, 5, 4, 4, 5, 5, 3, 4, 3, 4, 5, 4, 4, 4, 5, 5, 4, 4, 4, 5, 5, 3, 5, 5, 4, 5, 5, 4, 5, 5, 5, 5, 5, 4, 5, 4, 5, 4, 4, 5, 5, 2, 4, 5, 5, 5, 5, 5, 4, 3, 5, 5, 4, 5, 4, 3, 4, 4, 4, 5, 5, 5, 4, 4, 5, 4, 5, 4, 5, 4, 3, 4, 4, 5, 5, 5, 5, 4, 5, 5, 3, 5, 5, 5, 5, 4, 5, 4, 5, 3, 4, 4, 4, 4, 5, 4, 3, 4, 4, 4, 5, 5, 4, 4, 5, 4, 4, 5, 4, 5, 5, 5, 5, 4, 5, 4, 5, 5, 4, 4, 4, 5, 4, 4, 4, 5, 4, 4, 5, 4, 5, 4, 5, 4, 4, 4, 4, 4, 5, 5, 4, 5, 5, 5, 5, 5, 5, 3, 4, 4, 2, 5, 4, 5, 5, 3, 5, 4, 5, 4, 4, 5, 5, 5, 5, 5, 4, 4, 5, 4, 5, 4, 4, 3, 5, 4, 5, 4, 4, 4, 5, 5, 4, 4, 4, 5, 5, 4, 5, 5, 5, 3, 5, 5, 4, 4, 3, 4, 5, 4, 4, 5, 4, 3, 5, 4, 5, 4, 3, 4, 4, 4, 5, 5, 4, 5, 4, 5, 5, 4, 2, 5, 4, 5, 4, 4, 4, 4, 5, 4, 3, 5, 5, 5, 5, 5, 4, 4, 4, 4, 4, 5, 4, 5, 4, 5, 5, 5, 4, 4, 2, 4, 5, 5, 5, 5, 5, 5, 5, 4, 4, 3, 4, 5, 5, 4, 5, 5, 4, 4, 4, 5, 5, 4, 5, 5, 5, 4, 5, 4, 4, 3, 3, 3, 4, 4, 5, 5, 5, 4, 5, 5, 5, 5, 5, 5, 5, 5, 5, 5, 4, 4, 3, 2, 5, 4, 5, 4, 5, 4, 4, 5, 5, 5, 5, 3, 5, 5, 5, 4, 4, 5, 5, 5, 3, 5, 4, 5, 5, 5, 5, 5, 5, 4, 4, 5, 5, 4, 5, 4, 4, 5, 4, 5, 5, 3, 4, 5, 3, 4, 5, 5, 5, 5, 4, 5, 4, 4, 4, 5, 4, 5, 5, 3, 4, 5, 2, 3, 4, 5, 4, 5, 4, 4, 5, 3, 3, 5, 4, 5, 4, 5, 4, 5, 3, 5, 5, 5, 5, 3, 5, 4, 5, 4, 5, 4, 5, 5, 3, 5, 5, 5, 5, 5, 5, 5, 4, 5, 5, 5, 4, 5, 3, 5, 5, 4, 5, 5, 4, 3, 5, 5, 3, 5, 4, 5, 5, 5, 4, 5, 4, 5, 4, 4, 4, 5, 5, 5, 5, 5, 3, 5, 5, 4, 5, 4, 4, 4, 4, 5, 5, 5, 4, 5, 5, 5, 5, 4, 5, 5, 5, 5, 4, 5, 5, 5, 5, 5, 5, 4, 4, 5, 4, 4, 5, 5, 5, 5, 4, 4, 4, 5, 5, 5, 5, 4, 5, 4, 5, 5, 4, 5, 5, 4, 4, 4, 5, 5, 5, 4, 5, 4, 5, 4, 5, 5, 5, 5, 4, 4, 5, 3, 5, 5, 3, 5, 5, 4, 4, 5, 4, 5, 5, 4, 4, 4, 5, 5, 5, 4, 5, 4, 4, 4, 5, 5, 5, 4, 4, 4, 5, 5, 5, 5, 5, 4, 2, 5, 3, 5, 4, 4, 5, 2, 4, 5, 5, 3, 5, 4, 5, 5, 4, 3, 4, 5, 5, 5, 4, 3, 5, 5, 4, 4, 5, 5, 5, 4, 4, 5, 4, 5, 3, 5, 4, 4, 5, 4, 4, 5, 5, 4, 5, 4, 5, 5, 4, 5, 5, 5, 5, 5, 5, 4, 5, 5, 4, 5, 4, 4, 5, 5, 5, 5, 5, 4, 4, 4, 3, 4, 4, 4, 5, 5, 4, 5, 5, 4, 4, 5, 5, 5, 4, 4, 4, 4, 4, 3, 5, 4, 5, 4, 5, 5, 4, 5, 4, 5, 5, 4, 5, 5, 4, 4, 4, 4, 5, 5, 5, 5, 2, 4, 3, 5, 5, 5, 4, 4, 4, 5, 5, 5, 5, 5, 3, 4, 5, 5, 5, 5, 5, 5, 4, 5, 1, 4, 4, 4, 4, 4, 5, 4, 5, 5, 5, 5, 4, 4, 4, 4, 3, 4, 5, 5, 5, 5, 4, 4, 5, 4, 4, 4, 5, 5, 5, 4, 5, 4, 4, 5, 4, 4, 4, 5, 4, 4, 5, 4, 5, 4, 5, 4, 5, 4, 5, 5, 5, 5, 5, 4, 5, 5, 5, 4, 5, 5, 4, 5, 5, 5, 5, 5, 4, 5, 5, 5, 4, 5, 5, 4, 4, 5, 5, 4, 3, 5, 4, 4, 5, 5, 5, 2, 3, 5, 5, 5, 4, 4, 5, 4, 5, 5, 5, 4, 4, 4, 5, 5, 5, 5, 5, 4, 3, 4, 5, 4, 5, 4, 5, 4, 5, 4, 5, 5, 5, 3, 5, 5, 5, 5, 5, 5, 5, 5, 2, 4, 4, 4, 5, 4, 5, 3, 5, 3, 5, 4, 1, 5, 4, 4, 2, 4, 5, 3, 4, 4, 5, 5, 5, 5, 5, 5, 5, 5, 5, 5, 4, 5, 5, 4, 5, 4, 3, 4, 5, 5, 5, 5, 5, 5, 5, 5, 5, 4, 5, 5, 5, 4, 3, 4, 4, 4, 4, 5, 4, 4, 4, 5, 4, 4, 5, 4, 3, 5, 5, 5, 4, 5, 4, 4, 3, 4, 4, 4, 4, 5, 4, 5, 5, 5, 5, 5, 5, 5, 5, 3, 5, 5, 5, 5, 5, 4, 5, 4, 5, 5, 5, 4, 5, 4, 4, 3, 4, 4, 5, 5, 4, 5, 5, 4, 5, 2, 5, 5, 5, 5, 5, 5, 5, 4, 4, 4, 4, 5, 5, 5, 4, 4, 4, 5, 5, 5, 5, 5, 4, 4, 4, 5, 5, 4, 5, 5, 5, 5, 4, 5, 5, 5, 5, 4, 5, 4, 5, 4, 4, 5, 4, 5, 5, 5, 4, 5, 4, 5, 4, 5, 4, 5, 4, 5, 5, 5, 5, 4, 5, 5, 4, 5, 3, 4, 5, 5, 4, 4, 5, 4, 5, 5, 4, 5, 4, 4, 4, 1, 5, 5, 5, 4, 4, 3, 4, 5, 5, 4, 5, 3, 4, 5, 5, 4, 5, 4, 4, 4, 4, 5, 4, 5, 5, 4, 5, 4, 4, 4, 5, 5, 4, 5, 4, 4, 5, 4, 4, 3, 5, 4, 4, 3, 5, 5, 3, 3, 5, 4, 5, 5, 5, 5, 5, 5, 5, 5, 5, 3, 2, 5, 4, 5, 4, 5, 4, 5, 4, 5, 5, 4, 5, 5, 5, 5, 4, 4, 4, 5, 4, 5, 4, 2, 5, 5, 3, 4, 4, 4, 5, 5, 5, 4, 2, 5, 3, 4, 5, 5, 4, 4, 4, 4, 5, 4, 4, 5, 5, 5, 5, 3, 4, 5, 3, 4, 5, 5, 4, 4, 4, 5, 5, 4, 5, 4, 3, 5, 4, 5, 5, 5, 3, 5, 5, 5, 3, 5, 4, 3, 4, 4, 5, 4, 4, 5, 5, 4, 4, 4, 5, 5, 5, 4, 5, 3, 5, 5, 3, 5, 5, 4, 5, 5, 5, 5, 5, 5, 5, 4, 5, 4, 4, 4, 5, 4, 4, 3, 5, 5, 4, 5, 5, 4, 2, 5, 4, 5, 5, 5, 5, 4, 5, 5, 4, 3, 5, 5, 4, 4, 5, 4, 5, 5, 4, 5, 4, 5, 5, 5, 4, 5, 5, 4, 5, 4, 2, 3, 5, 3, 4, 4, 5, 4, 5, 4, 3, 5, 4, 5, 5, 5, 5, 5, 4, 5, 4, 5, 4, 5, 5, 5, 4, 5, 4, 4, 5, 3, 4, 5, 5, 5, 5, 4, 5, 4, 2, 5, 5, 5, 5, 5, 3, 4, 4, 5, 5, 5, 5, 1, 3, 5, 4, 3, 4, 4, 4, 4, 5, 4, 4, 4, 5, 4, 5, 4, 5, 5, 4, 5, 4, 4, 3, 5, 4, 4, 4, 5, 5, 5, 4, 4, 5, 5, 5, 5, 4, 5, 4, 5, 4, 5, 5, 4, 5, 4, 5, 5, 5, 5, 4, 4, 5, 4, 5, 5, 5, 5, 5, 5, 5, 4, 3, 5, 4, 5, 5, 4, 5, 5, 4, 3, 5, 4, 4, 5, 4, 5, 4, 5, 5, 3, 4, 5, 5, 4, 5, 5, 4, 5, 5, 4, 5, 5, 4, 5, 5, 5, 5, 5, 5, 4, 5, 3, 4, 4, 3, 5, 5, 4, 5, 4, 5, 4, 4, 5, 5, 5, 5, 5, 4, 4, 4, 4, 4, 5, 5, 5, 5, 4, 4, 5, 4, 5, 4, 5, 5, 5, 4, 5, 5, 5, 4, 5, 3, 5, 4, 5, 5, 5, 2, 4, 5, 5, 5, 5, 4, 5, 4, 3, 4, 5, 5, 4, 5, 5, 3, 5, 4, 4, 4, 4, 5, 5, 5, 5, 5, 1, 4, 5, 4, 5, 5, 4, 5, 5, 4, 4, 3, 4, 5, 5, 4, 5, 4, 3, 4, 4, 5, 4, 4, 3, 5, 4, 5, 4, 4, 5, 4, 4, 5, 5, 5, 4, 5, 4, 4, 5, 5, 5, 4, 4, 5, 4, 3, 4, 4, 5, 5, 4, 5, 5, 5, 3, 3, 3, 4, 5, 3, 5, 4, 5, 4, 5, 4, 4, 5, 5, 4, 5, 5, 5, 4, 5, 4, 5, 4, 4, 4, 5, 4, 4, 3, 4, 5, 5, 5, 5, 5, 4, 4, 4, 4, 5, 5, 5, 5, 5, 5, 4, 4, 4, 1, 3, 4, 4, 5, 4, 5, 4, 5, 5, 5, 4, 4, 5, 5, 5, 5, 4, 5, 5, 4, 3, 5, 5, 3, 4, 5, 5, 5, 5, 4, 4, 3, 4, 5, 4, 4, 5, 4, 5, 5, 5, 4, 3, 5, 5, 4, 4, 4, 5, 5, 5, 4, 4, 4, 5, 4, 5, 5, 5, 5, 5, 5, 3, 4, 5, 4, 5, 5, 5, 5, 5, 4, 5, 5, 5, 5, 4, 3, 5, 3, 4, 4, 4, 5, 5, 5, 4, 4, 5, 4, 3, 5, 5, 5, 3, 5, 5, 4, 4, 5, 5, 5, 3, 5, 5, 3, 5, 4, 5, 5, 5, 4, 4, 5, 5, 5, 4, 5, 4, 5, 4, 3, 4, 5, 4, 5, 4, 5, 4, 4, 4, 3, 5, 4, 4, 5, 5, 5, 5, 5, 4, 5, 5, 5, 5, 5, 5, 4, 5, 5, 5, 5, 4, 5, 5, 5, 4, 5, 5, 5, 5, 5, 5, 4, 5, 5, 5, 5, 5, 5, 5, 5, 2, 4, 4, 5, 5, 5, 5, 5, 4, 4, 3, 5, 4, 5, 5, 4, 5, 5, 5, 5, 5, 5, 3, 4, 2, 4, 5, 5, 3, 5, 5, 4, 5, 5, 4, 5, 5, 5, 4, 4, 5, 5, 3, 5, 5, 5, 2, 3, 3, 4, 5, 5, 4, 5, 3, 3, 5, 4, 4, 4, 5, 5, 5, 4, 5, 4, 4, 4, 5, 4, 4, 4, 4, 5, 5, 5, 5, 5, 5, 5, 4, 4, 3, 4, 5, 4, 4, 5, 4, 3, 4, 5, 4, 5, 5, 4, 5, 4, 4, 5, 4, 5, 5, 4, 5, 5, 2, 5, 4, 5, 4, 3, 4, 5, 4, 5, 5, 3, 3, 4, 5, 4, 5, 5, 5, 5, 5, 5, 4, 5, 5, 4, 5, 5, 3, 5, 5, 5, 5, 4, 3, 4, 5, 5, 5, 5, 5, 5, 5, 3, 5, 5, 5, 4, 5, 4, 4, 5, 5, 4, 5, 4, 5, 5, 2, 2, 3, 5, 5, 5, 2, 5, 4, 4, 3, 4, 5, 5, 4, 5, 4, 4, 5, 4, 4, 5, 5, 4, 5, 5, 5, 4, 4, 5, 4, 1, 2, 2, 2, 3, 3, 3, 3, 3, 3, 3, 3, 3, 4, 4, 4, 4, 4, 4, 4, 4, 4, 4, 4, 4, 4, 4, 4, 4, 4, 4, 4, 4, 4, 4, 4, 4, 4, 4, 4, 4, 4, 4, 4, 4, 4, 4, 4, 4, 4, 4, 5, 5, 5, 5, 5, 5, 5, 5, 5, 5, 5, 5, 5, 5, 5, 5, 5, 5, 5, 5, 5, 5, 5, 5, 5, 5, 5, 5, 5, 5, 5, 5, 5, 5, 5, 5, 5, 5, 5, 5, 5, 5, 5], "buen": [5, 4, 4, 5, 4, 4, 5, 5, 4, 2, 2, 5, 4, 5, 4, 5, 5, 4, 4, 4, 5, 5, 4, 3, 5, 4, 5, 5, 4, 5, 1, 5, 4, 3, 3, 4, 4, 5, 5, 4, 5, 3, 5, 5, 4, 3, 3, 3, 5, 5, 4, 5, 4, 4, 4, 3, 5, 4, 4, 4, 4, 5, 5, 5, 4, 5, 4, 4, 4, 3, 4, 4, 4, 5, 4, 4, 5, 3, 3, 5, 5, 5, 5, 4, 5, 5, 4, 4, 5, 3, 5, 4, 5, 5, 4, 5, 3, 4, 5, 4, 4, 5, 4, 3, 3, 5, 5, 4, 1, 5, 5, 5, 4, 5, 4, 5, 4, 4, 4, 5, 4, 4, 3, 4, 4, 3, 3, 4, 4, 5, 5, 3, 5, 3, 4, 4, 5, 4, 5, 4, 3, 5, 4, 4, 4, 4, 3, 5, 5, 4, 4, 5, 4, 4, 4, 1, 3, 5, 4, 4, 4, 5, 3, 3, 5, 5, 4, 5, 5, 5, 5, 4, 5, 3, 4, 5, 5, 5, 4, 4, 5, 5, 5, 4, 3, 5, 5, 5, 5, 5, 4, 3, 4, 5, 5, 4, 5, 4, 4, 5, 4, 5, 4, 2, 2, 4, 3, 3, 4, 5, 5, 5, 5, 4, 5, 4, 4, 5, 4, 4, 4, 4, 3, 3, 4, 5, 4, 4, 4, 5, 5, 4, 4, 4, 4, 5, 5, 1, 4, 5, 4, 4, 3, 4, 3, 3, 5, 5, 5, 4, 4, 3, 5, 5, 5, 5, 5, 5, 5, 5, 5, 4, 4, 4, 5, 5, 5, 4, 4, 5, 3, 3, 5, 4, 5, 5, 5, 4, 5, 5, 4, 4, 3, 4, 4, 5, 5, 5, 4, 5, 4, 4, 4, 4, 5, 5, 5, 5, 5, 4, 4, 5, 4, 4, 4, 4, 5, 3, 3, 3, 4, 4, 4, 4, 4, 5, 4, 5, 5, 4, 5, 5, 5, 5, 3, 5, 5, 4, 5, 4, 4, 5, 5, 4, 5, 5, 5, 4, 5, 5, 4, 4, 4, 4, 5, 5, 4, 4, 4, 4, 5, 5, 4, 4, 4, 4, 4, 4, 5, 4, 3, 3, 4, 4, 3, 4, 5, 4, 4, 4, 4, 4, 4, 4, 4, 4, 4, 5, 4, 5, 5, 4, 5, 3, 3, 5, 4, 4, 4, 4, 4, 5, 4, 4, 5, 5, 5, 5, 4, 5, 4, 4, 5, 5, 5, 4, 5, 5, 3, 3, 4, 4, 5, 4, 3, 4, 5, 3, 5, 4, 4, 3, 5, 4, 3, 5, 5, 4, 4, 5, 4, 4, 5, 4, 3, 4, 5, 3, 4, 4, 4, 4, 3, 4, 5, 5, 5, 5, 4, 5, 4, 5, 5, 3, 5, 4, 3, 3, 3, 4, 3, 4, 5, 4, 4, 4, 4, 5, 5, 4, 5, 4, 4, 4, 4, 3, 4, 4, 4, 5, 4, 4, 4, 3, 5, 5, 4, 4, 4, 3, 1, 5, 5, 4, 4, 5, 4, 5, 5, 5, 3, 4, 4, 4, 5, 4, 4, 3, 4, 4, 5, 4, 4, 4, 5, 4, 5, 5, 5, 4, 5, 4, 3, 5, 4, 4, 4, 5, 5, 5, 4, 4, 4, 5, 4, 5, 4, 4, 4, 4, 4, 5, 3, 4, 4, 5, 4, 4, 3, 4, 3, 3, 5, 5, 5, 5, 5, 4, 4, 4, 5, 5, 5, 4, 5, 4, 4, 5, 5, 5, 4, 5, 4, 5, 4, 5, 5, 4, 4, 5, 4, 5, 5, 4, 4, 4, 5, 3, 3, 3, 5, 4, 4, 4, 3, 3, 4, 5, 5, 2, 4, 5, 5, 4, 5, 5, 5, 4, 5, 5, 4, 4, 4, 5, 5, 5, 5, 5, 5, 5, 5, 4, 4, 4, 5, 4, 4, 3, 5, 5, 4, 5, 5, 3, 3, 3, 4, 4, 4, 4, 2, 3, 5, 5, 4, 4, 5, 5, 4, 5, 4, 4, 5, 4, 3, 4, 5, 5, 3, 5, 5, 5, 4, 4, 4, 4, 5, 4, 4, 2, 5, 4, 5, 4, 4, 5, 4, 3, 5, 5, 4, 5, 5, 4, 4, 5, 5, 5, 4, 5, 3, 5, 5, 5, 5, 3, 4, 5, 5, 4, 4, 4, 3, 3, 5, 4, 4, 4, 5, 3, 5, 5, 4, 4, 4, 5, 3, 4, 4, 4, 4, 4, 4, 4, 4, 4, 5, 4, 4, 5, 4, 3, 5, 5, 4, 4, 5, 5, 5, 5, 4, 5, 4, 4, 4, 3, 5, 5, 5, 5, 5, 4, 5, 4, 4, 5, 4, 4, 4, 5, 5, 5, 5, 5, 4, 5, 4, 4, 5, 4, 4, 5, 5, 4, 4, 4, 5, 5, 5, 4, 4, 5, 5, 4, 4, 4, 4, 5, 5, 5, 5, 5, 4, 5, 4, 4, 4, 4, 5, 4, 4, 5, 3, 5, 4, 3, 5, 4, 5, 3, 5, 4, 4, 4, 5, 3, 3, 4, 5, 3, 5, 4, 5, 5, 3, 4, 5, 4, 4, 4, 4, 3, 4, 4, 4, 4, 3, 4, 5, 3, 4, 5, 3, 4, 5, 5, 5, 3, 5, 5, 3, 4, 4, 4, 4, 4, 5, 4, 4, 4, 5, 5, 3, 5, 4, 5, 5, 4, 5, 4, 5, 5, 5, 3, 5, 4, 4, 4, 4, 4, 4, 4, 3, 5, 4, 3, 5, 4, 4, 5, 5, 5, 4, 4, 4, 4, 4, 4, 4, 4, 4, 4, 4, 4, 4, 4, 5, 5, 5, 5, 4, 4, 5, 5, 5, 5, 4, 5, 5, 5, 4, 5, 5, 3, 3, 3, 3, 5, 5, 4, 4, 5, 5, 4, 4, 5, 5, 5, 5, 3, 5, 5, 5, 5, 4, 4, 4, 3, 3, 3, 4, 5, 4, 4, 5, 5, 4, 5, 5, 4, 5, 4, 4, 4, 5, 5, 5, 4, 4, 4, 4, 5, 5, 3, 4, 3, 3, 4, 5, 5, 4, 4, 4, 5, 4, 4, 5, 5, 4, 4, 4, 4, 4, 4, 5, 5, 5, 5, 5, 4, 5, 3, 5, 4, 4, 3, 5, 5, 5, 5, 5, 4, 5, 5, 5, 5, 5, 3, 4, 4, 4, 4, 4, 3, 4, 4, 3, 3, 3, 3, 4, 5, 4, 5, 4, 5, 5, 5, 4, 5, 5, 4, 3, 5, 4, 4, 3, 4, 5, 5, 3, 4, 3, 5, 3, 4, 4, 5, 4, 4, 1, 5, 4, 3, 4, 5, 5, 4, 4, 4, 4, 3, 5, 4, 4, 4, 3, 5, 5, 3, 5, 4, 5, 4, 4, 4, 5, 5, 5, 4, 5, 4, 4, 4, 4, 3, 4, 2, 5, 5, 5, 5, 4, 4, 4, 4, 5, 5, 5, 4, 5, 5, 5, 5, 5, 4, 4, 2, 4, 4, 4, 4, 3, 3, 4, 5, 4, 4, 4, 4, 5, 4, 4, 4, 4, 4, 4, 4, 4, 5, 5, 5, 4, 4, 5, 3, 5, 4, 5, 3, 3, 5, 5, 5, 4, 5, 5, 5, 5, 5, 3, 5, 4, 5, 4, 4, 3, 3, 5, 4, 5, 4, 3, 4, 4, 4, 4, 4, 5, 5, 4, 4, 5, 4, 5, 4, 5, 3, 5, 3, 4, 5, 4, 5, 5, 5, 5, 3, 4, 4, 3, 4, 5, 5, 4, 5, 5, 4, 2, 5, 4, 4, 4, 3, 4, 4, 5, 5, 4, 4, 3, 4, 4, 4, 5, 5, 5, 4, 4, 4, 5, 5, 3, 5, 4, 5, 5, 3, 5, 4, 4, 4, 4, 5, 4, 3, 5, 5, 4, 5, 4, 5, 5, 5, 5, 4, 4, 4, 5, 4, 5, 5, 4, 4, 4, 4, 4, 2, 5, 4, 3, 4, 5, 4, 4, 4, 4, 4, 5, 4, 4, 4, 4, 5, 4, 3, 4, 4, 4, 5, 4, 4, 5, 4, 5, 5, 3, 4, 5, 5, 4, 5, 4, 5, 4, 4, 5, 4, 3, 5, 3, 3, 5, 5, 3, 4, 5, 5, 4, 4, 5, 4, 5, 5, 3, 5, 5, 4, 4, 5, 3, 3, 5, 5, 5, 5, 5, 5, 5, 5, 5, 5, 5, 5, 5, 4, 5, 5, 5, 4, 4, 5, 4, 4, 4, 3, 4, 4, 5, 4, 5, 5, 5, 5, 5, 4, 5, 5, 5, 5, 4, 5, 4, 4, 4, 5, 5, 5, 5, 4, 5, 5, 4, 5, 5, 5, 4, 5, 4, 4, 4, 4, 5, 5, 4, 4, 4, 5, 4, 5, 5, 4, 5, 4, 4, 5, 5, 5, 5, 4, 3, 4, 4, 4, 5, 5, 5, 4, 4, 5, 5, 5, 5, 5, 5, 3, 4, 5, 4, 4, 4, 5, 5, 4, 4, 4, 4, 5, 4, 5, 3, 4, 4, 4, 4, 5, 5, 5, 4, 5, 5, 5, 4, 5, 3, 4, 4, 4, 5, 4, 4, 5, 4, 5, 5, 4, 4, 5, 4, 4, 4, 4, 4, 3, 5, 1, 4, 5, 4, 4, 4, 5, 4, 4, 4, 5, 4, 3, 4, 5, 5, 5, 4, 5, 4, 4, 4, 4, 5, 4, 4, 4, 4, 5, 5, 4, 5, 5, 5, 5, 4, 5, 4, 5, 4, 4, 4, 4, 4, 5, 3, 4, 5, 4, 4, 4, 5, 5, 3, 1, 4, 4, 5, 4, 5, 4, 3, 3, 5, 4, 5, 4, 5, 5, 5, 4, 5, 3, 5, 4, 3, 5, 5, 5, 4, 4, 4, 3, 4, 4, 4, 4, 5, 3, 4, 5, 5, 4, 5, 4, 5, 5, 4, 5, 5, 4, 5, 4, 5, 5, 4, 2, 4, 4, 4, 5, 5, 5, 4, 5, 3, 5, 4, 4, 4, 3, 4, 4, 5, 5, 5, 4, 5, 5, 5, 5, 4, 4, 4, 5, 4, 4, 5, 5, 4, 3, 5, 4, 4, 5, 4, 4, 4, 4, 4, 4, 5, 4, 4, 5, 4, 4, 5, 4, 4, 4, 5, 5, 4, 4, 4, 4, 5, 4, 5, 4, 5, 5, 3, 5, 5, 5, 5, 5, 4, 4, 3, 3, 4, 5, 4, 4, 5, 4, 5, 5, 4, 5, 5, 4, 4, 5, 5, 5, 4, 5, 4, 3, 5, 5, 5, 5, 5, 5, 5, 5, 5, 3, 4, 5, 3, 5, 4, 4, 5, 5, 1, 4, 4, 5, 5, 5, 4, 4, 4, 3, 4, 4, 5, 5, 5, 4, 4, 5, 3, 4, 4, 4, 5, 4, 5, 4, 4, 3, 4, 4, 4, 5, 4, 5, 3, 4, 4, 5, 5, 5, 4, 4, 4, 4, 4, 4, 4, 4, 5, 4, 3, 4, 4, 5, 5, 4, 4, 3, 5, 4, 4, 4, 4, 4, 4, 5, 5, 4, 5, 5, 4, 5, 4, 4, 5, 3, 4, 5, 5, 5, 5, 5, 4, 4, 4, 5, 5, 5, 4, 5, 5, 5, 5, 5, 5, 3, 5, 5, 5, 5, 5, 4, 4, 4, 5, 5, 5, 3, 5, 5, 4, 4, 5, 5, 5, 4, 4, 5, 4, 4, 4, 4, 5, 3, 5, 5, 4, 4, 5, 5, 4, 4, 4, 4, 5, 5, 4, 4, 5, 5, 4, 4, 4, 5, 4, 5, 5, 5, 5, 4, 4, 3, 3, 5, 3, 4, 3, 4, 5, 4, 4, 4, 5, 4, 5, 4, 3, 5, 5, 4, 4, 3, 4, 5, 4, 4, 5, 4, 3, 4, 4, 3, 5, 5, 5, 4, 4, 5, 5, 3, 3, 5, 4, 3, 4, 4, 4, 5, 4, 4, 5, 5, 3, 4, 4, 2, 4, 3, 5, 5, 2, 4, 4, 5, 3, 5, 4, 4, 5, 5, 3, 5, 5, 5, 4, 5, 4, 3, 5, 4, 4, 4, 4, 3, 4, 5, 4, 5, 4, 5, 4, 4, 5, 4, 5, 4, 5, 5, 4, 4, 5, 5, 4, 4, 5, 5, 4, 5, 5, 3, 4, 4, 5, 4, 4, 4, 3, 5, 3, 4, 4, 4, 4, 5, 4, 5, 4, 4, 5, 5, 4, 4, 5, 3, 5, 5, 4, 4, 5, 3, 4, 4, 4, 4, 5, 4, 4, 4, 4, 4, 4, 5, 4, 4, 4, 5, 4, 4, 4, 4, 5, 5, 5, 4, 4, 5, 5, 4, 5, 4, 4, 4, 4, 5, 5, 4, 5, 5, 4, 4, 4, 5, 5, 5, 5, 5, 5, 4, 4, 4, 3, 5, 3, 4, 4, 4, 4, 5, 5, 5, 4, 5, 5, 5, 5, 4, 5, 4, 3, 5, 3, 4, 5, 3, 5, 5, 3, 5, 4, 4, 4, 4, 4, 5, 5, 4, 2, 3, 4, 4, 4, 3, 4, 4, 4, 5, 4, 3, 4, 4, 5, 5, 4, 4, 3, 5, 4, 5, 4, 4, 4, 5, 4, 5, 5, 5, 4, 5, 5, 5, 5, 5, 5, 5, 4, 5, 4, 4, 5, 5, 3, 5, 3, 5, 4, 4, 4, 5, 3, 5, 4, 4, 5, 5, 5, 4, 5, 4, 4, 3, 5, 5, 5, 5, 5, 5, 5, 4, 4, 5, 3, 2, 3, 5, 4, 4, 4, 5, 2, 3, 4, 4, 5, 5, 4, 5, 5, 3, 5, 5, 3, 5, 5, 3, 5, 5, 3, 3, 4, 4, 4, 5, 4, 4, 4, 5, 5, 5, 4, 5, 5, 4, 5, 5, 3, 4, 4, 4, 5, 5, 4, 5, 5, 4, 4, 5, 5, 5, 4, 4, 2, 4, 5, 4, 3, 3, 4, 5, 3, 5, 5, 5, 3, 4, 4, 5, 4, 4, 2, 4, 4, 4, 4, 4, 4, 4, 4, 4, 3, 5, 4, 4, 4, 4, 4, 4, 5, 5, 5, 5, 4, 4, 5, 5, 5, 4, 4, 5, 5, 5, 4, 5, 5, 4, 5, 5, 5, 5, 5, 5, 4, 2, 5, 5, 4, 5, 4, 4, 4, 4, 4, 4, 4, 4, 5, 4, 4, 4, 5, 4, 4, 4, 4, 3, 3, 5, 5, 4, 5, 4, 4, 3, 4, 5, 3, 5, 4, 5, 5, 5, 4, 5, 4, 5, 4, 5, 4, 4, 4, 4, 4, 5, 5, 4, 4, 3, 4, 5, 4, 3, 4, 5, 5, 4, 4, 4, 3, 4, 4, 4, 4, 5, 5, 4, 5, 5, 4, 5, 4, 3, 5, 5, 3, 5, 5, 5, 4, 5, 3, 3, 5, 5, 5, 4, 5, 3, 4, 4, 5, 3, 3, 4, 4, 4, 5, 5, 5, 5, 4, 5, 5, 5, 4, 5, 4, 4, 4, 4, 5, 4, 4, 4, 4, 2, 4, 5, 4, 5, 4, 5, 5, 3, 4, 5, 3, 4, 4, 5, 5, 5, 5, 4, 4, 5, 5, 3, 4, 4, 5, 5, 5, 5, 5, 5, 3, 4, 4, 4, 2, 4, 5, 5, 4, 3, 5, 5, 5, 4, 5, 4, 4, 4, 5, 5, 5, 5, 4, 4, 5, 4, 5, 4, 3, 3, 4, 5, 5, 4, 4, 5, 5, 4, 5, 4, 4, 5, 5, 3, 5, 4, 5, 4, 4, 4, 5, 4, 5, 5, 5, 5, 4, 4, 4, 3, 5, 5, 4, 5, 5, 4, 5, 4, 4, 3, 3, 4, 4, 5, 4, 4, 4, 3, 5, 4, 4, 3, 5, 5, 3, 5, 4, 5, 4, 4, 4, 4, 4, 5, 4, 5, 4, 5, 4, 3, 5, 5, 3, 3, 5, 5, 5, 4, 5, 3, 4, 4, 5, 4, 5, 4, 3, 4, 5, 4, 4, 5, 4, 5, 3, 3, 5, 5, 5, 5, 4, 4, 4, 4, 5, 4, 5, 4, 5, 3, 5, 4, 5, 4, 5, 5, 5, 4, 2, 4, 3, 5, 4, 4, 4, 4, 4, 4, 5, 5, 4, 4, 3, 5, 5, 3, 5, 4, 5, 3, 4, 4, 3, 3, 5, 5, 5, 5, 5, 5, 5, 5, 4, 4, 4, 3, 4, 4, 4, 4, 3, 4, 4, 5, 5, 5, 4, 3, 4, 4, 5, 5, 5, 5, 3, 5, 4, 4, 3, 4, 5, 5, 5, 5, 5, 4, 4, 5, 5, 5, 4, 5, 5, 3, 5, 3, 5, 5, 5, 4, 4, 3, 4, 4, 5, 4, 4, 4, 4, 4, 4, 5, 5, 4, 4, 4, 5, 5, 5, 4, 4, 4, 5, 5, 4, 3, 3, 4, 4, 4, 5, 4, 5, 4, 4, 4, 5, 5, 4, 5, 4, 4, 4, 4, 5, 5, 5, 3, 5, 4, 5, 5, 5, 4, 4, 5, 5, 3, 4, 4, 5, 4, 3, 5, 4, 4, 5, 5, 5, 5, 5, 5, 5, 4, 4, 5, 5, 3, 5, 5, 5, 5, 5, 5, 4, 5, 5, 5, 5, 4, 4, 4, 4, 2, 4, 4, 3, 4, 4, 5, 4, 4, 4, 4, 5, 4, 4, 5, 4, 5, 4, 2, 4, 3, 4, 4, 5, 4, 5, 3, 4, 3, 4, 4, 4, 4, 3, 4, 5, 5, 4, 4, 4, 4, 4, 3, 5, 4, 5, 5, 5, 4, 4, 5, 4, 5, 2, 4, 4, 4, 4, 4, 2, 4, 4, 5, 5, 5, 5, 5, 5, 4, 4, 4, 4, 4, 5, 5, 4, 4, 4, 5, 4, 5, 5, 5, 4, 3, 5, 5, 5, 4, 4, 3, 5, 4, 5, 4, 4, 5, 4, 5, 4, 5, 4, 4, 4, 4, 5, 4, 4, 5, 4, 3, 4, 5, 5, 3, 5, 4, 4, 4, 4, 4, 5, 4, 5, 5, 5, 5, 5, 5, 4, 4, 3, 4, 5, 4, 5, 4, 4, 4, 4, 5, 4, 4, 4, 4, 4, 4, 5, 4, 2, 5, 4, 4, 4, 5, 4, 5, 4, 4, 4, 4, 5, 5, 5, 5, 3, 5, 4, 4, 5, 3, 4, 5, 5, 4, 4, 5, 4, 4, 4, 4, 3, 4, 4, 5, 3, 4, 3, 5, 5, 3, 5, 4, 4, 4, 5, 4, 3, 4, 4, 4, 4, 4, 4, 5, 4, 3, 4, 4, 4, 4, 4, 4, 4, 5, 5, 5, 5, 3, 5, 4, 5, 2, 4, 4, 5, 4, 4, 4, 4, 5, 3, 5, 5, 3, 5, 4, 5, 4, 4, 3, 5, 4, 4, 5, 4, 5, 4, 5, 4, 5, 5, 5, 5, 4, 5, 5, 4, 5, 4, 4, 4, 4, 5, 4, 5, 3, 5, 3, 4, 4, 4, 3, 4, 5, 4, 4, 4, 5, 4, 4, 4, 5, 5, 5, 4, 4, 4, 5, 4, 3, 5, 4, 5, 5, 5, 5, 5, 4, 2, 4, 5, 5, 5, 5, 3, 4, 3, 4, 5, 4, 4, 4, 4, 5, 5, 5, 5, 5, 4, 3, 5, 5, 5, 4, 4, 3, 4, 5, 5, 5, 5, 4, 5, 5, 4, 5, 5, 5, 5, 5, 4, 4, 4, 4, 5, 5, 4, 4, 4, 5, 3, 5, 4, 3, 4, 4, 3, 4, 4, 5, 4, 3, 5, 4, 4, 4, 5, 4, 4, 4, 5, 3, 5, 3, 5, 4, 4, 4, 5, 3, 5, 5, 5, 4, 5, 5, 4, 5, 3, 5, 4, 4, 5, 4, 4, 5, 4, 5, 4, 4, 5, 4, 4, 5, 3, 4, 4, 4, 4, 4, 4, 5, 3, 3, 5, 4, 4, 4, 5, 5, 4, 5, 3, 4, 4, 5, 5, 5, 3, 5, 3, 4, 5, 4, 3, 5, 5, 4, 4, 3, 5, 4, 4, 5, 4, 5, 4, 4, 4, 4, 3, 4, 5, 4, 5, 5, 5, 4, 4, 4, 3, 4, 4, 4, 4, 5, 4, 4, 4, 2, 5, 3, 5, 5, 5, 4, 5, 5, 5, 3, 4, 5, 5, 4, 2, 4, 5, 5, 5, 5, 5, 3, 3, 4, 4, 4, 5, 4, 5, 3, 5, 4, 5, 5, 4, 4, 4, 4, 5, 4, 4, 4, 5, 5, 3, 4, 4, 4, 4, 4, 4, 4, 4, 4, 4, 1, 4, 5, 4, 5, 5, 4, 3, 5, 4, 5, 4, 4, 4, 5, 3, 2, 4, 4, 3, 5, 4, 4, 5, 3, 4, 4, 4, 5, 5, 4, 4, 4, 4, 3, 5, 5, 4, 4, 5, 4, 3, 3, 4, 4, 5, 5, 3, 5, 4, 4, 5, 4, 4, 4, 3, 5, 3, 4, 4, 5, 3, 5, 5, 4, 4, 5, 5, 5, 5, 4, 5, 5, 4, 5, 5, 5, 5, 4, 5, 4, 5, 4, 4, 5, 3, 5, 5, 4, 5, 4, 4, 5, 5, 3, 4, 4, 4, 5, 4, 4, 4, 4, 4, 5, 5, 5, 4, 3, 5, 5, 5, 4, 4, 4, 4, 4, 2, 4, 3, 4, 5, 3, 4, 5, 5, 5, 4, 5, 4, 5, 3, 4, 4, 4, 4, 4, 5, 4, 4, 5, 5, 5, 4, 3, 1, 5, 5, 4, 4, 5, 5, 4, 4, 4, 4, 5, 4, 4, 4, 5, 4, 5, 4, 5, 4, 5, 4, 4, 5, 5, 4, 4, 4, 5, 4, 4, 4, 4, 5, 4, 5, 5, 5, 5, 4, 4, 5, 5, 4, 4, 3, 5, 4, 5, 5, 4, 5, 5, 5, 4, 4, 4, 5, 5, 3, 5, 5, 5, 4, 5, 5, 5, 4, 3, 5, 4, 3, 3, 4, 4, 5, 5, 5, 4, 5, 4, 4, 3, 4, 5, 5, 5, 4, 4, 4, 5, 4, 4, 3, 5, 2, 5, 4, 4, 4, 5, 4, 5, 4, 5, 5, 5, 4, 5, 4, 5, 5, 3, 4, 5, 5, 3, 3, 4, 4, 4, 4, 4, 5, 4, 3, 5, 4, 4, 3, 4, 5, 5, 4, 5, 1, 3, 5, 4, 5, 5, 5, 4, 5, 5, 4, 5, 4, 4, 4, 5, 3, 4, 5, 5, 4, 4, 3, 4, 4, 4, 5, 4, 4, 5, 5, 5, 2, 4, 5, 3, 5, 4, 4, 4, 4, 5, 5, 5, 4, 5, 5, 3, 4, 5, 4, 4, 4, 4, 3, 5, 5, 3, 4, 5, 5, 4, 5, 5, 4, 4, 4, 5, 4, 5, 4, 3, 5, 5, 4, 5, 4, 5, 5, 4, 4, 4, 3, 5, 5, 4, 5, 5, 4, 4, 4, 5, 4, 3, 3, 3, 4, 4, 5, 4, 5, 5, 5, 5, 4, 4, 5, 4, 5, 4, 4, 5, 5, 4, 4, 5, 4, 5, 4, 4, 5, 4, 4, 4, 5, 5, 5, 5, 5, 5, 5, 5, 5, 4, 4, 3, 4, 5, 4, 4, 4, 4, 4, 5, 4, 5, 5, 5, 4, 2, 4, 4, 4, 4, 4, 4, 4, 5, 5, 4, 3, 4, 5, 5, 3, 4, 4, 4, 5, 5, 4, 4, 5, 4, 5, 5, 4, 4, 5, 4, 5, 5, 5, 5, 5, 5, 4, 4, 4, 5, 5, 4, 5, 3, 4, 4, 5, 5, 4, 4, 4, 4, 5, 4, 4, 4, 5, 4, 4, 4, 5, 4, 5, 5, 4, 4, 4, 4, 4, 4, 4, 5, 4, 5, 5, 4, 3, 4, 4, 5, 5, 4, 5, 4, 4, 4, 4, 4, 1, 4, 5, 4, 4, 3, 4, 3, 5, 4, 4, 5, 5, 3, 4, 4, 5, 5, 5, 5, 4, 4, 5, 4, 4, 4, 5, 4, 5, 5, 4, 5, 4, 4, 4, 5, 5, 4, 4, 4, 5, 4, 5, 4, 4, 4, 5, 4, 4, 4, 5, 4, 4, 4, 5, 4, 4, 5, 3, 5, 5, 4, 4, 5, 4, 5, 2, 5, 5, 4, 4, 5, 3, 4, 4, 3, 5, 5, 4, 1, 4, 5, 4, 4, 5, 4, 4, 5, 4, 3, 4, 3, 5, 4, 4, 5, 5, 4, 4, 5, 5, 5, 4, 4, 5, 5, 4, 5, 5, 4, 4, 5, 5, 5, 5, 5, 4, 4, 4, 4, 4, 4, 4, 3, 5, 4, 1, 5, 5, 5, 5, 5, 4, 4, 4, 4, 4, 4, 5, 5, 4, 5, 4, 4, 3, 5, 4, 4, 5, 5, 5, 4, 5, 3, 5, 4, 3, 5, 4, 4, 5, 4, 3, 5, 4, 4, 5, 4, 5, 5, 5, 4, 5, 5, 5, 5, 5, 4, 5, 4, 4, 4, 4, 4, 5, 5, 4, 5, 2, 3, 4, 4, 5, 4, 4, 5, 4, 4, 4, 4, 5, 5, 4, 5, 3, 5, 4, 4, 5, 4, 4, 4, 5, 4, 5, 3, 5, 5, 4, 5, 5, 4, 5, 5, 5, 4, 5, 5, 5, 5, 5, 4, 5, 3, 3, 4, 5, 4, 3, 4, 4, 3, 5, 5, 4, 4, 5, 5, 5, 5, 3, 4, 4, 5, 4, 4, 5, 5, 4, 3, 5, 4, 4, 3, 4, 5, 3, 5, 5, 4, 4, 5, 5, 3, 4, 5, 5, 4, 5, 4, 5, 4, 3, 3, 4, 4, 3, 4, 5, 5, 4, 4, 5, 4, 5, 5, 4, 5, 5, 5, 5, 4, 4, 4, 4, 5, 4, 5, 4, 3, 5, 4, 4, 4, 5, 4, 4, 4, 4, 4, 5, 5, 5, 4, 4, 5, 5, 4, 5, 4, 5, 5, 5, 4, 4, 3, 4, 4, 3, 5, 4, 3, 4, 4, 5, 4, 5, 5, 5, 3, 5, 5, 4, 4, 4, 4, 5, 4, 5, 5, 4, 4, 3, 3, 4, 5, 4, 5, 4, 4, 4, 5, 5, 4, 5, 4, 5, 5, 5, 5, 3, 5, 4, 4, 1, 3, 4, 4, 4, 5, 5, 5, 3, 5, 5, 5, 4, 4, 4, 5, 5, 5, 5, 4, 4, 5, 3, 4, 4, 4, 5, 5, 4, 3, 5, 4, 5, 4, 5, 5, 5, 5, 4, 5, 5, 5, 5, 3, 5, 3, 3, 4, 4, 5, 4, 4, 4, 3, 4, 4, 4, 5, 5, 5, 5, 5, 5, 3, 4, 4, 5, 4, 4, 4, 3, 5, 4, 3, 3, 4, 4, 3, 5, 5, 4, 5, 5, 4, 4, 3, 4, 4, 5, 4, 4, 4, 4, 5, 3, 5, 4, 4, 5, 4, 3, 5, 4, 4, 5, 5, 2, 5, 5, 4, 5, 5, 4, 5, 4, 3, 3, 4, 4, 4, 4, 4, 5, 3, 5, 4, 4, 5, 4, 4, 4, 5, 4, 3, 5, 4, 3, 4, 5, 3, 3, 3, 5, 4, 3, 5, 5, 4, 5, 5, 5, 4, 4, 5, 4, 5, 4, 4, 5, 4, 5, 4, 3, 4, 5, 4, 4, 3, 4, 5, 4, 4, 4, 5, 4, 4, 4, 4, 4, 4, 4, 5, 3, 3, 3, 5, 4, 3, 5, 5, 4, 4, 4, 4, 4, 4, 4, 5, 3, 4, 4, 5, 5, 4, 5, 4, 5, 5, 4, 5, 4, 5, 5, 4, 4, 4, 5, 3, 5, 4, 5, 5, 3, 4, 4, 5, 4, 5, 4, 3, 5, 4, 3, 4, 5, 3, 5, 5, 3, 4, 5, 5, 5, 5, 4, 4, 5, 5, 4, 5, 4, 4, 4, 4, 4, 3, 5, 4, 4, 5, 5, 1, 5, 5, 4, 5, 2, 4, 4, 4, 3, 3, 4, 3, 5, 4, 4, 4, 5, 4, 5, 3, 4, 4, 4, 5, 5, 5, 4, 4, 4, 5, 5, 5, 5, 3, 4, 3, 3, 4, 4, 5, 5, 4, 3, 3, 4, 4, 4, 4, 4, 4, 3, 4, 5, 5, 4, 5, 3, 4, 4, 5, 3, 4, 3, 5, 5, 5, 4, 4, 5, 4, 5, 4, 5, 5, 5, 4, 4, 4, 4, 4, 4, 4, 5, 4, 4, 3, 4, 4, 4, 4, 4, 5, 4, 4, 5, 5, 4, 5, 4, 4, 4, 4, 5, 5, 5, 4, 5, 5, 4, 4, 3, 5, 5, 4, 5, 4, 4, 4, 4, 4, 5, 5, 4, 5, 5, 5, 5, 5, 5, 4, 5, 4, 4, 4, 5, 5, 4, 5, 4, 4, 3, 5, 4, 4, 5, 5, 3, 4, 4, 4, 4, 4, 5, 4, 5, 4, 5, 5, 4, 5, 5, 4, 5, 5, 4, 5, 4, 5, 5, 4, 4, 4, 4, 4, 4, 4, 3, 5, 3, 5, 4, 4, 4, 3, 3, 4, 3, 5, 5, 4, 4, 4, 4, 4, 5, 4, 4, 4, 4, 4, 4, 4, 4, 3, 4, 3, 5, 5, 5, 5, 5, 4, 5, 5, 5, 3, 5, 4, 5, 3, 3, 5, 3, 5, 5, 5, 5, 5, 3, 5, 4, 2, 3, 3, 4, 4, 5, 4, 4, 4, 5, 4, 4, 4, 5, 5, 5, 4, 5, 3, 5, 5, 5, 5, 5, 4, 5, 4, 5, 4, 5, 5, 5, 4, 5, 5, 4, 4, 5, 5, 4, 4, 3, 4, 5, 5, 4, 4, 5, 5, 4, 5, 4, 4, 5, 5, 4, 5, 4, 4, 5, 3, 3, 5, 5, 4, 3, 5, 4, 4, 3, 4, 4, 5, 4, 5, 4, 5, 3, 3, 4, 3, 4, 5, 4, 3, 4, 4, 5, 4, 5, 4, 4, 5, 5, 4, 4, 3, 4, 4, 5, 3, 3, 4, 5, 3, 4, 5, 5, 4, 5, 5, 5, 5, 4, 5, 4, 5, 5, 5, 5, 5, 5, 5, 5, 5, 4, 4, 3, 4, 5, 4, 5, 4, 5, 4, 5, 5, 4, 4, 4, 4, 4, 5, 5, 5, 4, 4, 4, 4, 5, 3, 5, 3, 5, 5, 5, 5, 4, 4, 5, 5, 5, 5, 5, 4, 5, 5, 5, 2, 4, 5, 5, 5, 4, 3, 5, 3, 3, 4, 4, 4, 4, 3, 4, 5, 4, 4, 5, 5, 4, 5, 4, 4, 4, 4, 5, 4, 5, 5, 3, 4, 5, 4, 5, 5, 4, 4, 5, 5, 4, 5, 5, 5, 3, 5, 5, 4, 4, 4, 5, 5, 5, 5, 5, 5, 4, 5, 5, 5, 4, 4, 4, 4, 4, 5, 4, 4, 4, 5, 3, 3, 4, 4, 5, 1, 5, 4, 4, 5, 3, 4, 5, 4, 4, 5, 5, 3, 4, 5, 4, 5, 4, 3, 4, 5, 5, 4, 5, 4, 5, 4, 5, 5, 5, 5, 4, 4, 4, 5, 5, 4, 4, 4, 5, 4, 5, 4, 5, 4, 5, 5, 4, 4, 4, 5, 5, 5, 4, 4, 5, 5, 5, 4, 5, 5, 4, 4, 4, 4, 4, 5, 3, 5, 5, 4, 4, 5, 5, 5, 4, 5, 5, 4, 5, 3, 4, 4, 4, 4, 4, 5, 5, 5, 4, 5, 5, 5, 4, 1, 4, 5, 4, 5, 4, 5, 5, 5, 5, 5, 2, 5, 4, 4, 5, 4, 4, 4, 5, 5, 5, 5, 5, 3, 4, 5, 5, 4, 4, 4, 5, 4, 4, 5, 4, 4, 4, 5, 4, 4, 4, 5, 5, 5, 4, 5, 4, 4, 5, 4, 5, 5, 5, 4, 4, 4, 5, 5, 5, 4, 5, 4, 5, 4, 3, 3, 4, 5, 5, 4, 4, 5, 3, 4, 4, 3, 4, 5, 4, 4, 4, 4, 5, 5, 5, 5, 4, 5, 4, 5, 5, 4, 4, 5, 4, 4, 4, 4, 3, 4, 5, 3, 3, 4, 4, 5, 4, 5, 4, 4, 4, 2, 5, 4, 4, 4, 4, 4, 3, 5, 5, 5, 3, 4, 4, 3, 4, 4, 4, 4, 5, 4, 4, 4, 5, 2, 4, 5, 5, 3, 5, 4, 4, 4, 5, 3, 5, 4, 3, 4, 5, 4, 5, 4, 5, 5, 4, 5, 3, 5, 4, 5, 5, 4, 5, 5, 4, 4, 5, 3, 4, 4, 5, 5, 4, 3, 4, 5, 3, 4, 4, 4, 4, 5, 4, 4, 5, 3, 3, 4, 4, 5, 3, 3, 5, 5, 3, 4, 5, 4, 5, 5, 5, 5, 4, 3, 4, 4, 4, 4, 3, 5, 4, 4, 5, 5, 5, 3, 4, 4, 5, 4, 4, 5, 4, 4, 4, 4, 4, 5, 4, 4, 5, 4, 4, 4, 4, 4, 3, 5, 5, 5, 4, 5, 3, 4, 4, 5, 4, 5, 4, 4, 4, 3, 5, 4, 4, 5, 4, 5, 4, 4, 3, 5, 4, 4, 4, 5, 5, 5, 5, 5, 3, 4, 5, 3, 5, 5, 5, 4, 5, 5, 4, 5, 4, 4, 5, 4, 5, 3, 3, 4, 4, 4, 5, 4, 3, 4, 2, 5, 5, 5, 5, 4, 4, 4, 4, 5, 5, 4, 5, 4, 5, 4, 3, 5, 5, 5, 5, 3, 4, 5, 4, 4, 5, 4, 4, 4, 4, 4, 3, 5, 3, 4, 5, 5, 5, 5, 4, 5, 4, 3, 4, 5, 4, 4, 5, 5, 3, 5, 3, 5, 4, 5, 5, 4, 5, 4, 4, 5, 4, 5, 4, 5, 3, 3, 4, 4, 3, 3, 4, 4, 5, 4, 5, 5, 4, 3, 4, 3, 5, 4, 3, 5, 5, 4, 5, 5, 4, 5, 5, 5, 4, 4, 4, 4, 3, 5, 4, 5, 5, 3, 4, 4, 4, 5, 5, 5, 3, 4, 5, 3, 5, 4, 4, 5, 3, 5, 3, 4, 5, 4, 4, 4, 5, 5, 4, 5, 4, 4, 4, 5, 5, 3, 4, 5, 4, 5, 4, 4, 5, 5, 5, 4, 5, 5, 4, 5, 4, 4, 5, 5, 5, 4, 5, 4, 4, 5, 4, 4, 4, 5, 5, 4, 3, 4, 2, 5, 5, 4, 3, 3, 4, 5, 4, 5, 4, 5, 4, 4, 4, 3, 4, 5, 3, 5, 5, 4, 4, 5, 5, 3, 4, 4, 3, 5, 4, 4, 4, 4, 3, 2, 5, 5, 5, 4, 5, 5, 3, 4, 4, 4, 5, 4, 5, 5, 5, 4, 5, 5, 4, 4, 4, 4, 4, 4, 4, 4, 5, 3, 5, 4, 4, 4, 4, 3, 4, 4, 4, 4, 3, 5, 4, 4, 3, 4, 5, 5, 4, 4, 4, 4, 5, 3, 5, 5, 5, 5, 4, 4, 5, 4, 3, 4, 2, 4, 5, 4, 5, 3, 4, 4, 3, 4, 3, 5, 4, 5, 5, 4, 5, 4, 4, 4, 4, 4, 4, 4, 5, 4, 4, 4, 4, 3, 5, 5, 4, 4, 5, 5, 5, 4, 4, 4, 4, 4, 4, 4, 4, 4, 5, 4, 5, 4, 4, 4, 3, 5, 5, 5, 4, 5, 4, 5, 5, 3, 4, 3, 3, 4, 5, 4, 4, 4, 4, 4, 5, 4, 5, 5, 5, 2, 5, 5, 5, 4, 4, 4, 5, 4, 4, 5, 5, 4, 3, 5, 4, 4, 4, 4, 4, 4, 4, 4, 5, 5, 4, 5, 3, 4, 4, 4, 4, 4, 5, 5, 4, 4, 5, 4, 5, 5, 4, 4, 3, 3, 5, 4, 4, 4, 4, 4, 4, 4, 4, 4, 4, 4, 4, 4, 5, 4, 3, 5, 4, 4, 4, 5, 4, 3, 4, 5, 5, 4, 4, 5, 4, 4, 5, 5, 4, 4, 5, 4, 3, 4, 5, 3, 5, 5, 5, 4, 3, 5, 5, 4, 5, 5, 5, 5, 3, 3, 5, 3, 5, 5, 4, 5, 3, 5, 4, 4, 4, 1, 4, 4, 3, 5, 5, 3, 4, 5, 5, 5, 5, 5, 4, 4, 5, 4, 4, 4, 4, 4, 4, 5, 5, 5, 3, 5, 4, 5, 4, 5, 4, 5, 3, 5, 4, 4, 5, 4, 5, 5, 4, 4, 3, 4, 4, 4, 5, 5, 4, 4, 4, 4, 4, 3, 4, 5, 4, 3, 3, 5, 5, 5, 5, 4, 5, 4, 5, 4, 4, 4, 4, 4, 5, 5, 5, 4, 4, 5, 4, 3, 3, 3, 4, 4, 4, 5, 3, 4, 5, 5, 4, 5, 5, 4, 4, 4, 4, 4, 3, 4, 3, 4, 4, 4, 5, 4, 3, 4, 4, 4, 1, 4, 5, 4, 5, 5, 5, 4, 5, 4, 4, 4, 4, 5, 4, 4, 4, 4, 4, 5, 4, 3, 4, 5, 5, 5, 4, 5, 4, 4, 5, 4, 5, 4, 5, 5, 5, 4, 4, 5, 4, 5, 4, 4, 5, 5, 4, 4, 5, 3, 5, 5, 5, 5, 5, 4, 5, 3, 4, 5, 5, 4, 4, 5, 4, 4, 5, 4, 4, 4, 4, 5, 3, 4, 5, 5, 4, 4, 5, 4, 3, 4, 4, 5, 4, 4, 4, 5, 5, 5, 4, 4, 3, 4, 5, 4, 3, 5, 5, 5, 5, 5, 4, 4, 5, 4, 3, 4, 4, 4, 4, 4, 4, 5, 4, 5, 5, 4, 4, 5, 5, 4, 5, 5, 4, 5, 5, 5, 4, 5, 5, 5, 3, 5, 4, 3, 4, 4, 5, 4, 5, 5, 4, 3, 5, 5, 5, 4, 4, 4, 4, 4, 4, 4, 4, 3, 3, 3, 4, 4, 4, 5, 4, 4, 4, 4, 4, 5, 4, 4, 4, 5, 4, 4, 5, 3, 4, 4, 3, 3, 3, 5, 4, 5, 4, 3, 4, 4, 4, 4, 4, 3, 4, 4, 4, 5, 4, 4, 5, 4, 5, 5, 3, 4, 4, 5, 5, 5, 5, 5, 4, 5, 4, 5, 3, 4, 4, 4, 4, 5, 4, 4, 4, 4, 4, 4, 5, 4, 4, 5, 4, 5, 5, 4, 4, 4, 4, 5, 4, 5, 4, 5, 5, 4, 4, 5, 2, 4, 5, 5, 4, 4, 4, 4, 3, 5, 4, 5, 5, 5, 5, 5, 4, 3, 4, 5, 3, 4, 4, 5, 4, 4, 4, 5, 4, 4, 4, 4, 5, 4, 5, 4, 5, 4, 4, 4, 4, 4, 3, 4, 4, 4, 5, 4, 5, 5, 4, 4, 5, 4, 5, 4, 4, 3, 4, 3, 4, 3, 4, 5, 4, 4, 4, 4, 4, 4, 5, 4, 3, 3, 4, 5, 5, 5, 4, 4, 4, 5, 4, 5, 5, 4, 5, 4, 5, 5, 5, 4, 5, 5, 4, 4, 4, 5, 3, 5, 3, 5, 4, 5, 3, 4, 4, 5, 5, 4, 5, 4, 4, 4, 4, 4, 4, 4, 4, 3, 4, 4, 5, 5, 4, 4, 3, 5, 5, 4, 5, 5, 4, 5, 5, 3, 4, 4, 4, 5, 4, 3, 4, 4, 4, 4, 4, 4, 4, 3, 4, 4, 4, 4, 3, 3, 5, 5, 4, 4, 4, 5, 4, 3, 5, 4, 4, 4, 4, 5, 4, 5, 4, 5, 4, 5, 4, 4, 4, 4, 4, 4, 3, 3, 4, 5, 5, 5, 4, 4, 5, 5, 4, 5, 5, 4, 4, 4, 5, 4, 5, 4, 4, 3, 4, 4, 4, 4, 3, 4, 5, 5, 4, 4, 4, 4, 4, 3, 4, 4, 5, 5, 5, 5, 5, 3, 4, 5, 5, 5, 5, 4, 4, 4, 5, 5, 5, 4, 4, 5, 5, 4, 4, 3, 4, 5, 5, 4, 5, 5, 4, 3, 5, 4, 4, 4, 4, 5, 4, 4, 5, 4, 4, 4, 4, 3, 5, 4, 4, 4, 4, 5, 4, 3, 4, 4, 4, 5, 5, 4, 5, 4, 5, 1, 4, 5, 4, 4, 4, 5, 4, 5, 4, 5, 4, 4, 3, 5, 4, 4, 5, 3, 5, 4, 3, 5, 5, 5, 4, 3, 5, 3, 4, 4, 5, 4, 4, 4, 5, 5, 3, 4, 5, 5, 5, 5, 5, 5, 4, 3, 5, 5, 4, 4, 5, 4, 5, 5, 5, 4, 4, 3, 5, 4, 4, 5, 4, 4, 4, 4, 4, 4, 4, 4, 5, 5, 3, 5, 4, 4, 5, 4, 4, 5, 5, 5, 4, 4, 5, 3, 4, 5, 4, 3, 4, 4, 4, 5, 5, 3, 4, 4, 4, 5, 4, 4, 4, 5, 4, 4, 4, 4, 4, 4, 4, 4, 3, 3, 3, 5, 5, 2, 4, 4, 5, 3, 5, 4, 5, 4, 4, 5, 4, 4, 4, 4, 5, 3, 5, 4, 2, 4, 5, 5, 5, 5, 5, 5, 5, 3, 5, 5, 4, 4, 4, 5, 2, 5, 5, 5, 4, 4, 4, 5, 4, 4, 4, 4, 3, 4, 5, 5, 4, 4, 4, 5, 4, 3, 4, 4, 4, 5, 4, 5, 5, 5, 5, 5, 4, 5, 5, 4, 4, 4, 4, 5, 4, 5, 5, 4, 5, 4, 5, 4, 5, 4, 4, 4, 5, 5, 4, 4, 4, 3, 4, 5, 4, 4, 5, 4, 4, 5, 4, 3, 4, 5, 5, 3, 5, 5, 4, 4, 4, 5, 4, 5, 3, 5, 4, 4, 4, 4, 4, 4, 5, 4, 4, 5, 4, 5, 4, 4, 4, 4, 4, 5, 4, 4, 5, 5, 4, 5, 5, 5, 5, 5, 4, 3, 4, 5, 5, 3, 5, 5, 5, 5, 4, 4, 5, 4, 4, 5, 3, 4, 5, 4, 4, 4, 4, 4, 4, 4, 5, 3, 4, 5, 5, 4, 4, 3, 5, 4, 5, 4, 4, 3, 4, 5, 5, 4, 4, 5, 4, 3, 4, 4, 5, 5, 5, 4, 5, 4, 5, 1, 4, 4, 4, 4, 4, 4, 4, 4, 4, 4, 4, 5, 4, 4, 5, 4, 5, 5, 5, 5, 4, 4, 5, 4, 4, 4, 5, 5, 5, 5, 4, 5, 5, 4, 5, 5, 5, 4, 4, 4, 5, 4, 5, 4, 4, 3, 3, 4, 4, 4, 4, 5, 4, 4, 5, 3, 4, 4, 4, 4, 4, 4, 4, 4, 5, 5, 5, 3, 4, 5, 3, 3, 3, 5, 3, 4, 4, 4, 4, 4, 4, 4, 5, 4, 4, 5, 5, 4, 4, 4, 4, 4, 4, 4, 5, 5, 4, 4, 4, 4, 3, 3, 5, 5, 4, 5, 4, 4, 4, 4, 5, 5, 5, 4, 4, 3, 4, 5, 5, 4, 5, 4, 5, 4, 5, 5, 4, 3, 4, 5, 4, 5, 5, 3, 3, 4, 5, 4, 5, 5, 4, 5, 5, 4, 4, 3, 5, 5, 4, 3, 4, 4, 5, 5, 4, 3, 4, 3, 5, 5, 5, 4, 5, 4, 3, 4, 4, 4, 3, 5, 5, 5, 5, 5, 4, 4, 4, 4, 5, 4, 4, 4, 5, 5, 3, 5, 4, 4, 4, 4, 4, 4, 3, 4, 2, 4, 4, 4, 5, 4, 5, 4, 5, 4, 5, 3, 4, 4, 4, 4, 4, 3, 5, 3, 5, 5, 5, 4, 3, 4, 4, 4, 4, 5, 4, 5, 4, 4, 5, 4, 4, 4, 5, 4, 4, 4, 4, 4, 5, 5, 4, 5, 5, 5, 5, 5, 5, 5, 4, 4, 5, 5, 4, 4, 4, 5, 3, 5, 4, 4, 4, 4, 4, 5, 3, 3, 4, 3, 5, 4, 4, 5, 4, 5, 3, 4, 4, 5, 5, 5, 5, 5, 5, 5, 5, 5, 3, 5, 5, 5, 4, 4, 4, 3, 4, 4, 4, 4, 3, 5, 4, 4, 4, 4, 4, 4, 5, 4, 3, 5, 5, 4, 5, 4, 4, 4, 4, 5, 4, 5, 5, 4, 3, 4, 4, 4, 5, 4, 5, 5, 3, 4, 4, 4, 5, 4, 5, 3, 5, 4, 5, 4, 4, 4, 5, 5, 5, 4, 5, 5, 3, 5, 3, 5, 5, 5, 5, 5, 4, 4, 5, 5, 4, 5, 5, 4, 5, 5, 5, 4, 5, 5, 4, 3, 4, 3, 3, 4, 4, 3, 3, 4, 4, 5, 4, 4, 3, 4, 4, 5, 5, 4, 5, 3, 5, 4, 4, 4, 4, 4, 3, 5, 3, 5, 4, 5, 5, 4, 4, 4, 5, 5, 5, 4, 4, 4, 5, 4, 4, 5, 5, 5, 5, 3, 4, 4, 4, 5, 5, 4, 4, 4, 5, 2, 4, 4, 5, 5, 5, 5, 5, 5, 4, 4, 4, 3, 4, 5, 5, 4, 4, 5, 4, 3, 5, 5, 5, 4, 3, 5, 5, 4, 4, 5, 5, 3, 4, 5, 5, 5, 5, 5, 3, 4, 4, 4, 4, 4, 4, 3, 5, 5, 4, 4, 5, 3, 4, 5, 3, 4, 3, 4, 3, 4, 4, 5, 4, 5, 4, 5, 3, 5, 5, 4, 4, 5, 5, 4, 4, 4, 5, 4, 5, 5, 5, 5, 5, 4, 4, 5, 3, 5, 4, 5, 5, 4, 5, 3, 4, 3, 3, 3, 3, 4, 4, 4, 5, 5, 5, 5, 4, 4, 4, 4, 4, 5, 5, 4, 5, 5, 4, 5, 5, 3, 4, 4, 3, 3, 4, 3, 4, 4, 4, 5, 4, 4, 3, 3, 5, 5, 5, 4, 3, 4, 4, 5, 4, 4, 4, 4, 5, 4, 4, 4, 5, 5, 5, 4, 4, 4, 4, 5, 5, 5, 4, 4, 4, 4, 3, 3, 4, 4, 4, 5, 3, 5, 3, 4, 3, 5, 4, 4, 5, 4, 4, 5, 3, 4, 5, 4, 3, 4, 2, 4, 4, 3, 5, 3, 4, 4, 5, 4, 5, 3, 4, 4, 3, 5, 5, 3, 4, 5, 4, 5, 5, 4, 4, 5, 5, 4, 5, 5, 5, 4, 5, 3, 4, 5, 4, 5, 5, 4, 4, 4, 5, 5, 5, 5, 4, 4, 5, 3, 3, 4, 4, 4, 5, 4, 5, 5, 5, 5, 4, 4, 3, 3, 4, 5, 4, 4, 4, 4, 3, 5, 2, 5, 3, 5, 5, 4, 3, 4, 4, 4, 4, 3, 3, 4, 3, 5, 5, 5, 4, 5, 4, 5, 4, 3, 5, 5, 4, 3, 4, 4, 4, 2, 5, 4, 4, 4, 4, 4, 5, 5, 4, 4, 4, 5, 4, 4, 5, 4, 5, 5, 4, 4, 2, 4, 4, 4, 4, 5, 3, 4, 4, 5, 4, 5, 5, 5, 4, 5, 4, 3, 5, 5, 4, 3, 5, 4, 5, 4, 5, 4, 3, 4, 5, 5, 5, 4, 5, 3, 4, 5, 4, 4, 4, 5, 5, 4, 4, 4, 5, 4, 4, 4, 4, 4, 5, 4, 3, 5, 4, 4, 4, 5, 4, 3, 4, 4, 5, 5, 4, 4, 4, 4, 4, 5, 4, 4, 4, 4, 4, 5, 4, 5, 4, 4, 5, 4, 4, 4, 5, 5, 4, 4, 5, 4, 4, 4, 5, 4, 5, 5, 5, 5, 5, 5, 3, 3, 5, 5, 5, 4, 5, 4, 5, 2, 4, 5, 5, 5, 4, 4, 5, 5, 5, 3, 3, 4, 4, 5, 4, 4, 5, 5, 4, 4, 4, 5, 5, 4, 4, 4, 4, 4, 5, 5, 5, 4, 4, 5, 5, 4, 3, 4, 4, 4, 2, 5, 4, 4, 5, 4, 4, 4, 4, 3, 4, 5, 5, 5, 5, 3, 4, 5, 3, 5, 5, 4, 5, 5, 4, 2, 5, 4, 4, 4, 4, 4, 4, 4, 5, 5, 3, 4, 4, 4, 4, 4, 5, 5, 5, 4, 4, 3, 5, 5, 4, 3, 4, 5, 4, 4, 4, 4, 4, 5, 4, 4, 5, 4, 4, 4, 4, 4, 4, 5, 5, 4, 4, 5, 5, 4, 4, 3, 5, 4, 5, 4, 4, 5, 5, 4, 5, 5, 4, 5, 4, 4, 5, 5, 5, 4, 4, 4, 5, 3, 4, 5, 5, 3, 2, 4, 4, 5, 5, 4, 4, 4, 4, 3, 5, 4, 4, 4, 5, 4, 5, 5, 5, 5, 5, 4, 4, 5, 4, 4, 4, 4, 4, 3, 4, 4, 4, 4, 4, 4, 4, 5, 4, 5, 4, 5, 5, 5, 4, 4, 4, 4, 4, 5, 5, 5, 4, 5, 1, 4, 2, 4, 5, 4, 5, 4, 3, 4, 5, 5, 4, 3, 4, 4, 5, 5, 5, 4, 5, 5, 1, 5, 5, 5, 4, 4, 5, 5, 4, 5, 3, 5, 4, 3, 3, 5, 5, 5, 4, 4, 5, 4, 5, 5, 5, 5, 3, 5, 4, 4, 5, 4, 4, 5, 4, 4, 4, 5, 3, 4, 5, 5, 4, 5, 5, 4, 4, 5, 4, 5, 5, 5, 5, 5, 5, 2, 4, 2, 5, 4, 4, 5, 4, 4, 5, 5, 3, 3, 3, 3, 5, 5, 4, 5, 4, 5, 4, 2, 3, 4, 5, 3, 4, 4, 2, 4, 3, 4, 3, 4, 4, 4, 4, 3, 4, 5, 3, 4, 5, 4, 5, 5, 4, 4, 4, 3, 5, 4, 5, 5, 4, 4, 4, 4, 2, 5, 4, 5, 4, 4, 5, 5, 3, 5, 4, 4, 3, 4, 4, 5, 3, 4, 5, 4, 3, 5, 5, 4, 4, 3, 5, 3, 4, 4, 5, 3, 5, 4, 4, 4, 4, 5, 4, 4, 3, 5, 4, 4, 5, 5, 4, 3, 3, 4, 5, 4, 4, 4, 5, 4, 4, 4, 4, 5, 5, 3, 4, 4, 5, 5, 4, 4, 4, 4, 4, 4, 5, 5, 4, 4, 5, 4, 4, 5, 5, 5, 3, 4, 5, 4, 4, 5, 3, 5, 4, 4, 3, 5, 3, 3, 5, 5, 4, 5, 4, 4, 4, 5, 4, 5, 3, 4, 3, 4, 4, 5, 5, 5, 5, 5, 5, 5, 5, 3, 4, 4, 4, 4, 4, 5, 4, 4, 5, 4, 3, 4, 4, 4, 4, 4, 5, 3, 4, 5, 5, 5, 4, 5, 5, 4, 4, 5, 5, 5, 4, 4, 4, 4, 4, 4, 4, 5, 5, 3, 5, 3, 4, 4, 5, 5, 4, 5, 3, 4, 5, 4, 4, 4, 5, 5, 5, 3, 5, 5, 5, 5, 5, 5, 4, 4, 4, 4, 5, 4, 5, 5, 5, 4, 5, 5, 5, 4, 2, 5, 5, 5, 4, 3, 5, 4, 5, 4, 2, 4, 5, 5, 4, 5, 4, 4, 4, 4, 4, 3, 5, 5, 5, 5, 5, 5, 4, 4, 5, 5, 5, 5, 5, 4, 4, 4, 4, 5, 3, 4, 5, 3, 5, 4, 5, 4, 5, 5, 5, 5, 5, 5, 3, 5, 4, 4, 5, 4, 4, 5, 4, 4, 3, 5, 3, 4, 4, 3, 2, 5, 4, 4, 5, 4, 5, 4, 5, 4, 4, 4, 5, 4, 4, 4, 4, 3, 2, 5, 4, 3, 5, 4, 4, 3, 4, 3, 4, 4, 4, 5, 4, 5, 5, 3, 3, 3, 3, 4, 3, 4, 5, 5, 4, 4, 5, 4, 4, 5, 3, 4, 3, 4, 4, 4, 4, 5, 5, 5, 4, 5, 4, 4, 4, 4, 3, 4, 5, 5, 4, 4, 4, 4, 4, 4, 4, 4, 4, 5, 4, 4, 5, 5, 4, 3, 3, 3, 4, 3, 5, 4, 4, 5, 5, 5, 4, 3, 5, 5, 4, 5, 4, 5, 5, 3, 5, 4, 2, 4, 4, 4, 2, 3, 3, 4, 3, 3, 5, 5, 5, 5, 5, 5, 5, 5, 4, 5, 5, 5, 4, 4, 5, 5, 4, 5, 4, 4, 4, 3, 2, 5, 5, 4, 5, 5, 4, 5, 4, 4, 4, 4, 4, 5, 3, 4, 2, 4, 5, 4, 4, 4, 5, 4, 4, 5, 4, 4, 4, 5, 4, 5, 5, 5, 5, 5, 5, 5, 5, 5, 4, 4, 4, 4, 3, 3, 5, 4, 4, 5, 4, 4, 3, 5, 4, 4, 4, 3, 4, 5, 5, 5, 5, 5, 3, 4, 5, 3, 3, 4, 5, 4, 5, 3, 4, 5, 5, 4, 4, 5, 4, 5, 4, 4, 4, 4, 5, 4, 5, 4, 4, 5, 4, 4, 5, 5, 4, 4, 5, 4, 4, 5, 5, 2, 4, 5, 4, 4, 5, 5, 4, 5, 2, 4, 4, 4, 5, 5, 4, 5, 5, 5, 4, 4, 4, 4, 5, 2, 2, 4, 3, 5, 3, 5, 4, 4, 3, 5, 5, 4, 5, 4, 3, 5, 5, 4, 4, 4, 4, 4, 5, 5, 3, 4, 5, 5, 3, 5, 4, 4, 5, 5, 4, 4, 4, 4, 2, 5, 5, 4, 4, 4, 5, 5, 5, 4, 5, 3, 5, 5, 5, 5, 4, 4, 4, 4, 4, 4, 4, 4, 4, 4, 4, 3, 5, 4, 4, 4, 5, 5, 4, 3, 3, 4, 5, 5, 4, 4, 5, 4, 5, 4, 4, 5, 5, 3, 4, 4, 4, 5, 4, 5, 5, 5, 3, 4, 5, 5, 5, 4, 5, 5, 5, 5, 5, 5, 3, 5, 4, 5, 4, 4, 4, 5, 3, 4, 5, 3, 4, 4, 4, 4, 3, 4, 5, 3, 3, 5, 4, 5, 5, 4, 4, 5, 3, 5, 5, 5, 5, 3, 3, 4, 5, 5, 5, 5, 5, 4, 4, 4, 4, 5, 5, 5, 4, 5, 4, 4, 4, 5, 4, 5, 5, 5, 5, 5, 3, 5, 5, 4, 4, 5, 4, 5, 3, 4, 4, 4, 4, 3, 4, 3, 5, 4, 4, 5, 4, 5, 4, 4, 4, 4, 5, 5, 3, 4, 4, 1, 5, 4, 5, 5, 5, 4, 5, 3, 5, 4, 5, 4, 5, 5, 5, 4, 4, 4, 3, 5, 3, 5, 5, 5, 4, 4, 4, 4, 5, 4, 4, 4, 5, 4, 4, 4, 5, 5, 5, 5, 4, 4, 4, 5, 4, 3, 4, 3, 5, 4, 4, 4, 4, 4, 5, 5, 4, 3, 4, 4, 5, 4, 5, 5, 5, 5, 4, 5, 4, 5, 4, 5, 3, 4, 4, 5, 4, 2, 4, 3, 5, 4, 4, 5, 5, 5, 4, 5, 4, 4, 3, 4, 3, 3, 5, 5, 5, 5, 5, 1, 5, 5, 3, 5, 4, 4, 4, 4, 4, 5, 5, 4, 5, 4, 3, 4, 4, 4, 5, 4, 4, 4, 4, 5, 4, 4, 5, 4, 5, 4, 5, 5, 5, 5, 4, 4, 4, 3, 4, 4, 4, 3, 3, 4, 5, 4, 4, 5, 5, 5, 3, 5, 3, 5, 3, 4, 4, 5, 4, 2, 4, 5, 4, 4, 4, 5, 3, 4, 4, 5, 5, 4, 5, 4, 5, 3, 4, 5, 5, 4, 4, 4, 5, 3, 4, 5, 5, 5, 4, 5, 5, 5, 5, 5, 4, 3, 4, 3, 3, 4, 4, 4, 4, 5, 5, 5, 4, 4, 5, 4, 5, 4, 4, 4, 4, 4, 3, 4, 5, 4, 4, 3, 4, 3, 3, 4, 5, 4, 5, 4, 5, 4, 4, 5, 5, 4, 5, 3, 5, 3, 4, 4, 5, 5, 5, 5, 4, 4, 4, 4, 4, 4, 5, 4, 3, 4, 3, 5, 5, 4, 5, 5, 3, 4, 3, 3, 4, 5, 4, 5, 3, 5, 5, 4, 4, 5, 4, 3, 4, 4, 4, 4, 5, 5, 4, 4, 5, 5, 5, 4, 4, 3, 5, 5, 5, 3, 3, 4, 4, 4, 5, 4, 3, 5, 5, 5, 4, 5, 5, 4, 5, 4, 4, 4, 5, 5, 5, 5, 3, 4, 5, 4, 3, 5, 4, 4, 5, 4, 4, 5, 5, 5, 5, 5, 5, 5, 4, 4, 3, 4, 3, 4, 5, 5, 4, 3, 4, 3, 5, 5, 5, 4, 4, 5, 5, 4, 3, 3, 5, 4, 4, 4, 5, 4, 5, 4, 5, 5, 4, 4, 4, 1, 5, 3, 4, 5, 5, 4, 4, 5, 3, 5, 5, 4, 5, 4, 4, 4, 4, 5, 4, 4, 5, 4, 4, 4, 3, 5, 4, 4, 4, 4, 4, 4, 3, 5, 5, 3, 3, 4, 5, 4, 3, 3, 4, 5, 5, 4, 4, 5, 3, 3, 4, 3, 4, 4, 4, 3, 4, 5, 4, 5, 4, 4, 4, 5, 5, 4, 5, 4, 3, 4, 4, 3, 5, 4, 4, 5, 5, 4, 4, 4, 3, 4, 4, 5, 4, 4, 5, 5, 4, 3, 5, 3, 4, 4, 3, 5, 4, 4, 4, 3, 3, 4, 4, 4, 3, 4, 5, 3, 5, 3, 5, 4, 5, 4, 4, 4, 5, 5, 3, 4, 5, 4, 5, 5, 4, 4, 3, 3, 5, 4, 4, 4, 4, 5, 4, 4, 5, 4, 4, 4, 5, 4, 5, 4, 4, 5, 5, 4, 4, 3, 4, 3, 4, 4, 4, 5, 4, 5, 4, 5, 5, 5, 5, 5, 5, 4, 4, 5, 4, 4, 4, 5, 4, 4, 4, 5, 4, 5, 4, 4, 4, 5, 2, 4, 3, 4, 4, 5, 5, 5, 4, 4, 4, 5, 5, 5, 4, 4, 4, 3, 4, 4, 5, 3, 4, 4, 4, 4, 4, 3, 5, 4, 5, 5, 4, 5, 4, 5, 3, 5, 4, 5, 4, 4, 4, 4, 5, 5, 4, 5, 4, 4, 5, 4, 3, 5, 4, 4, 4, 5, 5, 4, 2, 3, 4, 4, 4, 4, 4, 4, 5, 5, 5, 4, 4, 4, 5, 5, 4, 5, 3, 4, 5, 4, 3, 4, 4, 5, 5, 3, 5, 4, 4, 4, 4, 4, 3, 5, 5, 4, 5, 4, 5, 4, 3, 4, 3, 3, 5, 3, 3, 5, 4, 4, 4, 4, 4, 3, 3, 3, 4, 5, 4, 4, 5, 3, 5, 3, 4, 4, 4, 5, 4, 4, 4, 3, 5, 2, 4, 2, 4, 4, 4, 4, 4, 4, 4, 4, 4, 4, 5, 4, 5, 4, 3, 5, 4, 4, 4, 5, 4, 5, 4, 3, 3, 4, 4, 4, 5, 5, 4, 4, 4, 5, 4, 5, 4, 4, 4, 4, 5, 4, 3, 5, 4, 3, 4, 5, 4, 4, 3, 5, 3, 3, 3, 5, 4, 4, 5, 4, 5, 4, 4, 4, 5, 4, 5, 3, 4, 3, 5, 3, 3, 5, 5, 5, 4, 4, 3, 5, 3, 3, 5, 5, 4, 5, 4, 5, 5, 5, 5, 4, 4, 4, 4, 5, 3, 3, 4, 3, 5, 3, 5, 4, 2, 4, 5, 5, 3, 5, 5, 5, 5, 3, 5, 4, 5, 4, 4, 4, 4, 4, 5, 5, 5, 5, 5, 5, 4, 4, 4, 4, 5, 5, 5, 5, 4, 4, 5, 4, 4, 4, 5, 5, 5, 3, 5, 4, 4, 5, 4, 5, 4, 4, 5, 5, 5, 5, 3, 4, 3, 4, 5, 5, 4, 5, 4, 5, 5, 5, 4, 4, 2, 5, 4, 4, 4, 4, 5, 5, 5, 5, 5, 4, 4, 4, 5, 5, 4, 5, 5, 4, 4, 4, 4, 5, 4, 4, 4, 5, 5, 4, 4, 5, 3, 5, 5, 5, 4, 4, 5, 4, 4, 5, 5, 4, 4, 4, 4, 5, 5, 4, 5, 3, 4, 4, 4, 4, 5, 4, 4, 5, 3, 4, 4, 5, 4, 4, 4, 5, 4, 3, 4, 5, 5, 4, 4, 5, 4, 4, 5, 3, 5, 5, 5, 4, 4, 3, 4, 5, 4, 5, 5, 5, 4, 4, 4, 3, 3, 5, 4, 4, 4, 4, 5, 5, 5, 5, 5, 5, 4, 4, 4, 4, 4, 4, 5, 1, 5, 4, 4, 5, 5, 3, 5, 4, 4, 5, 5, 4, 4, 5, 3, 5, 4, 4, 5, 5, 5, 5, 3, 4, 4, 5, 5, 3, 5, 5, 5, 3, 4, 5, 5, 4, 4, 4, 4, 4, 5, 3, 5, 5, 4, 5, 4, 5, 5, 4, 4, 4, 5, 5, 4, 4, 5, 4, 3, 4, 3, 4, 4, 5, 4, 5, 4, 5, 5, 5, 4, 5, 5, 4, 5, 5, 4, 4, 5, 4, 4, 5, 5, 4, 4, 4, 1, 3, 4, 4, 4, 4, 5, 5, 5, 4, 4, 5, 4, 4, 1, 5, 5, 4, 5, 5, 5, 3, 5, 4, 5, 4, 5, 5, 5, 5, 4, 5, 5, 4, 5, 5, 5, 4, 4, 5, 5, 5, 4, 5, 3, 3, 4, 4, 4, 4, 5, 3, 5, 2, 2, 4, 5, 4, 5, 4, 4, 4, 5, 5, 4, 5, 5, 4, 4, 5, 5, 5, 4, 5, 4, 4, 5, 4, 5, 5, 4, 3, 4, 4, 5, 4, 4, 4, 4, 4, 5, 4, 4, 4, 2, 4, 4, 5, 4, 4, 4, 4, 4, 4, 4, 4, 4, 3, 5, 5, 3, 5, 5, 5, 4, 5, 4, 5, 5, 5, 5, 5, 4, 4, 5, 3, 4, 4, 4, 4, 4, 4, 4, 4, 4, 4, 4, 5, 4, 4, 4, 3, 4, 4, 5, 4, 4, 4, 5, 2, 5, 4, 5, 4, 4, 4, 5, 5, 4, 5, 4, 4, 4, 5, 5, 5, 5, 2, 4, 4, 4, 5, 4, 4, 4, 5, 3, 5, 3, 4, 4, 4, 3, 5, 5, 4, 5, 5, 5, 5, 4, 5, 5, 4, 5, 5, 4, 5, 5, 4, 5, 4, 3, 4, 4, 4, 4, 3, 3, 5, 5, 4, 5, 4, 5, 4, 4, 4, 4, 5, 3, 4, 3, 3, 5, 5, 5, 3, 4, 4, 4, 5, 4, 4, 4, 4, 4, 4, 3, 5, 4, 5, 5, 4, 5, 5, 3, 4, 5, 4, 5, 4, 5, 5, 4, 2, 4, 4, 5, 4, 3, 3, 3, 4, 4, 4, 4, 4, 4, 5, 5, 5, 5, 4, 5, 4, 5, 4, 4, 5, 5, 3, 4, 4, 4, 4, 4, 5, 4, 4, 5, 4, 3, 4, 4, 4, 4, 5, 4, 3, 4, 4, 4, 5, 4, 5, 4, 4, 4, 4, 4, 5, 4, 5, 5, 4, 5, 3, 5, 5, 5, 3, 4, 4, 5, 5, 4, 3, 5, 5, 3, 4, 4, 4, 4, 4, 5, 4, 4, 4, 4, 5, 3, 3, 5, 4, 4, 4, 5, 4, 5, 4, 4, 4, 5, 4, 4, 5, 4, 5, 5, 4, 4, 4, 4, 4, 4, 5, 4, 4, 4, 5, 4, 4, 4, 4, 4, 5, 4, 5, 4, 5, 4, 5, 4, 4, 4, 4, 4, 4, 4, 4, 5, 4, 5, 5, 5, 5, 5, 5, 4, 5, 4, 4, 4, 4, 5, 4, 3, 4, 5, 3, 4, 5, 4, 5, 5, 5, 3, 5, 4, 4, 5, 4, 5, 5, 5, 5, 4, 4, 5, 5, 4, 4, 5, 4, 5, 4, 5, 4, 3, 5, 5, 5, 4, 5, 5, 5, 5, 5, 5, 4, 5, 4, 4, 4, 5, 4, 4, 4, 4, 3, 5, 5, 4, 5, 4, 5, 4, 5, 4, 4, 4, 4, 4, 3, 4, 4, 5, 4, 5, 4, 3, 4, 5, 5, 5, 4, 4, 5, 4, 5, 4, 3, 4, 4, 4, 5, 3, 5, 5, 4, 3, 5, 4, 4, 5, 4, 5, 4, 4, 5, 4, 4, 4, 3, 4, 3, 4, 5, 4, 3, 4, 4, 4, 4, 5, 4, 5, 4, 5, 5, 5, 4, 5, 5, 4, 4, 4, 4, 4, 5, 5, 3, 4, 5, 4, 4, 5, 5, 5, 4, 4, 5, 3, 4, 5, 4, 5, 4, 4, 4, 4, 4, 3, 5, 5, 4, 3, 5, 5, 3, 4, 4, 4, 4, 4, 4, 4, 4, 4, 4, 5, 5, 4, 4, 5, 3, 4, 5, 3, 4, 4, 5, 4, 4, 4, 5, 5, 4, 5, 4, 5, 3, 5, 4, 4, 4, 4, 3, 5, 5, 5, 5, 5, 5, 4, 4, 2, 4, 5, 5, 4, 4, 4, 5, 4, 4, 5, 5, 3, 1, 4, 4, 4, 4, 4, 5, 4, 4, 3, 4, 4, 5, 4, 5, 5, 5, 4, 4, 5, 4, 4, 5, 4, 5, 5, 4, 4, 5, 4, 4, 5, 4, 4, 4, 2, 5, 5, 4, 4, 5, 5, 4, 5, 4, 3, 4, 4, 5, 2, 4, 4, 2, 4, 4, 5, 5, 4, 3, 5, 5, 4, 4, 4, 4, 4, 4, 5, 4, 4, 5, 5, 5, 5, 4, 4, 3, 5, 5, 5, 4, 5, 3, 4, 4, 4, 5, 5, 5, 5, 4, 4, 3, 5, 5, 5, 5, 4, 4, 4, 4, 5, 5, 4, 5, 4, 4, 5, 5, 3, 4, 1, 4, 5, 4, 3, 5, 3, 5, 5, 5, 3, 5, 5, 4, 4, 2, 5, 5, 4, 5, 4, 5, 3, 5, 4, 4, 3, 4, 4, 4, 4, 4, 4, 4, 5, 5, 4, 4, 5, 3, 3, 4, 4, 4, 4, 5, 5, 5, 5, 5, 4, 5, 4, 4, 5, 5, 4, 5, 4, 5, 4, 5, 4, 5, 5, 3, 5, 4, 5, 4, 4, 5, 4, 5, 3, 3, 5, 4, 4, 4, 5, 5, 3, 5, 4, 4, 5, 4, 3, 3, 4, 5, 5, 4, 5, 4, 5, 4, 4, 5, 5, 2, 5, 3, 4, 4, 3, 5, 4, 4, 4, 4, 5, 5, 3, 4, 4, 4, 5, 5, 5, 5, 4, 4, 4, 4, 4, 4, 5, 5, 4, 5, 4, 5, 5, 4, 5, 3, 5, 4, 5, 4, 5, 5, 3, 4, 4, 4, 4, 5, 4, 3, 5, 4, 5, 5, 2, 2, 4, 5, 4, 4, 5, 5, 4, 4, 4, 5, 4, 4, 4, 5, 4, 3, 4, 5, 5, 5, 4, 4, 3, 5, 4, 4, 3, 4, 4, 5, 5, 4, 5, 5, 4, 5, 5, 5, 5, 4, 4, 4, 5, 3, 5, 5, 4, 5, 5, 4, 4, 4, 5, 3, 4, 5, 4, 4, 5, 4, 4, 4, 3, 4, 5, 4, 5, 4, 4, 4, 4, 4, 4, 4, 5, 3, 5, 5, 4, 4, 4, 5, 5, 4, 4, 5, 4, 5, 5, 5, 5, 5, 5, 4, 4, 4, 5, 5, 4, 5, 3, 5, 3, 4, 5, 5, 4, 4, 4, 4, 4, 5, 4, 4, 4, 5, 5, 4, 4, 5, 3, 3, 4, 5, 5, 5, 5, 1, 4, 4, 4, 4, 3, 4, 4, 5, 4, 4, 4, 4, 4, 3, 4, 5, 3, 5, 4, 4, 5, 4, 4, 4, 3, 3, 4, 4, 4, 4, 5, 4, 5, 5, 4, 4, 5, 5, 3, 4, 3, 3, 5, 4, 5, 3, 3, 5, 4, 4, 5, 3, 3, 5, 3, 5, 4, 4, 4, 4, 4, 4, 5, 4, 4, 5, 4, 5, 5, 5, 5, 5, 5, 5, 5, 5, 3, 3, 5, 5, 5, 4, 4, 4, 4, 4, 5, 4, 4, 5, 5, 5, 5, 1, 4, 5, 5, 3, 5, 4, 5, 4, 4, 5, 4, 5, 4, 4, 5, 3, 5, 3, 4, 4, 5, 5, 4, 5, 4, 4, 4, 5, 5, 4, 5, 4, 4, 4, 4, 5, 5, 5, 5, 4, 5, 4, 4, 4, 4, 4, 4, 5, 2, 4, 3, 5, 5, 5, 5, 5, 5, 5, 5, 4, 4, 5, 5, 5, 3, 5, 5, 3, 4, 4, 5, 3, 3, 5, 4, 3, 4, 4, 4, 4, 4, 3, 3, 4, 4, 5, 4, 5, 3, 5, 5, 5, 5, 5, 4, 5, 5, 4, 4, 5, 4, 4, 4, 4, 3, 5, 5, 4, 4, 4, 4, 3, 4, 5, 5, 4, 5, 4, 5, 4, 5, 5, 4, 5, 4, 5, 5, 4, 5, 5, 3, 5, 5, 4, 5, 5, 5, 4, 4, 5, 4, 4, 4, 5, 3, 5, 5, 5, 5, 4, 4, 4, 4, 3, 5, 4, 5, 4, 4, 5, 5, 5, 5, 5, 4, 5, 5, 3, 5, 4, 4, 4, 4, 5, 4, 4, 5, 4, 4, 5, 4, 5, 5, 5, 4, 5, 4, 5, 5, 4, 4, 4, 4, 5, 5, 5, 5, 5, 4, 2, 4, 5, 5, 4, 4, 4, 4, 5, 5, 4, 4, 4, 5, 3, 4, 5, 5, 5, 4, 4, 5, 4, 4, 4, 4, 5, 4, 5, 4, 4, 4, 5, 3, 3, 4, 5, 4, 4, 4, 4, 4, 5, 5, 4, 5, 4, 4, 4, 4, 5, 5, 5, 5, 5, 5, 5, 4, 5, 5, 4, 4, 4, 4, 4, 5, 4, 5, 4, 5, 5, 5, 3, 5, 4, 5, 4, 4, 5, 4, 5, 4, 4, 5, 4, 4, 3, 5, 5, 5, 4, 4, 4, 3, 4, 4, 5, 5, 4, 5, 3, 5, 4, 3, 4, 3, 5, 5, 5, 3, 5, 5, 4, 4, 5, 4, 4, 3, 5, 4, 5, 4, 4, 4, 5, 5, 3, 4, 4, 4, 4, 4, 5, 5, 5, 4, 3, 4, 5, 4, 5, 4, 3, 5, 4, 3, 5, 5, 4, 4, 4, 3, 5, 5, 4, 4, 4, 3, 4, 4, 5, 4, 5, 5, 5, 5, 4, 4, 4, 4, 4, 5, 4, 4, 4, 4, 5, 5, 4, 4, 5, 4, 3, 5, 5, 4, 3, 5, 4, 5, 5, 4, 5, 4, 3, 5, 4, 5, 3, 5, 4, 5, 5, 4, 5, 5, 5, 5, 5, 4, 4, 4, 4, 4, 4, 5, 4, 4, 5, 5, 4, 3, 4, 5, 4, 5, 4, 5, 4, 5, 4, 3, 5, 4, 4, 5, 5, 4, 5, 4, 4, 4, 5, 4, 4, 5, 4, 5, 4, 3, 3, 5, 4, 4, 3, 5, 4, 5, 4, 5, 5, 5, 5, 3, 4, 5, 5, 4, 4, 4, 4, 4, 4, 5, 4, 3, 3, 5, 5, 4, 4, 5, 5, 4, 4, 4, 4, 4, 4, 5, 5, 5, 4, 5, 3, 5, 5, 5, 5, 4, 4, 4, 5, 4, 4, 5, 4, 5, 4, 3, 5, 5, 5, 4, 4, 3, 4, 5, 3, 5, 4, 4, 5, 4, 4, 5, 3, 5, 5, 4, 5, 4, 4, 4, 5, 5, 4, 5, 5, 5, 5, 5, 5, 4, 5, 5, 4, 5, 4, 3, 4, 5, 5, 5, 3, 5, 3, 4, 4, 5, 4, 3, 3, 5, 4, 4, 5, 5, 5, 2, 4, 4, 5, 4, 3, 3, 3, 4, 5, 5, 5, 5, 3, 4, 4, 4, 5, 4, 4, 5, 4, 4, 3, 5, 4, 4, 4, 5, 5, 5, 4, 3, 5, 4, 5, 5, 5, 4, 5, 5, 4, 4, 5, 4, 5, 5, 5, 5, 4, 4, 4, 4, 5, 3, 4, 5, 4, 4, 3, 5, 4, 4, 5, 5, 4, 4, 5, 5, 4, 5, 3, 4, 4, 4, 4, 5, 5, 5, 4, 4, 4, 4, 5, 5, 4, 4, 5, 3, 3, 4, 4, 4, 4, 4, 5, 4, 4, 4, 4, 4, 5, 5, 4, 4, 4, 4, 4, 3, 4, 5, 4, 5, 3, 4, 5, 5, 4, 5, 5, 5, 4, 4, 4, 5, 5, 5, 3, 5, 4, 5, 5, 4, 5, 4, 5, 5, 4, 5, 4, 3, 4, 5, 4, 4, 2, 4, 5, 5, 5, 4, 5, 3, 5, 5, 5, 5, 4, 5, 4, 4, 5, 3, 2, 5, 3, 5, 3, 3, 4, 5, 4, 4, 5, 4, 5, 5, 5, 4, 2, 4, 3, 5, 3, 4, 2, 4, 5, 5, 5, 5, 5, 4, 5, 4, 5, 5, 4, 4, 4, 4, 4, 4, 5, 5, 4, 5, 5, 4, 4, 4, 4, 4, 4, 4, 5, 4, 5, 5, 4, 5, 5, 5, 5, 4, 4, 5, 5, 4, 4, 5, 4, 4, 5, 5, 5, 4, 3, 5, 4, 5, 4, 5, 5, 4, 4, 5, 4, 4, 4, 4, 4, 4, 3, 4, 4, 4, 3, 3, 5, 4, 5, 4, 4, 4, 4, 4, 5, 3, 4, 5, 5, 4, 4, 5, 4, 5, 4, 3, 5, 4, 5, 3, 4, 5, 4, 4, 5, 5, 4, 4, 4, 4, 5, 5, 5, 4, 5, 4, 2, 4, 5, 5, 4, 5, 5, 4, 5, 4, 4, 4, 5, 4, 5, 4, 3, 5, 4, 5, 4, 4, 4, 4, 5, 3, 4, 5, 5, 5, 4, 3, 5, 5, 4, 5, 4, 5, 4, 5, 4, 4, 4, 5, 3, 4, 5, 4, 4, 4, 5, 4, 4, 5, 4, 4, 5, 5, 4, 5, 3, 4, 5, 2, 5, 4, 4, 4, 4, 5, 4, 4, 4, 3, 5, 4, 4, 5, 4, 5, 4, 5, 4, 4, 4, 4, 4, 4, 4, 5, 4, 4, 4, 4, 4, 4, 3, 5, 5, 5, 5, 5, 4, 5, 5, 5, 5, 5, 5, 4, 4, 4, 4, 4, 5, 5, 5, 4, 4, 4, 4, 5, 5, 4, 5, 3, 3, 3, 4, 3, 5, 4, 4, 4, 4, 3, 4, 4, 4, 5, 5, 4, 4, 4, 4, 5, 3, 2, 5, 5, 5, 4, 5, 4, 4, 5, 5, 5, 5, 5, 5, 4, 5, 5, 5, 5, 4, 4, 4, 4, 4, 3, 4, 3, 5, 3, 5, 4, 4, 4, 4, 4, 5, 5, 4, 3, 2, 4, 3, 4, 4, 4, 5, 4, 4, 5, 4, 4, 3, 4, 4, 5, 4, 4, 5, 5, 4, 5, 5, 5, 3, 3, 3, 4, 5, 3, 5, 4, 4, 4, 4, 4, 5, 4, 5, 5, 4, 5, 4, 3, 5, 4, 5, 5, 4, 4, 4, 4, 5, 4, 5, 4, 5, 5, 4, 5, 5, 3, 5, 4, 4, 5, 4, 5, 5, 4, 4, 5, 4, 5, 4, 5, 4, 5, 4, 3, 4, 5, 5, 3, 4, 5, 4, 5, 4, 3, 3, 5, 4, 4, 5, 4, 4, 5, 5, 5, 5, 3, 5, 5, 5, 4, 5, 4, 5, 4, 4, 5, 4, 4, 4, 4, 4, 5, 4, 5, 5, 5, 4, 5, 5, 4, 5, 5, 5, 3, 5, 4, 4, 3, 3, 5, 4, 5, 4, 4, 5, 5, 5, 5, 5, 4, 4, 5, 5, 5, 4, 4, 5, 4, 4, 4, 5, 4, 4, 3, 4, 5, 4, 4, 4, 4, 4, 5, 3, 5, 4, 5, 4, 4, 4, 5, 5, 5, 4, 4, 4, 5, 4, 4, 4, 4, 4, 5, 4, 3, 4, 3, 5, 5, 4, 5, 4, 4, 3, 5, 5, 4, 5, 5, 4, 3, 5, 4, 3, 5, 4, 4, 4, 4, 4, 3, 5, 4, 4, 4, 4, 4, 5, 4, 4, 5, 4, 5, 4, 3, 5, 5, 4, 5, 5, 5, 4, 4, 4, 5, 3, 4, 4, 5, 4, 4, 5, 4, 4, 5, 3, 4, 4, 5, 5, 3, 5, 5, 3, 4, 4, 5, 4, 3, 5, 4, 4, 4, 5, 5, 4, 4, 5, 4, 4, 5, 5, 4, 4, 5, 5, 4, 4, 5, 3, 3, 4, 4, 4, 5, 3, 5, 4, 5, 5, 5, 4, 4, 4, 4, 3, 3, 5, 5, 5, 4, 4, 4, 4, 4, 4, 4, 4, 5, 3, 4, 5, 4, 5, 4, 5, 4, 4, 4, 4, 5, 5, 4, 3, 4, 5, 5, 5, 5, 3, 5, 5, 4, 4, 3, 5, 4, 5, 4, 5, 4, 4, 4, 4, 4, 5, 3, 4, 3, 4, 3, 4, 4, 5, 4, 4, 5, 4, 4, 5, 5, 4, 5, 4, 3, 3, 4, 4, 4, 4, 5, 4, 5, 5, 4, 3, 3, 4, 4, 3, 4, 4, 4, 4, 4, 4, 5, 5, 5, 4, 5, 4, 4, 4, 4, 4, 4, 4, 5, 4, 4, 4, 5, 3, 5, 4, 5, 4, 4, 3, 5, 5, 4, 5, 5, 4, 3, 4, 4, 4, 5, 3, 4, 5, 5, 3, 5, 5, 4, 4, 3, 4, 3, 4, 5, 5, 4, 4, 4, 4, 4, 5, 5, 5, 5, 1, 1, 4, 4, 3, 3, 4, 5, 4, 3, 3, 5, 4, 4, 4, 5, 5, 4, 5, 5, 4, 4, 4, 4, 5, 5, 5, 3, 5, 5, 5, 4, 5, 4, 5, 5, 4, 4, 4, 4, 4, 5, 5, 4, 4, 2, 5, 4, 3, 5, 4, 5, 5, 5, 4, 4, 4, 4, 4, 5, 3, 5, 5, 5, 4, 3, 5, 5, 4, 4, 4, 4, 5, 3, 4, 4, 4, 4, 4, 4, 4, 4, 4, 4, 4, 2, 5, 4, 5, 4, 4, 3, 5, 4, 5, 4, 5, 4, 3, 4, 5, 3, 4, 3, 5, 5, 4, 5, 4, 4, 4, 5, 5, 4, 4, 3, 5, 4, 5, 5, 4, 5, 5, 4, 5, 5, 5, 4, 4, 4, 2, 4, 5, 5, 5, 5, 5, 4, 5, 4, 4, 4, 3, 4, 4, 4, 5, 5, 3, 5, 5, 4, 5, 5, 5, 3, 5, 5, 5, 5, 4, 4, 5, 5, 3, 5, 5, 5, 3, 4, 4, 5, 5, 4, 5, 4, 5, 3, 4, 5, 4, 3, 5, 5, 3, 5, 5, 3, 4, 4, 4, 4, 3, 3, 5, 4, 3, 4, 3, 5, 5, 4, 4, 4, 4, 3, 4, 3, 4, 5, 4, 4, 5, 4, 4, 5, 4, 4, 4, 3, 4, 5, 4, 4, 5, 5, 4, 5, 4, 4, 4, 5, 3, 4, 5, 2, 4, 4, 4, 4, 3, 4, 4, 5, 4, 4, 3, 4, 5, 4, 3, 4, 5, 5, 4, 5, 4, 4, 4, 4, 4, 5, 4, 4, 5, 5, 5, 5, 5, 2, 2, 5, 5, 5, 4, 3, 5, 3, 3, 5, 4, 5, 4, 4, 4, 5, 5, 4, 3, 5, 4, 5, 4, 3, 4, 4, 5, 5, 3, 4, 3, 5, 3, 3, 5, 4, 5, 5, 3, 3, 4, 5, 4, 3, 5, 4, 5, 5, 4, 4, 4, 3, 4, 5, 5, 5, 4, 5, 5, 5, 5, 4, 5, 5, 5, 5, 4, 5, 4, 5, 3, 3, 4, 4, 5, 5, 5, 4, 4, 5, 4, 5, 4, 4, 4, 3, 3, 3, 4, 5, 5, 4, 5, 4, 5, 4, 4, 4, 5, 3, 5, 3, 3, 3, 3, 3, 3, 3, 5, 5, 4, 4, 4, 3, 4, 5, 4, 5, 5, 5, 5, 3, 4, 3, 5, 4, 3, 5, 5, 4, 4, 5, 5, 3, 4, 4, 5, 5, 5, 3, 4, 4, 3, 4, 4, 5, 4, 4, 5, 5, 5, 4, 3, 5, 5, 4, 5, 4, 5, 3, 5, 4, 5, 5, 4, 4, 3, 4, 4, 3, 4, 4, 4, 5, 4, 5, 4, 5, 5, 4, 4, 4, 4, 5, 4, 3, 4, 5, 5, 5, 5, 5, 4, 4, 4, 5, 4, 5, 4, 5, 4, 4, 5, 3, 4, 5, 5, 5, 3, 5, 4, 3, 5, 5, 4, 4, 5, 4, 5, 4, 5, 4, 5, 5, 4, 5, 5, 3, 4, 5, 4, 5, 5, 3, 5, 4, 5, 5, 3, 4, 3, 5, 4, 4, 4, 4, 4, 4, 4, 5, 4, 5, 4, 4, 4, 5, 5, 4, 4, 4, 4, 5, 4, 4, 4, 5, 4, 5, 5, 4, 5, 3, 4, 4, 4, 5, 5, 5, 4, 5, 5, 4, 4, 4, 5, 5, 5, 5, 5, 5, 4, 4, 4, 4, 3, 5, 5, 4, 3, 3, 5, 4, 5, 5, 4, 4, 5, 4, 4, 4, 4, 4, 3, 5, 3, 4, 5, 4, 4, 4, 3, 3, 4, 4, 5, 5, 2, 3, 5, 5, 5, 5, 4, 2, 4, 4, 5, 4, 5, 5, 5, 4, 5, 4, 5, 5, 4, 3, 4, 4, 4, 4, 4, 5, 2, 3, 4, 3, 4, 4, 5, 5, 5, 4, 5, 5, 4, 5, 4, 4, 5, 5, 4, 4, 4, 4, 4, 5, 4, 5, 5, 4, 4, 4, 3, 4, 4, 5, 5, 5, 3, 4, 3, 4, 4, 4, 4, 4, 5, 5, 3, 4, 4, 4, 4, 4, 4, 4, 4, 5, 5, 3, 5, 4, 4, 5, 5, 4, 3, 5, 4, 3, 3, 5, 4, 3, 5, 3, 5, 4, 5, 4, 5, 4, 5, 3, 5, 3, 5, 4, 4, 3, 3, 4, 4, 4, 5, 4, 4, 3, 4, 3, 3, 5, 3, 4, 4, 4, 4, 4, 4, 5, 4, 4, 3, 5, 4, 3, 5, 4, 5, 5, 5, 3, 4, 4, 5, 5, 5, 5, 3, 4, 5, 5, 3, 5, 2, 4, 3, 4, 4, 4, 4, 4, 5, 4, 5, 2, 4, 5, 4, 5, 5, 4, 5, 2, 4, 5, 4, 5, 4, 3, 5, 4, 4, 4, 4, 5, 4, 4, 4, 4, 4, 4, 4, 5, 5, 5, 4, 4, 4, 3, 4, 4, 5, 4, 4, 4, 4, 5, 5, 4, 5, 5, 4, 3, 4, 4, 3, 5, 4, 4, 5, 5, 5, 3, 5, 5, 5, 5, 4, 4, 3, 4, 4, 5, 5, 4, 5, 5, 4, 5, 4, 5, 5, 4, 4, 3, 5, 4, 5, 5, 3, 4, 5, 5, 4, 5, 4, 3, 5, 4, 5, 3, 4, 4, 4, 4, 4, 5, 4, 4, 4, 3, 4, 4, 4, 4, 4, 5, 5, 5, 4, 4, 4, 5, 5, 4, 4, 4, 5, 5, 5, 4, 4, 4, 4, 5, 5, 5, 4, 5, 5, 4, 3, 5, 4, 3, 4, 5, 5, 4, 4, 3, 5, 3, 4, 4, 5, 3, 5, 5, 5, 4, 5, 5, 5, 5, 4, 3, 5, 3, 5, 4, 4, 4, 5, 4, 4, 4, 4, 5, 5, 4, 3, 4, 5, 4, 5, 5, 5, 4, 4, 5, 4, 3, 5, 5, 5, 5, 4, 5, 2, 5, 5, 4, 4, 4, 4, 4, 4, 4, 4, 4, 4, 5, 3, 5, 4, 5, 4, 4, 4, 4, 4, 4, 3, 5, 4, 4, 4, 4, 4, 5, 4, 5, 4, 5, 5, 5, 5, 4, 4, 3, 4, 4, 5, 5, 5, 5, 5, 4, 5, 5, 5, 5, 4, 4, 4, 5, 5, 5, 5, 4, 5, 5, 4, 5, 5, 4, 4, 5, 4, 5, 5, 4, 5, 5, 5, 4, 5, 5, 2, 2, 4, 4, 4, 4, 4, 5, 4, 4, 3, 4, 4, 4, 4, 5, 4, 4, 4, 4, 5, 5, 5, 5, 5, 4, 5, 3, 4, 4, 4, 5, 3, 5, 4, 4, 5, 5, 5, 3, 5, 5, 5, 4, 4, 4, 4, 4, 4, 5, 5, 5, 4, 4, 5, 4, 4, 5, 4, 4, 5, 5, 4, 4, 4, 4, 5, 3, 4, 4, 4, 4, 4, 4, 4, 5, 5, 3, 5, 3, 5, 4, 4, 5, 5, 5, 5, 5, 4, 5, 4, 5, 3, 4, 4, 4, 4, 5, 4, 5, 5, 5, 3, 4, 4, 3, 3, 3, 3, 4, 3, 4, 4, 3, 5, 5, 5, 5, 4, 5, 5, 5, 5, 5, 5, 4, 4, 4, 5, 4, 5, 4, 4, 5, 5, 3, 5, 5, 3, 5, 4, 3, 4, 4, 4, 5, 3, 5, 3, 5, 4, 3, 5, 5, 5, 4, 4, 4, 5, 5, 5, 3, 3, 3, 5, 2, 5, 4, 4, 4, 4, 3, 4, 5, 4, 3, 4, 3, 3, 3, 5, 3, 5, 5, 5, 4, 5, 5, 5, 5, 4, 5, 5, 5, 4, 4, 5, 5, 4, 5, 5, 5, 5, 5, 4, 5, 4, 4, 4, 3, 5, 5, 5, 3, 5, 4, 5, 4, 4, 4, 4, 4, 4, 4, 5, 4, 4, 4, 4, 5, 5, 3, 4, 4, 4, 4, 4, 5, 5, 5, 4, 5, 2, 4, 4, 4, 5, 5, 4, 4, 5, 4, 3, 4, 5, 5, 5, 5, 4, 5, 5, 5, 5, 4, 4, 4, 4, 5, 5, 3, 3, 5, 5, 5, 4, 4, 5, 4, 4, 5, 5, 4, 4, 4, 5, 4, 4, 5, 4, 5, 4, 4, 5, 4, 5, 4, 5, 5, 5, 4, 5, 4, 4, 5, 3, 5, 4, 4, 4, 5, 4, 5, 5, 5, 5, 5, 5, 4, 4, 4, 5, 5, 4, 4, 4, 4, 5, 4, 2, 4, 3, 3, 5, 4, 4, 5, 4, 4, 5, 5, 4, 5, 4, 5, 4, 4, 5, 5, 4, 5, 3, 4, 4, 5, 4, 5, 5, 4, 5, 5, 5, 4, 3, 4, 4, 4, 5, 4, 4, 4, 4, 5, 4, 5, 5, 4, 3, 3, 4, 4, 5, 5, 4, 4, 4, 4, 3, 4, 4, 4, 4, 5, 4, 4, 5, 4, 5, 5, 5, 4, 4, 5, 5, 4, 4, 4, 4, 4, 5, 4, 4, 4, 4, 4, 3, 5, 3, 4, 4, 4, 5, 5, 4, 3, 5, 5, 5, 4, 3, 4, 4, 3, 4, 4, 5, 4, 5, 4, 4, 5, 4, 4, 4, 5, 5, 5, 5, 5, 4, 5, 4, 5, 5, 5, 4, 4, 5, 5, 4, 4, 5, 3, 4, 4, 5, 4, 5, 4, 4, 4, 5, 4, 4, 4, 4, 5, 5, 5, 5, 4, 4, 5, 4, 4, 3, 4, 4, 4, 4, 2, 4, 5, 5, 4, 4, 4, 4, 4, 4, 4, 2, 4, 4, 4, 4, 4, 4, 5, 4, 5, 4, 4, 5, 4, 5, 3, 4, 4, 4, 5, 4, 3, 4, 4, 5, 5, 3, 4, 3, 3, 5, 4, 5, 5, 5, 3, 5, 4, 4, 4, 4, 4, 4, 5, 4, 3, 5, 4, 5, 3, 3, 3, 4, 5, 5, 3, 4, 5, 4, 5, 4, 5, 5, 4, 3, 5, 4, 2, 4, 4, 5, 4, 4, 4, 3, 5, 4, 4, 5, 5, 4, 5, 5, 3, 4, 5, 4, 3, 4, 4, 4, 4, 5, 4, 4, 5, 3, 4, 4, 4, 4, 5, 5, 5, 5, 5, 4, 5, 4, 5, 4, 5, 5, 5, 4, 3, 4, 4, 4, 3, 4, 3, 5, 5, 4, 4, 5, 4, 5, 4, 4, 4, 5, 5, 5, 5, 5, 4, 5, 5, 5, 4, 4, 4, 4, 5, 4, 4, 4, 5, 5, 5, 4, 4, 3, 3, 5, 5, 5, 5, 4, 4, 4, 4, 4, 2, 4, 4, 5, 4, 4, 3, 4, 5, 5, 4, 4, 5, 3, 5, 5, 4, 5, 4, 5, 4, 5, 3, 5, 5, 5, 4, 4, 4, 5, 3, 4, 5, 3, 5, 3, 4, 5, 3, 5, 4, 5, 5, 5, 4, 5, 5, 4, 4, 5, 5, 4, 4, 5, 3, 5, 5, 4, 4, 4, 4, 5, 4, 4, 4, 3, 4, 4, 3, 5, 4, 4, 5, 5, 4, 3, 4, 4, 4, 4, 5, 4, 5, 5, 5, 4, 5, 4, 4, 3, 4, 5, 5, 5, 5, 5, 5, 4, 3, 4, 3, 5, 4, 4, 3, 5, 5, 5, 5, 5, 4, 4, 4, 4, 4, 5, 4, 4, 5, 5, 5, 5, 5, 5, 4, 5, 5, 4, 4, 5, 5, 5, 3, 4, 4, 3, 5, 3, 5, 4, 5, 4, 5, 4, 5, 4, 5, 4, 4, 4, 4, 5, 4, 4, 1, 4, 4, 5, 4, 4, 5, 5, 4, 4, 5, 5, 4, 4, 5, 4, 4, 4, 3, 5, 5, 4, 4, 5, 4, 4, 4, 4, 4, 3, 3, 4, 5, 4, 5, 4, 5, 5, 4, 4, 5, 4, 5, 3, 5, 5, 4, 5, 4, 3, 5, 4, 5, 4, 5, 4, 4, 5, 4, 5, 4, 3, 4, 4, 4, 5, 4, 4, 4, 5, 5, 4, 4, 4, 5, 4, 5, 5, 5, 4, 5, 4, 4, 5, 5, 4, 5, 3, 4, 4, 5, 5, 4, 5, 4, 4, 4, 5, 4, 4, 4, 4, 3, 4, 5, 2, 5, 5, 5, 3, 4, 4, 5, 4, 5, 5, 4, 3, 5, 3, 3, 5, 4, 4, 4, 3, 4, 5, 4, 5, 5, 4, 5, 4, 3, 5, 3, 4, 4, 3, 4, 4, 5, 5, 4, 5, 5, 5, 3, 5, 3, 5, 5, 4, 4, 3, 4, 5, 3, 4, 5, 5, 3, 4, 4, 4, 4, 4, 5, 5, 4, 4, 4, 4, 5, 5, 3, 5, 5, 5, 5, 5, 5, 3, 3, 3, 3, 3, 5, 5, 4, 4, 4, 5, 3, 5, 4, 4, 4, 5, 4, 3, 4, 4, 4, 5, 4, 4, 3, 4, 4, 4, 3, 5, 5, 4, 4, 4, 5, 4, 4, 4, 5, 4, 3, 3, 4, 4, 5, 5, 5, 5, 4, 4, 4, 5, 4, 3, 3, 4, 5, 3, 5, 5, 4, 5, 4, 4, 5, 4, 4, 4, 4, 4, 5, 4, 4, 4, 5, 4, 5, 5, 5, 5, 5, 4, 4, 4, 4, 5, 5, 4, 5, 4, 4, 4, 4, 4, 5, 5, 5, 4, 4, 4, 5, 5, 5, 3, 4, 3, 5, 5, 5, 4, 4, 4, 4, 4, 5, 4, 3, 4, 4, 4, 4, 5, 4, 5, 4, 5, 5, 4, 4, 5, 5, 4, 4, 5, 4, 3, 4, 5, 5, 5, 1, 4, 5, 5, 5, 5, 5, 4, 4, 4, 5, 4, 3, 5, 4, 4, 4, 5, 5, 5, 5, 5, 4, 4, 1, 5, 4, 4, 5, 4, 5, 5, 4, 4, 4, 4, 4, 4, 4, 3, 5, 4, 4, 5, 4, 4, 4, 4, 5, 4, 4, 4, 4, 5, 4, 3, 4, 5, 4, 4, 4, 5, 5, 5, 5, 4, 3, 3, 4, 5, 5, 3, 4, 4, 5, 5, 3, 5, 5, 5, 4, 4, 4, 5, 5, 4, 4, 5, 5, 5, 4, 5, 5, 5, 4, 4, 4, 5, 4, 5, 5, 5, 4, 5, 5, 4, 4, 5, 5, 5, 4, 4, 5, 5, 5, 5, 4, 5, 3, 5, 5, 4, 4, 5, 4, 4, 4, 3, 4, 4, 4, 3, 4, 4, 4, 4, 5, 3, 3, 5, 5, 4, 4, 5, 4, 3, 2, 4, 4, 4, 4, 5, 4, 5, 4, 4, 5, 5, 4, 4, 5, 4, 4, 4, 4, 5, 5, 4, 4, 5, 4, 5, 3, 5, 5, 4, 4, 4, 4, 5, 5, 4, 5, 4, 4, 4, 4, 4, 4, 5, 4, 5, 5, 3, 4, 4, 5, 5, 4, 4, 5, 5, 3, 4, 4, 5, 3, 4, 5, 5, 5, 5, 3, 4, 4, 4, 5, 5, 4, 5, 3, 4, 3, 5, 4, 5, 4, 4, 3, 5, 5, 4, 4, 3, 3, 5, 3, 4, 5, 5, 5, 3, 5, 4, 5, 4, 4, 4, 5, 4, 4, 4, 5, 5, 4, 4, 3, 4, 4, 4, 4, 4, 5, 5, 5, 1, 3, 5, 5, 4, 5, 4, 4, 5, 5, 3, 4, 4, 5, 4, 5, 4, 5, 4, 5, 5, 5, 4, 5, 5, 5, 4, 5, 5, 4, 3, 5, 5, 3, 5, 5, 4, 5, 5, 5, 4, 4, 5, 4, 4, 4, 5, 5, 5, 4, 4, 5, 4, 4, 4, 4, 4, 4, 4, 4, 4, 4, 5, 5, 4, 4, 4, 3, 4, 5, 5, 4, 4, 5, 4, 5, 5, 4, 5, 5, 5, 5, 4, 4, 4, 4, 5, 3, 4, 4, 4, 3, 4, 5, 5, 5, 5, 5, 4, 4, 4, 5, 5, 4, 5, 5, 5, 4, 2, 5, 4, 4, 4, 4, 4, 4, 4, 5, 3, 5, 5, 5, 4, 4, 5, 5, 5, 4, 5, 5, 4, 4, 3, 4, 3, 5, 5, 4, 4, 5, 5, 5, 4, 5, 5, 4, 4, 3, 5, 4, 4, 4, 4, 5, 4, 4, 4, 4, 5, 3, 3, 4, 4, 5, 5, 5, 5, 3, 4, 5, 4, 2, 5, 4, 5, 4, 5, 4, 5, 4, 5, 3, 4, 5, 5, 4, 5, 4, 4, 5, 5, 4, 3, 4, 5, 4, 5, 3, 5, 4, 5, 5, 5, 4, 4, 4, 4, 5, 5, 5, 5, 4, 4, 3, 4, 5, 4, 4, 5, 4, 5, 4, 4, 4, 5, 4, 5, 5, 5, 5, 4, 4, 3, 4, 4, 3, 4, 5, 4, 2, 4, 4, 4, 4, 4, 4, 4, 5, 5, 3, 4, 4, 5, 5, 5, 4, 5, 5, 4, 4, 4, 4, 4, 4, 5, 4, 4, 4, 4, 5, 5, 4, 4, 4, 4, 5, 4, 5, 4, 4, 5, 4, 3, 4, 4, 5, 4, 4, 4, 5, 5, 4, 5, 5, 5, 5, 3, 4, 5, 2, 5, 4, 3, 5, 3, 5, 5, 3, 4, 3, 4, 4, 4, 5, 5, 4, 4, 5, 4, 4, 5, 5, 3, 3, 4, 5, 4, 5, 4, 4, 5, 4, 4, 4, 4, 4, 4, 3, 3, 3, 4, 4, 4, 5, 4, 4, 4, 5, 4, 3, 5, 5, 5, 5, 5, 4, 5, 4, 4, 4, 4, 5, 3, 5, 5, 4, 4, 5, 5, 4, 4, 5, 5, 4, 4, 3, 4, 4, 4, 4, 4, 5, 4, 3, 4, 5, 5, 3, 3, 5, 4, 3, 3, 5, 5, 3, 5, 4, 4, 4, 4, 4, 4, 4, 4, 5, 4, 4, 4, 4, 4, 4, 5, 5, 4, 4, 4, 4, 4, 5, 5, 5, 5, 3, 5, 3, 4, 4, 4, 5, 4, 5, 4, 3, 4, 4, 5, 5, 4, 4, 5, 4, 5, 5, 5, 3, 3, 5, 5, 4, 4, 3, 4, 5, 5, 5, 5, 2, 5, 3, 4, 5, 5, 3, 5, 4, 5, 4, 4, 5, 4, 4, 5, 4, 4, 5, 5, 5, 3, 3, 5, 4, 4, 2, 5, 4, 5, 3, 4, 5, 4, 3, 4, 4, 3, 4, 4, 4, 5, 4, 3, 5, 4, 4, 4, 5, 5, 3, 5, 4, 5, 2, 5, 4, 5, 4, 3, 5, 5, 5, 5, 5, 3, 4, 3, 5, 5, 5, 4, 5, 5, 4, 5, 4, 5, 5, 4, 4, 4, 5, 5, 5, 5, 4, 5, 3, 5, 5, 4, 5, 4, 5, 3, 4, 4, 4, 4, 4, 4, 3, 4, 5, 5, 5, 4, 3, 4, 4, 4, 5, 5, 5, 4, 5, 5, 4, 5, 5, 4, 3, 5, 4, 5, 5, 5, 3, 5, 4, 5, 3, 5, 4, 4, 5, 4, 5, 5, 4, 4, 4, 4, 4, 2, 4, 5, 4, 4, 4, 5, 4, 5, 3, 5, 5, 4, 5, 4, 5, 5, 5, 4, 3, 5, 4, 4, 5, 3, 4, 5, 5, 3, 5, 4, 4, 3, 5, 4, 4, 4, 5, 5, 5, 5, 5, 4, 5, 4, 5, 5, 5, 5, 5, 5, 4, 4, 5, 5, 4, 5, 5, 4, 3, 4, 4, 5, 4, 5, 4, 4, 4, 5, 4, 4, 4, 4, 5, 5, 5, 4, 3, 4, 4, 4, 4, 5, 4, 5, 5, 3, 3, 4, 5, 5, 5, 5, 4, 4, 4, 3, 4, 5, 5, 5, 4, 3, 5, 3, 4, 4, 4, 5, 5, 5, 5, 4, 4, 5, 5, 5, 5, 4, 5, 4, 5, 5, 5, 4, 4, 4, 5, 5, 4, 4, 5, 5, 5, 5, 5, 4, 3, 5, 4, 5, 5, 4, 4, 3, 4, 3, 5, 5, 4, 4, 4, 4, 5, 4, 5, 4, 4, 3, 5, 4, 5, 3, 4, 4, 5, 5, 5, 4, 5, 5, 3, 3, 4, 4, 5, 5, 4, 5, 5, 4, 4, 4, 4, 5, 5, 4, 4, 4, 5, 5, 5, 4, 4, 4, 4, 3, 5, 5, 5, 5, 5, 4, 3, 4, 5, 4, 4, 4, 4, 4, 4, 5, 3, 3, 4, 4, 5, 5, 5, 5, 5, 5, 5, 4, 5, 4, 4, 3, 5, 5, 4, 4, 4, 5, 4, 5, 4, 5, 5, 5, 5, 4, 5, 5, 5, 4, 4, 5, 4, 5, 5, 5, 3, 4, 5, 5, 4, 4, 5, 3, 5, 4, 5, 5, 5, 5, 3, 5, 4, 4, 3, 5, 5, 4, 4, 5, 4, 5, 3, 4, 4, 4, 5, 4, 4, 4, 4, 4, 4, 2, 4, 5, 3, 4, 5, 4, 4, 4, 4, 4, 5, 5, 4, 5, 4, 4, 4, 4, 4, 5, 4, 5, 4, 4, 4, 4, 4, 4, 3, 4, 4, 4, 4, 4, 5, 5, 5, 4, 3, 5, 5, 5, 5, 4, 5, 4, 5, 5, 5, 4, 4, 4, 4, 3, 5, 3, 4, 5, 3, 4, 5, 5, 5, 3, 4, 4, 5, 5, 5, 4, 4, 5, 5, 5, 3, 4, 5, 5, 5, 4, 5, 4, 3, 5, 5, 5, 4, 4, 4, 4, 5, 4, 4, 4, 4, 4, 5, 5, 4, 4, 4, 5, 4, 5, 4, 4, 4, 5, 4, 5, 4, 5, 4, 4, 3, 3, 4, 5, 4, 3, 4, 4, 5, 5, 4, 4, 5, 5, 5, 5, 4, 2, 4, 3, 4, 5, 3, 4, 4, 4, 4, 2, 5, 4, 4, 4, 4, 5, 4, 5, 3, 4, 4, 4, 5, 4, 4, 5, 5, 5, 4, 4, 4, 3, 4, 4, 4, 4, 4, 3, 4, 5, 5, 4, 5, 5, 5, 5, 4, 4, 5, 5, 4, 5, 4, 3, 4, 4, 5, 5, 5, 4, 4, 4, 2, 5, 5, 3, 5, 3, 4, 5, 4, 4, 5, 3, 5, 4, 4, 4, 4, 4, 4, 5, 4, 5, 4, 5, 5, 4, 4, 5, 5, 3, 5, 5, 5, 3, 5, 3, 3, 4, 5, 3, 4, 4, 4, 3, 3, 4, 4, 4, 4, 4, 4, 4, 5, 5, 4, 4, 5, 5, 4, 5, 4, 4, 4, 4, 4, 4, 4, 4, 4, 5, 5, 4, 4, 3, 3, 5, 4, 4, 5, 4, 3, 4, 4, 5, 5, 5, 3, 5, 5, 4, 4, 5, 5, 4, 5, 4, 4, 4, 4, 4, 5, 4, 3, 5, 3, 5, 4, 5, 4, 4, 4, 5, 5, 5, 4, 5, 4, 4, 4, 4, 4, 5, 5, 5, 4, 4, 4, 5, 5, 4, 4, 3, 4, 5, 4, 4, 3, 5, 3, 4, 4, 4, 4, 4, 4, 5, 4, 3, 5, 5, 3, 3, 4, 5, 4, 4, 3, 5, 4, 4, 5, 3, 5, 5, 5, 5, 4, 3, 5, 4, 5, 4, 5, 4, 4, 4, 4, 3, 5, 3, 4, 4, 5, 5, 4, 5, 5, 4, 4, 5, 4, 4, 5, 5, 4, 4, 4, 4, 4, 5, 5, 5, 5, 5, 5, 3, 4, 4, 3, 5, 4, 3, 3, 4, 5, 3, 5, 4, 4, 4, 4, 4, 3, 5, 4, 5, 5, 5, 3, 4, 5, 3, 4, 4, 4, 4, 4, 4, 5, 4, 4, 4, 4, 5, 5, 3, 5, 5, 4, 5, 4, 3, 5, 4, 4, 4, 4, 4, 4, 4, 5, 4, 4, 4, 4, 4, 5, 4, 3, 5, 4, 3, 5, 4, 4, 4, 5, 4, 4, 5, 5, 3, 5, 4, 5, 5, 5, 4, 5, 4, 4, 4, 3, 3, 5, 4, 4, 4, 3, 5, 5, 5, 2, 4, 5, 4, 4, 4, 3, 5, 4, 4, 5, 4, 4, 3, 4, 3, 4, 3, 4, 4, 4, 4, 4, 4, 5, 5, 3, 3, 5, 4, 5, 5, 3, 3, 4, 4, 4, 4, 5, 5, 5, 4, 4, 3, 4, 4, 5, 4, 4, 4, 4, 4, 5, 4, 4, 5, 4, 5, 2, 4, 4, 4, 4, 5, 4, 4, 4, 5, 4, 4, 4, 4, 3, 4, 4, 5, 4, 5, 5, 5, 5, 2, 5, 4, 5, 4, 5, 5, 3, 3, 2, 4, 4, 4, 4, 5, 4, 4, 3, 4, 4, 4, 4, 4, 4, 3, 5, 5, 5, 4, 4, 4, 4, 4, 5, 5, 4, 4, 5, 4, 5, 4, 4, 3, 4, 4, 3, 4, 5, 3, 4, 5, 3, 4, 5, 4, 5, 5, 3, 5, 5, 4, 4, 5, 5, 4, 3, 5, 5, 4, 4, 3, 3, 4, 4, 5, 4, 4, 4, 4, 4, 4, 3, 4, 4, 4, 3, 5, 5, 5, 5, 4, 4, 4, 5, 3, 2, 4, 5, 5, 4, 3, 4, 3, 5, 5, 5, 4, 5, 5, 4, 5, 4, 5, 5, 5, 4, 4, 3, 4, 5, 5, 5, 4, 4, 3, 4, 4, 4, 4, 4, 4, 5, 4, 3, 5, 5, 4, 4, 4, 3, 5, 5, 4, 3, 4, 4, 4, 4, 4, 4, 3, 5, 4, 5, 3, 4, 5, 4, 4, 4, 4, 5, 5, 3, 3, 5, 5, 4, 4, 4, 4, 4, 5, 5, 4, 5, 5, 5, 5, 4, 3, 4, 5, 3, 2, 5, 4, 5, 4, 4, 5, 3, 1, 4, 4, 4, 5, 5, 5, 5, 4, 4, 5, 4, 3, 4, 5, 5, 4, 5, 4, 4, 4, 4, 5, 4, 5, 5, 5, 5, 2, 5, 5, 4, 4, 4, 5, 3, 5, 4, 5, 4, 5, 5, 5, 5, 3, 4, 4, 5, 4, 4, 3, 5, 4, 4, 4, 5, 5, 4, 5, 5, 4, 5, 5, 3, 4, 4, 4, 4, 4, 4, 4, 5, 4, 5, 5, 4, 3, 5, 5, 4, 3, 5, 5, 4, 5, 3, 4, 4, 5, 5, 4, 4, 4, 3, 4, 3, 3, 3, 4, 4, 4, 4, 5, 4, 5, 3, 4, 5, 4, 3, 3, 4, 5, 4, 5, 5, 5, 3, 4, 5, 5, 4, 4, 5, 5, 4, 3, 4, 5, 4, 4, 5, 4, 4, 5, 5, 4, 5, 5, 4, 5, 4, 4, 4, 4, 4, 4, 4, 4, 4, 4, 4, 5, 3, 5, 5, 5, 4, 4, 4, 3, 4, 4, 4, 3, 4, 4, 3, 3, 4, 4, 5, 5, 4, 4, 4, 4, 4, 3, 4, 4, 4, 4, 5, 4, 5, 5, 4, 4, 4, 5, 1, 4, 4, 4, 4, 4, 5, 5, 5, 5, 4, 4, 4, 5, 4, 4, 4, 4, 3, 4, 5, 5, 5, 5, 5, 3, 5, 5, 4, 4, 4, 5, 3, 5, 4, 5, 4, 5, 2, 4, 3, 5, 5, 4, 4, 5, 4, 4, 5, 3, 5, 4, 5, 5, 3, 4, 5, 5, 4, 5, 5, 4, 5, 5, 3, 4, 4, 4, 4, 5, 2, 4, 5, 4, 5, 4, 4, 5, 4, 4, 4, 5, 5, 3, 5, 4, 2, 5, 4, 4, 4, 4, 4, 4, 4, 2, 4, 4, 5, 5, 4, 4, 4, 5, 5, 4, 4, 5, 3, 5, 5, 5, 5, 4, 3, 4, 4, 5, 4, 4, 4, 4, 4, 4, 5, 4, 5, 4, 5, 5, 4, 1, 4, 5, 4, 5, 4, 5, 4, 4, 5, 4, 5, 5, 4, 5, 5, 5, 5, 4, 5, 5, 3, 4, 2, 4, 4, 5, 3, 4, 5, 3, 3, 4, 5, 5, 4, 5, 4, 4, 4, 4, 4, 4, 5, 4, 5, 2, 5, 4, 4, 5, 5, 5, 5, 4, 5, 5, 4, 4, 4, 5, 5, 4, 3, 5, 4, 4, 4, 4, 4, 4, 5, 4, 5, 5, 4, 4, 5, 4, 4, 5, 4, 4, 5, 3, 5, 4, 5, 4, 4, 5, 4, 4, 5, 4, 5, 4, 5, 4, 4, 5, 3, 5, 4, 4, 5, 5, 5, 4, 5, 4, 4, 4, 5, 4, 5, 4, 4, 3, 5, 5, 5, 5, 4, 5, 4, 4, 4, 5, 4, 4, 4, 5, 5, 2, 4, 5, 5, 5, 4, 4, 4, 5, 5, 4, 3, 4, 5, 3, 4, 5, 4, 5, 5, 5, 3, 4, 5, 5, 4, 5, 5, 3, 2, 3, 4, 4, 5, 3, 4, 5, 4, 5, 4, 4, 4, 5, 5, 3, 3, 4, 5, 5, 5, 4, 5, 4, 3, 4, 4, 5, 5, 4, 5, 5, 5, 5, 4, 5, 4, 5, 5, 5, 5, 5, 5, 5, 4, 5, 4, 4, 4, 4, 5, 4, 4, 4, 4, 4, 5, 5, 4, 4, 4, 4, 4, 4, 4, 4, 4, 5, 4, 4, 4, 5, 4, 4, 5, 5, 4, 4, 5, 5, 5, 4, 4, 5, 4, 4, 4, 5, 5, 4, 3, 4, 4, 4, 5, 4, 5, 4, 5, 4, 4, 4, 5, 5, 4, 4, 5, 5, 4, 5, 4, 4, 5, 5, 4, 4, 3, 2, 5, 5, 5, 4, 4, 5, 3, 5, 3, 4, 5, 4, 5, 4, 5, 5, 5, 5, 4, 5, 5, 4, 4, 4, 5, 4, 3, 5, 4, 5, 4, 4, 4, 5, 4, 2, 5, 5, 4, 5, 4, 4, 4, 4, 4, 4, 5, 4, 3, 4, 5, 5, 4, 5, 3, 5, 5, 5, 4, 5, 4, 4, 5, 5, 5, 4, 4, 3, 5, 4, 4, 4, 4, 5, 5, 5, 5, 3, 5, 4, 5, 4, 5, 4, 3, 3, 5, 5, 5, 4, 4, 4, 5, 5, 5, 3, 4, 4, 4, 4, 4, 5, 4, 4, 4, 4, 4, 4, 4, 4, 4, 5, 3, 4, 5, 5, 5, 5, 4, 4, 3, 5, 5, 4, 5, 5, 3, 5, 4, 4, 4, 4, 5, 4, 5, 5, 5, 5, 3, 3, 4, 4, 4, 5, 4, 4, 4, 5, 5, 5, 5, 3, 3, 4, 4, 3, 4, 5, 5, 4, 5, 4, 5, 4, 4, 4, 3, 4, 4, 4, 5, 5, 2, 4, 4, 5, 5, 4, 5, 4, 4, 5, 3, 5, 5, 3, 4, 4, 4, 5, 5, 3, 4, 4, 4, 5, 3, 4, 5, 4, 4, 3, 4, 4, 5, 5, 3, 3, 4, 1, 4, 3, 4, 3, 4, 4, 5, 4, 4, 4, 5, 5, 5, 4, 4, 4, 4, 5, 4, 5, 4, 4, 3, 4, 3, 5, 4, 4, 4, 3, 4, 5, 4, 4, 4, 4, 4, 5, 4, 3, 4, 3, 5, 4, 3, 5, 4, 4, 4, 4, 5, 4, 3, 5, 5, 5, 5, 4, 5, 5, 3, 5, 4, 5, 5, 4, 4, 4, 4, 5, 4, 4, 5, 3, 3, 4, 5, 5, 4, 4, 5, 4, 4, 5, 4, 5, 3, 4, 4, 4, 5, 5, 3, 5, 4, 5, 4, 3, 5, 5, 5, 4, 5, 5, 4, 5, 5, 4, 4, 4, 5, 5, 4, 5, 4, 5, 5, 5, 4, 4, 3, 5, 4, 3, 4, 4, 5, 5, 5, 4, 5, 3, 5, 3, 3, 3, 4, 4, 5, 5, 4, 2, 5, 5, 4, 5, 5, 5, 4, 4, 2, 5, 5, 5, 3, 4, 5, 5, 5, 5, 5, 4, 5, 5, 5, 5, 4, 4, 5, 4, 4, 5, 4, 4, 5, 4, 5, 5, 4, 5, 4, 5, 3, 3, 4, 5, 3, 5, 4, 5, 4, 3, 4, 4, 1, 4, 3, 4, 5, 3, 4, 4, 4, 5, 5, 5, 3, 5, 4, 4, 5, 4, 5, 4, 5, 4, 5, 5, 4, 5, 5, 4, 3, 4, 4, 5, 5, 4, 4, 4, 4, 5, 5, 5, 5, 5, 5, 4, 4, 5, 5, 3, 4, 5, 3, 5, 5, 5, 5, 5, 3, 5, 5, 5, 4, 4, 5, 5, 5, 5, 4, 5, 4, 4, 5, 5, 4, 5, 3, 4, 4, 5, 4, 3, 3, 4, 4, 4, 4, 4, 4, 4, 5, 5, 4, 4, 3, 4, 4, 4, 5, 5, 5, 4, 5, 5, 3, 4, 5, 4, 4, 4, 4, 5, 5, 4, 4, 5, 5, 4, 4, 4, 4, 3, 3, 5, 5, 3, 5, 4, 4, 4, 5, 4, 5, 4, 3, 4, 5, 5, 3, 4, 5, 5, 4, 5, 4, 5, 3, 5, 4, 3, 4, 5, 5, 5, 3, 5, 3, 5, 4, 5, 4, 4, 4, 4, 5, 4, 3, 4, 5, 5, 4, 5, 4, 4, 4, 4, 4, 5, 5, 4, 5, 3, 4, 4, 3, 4, 4, 4, 4, 5, 4, 5, 4, 4, 5, 5, 5, 4, 4, 5, 5, 5, 5, 5, 5, 4, 4, 4, 5, 4, 5, 4, 5, 4, 5, 4, 4, 5, 4, 4, 3, 5, 4, 4, 5, 4, 4, 3, 4, 4, 3, 4, 4, 3, 4, 4, 4, 5, 3, 5, 4, 4, 4, 4, 4, 5, 4, 4, 4, 5, 5, 4, 4, 4, 5, 4, 4, 5, 5, 5, 5, 4, 1, 4, 4, 5, 5, 4, 5, 4, 4, 4, 4, 4, 5, 5, 4, 3, 4, 4, 4, 5, 4, 5, 5, 5, 4, 5, 3, 4, 5, 3, 5, 5, 3, 4, 4, 4, 5, 3, 4, 4, 3, 4, 5, 3, 5, 4, 5, 4, 4, 3, 5, 5, 4, 2, 4, 4, 5, 5, 5, 5, 4, 4, 4, 4, 4, 4, 4, 4, 4, 4, 3, 3, 4, 4, 4, 5, 4, 4, 2, 4, 5, 5, 5, 4, 4, 4, 4, 5, 4, 3, 4, 4, 3, 4, 5, 4, 4, 4, 4, 3, 5, 4, 1, 5, 5, 3, 4, 3, 5, 4, 5, 3, 4, 5, 5, 4, 4, 4, 5, 4, 4, 4, 2, 3, 4, 4, 5, 3, 3, 4, 4, 3, 5, 5, 4, 5, 5, 5, 4, 5, 5, 2, 5, 5, 5, 4, 4, 4, 4, 3, 5, 4, 4, 4, 4, 4, 4, 4, 4, 4, 5, 5, 3, 3, 4, 5, 3, 5, 4, 5, 5, 5, 5, 5, 5, 3, 4, 4, 4, 3, 5, 4, 4, 4, 4, 4, 4, 5, 5, 5, 5, 3, 4, 4, 5, 4, 4, 4, 4, 5, 5, 4, 5, 5, 5, 5, 4, 5, 4, 5, 5, 5, 5, 5, 3, 4, 4, 3
[truncated: 5,067,371 more chars]
