# Supplementary material for: Unveiling factors influencing judgment variation in sentiment analysis with natural language processing and statistics
Source: PLoS One. 2024 May 31;19(5):e0304201. doi: 10.1371/journal.pone.0304201 (PMC11142521; doi:10.1371/journal.pone.0304201)
Supplement: S3 File — (TXT) [file pone.0304201.s003.txt]

# Dictionary with raw polarity numbers and Dictionary with sdv, variance, mean, median, frequency and POS 

# Dictionary with raw polarity numbers

{'no': [5, 4, 4, 2, 2, 4, 1, 5, 3, 5, 5, 5, 4, 5, 5, 5, 3, 3, 5, 1, 5, 3, 4, 2, 4, 3, 5, 5, 3, 5, 5, 3, 2, 5, 5, 5, 5, 5, 4, 5, 4, 5, 3, 4, 5, 3, 4, 5, 3, 3, 5, 3, 3, 2, 4, 5, 5, 4, 5, 5, 3, 4, 2, 2, 4, 1, 5, 2, 3, 1, 3, 4, 5, 2, 4, 5, 2, 5, 5, 3, 4, 3, 4, 2, 2, 1, 5, 5, 4, 5, 3, 3, 2, 5, 2, 3, 1, 4, 3, 5, 1, 3, 5, 5, 3, 5, 4, 5, 5, 3, 5, 3, 2, 5, 5, 5, 4, 3, 2, 1, 3, 3, 5, 5, 5, 5, 3, 3, 3, 3, 5, 5, 3, 2, 3, 5, 4, 5, 1, 4, 3, 3, 5, 3, 5, 1, 5, 5, 3, 5, 5, 3, 3, 5, 4, 5, 3, 4, 1, 1, 5, 5, 5, 1, 5, 5, 5, 4, 3, 5, 4, 1, 3, 3, 1, 5, 3, 4, 1, 5, 5, 2, 5, 4, 5, 3, 3, 3, 5, 1, 5, 2, 2, 3, 4, 5, 5, 3, 2, 3, 2, 1, 2, 5, 3, 2, 5, 4, 2, 4, 5, 5, 5, 3, 1, 3, 4, 4, 4, 3, 5, 1, 5, 4, 5, 3, 3, 5, 1, 5, 1, 3, 2, 4, 1, 5, 3, 2, 3, 5, 3, 1, 1, 5, 3, 5, 5, 1, 3, 4, 5, 2, 5, 5, 4, 1, 2, 4, 5, 3, 4, 4, 5, 1, 2, 3, 3, 4, 2, 5, 3, 1, 2, 1, 1, 3, 5, 4, 5, 3, 1, 1, 2, 3, 5, 2, 2, 2, 4, 5, 5, 5, 3, 1, 1, 1, 2, 2, 3, 5, 3, 4, 3, 2, 4, 3, 5, 1, 4, 3, 5, 2, 5, 2, 1, 1, 5, 3, 3, 1, 5, 4, 1, 3, 5, 5, 5, 5, 4, 2, 2, 3, 3, 5, 4, 2, 5, 4, 4, 2, 4, 3, 2, 5, 3, 4, 3, 5, 2, 3, 3, 2, 3, 5, 1, 3, 2, 1, 3, 5, 4, 1, 4, 4, 5, 3, 3, 5, 3, 1, 1, 3, 2, 2, 5, 2, 3, 2, 2, 1, 5, 5, 5, 4, 5, 3, 5, 5, 4, 5, 3, 5, 1, 5, 5, 3, 4, 2, 5, 3, 3, 4, 1, 5, 2, 5, 4, 5, 1, 3, 3, 3, 4, 5, 5, 3, 5, 2, 4, 3, 3, 3, 1, 1, 4, 5, 5, 5, 4, 4, 5, 2, 3, 5, 3, 3, 4, 2, 5, 4, 1, 3, 1, 5, 3, 2, 4, 4, 4, 3, 5, 1, 3, 1, 2, 5, 3, 5, 3, 3, 3, 3, 3, 5, 5, 5, 3, 5, 5, 5, 5, 2, 3, 4, 3, 2, 2, 5, 5, 5, 5, 2, 4, 4, 2, 1, 2, 2, 4, 4, 5, 3, 5, 1, 4, 3, 3, 5, 3, 2, 5, 1, 5, 3, 4, 3, 3, 3, 5, 3, 3, 5, 1, 3, 5, 4, 2, 3, 4, 3, 4, 3, 4, 3, 1, 3, 2, 5, 5, 4, 1, 5, 2, 5, 2, 5, 5, 3, 5, 4, 3, 5, 2, 1, 5, 5, 3, 5, 3, 1, 3, 1, 2, 1, 3, 2, 2, 5, 3, 3, 3, 4, 5, 4, 3, 4, 3, 3, 2, 4, 2, 4, 4, 5, 5, 5, 5, 5, 3, 5, 2, 3, 5, 5, 2, 3, 2, 1, 5, 2, 3, 5, 4, 3, 5, 5, 1, 4, 1, 4, 4, 5, 5, 3, 2, 5, 3, 2, 5, 3, 3, 3, 4, 3, 4, 1, 5, 2, 5, 4, 5, 4, 4, 5, 4, 3, 3, 4, 5, 2, 5, 5, 2, 3, 4, 5, 2, 1, 3, 3, 5, 2, 3, 2, 5, 4, 3, 5, 2, 3, 3, 5, 5, 3, 4, 5, 1, 2, 3, 3, 5, 3, 3, 5, 5, 2, 5, 5, 3, 3, 1, 2, 5, 4, 3, 3, 5, 5, 2, 5, 5, 4, 3, 4, 3, 3, 3, 5, 5, 2, 3, 2, 3, 5, 5, 4, 3, 4, 2, 2, 4, 5, 2, 2, 3, 5, 3, 5, 5, 4, 3, 5, 5, 5, 5, 5, 5, 4, 2, 4, 3, 3, 1, 5, 2, 2, 3, 3, 5, 5, 3, 5, 4, 4, 5, 3, 3, 5, 3, 4, 2, 5, 3, 4, 1, 5, 4, 3, 3, 2, 3, 2, 1, 3, 5, 5, 2, 3, 4, 3, 3, 2, 4, 4, 1, 5, 5, 2, 3, 2, 4, 5, 4, 5, 3, 4, 3, 4, 4, 4, 5, 5, 3, 4, 5, 1, 4, 3, 3, 4, 1, 2, 4, 3, 3, 3, 5, 1, 3, 3, 3, 4, 3, 2, 5, 1, 2, 3, 5, 3, 2, 5, 3, 4, 1, 3, 2, 4, 2, 3, 5, 2, 4, 5, 5, 5, 3, 5, 3, 3, 5, 3, 1, 5, 2, 3, 4, 2, 5, 4, 1, 5, 4, 1, 3, 4, 5, 5, 1, 3, 2, 5, 5, 5, 5, 5, 5, 3, 2, 2, 5, 5, 1, 1, 3, 3, 4, 4, 1, 4, 5, 3, 5, 3, 3, 3, 1, 4, 1, 3, 2, 5, 4, 4, 1, 2, 4, 3, 3, 5, 4, 5, 5, 3, 1, 4, 3, 5, 3, 4, 4, 5, 4, 4, 3, 4, 1, 4, 4, 3, 5, 1, 5, 5, 5, 5, 2, 4, 4, 1, 1, 1, 3, 4, 3, 3, 4, 3, 2, 5, 3, 1, 4, 5, 4, 5, 5, 3, 2, 3, 3, 4, 3, 4, 4, 5, 4, 1, 5, 5, 2, 3, 4, 3, 4, 4, 4, 4, 1, 5, 4, 1, 1, 3, 3, 3, 5, 5, 3, 3, 3, 4, 5, 2, 4, 5, 3, 3, 5, 3, 2, 3, 1, 2, 1, 1, 3, 5, 5, 5, 4, 3, 3, 4, 5, 1, 1, 5, 4, 2, 5, 3, 3, 5, 5, 1, 3, 3, 4, 3, 1, 5, 5, 4, 5, 5, 3, 5, 2, 1, 1, 1, 3, 4, 5, 2, 1, 5, 3, 2, 5, 3, 2, 5, 5, 1, 3, 5, 4, 4, 5, 5, 3, 2, 3, 3, 4, 2, 3, 5, 5, 5, 4, 5, 4, 4, 3, 2, 5, 2, 1, 5, 3, 2, 5, 3, 2, 4, 3, 4, 5, 2, 3, 4, 4, 5, 4, 3, 4, 4, 2, 2, 4, 3, 3, 3, 1, 2, 5, 5, 4, 5, 4, 5, 3, 4, 3, 4, 4, 2, 5, 4, 2, 5, 5, 5, 5, 5, 2, 5, 1, 5, 5, 3, 3, 3, 4, 4, 2, 1, 5, 3, 4, 5, 3, 3, 2, 4, 3, 2, 2, 5, 2, 5, 5, 2, 4, 4, 1, 2, 1, 1, 4, 5, 2, 5, 4, 5, 3, 2, 3, 3, 3, 5, 2, 3, 3, 3, 4, 4, 2, 5, 5, 5, 5, 3, 3, 4, 1, 3, 5, 3, 5, 3, 4, 3, 5, 3, 5, 2, 2, 1, 2, 2, 3, 4, 3, 5, 5, 1, 3, 5, 2, 2, 3, 4, 5, 3, 4, 5, 5, 1, 4, 5, 5, 3, 1, 5, 5, 3, 1, 5, 5, 5, 5, 5, 3, 5, 5, 5, 3, 5, 3, 3, 5, 1, 4, 2, 4, 5, 2, 2, 2, 4, 3, 2, 2, 5, 5, 3, 1, 4, 4, 3, 5, 3, 5, 4, 1, 2, 4, 3, 5, 5, 5, 5, 5, 4, 3, 1, 2, 4, 5, 5, 3, 4, 2, 4, 5, 2, 2, 5, 2, 2, 5, 3, 2, 3, 3, 3, 2, 3, 3, 2, 5, 5, 5, 5, 4, 5, 2, 5, 3, 2, 5, 5, 3, 3, 2, 4, 5, 5, 2, 5, 2, 2, 5, 2, 5, 3, 5, 4, 1, 2, 2, 1, 5, 5, 5, 5, 3, 1, 5, 5, 5, 3, 5, 3, 3, 4, 4, 3, 5, 5, 5, 3, 5, 4, 4, 5, 2, 4, 5, 5, 3, 4, 2, 3, 3, 3, 5, 3, 1, 4, 4, 5, 5, 3, 5, 5, 5, 5, 2, 2, 1, 5, 5, 3, 3, 2, 4, 4, 5, 4, 2, 1, 5, 5, 2, 5, 5, 3, 2, 2, 5, 5, 5, 3, 4, 5, 3, 5, 4, 3, 2, 4, 3, 3, 4, 1, 5, 5, 2, 4, 4, 4, 1, 2, 2, 2, 2, 5, 5, 5, 5, 5, 3, 4, 5, 5, 5, 5, 5, 3, 3, 5, 2, 5, 5, 5, 5, 3, 3, 2, 3, 2, 3, 5, 5, 5, 3, 5, 5, 5, 3, 4, 5, 3, 4, 5, 3, 2, 2, 5, 4, 3, 1, 5, 4, 5, 1, 3, 2, 5, 5, 5, 5, 5, 3, 3, 3, 3, 5, 2, 3, 5, 3, 4, 5, 4, 5, 1, 1, 5, 5, 5, 5, 4, 3, 5, 3, 3, 2, 1, 3, 5, 5, 5, 1, 4, 4, 1, 1, 4, 2, 3, 4, 3, 2, 3, 3, 3, 5, 4, 4, 4, 5, 3, 5, 3, 4, 3, 5, 1, 5, 5, 5, 3, 5, 5, 4, 1, 3, 5, 5, 4, 5, 2, 2, 5, 4, 4, 3, 4, 5, 1, 1, 3, 5, 5, 3, 1, 5, 4, 5, 2, 3, 2, 2, 3, 3, 5, 4, 3, 4, 4, 3, 3, 2, 2, 5, 4, 3, 5, 3, 4, 4, 5, 3, 3, 3, 5, 5, 4, 5, 1, 4, 3, 5, 5, 4, 5, 5, 4, 4, 3, 4, 5, 2, 3, 5, 2, 5, 5, 4, 2, 5, 3, 3, 3, 5, 5, 5, 3, 5, 2, 5, 4, 4, 5, 5, 3, 3, 2, 5, 4, 1, 3, 5, 5, 3, 5, 3, 3, 3, 5, 3, 3, 5, 5, 3, 2, 5, 3, 5, 4, 2, 1, 2, 4, 4, 5, 4, 5, 2, 5, 3, 3, 5, 1, 4, 5, 3, 3, 4, 3, 1, 2, 3, 4, 3, 2, 4, 5, 2, 3, 5, 3, 3, 3, 2, 4, 1, 4, 4, 3, 3, 3, 4, 5, 5, 3, 3, 1, 5, 3, 4, 4, 5, 2, 5, 3, 5, 5, 5, 5, 3, 4, 3, 4, 5, 2, 3, 5, 5, 5, 5, 2, 4, 5, 5, 5, 2, 4, 3, 2, 4, 5, 5, 5, 5, 3, 4, 2, 5, 5, 5, 3, 5, 5, 3, 5, 3, 4, 3, 4, 5, 3, 5, 5, 5, 3, 5, 5, 4, 3, 1, 2, 4, 1, 4, 3, 3, 1, 4, 2, 3, 5, 4, 5, 5, 1, 5, 5, 4, 5, 3, 3, 1, 2, 3, 3, 3, 5, 5, 5, 3, 3, 3, 1, 3, 3, 5, 5, 5, 5, 1, 5, 4, 5, 4, 3, 2, 1, 4, 3, 4, 1, 2, 4, 5, 2, 4, 3, 5, 3, 5, 5, 5, 3, 5, 4, 3, 4, 5, 3, 2, 1, 3, 3, 5, 4, 5, 4, 3, 5, 1, 3, 5, 4, 5, 5, 5, 4, 1, 2, 3, 3, 3, 1, 2, 4, 2, 4, 5, 3, 2, 5, 4, 3, 5, 1, 1, 4, 1, 5, 5, 5, 5, 1, 3, 2, 4, 5, 5, 4, 4, 3, 3, 2, 5, 2, 5, 3, 2, 4, 5, 3, 3, 2, 5, 3, 3, 3, 3, 2, 5, 4, 3, 3, 4, 5, 5, 5, 5, 5, 3, 5, 3, 5, 3, 5, 4, 3, 5, 5, 3, 3, 4, 1, 3, 3, 4, 2, 1, 1, 4, 4, 5, 3, 5, 4, 2, 5, 1, 3, 5, 5, 5, 3, 1, 1, 4, 4, 3, 1, 5, 1, 4, 5, 4, 5, 4, 4, 4, 5, 3, 5, 5, 5, 3, 4, 1, 5, 5, 4, 3, 4, 2, 3, 5, 4, 3, 3, 3, 4, 2, 3, 4, 4, 5, 5, 5, 2, 5, 1, 4, 5, 5, 5, 4, 1, 5, 5, 5, 1, 3, 4, 3, 5, 3, 1, 5, 5, 3, 4, 4, 4, 5, 5, 3, 3, 5, 5, 1, 3, 5, 5, 5, 1, 3, 3, 5, 3, 5, 2, 3, 5, 4, 4, 4, 5, 5, 5, 3, 1, 2, 4, 5, 3, 2, 5, 1, 5, 3, 3, 5, 3, 2, 4, 2, 5, 5, 5, 2, 1, 3, 1, 2, 5, 3, 2, 2, 1, 4, 3, 5, 5, 3, 5, 5, 2, 5, 5, 5, 5, 5, 4, 5, 5, 5, 3, 5, 3, 2, 5, 4, 3, 1, 5, 2, 3, 3, 3, 5, 5, 5, 2, 3, 3, 4, 3, 3, 2, 4, 3, 1, 5, 2, 2, 4, 5, 4, 3, 2, 5, 4, 3, 3, 5, 5, 3, 4, 2, 5, 5, 5, 4, 5, 2, 1, 5, 5, 4, 3, 4, 4, 3, 3, 5, 4, 2, 5, 1, 5, 2, 3, 5, 5, 5, 3, 5, 3, 5, 5, 5, 5, 2, 5, 1, 3, 4, 1, 4, 4, 4, 4, 5, 5, 5, 3, 2, 2, 4, 3, 5, 3, 3, 3, 5, 2, 5, 4, 5, 5, 2, 5, 5, 5, 3, 4, 5, 3, 3, 5, 5, 5, 3, 3, 5, 4, 5, 3, 3, 5, 3, 3, 5, 5, 5, 3, 5, 3, 5, 2, 2, 3, 1, 5, 4, 4, 4, 5, 5, 1, 3, 2, 5, 3, 3, 5, 3, 3, 5, 5, 5, 3, 3, 5, 1, 5, 2, 4, 3, 5, 5, 2, 1, 5, 5, 4, 5, 5, 5, 5, 5, 3, 1, 1, 3, 3, 3, 3, 3, 1, 4, 4, 2, 5, 2, 5, 5, 5, 2, 5, 5, 4, 5, 2, 3, 5, 3, 1, 3, 5, 5, 2, 3, 4, 5, 1, 2, 2, 4, 2, 2, 3, 5, 1, 4, 3, 5, 3, 5, 2, 3, 3, 3, 5, 2, 3, 5, 5, 3, 1, 3, 5, 5, 5, 2, 3, 4, 3, 5, 1, 2, 2, 2, 4, 3, 5, 2, 3, 4, 4, 3, 4, 1, 1, 1, 4, 4, 2, 2, 3, 3, 3, 1, 5, 5, 4, 3, 3, 2, 5, 2, 5, 1, 5, 1, 4, 2, 5, 4, 5, 5, 4, 3, 5, 3, 4, 3, 2, 2, 5, 1, 3, 4, 3, 1, 4, 5, 2, 2, 2, 2, 3, 5, 2, 5, 5, 5, 4, 5, 3, 5, 3, 3, 5, 4, 3, 3, 4, 3, 5, 5, 3, 4, 3, 5, 5, 5, 3, 2, 2, 5, 1, 1, 3, 5, 3, 5, 4, 5, 2, 3, 3, 5, 4, 3, 4, 3, 2, 5, 1, 5, 3, 5, 1, 2, 5, 5, 5, 5, 5, 5, 4, 3, 2, 5, 5, 4, 3, 5, 2, 5, 1, 3, 4, 1, 5, 4, 5, 5, 1, 5, 4, 5, 5, 5, 5, 5, 3, 2, 3, 4, 5, 1, 4, 3, 1, 2, 3, 4, 3, 4, 1, 5, 2, 1, 4, 4, 4, 3, 5, 4, 4, 5, 3, 4, 4, 4, 4, 3, 5, 5, 2, 1, 3, 2, 4, 1, 1, 5, 1, 5, 5, 3, 3, 5, 5, 5, 4, 5, 3, 5, 2, 2, 2, 5, 3, 4, 4, 3, 2, 5, 5, 5, 3, 3, 5, 3, 1, 3, 5, 5, 4, 3, 4, 3, 5, 3, 5, 5, 4, 3, 3, 4, 3, 3, 3, 2, 3, 3, 1, 4, 4, 5, 3, 1, 5, 3, 5, 5, 5, 5, 4, 3, 5, 2, 5, 3, 1, 5, 5, 2, 4, 1, 3, 1, 3, 3, 5, 2, 4, 4, 3, 3, 2, 3, 5, 2, 4, 3, 3, 1, 4, 3, 2, 5, 3, 1, 2, 4, 5, 4, 5, 3, 1, 3, 5, 3, 3, 5, 4, 2, 2, 2, 3, 2, 5, 3, 4, 3, 4, 5, 1, 2, 3, 1, 1, 4, 5, 4, 2, 3, 5, 2, 3, 4, 5, 3, 4, 2, 1, 5, 5, 1, 2, 2, 3, 5, 3, 3, 5, 4, 1, 5, 2, 5, 3, 3, 3, 1, 5, 3, 5, 5, 3, 3, 5, 3, 1, 2, 2, 1, 2, 2, 5, 4, 1, 5, 5, 4, 4, 4, 2, 2, 3, 5, 3, 2, 3, 2, 5, 4, 5, 3, 3, 1, 5, 5, 5, 2, 2, 4, 1, 5, 5, 5, 3, 2, 5, 1, 3, 4, 5, 3, 4, 1, 3, 5, 1, 4, 3, 5, 4, 4, 5, 1, 3, 3, 5, 3, 5, 2, 5, 5, 3, 4, 4, 3, 5, 5, 2, 3, 5, 3, 5, 4, 4, 3, 4, 1, 4, 2, 4, 3, 1, 1, 4, 5, 5, 1, 1, 5, 5, 5, 2, 5, 3, 2, 2, 3, 3, 3, 3, 3, 4, 1, 2, 5, 5, 5, 4, 5, 5, 5, 3, 2, 5, 3, 5, 4, 5, 3, 5, 5, 5, 5, 1, 5, 3, 5, 5, 5, 3, 5, 4, 2, 5, 4, 5, 2, 3, 5, 4, 3, 3, 5, 4, 5, 2, 1, 5, 5, 1, 5, 3, 5, 2, 4, 3, 2, 5, 1, 4, 4, 2, 5, 3, 1, 4, 4, 3, 3, 5, 3, 1, 3, 1, 1, 2, 5, 1, 1, 3, 5, 3, 5, 5, 1, 3, 4, 2, 3, 5, 3, 3, 5, 1, 2, 2, 4, 5, 1, 5, 3, 5, 5, 5, 4, 1, 1, 3, 5, 3, 3, 1, 4, 1, 5, 3, 3, 3, 2, 5, 5, 5, 3, 3, 5, 1, 1, 5, 5, 4, 3, 5, 4, 2, 4, 4, 4, 1, 5, 1, 1, 5, 5, 1, 5, 5, 2, 5, 5, 5, 5, 4, 4, 4, 2, 1, 5, 4, 5, 2, 3, 3, 5, 5, 3, 4, 5, 3, 5, 5, 4, 5, 4, 3, 5, 5, 5, 3, 5, 3, 4, 1, 3, 2, 3, 5, 5, 5, 2, 5, 2, 5, 3, 5, 3, 5, 5, 3, 3, 5, 2, 4, 5, 5, 3, 4, 5, 5, 1, 4, 4, 3, 2, 1, 5, 5, 3, 5, 4, 3, 5, 3, 3, 5, 1, 5, 2, 2, 5, 3, 3, 5, 3, 2, 4, 2, 3, 4, 5, 5, 5, 5, 5, 4, 3, 5, 1, 3, 5, 5, 4, 4, 3, 5, 4, 1, 4, 5, 5, 5, 5, 4, 5, 3, 5, 5, 5, 3, 2, 2, 5, 3, 3, 5, 5, 5, 3, 4, 3, 2, 3, 5, 5, 3, 5, 3, 3, 3, 3, 5, 5, 5, 3, 1, 2, 5, 3, 5, 4, 5, 5, 3, 1, 1, 1, 3, 3, 4, 2, 2, 2, 3, 3, 3, 5, 1, 5, 3, 3, 4, 1, 5, 2, 5, 2, 1, 5, 2, 5, 5, 3, 4, 3, 5, 3, 5, 5, 3, 5, 2, 4, 5, 4, 2, 5, 1, 2, 3, 4, 5, 5, 5, 2, 4, 5, 5, 3, 5, 1, 1, 4, 5, 1, 5, 1, 3, 4, 2, 3, 3, 3, 4, 4, 2, 5, 2, 1, 2, 1, 2, 5, 5, 4, 4, 5, 2, 5, 5, 4, 4, 2, 3, 3, 3, 4, 5, 5, 5, 5, 1, 3, 3, 5, 5, 3, 3, 3, 5, 5, 5, 2, 1, 3, 2, 2, 4, 4, 5, 4, 5, 2, 2, 1, 5, 3, 5, 1, 5, 4, 2, 3, 5, 3, 5, 3, 4, 3, 5, 4, 2, 5, 1, 2, 5, 5, 5, 5, 1, 1, 5, 5, 2, 3, 1, 1, 4, 4, 4, 5, 3, 5, 2, 3, 5, 1, 5, 5, 5, 5, 3, 3, 2, 2, 2, 3, 3, 5, 5, 2, 5, 3, 3, 5, 5, 3, 3, 1, 3, 3, 4, 5, 1, 4, 3, 3, 2, 2, 3, 3, 5, 4, 2, 3, 5, 4, 4, 1, 2, 4, 1, 4, 4, 5, 3, 5, 2, 5, 2, 3, 5, 1, 3, 3, 3, 3, 4, 4, 5, 2, 5, 5, 5, 5, 3, 5, 1, 5, 4, 3, 3, 3, 5, 5, 3, 3, 5, 5, 2, 2, 1, 1, 5, 5, 2, 4, 4, 2, 4, 5, 4, 4, 5, 4, 5, 3, 3, 3, 5, 2, 2, 5, 1, 2, 2, 5, 4, 4, 1, 2, 3, 2, 1, 5, 1, 2, 1, 5, 5, 3, 3, 3, 5, 3, 4, 4, 2, 1, 5, 5, 5, 3, 5, 3, 4, 4, 3, 3, 4, 5, 5, 3, 5, 5, 4, 5, 5, 5, 2, 4, 5, 5, 3, 1, 4, 3, 1, 5, 1, 4, 3, 4, 3, 5, 5, 1, 4, 4, 3, 3, 5, 3, 1, 3, 3, 4, 4, 2, 5, 3, 4, 1, 5, 3, 5, 1, 4, 5, 5, 5, 4, 4, 4, 4, 5, 1, 5, 5, 4, 5, 5, 3, 5, 5, 5, 3, 3, 3, 2, 3, 1, 3, 3, 4, 5, 3, 5, 2, 3, 3, 3, 3, 5, 3, 2, 3, 5, 3, 3, 5, 3, 3, 3, 1, 2, 1, 1, 3, 3, 5, 5, 5, 3, 3, 2, 3, 3, 2, 1, 2, 1, 4, 4, 4, 3, 4, 2, 2, 3, 4, 4, 5, 3, 5, 4, 3, 3, 5, 5, 5, 2, 3, 2, 1, 1, 5, 5, 1, 5, 3, 4, 3, 1, 5, 3, 2, 5, 5, 5, 4, 5, 4, 2, 3, 1, 2, 3, 5, 4, 3, 3, 5, 3, 3, 3, 3, 5, 5, 3, 3, 3, 5, 4, 1, 2, 2, 3, 4, 5, 5, 5, 2, 4, 3, 3, 5, 2, 4, 2, 3, 1, 5, 4, 3, 5, 5, 3, 3, 2, 5, 5, 4, 5, 3, 3, 4, 4, 3, 5, 3, 4, 4, 4, 2, 1, 4, 3, 4, 1, 3, 3, 3, 3, 3, 3, 3, 1, 3, 4, 5, 5, 5, 2, 2, 4, 4, 3, 3, 3, 4, 3, 4, 5, 3, 4, 1, 1, 2, 5, 5, 2, 5, 3, 4, 5, 3, 3, 4, 4, 5, 4, 3, 3, 5, 2, 4, 1, 1, 4, 5, 2, 3, 5, 5, 2, 2, 2, 3, 1, 5, 2, 3, 4, 5, 2, 3, 3, 5, 5, 2, 5, 3, 1, 3, 5, 3, 3, 4, 5, 5, 5, 2, 3, 5, 2, 2, 1, 5, 5, 5, 2, 5, 5, 4, 5, 3, 3, 3, 3, 5, 5, 5, 5, 4, 3, 5, 5, 1, 3, 4, 5, 1, 3, 2, 5, 5, 5, 5, 2, 4, 3, 5, 3, 4, 3, 3, 3, 5, 3, 5, 5, 5, 2, 5, 3, 5, 5, 3, 2, 4, 2, 3, 2, 5, 3, 5, 3, 3, 5, 5, 1, 3, 2, 5, 1, 1, 5, 2, 4, 4, 4, 5, 5, 5, 4, 4, 4, 5, 5, 5, 5, 2, 2, 5, 3, 3, 4, 5, 3, 5, 3, 1, 3, 5, 5, 1, 3, 5, 3, 3, 2, 1, 3, 3, 4, 2, 4, 3, 5, 1, 2, 3, 3, 5, 2, 5, 3, 5, 3, 4, 5, 5, 2, 4, 5, 3, 3, 3, 5, 3, 3, 3, 4, 5, 4, 1, 2, 5, 3, 5, 2, 1, 3, 1, 5, 5, 4, 5, 2, 3, 1, 5, 5, 4, 4, 4, 4, 5, 1, 5, 5, 3, 2, 4, 5, 5, 5, 2, 5, 3, 2, 3, 2, 3, 5, 2, 5, 3, 5, 5, 2, 2, 4, 3, 3, 4, 3, 3, 4, 5, 1, 5, 5, 3, 2, 2, 2, 5, 2, 5, 2, 3, 3, 3, 5, 5, 3, 2, 5, 3, 5, 5, 4, 3, 3, 5, 5, 2, 4, 5, 3, 1, 3, 5, 4, 4, 3, 3, 3, 3, 1, 2, 4, 3, 4, 4, 2, 1, 3, 3, 5, 4, 4, 3, 5, 2, 3, 3, 5, 5, 5, 4, 1, 2, 2, 5, 3, 1, 4, 4, 5, 4, 3, 3, 2, 5, 5, 5, 5, 3, 5, 5, 2, 3, 2, 3, 4, 2, 1, 5, 5, 1, 5, 3, 4, 5, 5, 4, 3, 4, 3, 5, 1, 5, 4, 5, 5, 5, 2, 3, 1, 5, 4, 4, 3, 5, 4, 3, 3, 5, 1, 2, 5, 5, 5, 3, 1, 5, 2, 5, 3, 3, 5, 5, 4, 2, 5, 4, 3, 5, 3, 1, 5, 5, 5, 5, 3, 5, 5, 5, 5, 5, 5, 4, 5, 5, 4, 5, 5, 4, 5, 1, 4, 5, 2, 2, 2, 5, 5, 3, 5, 5, 5, 3, 4, 5, 5, 5, 5, 5, 5, 4, 4, 5, 5, 3, 5, 5, 3, 4, 4, 2, 2, 4, 4, 4, 2, 3, 5, 1, 3, 4, 3, 2, 5, 5, 4, 4, 4, 3, 4, 3, 2, 4, 5, 4, 5, 3, 5, 4, 5, 3, 5, 4, 5, 3, 1, 3, 5, 1, 2, 5, 3, 3, 1, 2, 3, 2, 3, 3, 3, 4, 5, 5, 3, 1, 2, 3, 5, 5, 2, 3, 3, 1, 5, 4, 2, 3, 5, 4, 4, 5, 3, 3, 3, 1, 5, 2, 2, 4, 5, 1, 5, 5, 4, 1, 1, 1, 4, 3, 3, 5, 5, 3, 3, 4, 4, 5, 5, 5, 5, 5, 5, 3, 4, 2, 3, 4, 5, 2, 5, 5, 5, 5, 5, 1, 3, 2, 5, 4, 5, 5, 5, 3, 2, 2, 4, 2, 4, 5, 1, 1, 4, 4, 5, 5, 3, 3, 5, 1, 5, 3, 5, 5, 5, 3, 3, 2, 4, 3, 5, 3, 5, 2, 5, 3, 3, 5, 4, 5, 3, 5, 3, 3, 3, 5, 5, 2, 5, 5, 3, 3, 5, 3, 5, 5, 5, 4, 3, 1, 4, 5, 5, 3, 4, 4, 2, 2, 2, 5, 2, 2, 5, 2, 3, 5, 2, 1, 2, 5, 2, 3, 4, 3, 2, 1, 2, 3, 5, 4, 4, 2, 5, 3, 4, 2, 3, 5, 5, 5, 2, 1, 3, 3, 5, 3, 1, 5, 5, 4, 2, 4, 5, 4, 4, 2, 5, 5, 1, 5, 4, 1, 5, 4, 5, 2, 3, 5, 4, 3, 3, 5, 5, 3, 4, 5, 4, 3, 3, 4, 5, 5, 3, 3, 4, 2, 2, 5, 5, 4, 5, 3, 1, 3, 5, 3, 5, 5, 3, 3, 5, 5, 5, 1, 1, 4, 4, 4, 5, 3, 3, 5, 4, 2, 2, 5, 1, 1, 5, 5, 3, 4, 5, 4, 3, 4, 2, 5, 5, 4, 2, 3, 5, 5, 3, 1, 4, 5, 5, 3, 5, 3, 3, 4, 1, 2, 5, 5, 3, 4, 5, 3, 1, 2, 2, 2, 5, 5, 3, 4, 1, 5, 5, 4, 4, 3, 3, 1, 3, 1, 3, 4, 3, 4, 5, 4, 3, 4, 3, 5, 2, 4, 3, 3, 3, 3, 1, 5, 5, 3, 5, 5, 3, 3, 4, 4, 2, 4, 5, 4, 5, 5, 4, 3, 5, 3, 2, 3, 5, 4, 5, 3, 3, 5, 4, 5, 5, 3, 5, 4, 2, 2, 5, 5, 5, 3, 5, 2, 3, 5, 4, 3, 5, 3, 5, 2, 3, 5, 5, 5, 2, 5, 5, 4, 3, 5, 4, 3, 3, 5, 3, 5, 3, 1, 3, 5, 5, 3, 4, 3, 5, 1, 5, 3, 3, 3, 5, 5, 1, 5, 3, 2, 4, 4, 5, 5, 3, 5, 5, 3, 4, 5, 3, 2, 1, 2, 2, 4, 4, 3, 5, 5, 3, 5, 4, 2, 4, 1, 4, 2, 4, 4, 4, 2, 5, 3, 4, 5, 3, 4, 5, 3, 3, 5, 3, 3, 5, 5, 2, 2, 3, 2, 5, 5, 5, 5, 4, 1, 4, 4, 5, 5, 3, 1, 4, 2, 5, 5, 2, 4, 4, 5, 5, 2, 4, 5, 5, 1, 3, 2, 4, 2, 2, 5, 5, 4, 3, 5, 5, 5, 5, 4, 3, 2, 1, 1, 3, 5, 5, 3, 3, 1, 3, 5, 1, 2, 3, 2, 3, 5, 5, 4, 5, 1, 1, 3, 5, 3, 5, 5, 5, 2, 5, 2, 1, 5, 5, 3, 3, 1, 5, 5, 2, 5, 5, 1, 3, 2, 5, 5, 3, 1, 2, 3, 2, 4, 2, 5, 5, 4, 1, 2, 4, 5, 5, 3, 3, 4, 2, 5, 4, 5, 4, 5, 3, 4, 5, 5, 4, 5, 5, 1, 1, 2, 3, 4, 1, 3, 1, 5, 5, 4, 4, 1, 3, 2, 5, 1, 5, 3, 1, 3, 4, 4, 5, 5, 1, 1, 3, 5, 4, 5, 5, 5, 4, 2, 2, 1, 1, 2, 5, 3, 5, 5, 5, 4, 5, 1, 4, 1, 1, 3, 3, 3, 5, 5, 2, 5, 5, 5, 5, 5, 2, 3, 3, 4, 2, 1, 1, 3, 3, 5, 2, 2, 1, 1, 5, 2, 3, 3, 3, 3, 3, 2, 1, 4, 3, 2, 3, 3, 2, 5, 3, 3, 3, 5, 4, 2, 4, 4, 2, 5, 3, 5, 2, 3, 5, 2, 1, 5, 1, 3, 2, 5, 3, 3, 4, 5, 1, 3, 2, 2, 4, 2, 4, 4, 3, 5, 1, 3, 5, 4, 5, 3, 5, 5, 3, 5, 5, 5, 5, 2, 3, 2, 3, 2, 4, 3, 5, 5, 2, 2, 3, 3, 3, 4, 1, 1, 4, 5, 1, 5, 5, 3, 5, 3, 4, 5, 5, 3, 4, 3, 3, 4, 5, 4, 5, 5, 4, 5, 3, 4, 3, 3, 2, 3, 4, 5, 5, 2, 5, 1, 1, 2, 5, 4, 5, 2, 4, 4, 2, 5, 3, 5, 5, 5, 5, 4, 3, 4, 4, 5, 2, 5, 1, 5, 4, 3, 3, 3, 5, 3, 4, 2, 4, 3, 2, 1, 5, 5, 3, 3, 3, 4, 4, 2, 3, 4, 4, 5, 4, 4, 4, 3, 3, 5, 1, 5, 5, 5, 3, 1, 3, 4, 2, 5, 3, 5, 1, 3, 3, 5, 4, 5, 5, 3, 5, 2, 3, 3, 3, 1, 5, 4, 3, 2, 2, 5, 4, 4, 4, 4, 1, 3, 5, 4, 5, 5, 5, 4, 4, 5, 1, 5, 1, 3, 4, 3, 4, 3, 1, 2, 5, 5, 3, 5, 4, 2, 2, 1, 3, 5, 4, 3, 5, 4, 3, 5, 2, 4, 3, 3, 1, 2, 3, 3, 3, 2, 5, 2, 5, 3, 4, 3, 3, 2, 2, 5, 4, 2, 4, 3, 3, 5, 5, 3, 3, 1, 4, 3, 3, 2, 5, 2, 5, 5, 5, 5, 5, 3, 5, 3, 4, 5, 4, 5, 5, 5, 3, 3, 4, 4, 1, 2, 4, 5, 1, 3, 3, 5, 1, 3, 5, 4, 5, 3, 1, 5, 4, 2, 5, 3, 2, 2, 5, 5, 3, 2, 3, 3, 5, 5, 5, 5, 2, 1, 3, 4, 1, 5, 4, 3, 4, 2, 5, 5, 3, 3, 5, 5, 1, 5, 3, 4, 3, 4, 3, 4, 3, 4, 5, 3, 5, 4, 5, 4, 5, 2, 5, 4, 5, 4, 5, 5, 3, 5, 4, 5, 3, 4, 3, 3, 5, 1, 4, 1, 5, 2, 5, 5, 4, 2, 4, 4, 5, 5, 1, 5, 5, 5, 2, 5, 4, 3, 1, 2, 5, 5, 2, 3, 5, 4, 5, 4, 5, 2, 3, 1, 5, 2, 2, 2, 3, 2, 5, 3, 2, 5, 3, 4, 3, 5, 3, 5, 5, 2, 5, 3, 5, 3, 4, 2, 1, 3, 3, 4, 5, 1, 1, 5, 1, 5, 3, 3, 5, 2, 4, 3, 5, 2, 2, 3, 3, 5, 4, 4, 2, 4, 4, 4, 5, 4, 5, 2, 2, 4, 5, 5, 2, 4, 3, 3, 3, 5, 5, 4, 3, 3, 4, 4, 2, 3, 3, 3, 3, 1, 3, 3, 3, 2, 3, 4, 5, 1, 4, 1, 3, 3, 3, 5, 3, 5, 2, 2, 3, 2, 4, 5, 3, 5, 5, 5, 5, 5, 4, 3, 5, 5, 4, 4, 5, 5, 1, 5, 5, 5, 5, 4, 5, 3, 5, 2, 3, 2, 4, 4, 4, 5, 4, 3, 5, 3, 3, 3, 3, 2, 4, 1, 4, 5, 2, 4, 5, 5, 2, 5, 4, 4, 5, 3, 1, 5, 1, 3, 5, 5, 3, 2, 5, 4, 3, 3, 3, 1, 1, 2, 3, 4, 5, 3, 5, 1, 3, 2, 5, 1, 5, 5, 5, 5, 5, 2, 3, 1, 1, 5, 5, 5, 2, 4, 5, 4, 3, 4, 5, 4, 4, 3, 3, 2, 2, 3, 5, 3, 1, 3, 1, 1, 3, 3, 3, 4, 4, 3, 4, 5, 2, 2, 3, 5, 3, 2, 5, 3, 5, 4, 3, 3, 2, 5, 4, 4, 5, 3, 5, 3, 4, 5, 2, 5, 5, 5, 4, 5, 5, 5, 4, 5, 4, 4, 5, 1, 3, 3, 3, 3, 3, 5, 3, 3, 3, 5, 3, 5, 2, 2, 3, 3, 3, 5, 3, 4, 5, 4, 2, 2, 5, 3, 5, 5, 4, 2, 5, 4, 3, 4, 5, 5, 1, 5, 5, 2, 2, 4, 3, 4, 3, 4, 5, 5, 1, 5, 3, 1, 5, 5, 3, 2, 2, 2, 5, 2, 5, 5, 5, 3, 3, 5, 2, 3, 5, 4, 4, 5, 5, 5, 5, 4, 5, 4, 5, 1, 5, 3, 4, 3, 2, 5, 5, 1, 5, 5, 2, 2, 3, 3, 3, 5, 4, 3, 2, 4, 3, 2, 3, 4, 3, 2, 5, 5, 5, 5, 2, 5, 1, 3, 2, 3, 1, 5, 5, 3, 5, 3, 3, 5, 1, 5, 5, 5, 3, 5, 3, 5, 5, 1, 5, 3, 1, 1, 4, 4, 3, 2, 1, 5, 5, 3, 3, 5, 5, 3, 5, 4, 5, 5, 2, 5, 4, 4, 2, 1, 1, 5, 3, 5, 2, 5, 2, 5, 4, 5, 4, 3, 3, 3, 3, 5, 3, 5, 3, 5, 2, 3, 3, 3, 5, 5, 5, 5, 5, 1, 4, 2, 2, 5, 5, 3, 4, 1, 4, 1, 3, 1, 4, 5, 1, 5, 5, 3, 3, 4, 1, 2, 4, 5, 3, 1, 4, 5, 4, 4, 5, 3, 5, 5, 5, 2, 2, 5, 5, 4, 3, 3, 2, 1, 4, 2, 3, 5, 5, 3, 2, 3, 5, 5, 5, 3, 2, 4, 3, 4, 3, 4, 5, 5, 5, 2, 3, 1, 3, 5, 3, 2, 5, 5, 4, 5, 1, 5, 5, 3, 1, 4, 5, 2, 2, 1, 5, 4, 1, 5, 5, 4, 3, 5, 4, 5, 5, 2, 5, 3, 4, 4, 1, 4, 3, 5, 3, 3, 5, 3, 3, 5, 5, 5, 3, 5, 4, 4, 3, 2, 5, 3, 5, 4, 3, 4, 3, 4, 4, 5, 4, 5, 5, 3, 3, 3, 3, 3, 5, 3, 5, 2, 5, 2, 2, 4, 5, 3, 4, 3, 5, 5, 3, 3, 3, 3, 3, 5, 3, 3, 5, 5, 5, 2, 5, 1, 5, 2, 5, 2, 3, 3, 3, 3, 5, 3, 2, 1, 1, 5, 4, 4, 4, 1, 5, 1, 2, 4, 5, 2, 5, 5, 5, 5, 2, 4, 5, 4, 1, 4, 4, 2, 3, 3, 3, 3, 3, 1, 5, 2, 3, 3, 5, 4, 3, 2, 5, 5, 2, 5, 3, 3, 1, 2, 1, 3, 2, 3, 5, 3, 1, 3, 4, 2, 1, 1, 2, 5, 5, 1, 5, 3, 5, 4, 5, 5, 5, 4, 3, 2, 5, 2, 5, 5, 2, 3, 1, 3, 3, 4, 5, 4, 5, 3, 5, 2, 5, 3, 2, 5, 3, 2, 5, 3, 5, 2, 2, 5, 5, 3, 2, 2, 1, 1, 3, 2, 1, 3, 5, 4, 1, 5, 1, 3, 4, 5, 4, 4, 5, 4, 2, 3, 3, 5, 5, 2, 1, 1, 2, 5, 4, 3, 5, 4, 1, 2, 3, 5, 3, 5, 5, 5, 3, 4, 5, 5, 5, 5, 2, 3, 4, 3, 3, 5, 3, 3, 3, 5, 5, 5, 5, 3, 5, 3, 3, 5, 2, 5, 4, 2, 5, 2, 5, 2, 2, 4, 5, 3, 5, 5, 3, 3, 5, 3, 3, 4, 3, 3, 2, 1, 2, 2, 4, 3, 3, 2, 5, 5, 2, 4, 5, 5, 2, 2, 5, 3, 4, 4, 4, 4, 2, 3, 5, 4, 5, 5, 4, 5, 2, 3, 5, 4, 3, 5, 2, 5, 3, 5, 5, 1, 3, 5, 5, 4, 4, 5, 5, 4, 5, 2, 4, 3, 4, 3, 5, 4, 3, 5, 3, 3, 2, 2, 5, 3, 3, 5, 1, 1, 4, 3, 3, 2, 2, 3, 3, 5, 2, 3, 3, 3, 5, 3, 3, 2, 5, 5, 1, 4, 1, 5, 3, 3, 5, 5, 3, 2, 3, 2, 3, 3, 3, 1, 2, 3, 2, 5, 1, 5, 2, 5, 2, 3, 2, 4, 2, 2, 5, 5, 2, 4, 5, 3, 3, 2, 5, 1, 5, 3, 3, 4, 1, 4, 2, 1, 4, 5, 2, 4, 3, 5, 5, 5, 2, 1, 5, 3, 2, 5, 4, 3, 4, 2, 5, 3, 3, 3, 5, 5, 4, 2, 5, 3, 1, 4, 3, 5, 2, 3, 2, 4, 3, 3, 5, 5, 2, 3, 4, 2, 5, 5, 5, 1, 5, 3, 5, 3, 3, 3, 4, 5, 3, 4, 5, 5, 3, 4, 1, 2, 5, 4, 5, 5, 5, 5, 4, 3, 4, 2, 3, 4, 2, 5, 2, 5, 3, 2, 5, 3, 3, 5, 5, 5, 2, 3, 5, 2, 3, 2, 4, 2, 3, 5, 5, 5, 4, 4, 3, 3, 2, 3, 1, 1, 2, 5, 5, 5, 5, 5, 5, 3, 5, 4, 3, 5, 3, 3, 4, 3, 5, 3, 2, 4, 5, 5, 3, 3, 2, 5, 3, 2, 4, 5, 5, 5, 5, 3, 1, 4, 5, 5, 5, 3, 5, 1, 5, 5, 5, 5, 2, 2, 5, 3, 3, 2, 2, 4, 5, 5, 5, 2, 2, 5, 3, 3, 5, 3, 3, 2, 2, 1, 2, 1, 4, 2, 5, 5, 2, 1, 3, 4, 4, 3, 5, 3, 4, 3, 3, 3, 4, 2, 5, 4, 3, 1, 5, 3, 5, 4, 2, 5, 5, 3, 5, 4, 3, 2, 5, 3, 5, 5, 5, 4, 1, 2, 3, 2, 5, 5, 5, 3, 5, 5, 5, 5, 1, 5, 4, 2, 3, 5, 5, 1, 5, 2, 4, 4, 2, 4, 2, 1, 2, 2, 3, 1, 4, 4, 2, 2, 3, 5, 1, 5, 5, 2, 4, 5, 4, 3, 2, 5, 5, 2, 5, 1, 5, 5, 2, 2, 2, 3, 5, 5, 5, 1, 5, 5, 3, 1, 4, 4, 1, 3, 4, 5, 4, 3, 4, 4, 5, 5, 4, 3, 5, 1, 2, 4, 5, 2, 1, 2, 5, 1, 5, 3, 3, 4, 3, 3, 4, 5, 4, 4, 2, 2, 5, 1, 1, 5, 5, 3, 3, 3, 2, 5, 3, 2, 1, 1, 3, 5, 1, 1, 5, 5, 5, 5, 3, 3, 5, 3, 5, 3, 5, 2, 2, 1, 4, 4, 5, 5, 2, 2, 4, 3, 5, 4, 4, 3, 4, 4, 5, 3, 1, 2, 2, 5, 5, 5, 4, 3, 5, 1, 5, 5, 5, 5, 5, 4, 5, 3, 5, 2, 5, 5, 5, 4, 2, 4, 5, 5, 5, 4, 5, 4, 2, 4, 5, 3, 1, 5, 4, 2, 3, 4, 5, 3, 5, 3, 5, 4, 4, 2, 5, 3, 3, 4, 2, 3, 5, 3, 3, 5, 5, 5, 5, 4, 3, 3, 5, 4, 2, 5, 3, 2, 2, 3, 1, 2, 3, 3, 5, 4, 4, 5, 3, 4, 3, 4, 5, 4, 4, 2, 5, 5, 5, 3, 4, 2, 2, 4, 2, 5, 3, 2, 3, 2, 5, 1, 5, 3, 4, 4, 3, 5, 5, 5, 5, 2, 3, 3, 5, 2, 3, 5, 1, 2, 5, 2, 4, 5, 5, 3, 3, 3, 3, 4, 5, 3, 4, 4, 2, 2, 5, 3, 3, 5, 4, 1, 4, 3, 2, 5, 5, 5, 2, 5, 2, 5, 5, 3, 3, 2, 5, 2, 3, 3, 4, 2, 5, 4, 4, 4, 2, 5, 3, 2, 3, 5, 5, 2, 5, 2, 4, 5, 4, 5, 4, 3, 5, 3, 4, 1, 5, 1, 5, 5, 2, 3, 5, 3, 1, 1, 5, 2, 3, 4, 3, 3, 2, 4, 5, 5, 1, 5, 4, 5, 3, 5, 5, 5, 3, 4, 5, 2, 3, 5, 5, 2, 5, 4, 5, 1, 3, 3, 4, 5, 2, 1, 1, 3, 3, 4, 1, 4, 3, 5, 1, 4, 5, 3, 2, 3, 3, 3, 1, 5, 5, 1, 5, 3, 2, 5, 1, 5, 2, 4, 5, 5, 1, 2, 5, 3, 5, 1, 4, 3, 3, 1, 5, 5, 5, 5, 3, 3, 5, 3, 3, 3, 5, 5, 3, 5, 4, 3, 1, 3, 3, 3, 5, 3, 3, 3, 3, 4, 2, 2, 5, 4, 3, 4, 2, 1, 1, 3, 5, 4, 1, 5, 3, 2, 2, 3, 3, 4, 5, 5, 4, 5, 3, 2, 1, 3, 2, 2, 2, 5, 3, 4, 3, 4, 2, 3, 5, 4, 5, 5, 3, 2, 3, 5, 2, 3, 1, 1, 3, 5, 4, 5, 3, 4, 2, 4, 2, 3, 1, 4, 2, 3, 5, 2, 4, 2, 1, 3, 5, 2, 5, 4, 5, 2, 3, 5, 2, 3, 2, 2, 5, 1, 3, 3, 4, 3, 3, 3, 3, 5, 2, 4, 4, 3, 3, 1, 2, 5, 5, 3, 5, 1, 4, 5, 3, 5, 5, 3, 3, 1, 4, 5, 3, 4, 4, 1, 3, 4, 5, 5, 5, 5, 5, 3, 2, 5, 2, 2, 3, 3, 1, 5, 5, 5, 2, 3, 3, 3, 5, 3, 2, 4, 3, 4, 4, 1, 3, 3, 5, 3, 3, 5, 4, 4, 3, 3, 5, 5, 5, 5, 3, 5, 5, 5, 1, 4, 5, 3, 4, 1, 3, 3, 5, 1, 3, 5, 1, 2, 4, 5, 5, 3, 5, 2, 2, 5, 4, 1, 3, 2, 5, 5, 5, 4, 2, 4, 2, 3, 1, 3, 2, 5, 5, 2, 2, 2, 3, 3, 5, 4, 5, 3, 1, 4, 2, 3, 5, 5, 2, 4, 2, 3, 1, 3, 5, 5, 5, 5, 2, 3, 1, 5, 3, 3, 4, 3, 2, 3, 2, 3, 3, 1, 4, 3, 1, 1, 1, 4, 4, 3, 5, 2, 4, 3, 3, 5, 4, 3, 1, 5, 5, 3, 5, 2, 5, 4, 5, 4, 2, 5, 4, 4, 3, 2, 4, 4, 5, 2, 2, 4, 5, 5, 5, 5, 5, 5, 3, 5, 1, 2, 2, 5, 5, 4, 4, 2, 3, 4, 5, 5, 5, 5, 5, 4, 5, 2, 4, 5, 5, 1, 2, 5, 5, 5, 3, 3, 2, 4, 2, 2, 3, 5, 3, 3, 2, 3, 4, 5, 5, 4, 4, 1, 2, 3, 4, 3, 3, 2, 2, 4, 5, 5, 4, 2, 4, 5, 4, 5, 1, 1, 5, 3, 3, 5, 3, 5, 5, 4, 5, 3, 5, 2, 3, 2, 5, 3, 5, 5, 3, 2, 2, 3, 3, 5, 5, 3, 1, 1, 5, 5, 5, 5, 4, 5, 5, 5, 5, 4, 5, 1, 4, 3, 4, 2, 3, 5, 1, 5, 4, 5, 5, 2, 2, 4, 3, 2, 3, 4, 4, 3, 5, 4, 4, 5, 5, 5, 1, 3, 3, 4, 5, 4, 3, 2, 4, 5, 2, 3, 3, 5, 5, 4, 5, 5, 5, 1, 5, 4, 1, 4, 5, 5, 3, 5, 4, 3, 5, 4, 5, 2, 5, 5, 5, 4, 5, 4, 3, 2, 3, 5, 4, 3, 3, 4, 3, 4, 5, 3, 4, 4, 4, 5, 3, 5, 4, 5, 5, 3, 3, 5, 4, 2, 4, 4, 3, 3, 4, 5, 5, 5, 5, 5, 3, 1, 3, 3, 3, 1, 5, 5, 2, 3, 5, 5, 3, 5, 4, 4, 5, 5, 5, 5, 3, 3, 5, 4, 1, 5, 3, 3, 3, 5, 5, 3, 3, 3, 4, 3, 3, 5, 1, 2, 4, 2, 5, 3, 3, 4, 3, 3, 5, 3, 5, 3, 3, 5, 1, 1, 4, 1, 1, 5, 4, 4, 5, 2, 2, 3, 5, 4, 4, 5, 4, 2, 5, 5, 5, 1, 1, 2, 5, 2, 5, 3, 3, 5, 4, 2, 5, 4, 3, 1, 5, 4, 5, 5, 5, 3, 2, 2, 3, 4, 2, 3, 5, 5, 4, 2, 5, 5, 4, 3, 3, 1, 5, 3, 5, 3, 1, 3, 4, 3, 3, 1, 3, 5, 5, 5, 1, 3, 1, 5, 4, 4, 5, 5, 4, 4, 1, 4, 5, 5, 5, 2, 5, 5, 3, 5, 1, 5, 3, 5, 2, 3, 5, 3, 1, 3, 5, 5, 3, 2, 4, 2, 5, 5, 5, 2, 5, 5, 5, 5, 3, 5, 5, 1, 3, 3, 5, 5, 5, 4, 4, 5, 1, 2, 2, 5, 3, 4, 4, 3, 5, 5, 5, 4, 2, 5, 4, 1, 3, 3, 4, 5, 3, 5, 3, 3, 2, 5, 3, 1, 5, 2, 1, 5, 5, 1, 4, 4, 3, 3, 3, 1, 5, 3, 2, 2, 1, 5, 4, 2, 3, 5, 5, 2, 5, 5, 2, 3, 3, 4, 2, 2, 5, 5, 3, 5, 3, 5, 4, 2, 3, 1, 5, 3, 4, 3, 1, 5, 5, 5, 2, 4, 2, 3, 3, 5, 3, 5, 3, 5, 2, 5, 5, 5, 1, 1, 2, 5, 5, 4, 3, 5, 3, 5, 1, 3, 2, 4, 5, 4, 5, 3, 4, 5, 3, 3, 5, 3, 3, 4, 2, 2, 3, 2, 3, 1, 2, 2, 3, 5, 3, 5, 1, 1, 5, 3, 3, 2, 5, 3, 4, 4, 2, 3, 5, 3, 5, 5, 4, 5, 5, 3, 3, 4, 5, 5, 1, 4, 4, 3, 1, 1, 5, 3, 4, 2, 4, 5, 2, 5, 5, 3, 1, 1, 5, 4, 3, 1, 5, 5, 4, 3, 1, 2, 2, 5, 4, 5, 2, 3, 2, 1, 5, 3, 5, 5, 4, 4, 5, 5, 3, 5, 3, 4, 5, 2, 2, 5, 5, 3, 5, 4, 5, 5, 5, 5, 5, 3, 3, 5, 5, 3, 5, 3, 4, 1, 5, 5, 5, 3, 5, 4, 4, 1, 4, 3, 3, 5, 3, 5, 5, 3, 2, 1, 5, 3, 3, 4, 5, 5, 5, 3, 3, 4, 4, 2, 2, 4, 3, 1, 5, 5, 2, 5, 2, 3, 4, 5, 5, 2, 2, 4, 5, 1, 4, 1, 4, 5, 3, 5, 5, 3, 1, 1, 3, 3, 2, 3, 4, 4, 3, 5, 4, 4, 3, 2, 3, 4, 5, 3, 1, 4, 3, 5, 5, 4, 4, 5, 3, 2, 5, 5, 2, 5, 1, 3, 5, 4, 2, 5, 2, 3, 5, 5, 3, 2, 1, 3, 1, 3, 4, 2, 5, 3, 5, 4, 5, 5, 3, 2, 2, 4, 3, 2, 1, 5, 5, 2, 3, 3, 1, 1, 1, 1, 1, 1, 1, 1, 1, 1, 1, 1, 1, 1, 1, 1, 1, 1, 1, 1, 1, 1, 1, 1, 1, 1, 1, 1, 1, 1, 1, 1, 1, 1, 1, 1, 1, 1, 1, 1, 1, 1, 1, 1, 1, 1, 1, 1, 1, 1, 1, 1, 1, 1, 1, 1, 1, 1, 1, 1, 1, 1, 1, 1, 1, 1, 1, 1, 1, 1, 1, 1, 1, 1, 1, 1, 1, 1, 1, 1, 1, 1, 1, 1, 1, 1, 1, 1, 1, 1, 1, 1, 1, 1, 2, 2, 2, 2, 2, 2, 2, 2, 2, 2, 2, 2, 2, 2, 2, 2, 2, 2, 2, 2, 2, 2, 2, 2, 2, 2, 2, 2, 2, 2, 2, 2, 2, 2, 2, 2, 2, 2, 2, 2, 2, 2, 2, 2, 2, 2, 2, 2, 2, 2, 2, 2, 2, 2, 2, 2, 2, 2, 2, 2, 2, 2, 2, 2, 2, 2, 2, 2, 2, 2, 2, 2, 2, 2, 2, 2, 2, 2, 2, 2, 2, 2, 2, 2, 2, 2, 2, 2, 2, 2, 2, 2, 2, 2, 2, 2, 2, 2, 2, 2, 2, 2, 2, 2, 2, 2, 2, 2, 2, 2, 2, 2, 2, 2, 2, 2, 2, 2, 2, 2, 2, 2, 2, 2, 2, 2, 2, 2, 2, 2, 2, 2, 2, 2, 2, 2, 2, 2, 2, 2, 2, 2, 2, 2, 2, 2, 2, 2, 2, 2, 2, 3, 3, 3, 3, 3, 3, 3, 3, 3, 3, 3, 3, 3, 3, 3, 3, 3, 3, 3, 3, 3, 3, 3, 3, 3, 3, 3, 3, 3, 3, 3, 3, 3, 3, 3, 3, 3, 3, 3, 3, 3, 3, 3, 3, 3, 3, 3, 3, 3, 3, 3, 3, 3, 3, 3, 3, 3, 3, 3, 3, 3, 3, 3, 3, 3, 3, 3, 3, 3, 3, 3, 3, 3, 3, 3, 3, 3, 3, 3, 3, 3, 3, 3, 3, 3, 3, 3, 3, 3, 3, 3, 3, 3, 3, 3, 3, 3, 3, 3, 3, 3, 3, 3, 3, 3, 3, 3, 3, 3, 3, 3, 3, 3, 3, 3, 3, 3, 3, 3, 3, 3, 3, 3, 3, 3, 3, 3, 3, 3, 3, 3, 3, 3, 3, 3, 3, 3, 3, 3, 3, 3, 3, 3, 3, 3, 3, 3, 3, 3, 3, 3, 3, 3, 3, 3, 3, 3, 3, 3, 3, 3, 3, 3, 3, 3, 3, 3, 3, 3, 3, 3, 3, 3, 3, 3, 3, 3, 3, 3, 3, 3, 3, 3, 3, 3, 3, 3, 3, 3, 3, 3, 3, 3, 3, 3, 3, 3, 3, 3, 3, 3, 3, 3, 3, 3, 3, 3, 3, 3, 3, 3, 3, 3, 3, 3, 3, 3, 3, 3, 3, 3, 3, 3, 3, 3, 3, 3, 3, 3, 3, 3, 3, 3, 3, 3, 3, 3, 3, 3, 3, 3, 3, 3, 3, 3, 3, 3, 3, 3, 3, 3, 3, 3, 3, 3, 3, 3, 3, 3, 3, 3, 3, 3, 3, 3, 3, 3, 3, 3, 3, 3, 3, 3, 3, 3, 3, 3, 3, 3, 3, 3, 3, 3, 3, 3, 3, 3, 3, 3, 3, 3, 3, 3, 3, 3, 3, 3, 3, 3, 4, 4, 4, 4, 4, 4, 4, 4, 4, 4, 4, 4, 4, 4, 4, 4, 4, 4, 4, 4, 4, 4, 4, 4, 4, 4, 4, 4, 4, 4, 4, 4, 4, 4, 4, 4, 4, 4, 4, 4, 4, 4, 4, 4, 4, 4, 4, 4, 4, 4, 4, 4, 4, 4, 4, 4, 4, 4, 4, 4, 4, 4, 4, 4, 4, 4, 4, 4, 4, 4, 4, 4, 4, 4, 4, 4, 4, 4, 4, 4, 4, 4, 4, 4, 4, 4, 4, 4, 4, 4, 4, 4, 4, 4, 4, 4, 4, 4, 4, 4, 4, 4, 4, 4, 4, 4, 4, 4, 4, 4, 4, 4, 4, 4, 4, 4, 4, 4, 4, 4, 4, 4, 4, 4, 4, 4, 4, 4, 4, 4, 4, 4, 4, 4, 4, 4, 4, 4, 4, 4, 4, 4, 4, 4, 4, 4, 4, 4, 4, 4, 4, 4, 4, 4, 4, 4, 4, 4, 4, 4, 4, 4, 4, 4, 4, 4, 4, 4, 4, 4, 4, 4, 4, 4, 4, 4, 4, 4, 4, 4, 4, 4, 4, 4, 4, 4, 4, 4, 4, 4, 4, 4, 4, 5, 5, 5, 5, 5, 5, 5, 5, 5, 5, 5, 5, 5, 5, 5, 5, 5, 5, 5, 5, 5, 5, 5, 5, 5, 5, 5, 5, 5, 5, 5, 5, 5, 5, 5, 5, 5, 5, 5, 5, 5, 5, 5, 5, 5, 5, 5, 5, 5, 5, 5, 5, 5, 5, 5, 5, 5, 5, 5, 5, 5, 5, 5, 5, 5, 5, 5, 5, 5, 5, 5, 5, 5, 5, 5, 5, 5, 5, 5, 5, 5, 5, 5, 5, 5, 5, 5, 5, 5, 5, 5, 5, 5, 5, 5, 5, 5, 5, 5, 5, 5, 5, 5, 5, 5, 5, 5, 5, 5, 5, 5, 5, 5, 5, 5, 5, 5, 5, 5, 5, 5, 5, 5, 5, 5, 5, 5, 5, 5, 5, 5, 5, 5, 5, 5, 5, 5, 5, 5, 5, 5, 5, 5, 5, 5, 5, 5, 5, 5, 5, 5, 5, 5, 5, 5, 5, 5, 5, 5, 5, 5, 5, 5, 5, 5, 5, 5, 5, 5, 5, 5, 5, 5, 5, 5, 5, 5, 5, 5, 5, 5, 5, 5, 5, 5, 5, 5, 5, 5, 5, 5, 5, 5, 5, 5, 5, 5, 5, 5, 5, 5, 5, 5, 5, 5, 5, 5, 5, 5, 5, 5, 5, 5, 5, 5, 5, 5, 5, 5, 5, 5, 5, 5, 5, 5, 5, 5, 5, 5, 5, 5, 5, 5, 5, 5, 5, 5, 5, 5, 5, 5, 5, 5, 5, 5, 5, 5, 5, 5, 5, 5, 5, 5, 5, 5, 5, 5, 5, 5, 5, 5, 5, 5, 5, 5, 5, 5, 5, 5, 5, 5, 5, 5, 5, 5, 5, 5, 5, 5, 5, 5, 5, 5, 5, 5, 5, 5, 5, 5, 5, 5, 5, 5, 5, 5, 5, 5, 5, 5, 5, 5, 5, 5, 5, 5, 5, 5, 5, 5, 5, 5, 5, 5, 5, 5, 5, 5, 5, 5, 5, 5, 5, 5, 5, 5, 5, 5, 5, 5, 5, 5, 5, 5, 5, 5, 5, 5, 5, 5, 5, 5, 5, 5, 5, 5, 5, 5, 5], 'tú': [5, 4, 5, 5, 5, 5, 5, 5, 5, 5, 4, 4, 5, 1, 5, 5, 5, 5, 5, 5, 5, 5, 4, 1, 5, 5, 5, 4, 5, 5, 5, 5, 5, 5, 5, 5, 1, 4, 5, 3, 5, 1, 5, 5, 4, 5, 4, 5, 4, 4, 5, 5, 4, 5, 3, 4, 5, 5, 4, 5, 4, 5, 3, 5, 4, 5, 4, 5, 5, 4, 5, 4, 4, 5, 5, 4, 5, 4, 5, 5, 5, 5, 1, 4, 1, 5, 5, 5, 2, 5, 5, 5, 5, 5, 5, 4, 4, 5, 5, 4, 5, 5, 5, 5, 4, 3, 4, 1, 4, 2, 5, 5, 5, 5, 5, 4, 5, 5, 5, 4, 4, 5, 5, 5, 5, 5, 5, 5, 1, 4, 4, 5, 5, 5, 5, 5, 4, 5, 2, 2, 5, 5, 5, 5, 5, 5, 5, 5, 5, 2, 5, 5, 5, 5, 5, 4, 5, 2, 5, 2, 4, 5, 5, 5, 5, 5, 5, 5, 3, 5, 5, 4, 5, 5, 4, 1, 5, 5, 5, 5, 5, 5, 5, 5, 4, 4, 5, 5, 3, 4, 5, 5, 5, 5, 5, 5, 5, 5, 5, 3, 5, 5, 5, 5, 5, 5, 5, 5, 5, 5, 5, 5, 5, 1, 5, 5, 5, 4, 1, 5, 5, 3, 3, 3, 5, 5, 3, 5, 4, 1, 5, 5, 5, 5, 4, 5, 3, 5, 5, 1, 5, 5, 5, 5, 5, 5, 5, 5, 5, 1, 5, 5, 5, 4, 5, 4, 5, 5, 4, 5, 5, 5, 5, 5, 5, 5, 5, 5, 5, 1, 5, 5, 4, 4, 4, 4, 3, 5, 4, 2, 5, 5, 5, 5, 4, 5, 1, 4, 1, 4, 4, 1, 1, 5, 1, 1, 5, 5, 5, 2, 5, 5, 4, 5, 5, 1, 2, 5, 5, 3, 5, 2, 5, 3, 3, 4, 5, 3, 5, 5, 5, 5, 5, 5, 5, 4, 3, 1, 5, 5, 5, 5, 4, 5, 1, 3, 5, 5, 4, 3, 5, 5, 5, 5, 5, 4, 1, 5, 5, 5, 4, 5, 5, 5, 4, 5, 2, 5, 5, 5, 5, 4, 4, 5, 5, 5, 5, 1, 5, 5, 5, 5, 3, 5, 4, 5, 5, 5, 5, 2, 5, 4, 1, 5, 5, 5, 2, 5, 5, 1, 5, 4, 5, 5, 5, 1, 5, 5, 5, 5, 5, 1, 5, 4, 5, 5, 5, 2, 5, 1, 4, 5, 5, 5, 4, 1, 5, 5, 3, 5, 3, 5, 3, 3, 5, 2, 4, 4, 5, 5, 4, 5, 5, 5, 1, 5, 5, 5, 5, 5, 5, 5, 5, 5, 5, 4, 5, 5, 5, 5, 3, 3, 4, 5, 5, 4, 5, 2, 4, 5, 5, 5, 5, 5, 5, 5, 5, 5, 5, 5, 5, 5, 5, 5, 3, 3, 5, 5, 5, 5, 5, 5, 5, 5, 5, 5, 4, 5, 5, 5, 5, 3, 1, 5, 5, 5, 5, 5, 5, 5, 4, 5, 5, 5, 5, 5, 5, 5, 4, 5, 5, 5, 5, 5, 5, 4, 4, 5, 5, 4, 4, 4, 4, 5, 1, 5, 5, 4, 5, 1, 5, 4, 5, 5, 4, 4, 4, 5, 3, 5, 5, 5, 2, 3, 4, 4, 5, 5, 5, 4, 2, 5, 1, 5, 5, 4, 5, 5, 5, 5, 5, 5, 1, 5, 5, 5, 5, 3, 4, 4, 5, 5, 5, 5, 5, 5, 5, 5, 5, 4, 5, 5, 5, 5, 5, 5, 5, 4, 1, 5, 2, 5, 4, 5, 5, 5, 2, 4, 4, 5, 1, 4, 5, 5, 5, 5, 5, 5, 5, 5, 2, 5, 5, 5, 2, 4, 4, 5, 5, 5, 4, 4, 1, 5, 3, 3, 5, 3, 5, 5, 5, 4, 5, 4, 1, 1, 5, 5, 4, 5, 2, 5, 5, 5, 4, 5, 5, 5, 5, 5, 5, 5, 4, 4, 5, 4, 3, 5, 1, 5, 5, 5, 5, 3, 1, 5, 4, 1, 5, 5, 5, 5, 3, 3, 5, 5, 5, 5, 5, 5, 5, 5, 4, 4, 1, 2, 2, 1, 5, 3, 5, 3, 3, 4, 5, 5, 5, 5, 5, 4, 1, 5, 5, 5, 5, 5, 5, 5, 5, 5, 5, 5, 3, 4, 5, 4, 5, 5, 5, 4, 4, 5, 5, 5, 5, 5, 5, 5, 5, 3, 5, 5, 5, 5, 4, 5, 4, 5, 5, 5, 1, 1, 5, 5, 5, 5, 5, 5, 2, 5, 1, 4, 5, 5, 5, 5, 5, 5, 5, 5, 2, 5, 5, 5, 5, 4, 4, 5, 5, 5, 3, 5, 5, 5, 3, 1, 1, 5, 5, 3, 5, 5, 5, 5, 5, 2, 5, 5, 1, 5, 5, 5, 5, 5, 5, 5, 5, 4, 1, 5, 5, 5, 2, 1, 4, 5, 5, 5, 2, 4, 5, 4, 5, 5, 5, 5, 5, 5, 5, 5, 5, 5, 5, 5, 5, 5, 5, 5, 4, 5, 5, 4, 5, 5, 5, 5, 4, 4, 5, 5, 4, 5, 4, 5, 5, 5, 4, 5, 5, 5, 4, 5, 5, 5, 4, 5, 5, 5, 5, 5, 5, 5, 3, 1, 5, 5, 4, 1, 5, 5, 5, 5, 4, 5, 5, 3, 5, 1, 5, 5, 2, 4, 5, 2, 5, 5, 4, 5, 2, 5, 5, 5, 5, 5, 4, 5, 3, 5, 1, 5, 4, 4, 5, 5, 5, 4, 4, 5, 5, 5, 5, 5, 4, 5, 5, 5, 3, 5, 5, 5, 5, 4, 5, 5, 3, 5, 5, 5, 5, 5, 4, 1, 5, 5, 5, 5, 5, 5, 3, 5, 5, 3, 5, 4, 5, 5, 5, 5, 4, 3, 1, 4, 5, 5, 1, 5, 5, 5, 5, 4, 4, 5, 5, 1, 5, 4, 5, 5, 5, 4, 5, 4, 5, 4, 5, 4, 5, 1, 5, 5, 2, 5, 5, 5, 5, 5, 5, 1, 1, 4, 5, 5, 2, 5, 5, 4, 5, 1, 5, 4, 5, 5, 1, 1, 1, 1, 1, 1, 1, 1, 1, 2, 2, 2, 2, 2, 2, 2, 2, 2, 2, 2, 3, 3, 3, 3, 3, 3, 3, 3, 3, 3, 3, 4, 4, 4, 4, 4, 4, 4, 4, 4, 4, 4, 4, 4, 4, 4, 4, 4, 5, 5, 5, 5, 5, 5, 5, 5, 5, 5, 5, 5, 5, 5, 5, 5, 5, 5, 5, 5, 5, 5, 5, 5, 5, 5, 5, 5, 5, 5, 5, 5, 5, 5, 5, 5, 5, 5, 5, 5, 5, 5, 5, 5, 5, 5, 5, 5, 5, 5], 'él': [5, 5, 5, 5, 5, 5, 5, 5, 3, 5, 5, 5, 5, 4, 5, 5, 4, 3, 5, 5, 5, 4, 5, 2, 1, 5, 5, 2, 4, 5, 5, 2, 4, 5, 5, 3, 3, 5, 3, 3, 5, 5, 5, 4, 5, 5, 5, 5, 1, 5, 1, 1, 5, 1, 1, 5, 5, 3, 5, 2, 5, 5, 5, 2, 3, 5, 5, 2, 1, 5, 4, 5, 1, 5, 4, 5, 5, 3, 5, 4, 5, 5, 5, 1, 5, 4, 5, 1, 5, 1, 2, 5, 1, 5, 3, 4, 5, 5, 1, 5, 4, 2, 3, 1, 5, 3, 1, 5, 3, 1, 5, 5, 4, 2, 2, 3, 3, 5, 4, 4, 5, 5, 3, 5, 1, 5, 5, 4, 1, 3, 5, 5, 5, 5, 5, 5, 5, 5, 2, 5, 4, 5, 2, 5, 4, 4, 5, 3, 3, 1, 5, 2, 3, 2, 2, 5, 2, 5, 5, 5, 5, 2, 3, 4, 4, 3, 2, 2, 2, 2, 4, 5, 5, 2, 1, 5, 4, 4, 1, 3, 4, 5, 5, 3, 4, 5, 2, 5, 5, 5, 3, 1, 2, 5, 3, 4, 5, 3, 5, 5, 3, 5, 5, 4, 5, 3, 5, 4, 5, 5, 5, 5, 3, 4, 2, 5, 3, 1, 1, 2, 3, 2, 5, 3, 4, 4, 2, 3, 5, 5, 3, 3, 5, 5, 5, 5, 3, 2, 4, 4, 5, 3, 5, 5, 5, 5, 5, 5, 5, 4, 4, 5, 5, 4, 2, 3, 5, 5, 1, 5, 5, 4, 5, 1, 5, 4, 5, 5, 3, 4, 4, 5, 4, 3, 4, 4, 3, 5, 5, 3, 2, 5, 3, 4, 5, 5, 5, 4, 2, 5, 5, 2, 3, 3, 1, 5, 2, 3, 4, 4, 4, 5, 4, 4, 4, 5, 5, 5, 3, 5, 5, 4, 5, 5, 5, 3, 4, 4, 5, 3, 3, 5, 5, 4, 5, 1, 5, 4, 4, 5, 5, 3, 5, 5, 5, 5, 5, 2, 2, 1, 2, 5, 5, 3, 5, 5, 3, 3, 5, 5, 4, 2, 1, 5, 5, 3, 5, 5, 3, 3, 1, 5, 4, 3, 5, 5, 4, 1, 5, 2, 5, 5, 3, 2, 3, 2, 2, 1, 5, 4, 3, 5, 4, 1, 3, 5, 5, 4, 5, 5, 5, 3, 5, 5, 5, 5, 5, 5, 5, 5, 5, 5, 1, 5, 4, 2, 2, 3, 4, 4, 2, 2, 5, 3, 2, 2, 3, 5, 5, 4, 4, 5, 5, 5, 5, 2, 5, 5, 2, 2, 5, 2, 5, 5, 5, 5, 4, 5, 5, 5, 3, 5, 1, 5, 5, 5, 4, 3, 5, 2, 5, 5, 5, 5, 5, 1, 1, 1, 2, 5, 5, 5, 5, 5, 5, 5, 3, 5, 4, 1, 5, 5, 5, 5, 5, 5, 1, 5, 5, 3, 3, 5, 5, 4, 4, 4, 3, 5, 5, 5, 4, 5, 2, 5, 1, 5, 5, 4, 5, 1, 4, 5, 5, 5, 4, 5, 3, 5, 5, 4, 4, 5, 5, 5, 3, 5, 5, 3, 3, 2, 5, 4, 1, 4, 3, 2, 3, 5, 2, 1, 4, 3, 3, 4, 3, 2, 5, 5, 5, 5, 5, 3, 2, 4, 5, 5, 5, 4, 4, 5, 5, 5, 5, 5, 5, 4, 5, 5, 5, 5, 5, 4, 3, 5, 5, 5, 5, 5, 2, 3, 1, 5, 5, 3, 3, 5, 3, 5, 5, 5, 5, 5, 5, 2, 2, 2, 4, 5, 3, 4, 2, 5, 5, 5, 4, 1, 2, 2, 1, 2, 4, 5, 4, 3, 4, 5, 3, 5, 1, 1, 1, 4, 1, 1, 1, 5, 5, 5, 3, 4, 5, 5, 4, 3, 5, 4, 1, 5, 5, 5, 5, 4, 4, 5, 5, 5, 5, 1, 4, 5, 5, 4, 3, 2, 5, 2, 5, 5, 1, 5, 3, 2, 1, 5, 5, 5, 5, 5, 5, 5, 5, 5, 5, 1, 5, 5, 2, 3, 5, 3, 5, 5, 5, 5, 4, 4, 5, 5, 3, 5, 5, 5, 5, 5, 2, 5, 2, 4, 5, 3, 5, 5, 4, 5, 3, 3, 5, 5, 3, 1, 4, 1, 3, 3, 3, 5, 4, 5, 5, 4, 1, 1, 2, 5, 5, 5, 5, 5, 5, 5, 2, 4, 5, 1, 2, 4, 4, 2, 2, 5, 5, 5, 5, 5, 2, 4, 4, 4, 4, 1, 4, 4, 3, 5, 5, 5, 5, 4, 2, 2, 2, 3, 5, 5, 3, 5, 5, 5, 4, 4, 2, 1, 3, 3, 5, 4, 1, 5, 5, 1, 5, 5, 5, 5, 5, 4, 5, 2, 4, 4, 4, 5, 5, 5, 5, 5, 5, 4, 4, 1, 3, 5, 4, 4, 5, 5, 4, 5, 5, 3, 5, 5, 2, 5, 5, 5, 5, 5, 4, 5, 5, 5, 5, 4, 2, 4, 5, 3, 5, 4, 5, 5, 5, 3, 3, 5, 2, 2, 5, 3, 5, 5, 5, 2, 3, 2, 3, 4, 1, 3, 3, 5, 5, 5, 3, 5, 5, 2, 5, 3, 5, 5, 5, 4, 5, 5, 3, 5, 5, 2, 5, 3, 5, 5, 5, 5, 4, 4, 5, 5, 3, 3, 5, 4, 4, 4, 5, 4, 4, 5, 5, 5, 3, 3, 5, 5, 5, 5, 5, 3, 5, 5, 4, 4, 5, 5, 5, 5, 5, 4, 5, 4, 5, 5, 5, 3, 5, 3, 5, 5, 4, 3, 1, 1, 3, 5, 5, 5, 1, 4, 5, 5, 3, 5, 5, 1, 3, 3, 3, 5, 5, 5, 3, 5, 5, 5, 5, 4, 4, 4, 5, 5, 3, 4, 5, 5, 5, 4, 3, 5, 5, 5, 4, 5, 1, 3, 5, 5, 1, 5, 5, 2, 2, 5, 2, 4, 3, 5, 1, 5, 5, 5, 5, 3, 5, 5, 5, 5, 5, 5, 5, 5, 5, 5, 5, 5, 1, 2, 4, 3, 5, 4, 5, 5, 5, 5, 5, 5, 5, 5, 5, 2, 5, 4, 5, 5, 5, 2, 5, 5, 5, 5, 5, 1, 5, 2, 1, 1, 2, 5, 4, 5, 5, 5, 2, 5, 5, 5, 5, 5, 5, 2, 5, 4, 3, 5, 5, 2, 5, 5, 5, 4, 4, 4, 5, 1, 3, 2, 5, 5, 3, 2, 3, 4, 2, 4, 4, 5, 2, 5, 3, 3, 5, 5, 5, 5, 4, 3, 5, 2, 5, 5, 5, 4, 5, 3, 5, 5, 5, 2, 3, 5, 5, 5, 5, 3, 4, 3, 5, 5, 5, 5, 5, 5, 1, 5, 5, 5, 5, 4, 1, 4, 2, 5, 5, 2, 4, 5, 4, 5, 5, 5, 1, 4, 5, 2, 1, 3, 5, 3, 5, 5, 3, 5, 5, 3, 4, 5, 4, 5, 5, 3, 3, 4, 5, 5, 4, 1, 5, 5, 5, 4, 3, 5, 5, 2, 4, 5, 3, 5, 5, 4, 4, 5, 4, 4, 4, 4, 4, 1, 3, 3, 5, 5, 5, 3, 5, 5, 4, 5, 5, 3, 5, 4, 5, 5, 5, 1, 5, 5, 5, 2, 1, 5, 5, 5, 5, 3, 3, 5, 5, 5, 5, 5, 3, 5, 1, 5, 3, 3, 3, 5, 5, 2, 5, 2, 5, 5, 5, 5, 4, 4, 5, 4, 5, 5, 2, 2, 5, 5, 5, 1, 5, 5, 1, 4, 3, 5, 3, 1, 5, 5, 5, 5, 5, 4, 5, 3, 3, 2, 5, 2, 5, 4, 2, 3, 5, 5, 3, 5, 5, 5, 3, 4, 2, 4, 4, 5, 5, 5, 4, 2, 5, 5, 5, 5, 5, 5, 5, 2, 4, 5, 5, 5, 5, 5, 1, 3, 5, 5, 4, 2, 4, 5, 5, 1, 5, 4, 5, 4, 5, 5, 5, 5, 5, 5, 5, 5, 4, 5, 5, 5, 5, 5, 1, 2, 5, 3, 5, 5, 5, 5, 5, 5, 4, 4, 5, 5, 5, 4, 4, 2, 2, 1, 5, 4, 4, 2, 4, 4, 5, 5, 3, 2, 3, 3, 5, 1, 5, 3, 5, 5, 5, 5, 5, 5, 4, 5, 5, 5, 5, 5, 5, 5, 4, 2, 5, 5, 3, 1, 5, 5, 5, 5, 5, 5, 3, 5, 5, 4, 5, 2, 5, 4, 5, 4, 5, 5, 5, 4, 2, 5, 3, 5, 5, 1, 1, 1, 5, 4, 2, 4, 5, 5, 4, 2, 2, 2, 3, 4, 5, 2, 2, 5, 1, 3, 5, 5, 5, 5, 4, 4, 5, 3, 5, 1, 4, 3, 5, 5, 3, 3, 5, 4, 4, 5, 5, 2, 2, 3, 3, 5, 5, 3, 4, 5, 5, 2, 3, 5, 5, 5, 3, 3, 5, 4, 5, 5, 5, 5, 5, 4, 5, 5, 5, 5, 5, 5, 5, 5, 5, 3, 3, 5, 3, 4, 5, 1, 5, 5, 4, 5, 5, 5, 5, 4, 5, 2, 5, 2, 5, 2, 3, 4, 5, 5, 5, 4, 5, 5, 2, 5, 5, 4, 1, 5, 5, 4, 5, 5, 3, 5, 2, 1, 5, 2, 2, 5, 5, 5, 5, 1, 3, 5, 5, 5, 3, 5, 5, 5, 5, 1, 3, 2, 3, 1, 4, 5, 5, 5, 5, 5, 5, 5, 5, 4, 5, 1, 3, 5, 1, 5, 4, 5, 1, 4, 5, 5, 1, 5, 3, 1, 5, 5, 5, 2, 3, 5, 2, 5, 5, 4, 5, 5, 5, 4, 3, 4, 5, 5, 5, 5, 5, 2, 4, 5, 5, 5, 3, 3, 4, 4, 3, 5, 4, 5, 4, 5, 5, 5, 5, 5, 5, 5, 2, 5, 4, 5, 5, 4, 5, 4, 3, 5, 3, 5, 1, 3, 5, 5, 1, 5, 5, 5, 5, 2, 4, 4, 3, 5, 4, 5, 3, 5, 2, 5, 3, 2, 2, 3, 5, 2, 3, 5, 2, 5, 5, 5, 5, 5, 4, 2, 3, 3, 5, 4, 4, 5, 4, 3, 5, 2, 5, 5, 5, 3, 4, 4, 3, 4, 3, 5, 5, 3, 5, 3, 1, 5, 5, 2, 5, 4, 4, 5, 5, 4, 4, 5, 5, 5, 5, 5, 1, 1, 3, 5, 5, 5, 5, 3, 5, 2, 4, 5, 2, 3, 5, 3, 5, 5, 4, 3, 3, 1, 3, 2, 3, 4, 3, 5, 2, 3, 5, 5, 5, 5, 4, 5, 5, 5, 5, 3, 1, 4, 5, 2, 4, 5, 5, 5, 1, 5, 5, 3, 3, 1, 3, 4, 1, 5, 1, 5, 5, 5, 5, 4, 3, 5, 2, 3, 3, 3, 2, 3, 1, 3, 4, 5, 1, 4, 5, 5, 5, 4, 5, 5, 4, 5, 5, 5, 4, 4, 3, 5, 3, 5, 5, 5, 4, 5, 5, 4, 5, 5, 5, 4, 3, 4, 4, 5, 5, 5, 3, 5, 2, 5, 5, 5, 3, 5, 5, 5, 5, 3, 4, 2, 5, 1, 5, 2, 5, 5, 3, 5, 2, 5, 5, 3, 3, 5, 5, 3, 5, 5, 4, 5, 5, 5, 5, 4, 4, 5, 5, 3, 3, 3, 5, 2, 5, 5, 5, 1, 5, 5, 5, 5, 1, 1, 4, 2, 5, 5, 5, 5, 5, 5, 2, 4, 3, 3, 3, 2, 4, 4, 3, 1, 4, 4, 1, 5, 5, 5, 2, 1, 4, 5, 5, 3, 5, 5, 5, 3, 4, 3, 5, 5, 3, 3, 5, 5, 3, 5, 5, 5, 5, 5, 2, 1, 4, 1, 5, 5, 4, 4, 5, 4, 5, 5, 5, 5, 3, 3, 5, 1, 2, 3, 5, 5, 5, 5, 2, 3, 5, 2, 3, 2, 5, 1, 5, 3, 5, 5, 5, 1, 1, 5, 5, 5, 1, 2, 5, 5, 5, 4, 5, 2, 5, 5, 5, 5, 2, 5, 5, 5, 5, 5, 5, 3, 2, 5, 3, 5, 5, 4, 4, 4, 2, 5, 5, 4, 5, 3, 5, 5, 2, 5, 5, 5, 5, 5, 4, 3, 4, 3, 5, 3, 3, 3, 5, 4, 3, 3, 5, 3, 5, 5, 5, 1, 5, 5, 5, 2, 3, 3, 5, 3, 5, 5, 3, 2, 5, 5, 2, 5, 5, 4, 3, 5, 2, 2, 3, 5, 5, 3, 4, 4, 5, 5, 5, 1, 3, 5, 4, 5, 4, 4, 5, 4, 2, 3, 2, 5, 5, 5, 2, 2, 5, 2, 3, 3, 5, 5, 5, 4, 5, 5, 5, 5, 5, 5, 1, 5, 5, 5, 5, 3, 4, 4, 5, 5, 2, 5, 3, 2, 5, 3, 2, 3, 5, 4, 4, 4, 3, 3, 5, 5, 5, 3, 3, 2, 5, 4, 5, 5, 5, 5, 5, 1, 2, 5, 4, 4, 4, 4, 4, 3, 3, 3, 1, 5, 5, 5, 2, 5, 5, 2, 5, 3, 5, 5, 5, 5, 5, 4, 5, 5, 5, 5, 5, 5, 4, 5, 4, 5, 5, 3, 2, 1, 1, 5, 5, 5, 4, 5, 5, 4, 3, 4, 2, 5, 5, 5, 5, 5, 5, 5, 5, 3, 5, 3, 5, 5, 3, 2, 3, 5, 3, 4, 5, 4, 2, 2, 5, 2, 2, 5, 5, 5, 4, 4, 5, 5, 2, 2, 5, 5, 4, 3, 5, 5, 2, 2, 5, 5, 3, 5, 5, 5, 5, 3, 4, 5, 2, 5, 3, 3, 4, 5, 5, 5, 5, 5, 5, 5, 3, 5, 5, 5, 3, 5, 5, 5, 5, 3, 5, 5, 3, 3, 5, 5, 3, 4, 1, 5, 5, 5, 5, 3, 3, 5, 5, 2, 1, 4, 2, 5, 4, 2, 4, 3, 3, 1, 3, 4, 2, 5, 5, 3, 1, 5, 4, 3, 5, 3, 4, 1, 4, 5, 5, 5, 5, 3, 5, 5, 5, 3, 4, 3, 4, 4, 1, 5, 5, 4, 4, 5, 3, 5, 5, 3, 5, 3, 5, 2, 4, 5, 2, 2, 1, 2, 4, 3, 5, 5, 5, 3, 1, 3, 2, 5, 2, 2, 5, 2, 2, 5, 4, 2, 5, 2, 5, 5, 5, 5, 5, 5, 2, 5, 5, 4, 1, 5, 5, 4, 5, 3, 2, 3, 3, 5, 4, 4, 4, 3, 5, 5, 4, 5, 2, 5, 5, 5, 5, 5, 5, 5, 5, 4, 5, 4, 5, 4, 5, 3, 3, 4, 4, 4, 4, 5, 1, 3, 5, 4, 5, 3, 5, 5, 3, 5, 5, 5, 3, 5, 5, 5, 3, 5, 4, 3, 4, 3, 5, 4, 3, 5, 4, 5, 5, 5, 3, 5, 5, 5, 4, 5, 5, 3, 4, 5, 5, 5, 2, 5, 3, 4, 3, 3, 1, 4, 2, 3, 5, 4, 5, 5, 1, 1, 2, 5, 5, 2, 1, 5, 5, 5, 5, 4, 5, 5, 5, 4, 3, 3, 5, 1, 3, 1, 4, 5, 4, 5, 5, 2, 5, 3, 1, 4, 2, 5, 5, 5, 5, 5, 5, 3, 5, 4, 5, 3, 5, 5, 5, 4, 5, 3, 2, 3, 5, 5, 5, 4, 4, 5, 5, 2, 5, 5, 5, 4, 5, 5, 3, 4, 5, 5, 3, 1, 1, 5, 5, 5, 4, 5, 4, 4, 5, 3, 1, 2, 5, 5, 5, 3, 5, 5, 2, 5, 3, 5, 5, 1, 2, 3, 2, 5, 1, 5, 5, 1, 5, 3, 5, 5, 5, 2, 2, 5, 5, 5, 5, 5, 5, 3, 1, 4, 5, 5, 5, 1, 2, 2, 2, 2, 3, 4, 4, 5, 3, 4, 4, 1, 2, 5, 5, 5, 5, 5, 5, 1, 5, 5, 1, 4, 4, 5, 5, 4, 3, 2, 3, 4, 5, 3, 5, 4, 4, 2, 2, 5, 1, 5, 5, 5, 4, 2, 5, 5, 3, 1, 1, 1, 1, 1, 1, 1, 1, 1, 1, 1, 1, 1, 1, 2, 2, 2, 2, 2, 2, 2, 2, 2, 2, 2, 2, 2, 2, 2, 2, 2, 2, 2, 2, 2, 2, 2, 2, 2, 2, 2, 2, 2, 2, 2, 2, 2, 3, 3, 3, 3, 3, 3, 3, 3, 3, 3, 3, 3, 3, 3, 3, 3, 3, 3, 3, 3, 3, 3, 3, 3, 3, 3, 3, 3, 3, 3, 3, 3, 3, 3, 3, 3, 3, 3, 3, 3, 3, 3, 3, 3, 3, 3, 3, 3, 3, 3, 3, 3, 3, 3, 3, 3, 3, 3, 3, 4, 4, 4, 4, 4, 4, 4, 4, 4, 4, 4, 4, 4, 4, 4, 4, 4, 4, 4, 4, 4, 4, 4, 4, 4, 4, 4, 4, 4, 4, 4, 4, 4, 4, 4, 4, 5, 5, 5, 5, 5, 5, 5, 5, 5, 5, 5, 5, 5, 5, 5, 5, 5, 5, 5, 5, 5, 5, 5, 5, 5, 5, 5, 5, 5, 5, 5, 5, 5, 5, 5, 5, 5, 5, 5, 5, 5, 5, 5, 5, 5, 5, 5, 5, 5, 5, 5, 5, 5, 5, 5, 5, 5, 5, 5, 5, 5, 5, 5, 5, 5, 5, 5, 5, 5, 5, 5, 5, 5, 5, 5, 5, 5, 5, 5, 5, 5, 5, 5, 5, 5, 5, 5], 'perder': [5, 4, 5, 5, 5, 5, 4, 5, 5, 5, 4, 5, 5, 5, 4, 4, 5, 5, 5, 5, 5, 5, 5, 5, 5, 5, 5, 5, 5, 5, 5, 5, 5, 5, 4, 5, 1, 5, 4, 5, 5, 5, 5, 4, 5, 5, 4, 5, 5, 5, 4, 5, 5, 5, 4, 4, 5, 5, 4, 5, 4, 5, 5, 5, 5, 4, 4, 5, 4, 4, 5, 5, 4, 5, 4, 5, 4, 5, 5, 4, 5, 4, 5, 5, 5, 4, 5, 5, 5, 5, 5, 5, 5, 4, 5, 5, 5, 5, 5, 5, 5, 5, 5, 4, 5, 5, 5, 5, 5, 4, 5, 5, 4, 5, 5, 5, 4, 5, 5, 4, 4, 4, 5, 5, 5, 5, 5, 4, 5, 5, 4, 5, 4, 5, 5, 5, 5, 5, 5, 5, 4, 5, 5, 5, 5, 5, 5, 5, 5, 4, 5, 5, 4, 5, 5, 5, 4, 5, 4, 5, 5, 4, 5, 5, 5, 5, 5, 5, 5, 5, 5, 5, 5, 5, 5, 4, 5, 5, 5, 5, 5, 5, 5, 5, 2, 5, 5, 5, 5, 5, 5, 5, 5, 5, 5, 1, 5, 5, 4, 4, 4, 3, 5, 5, 4, 5, 5, 5, 5, 5, 5, 5, 5, 5, 4, 4, 5, 5, 5, 5, 5, 5, 4, 5, 5, 5, 5, 5, 5, 5, 5, 3, 5, 5, 5, 5, 5, 5, 5, 5, 5, 5, 5, 5, 5, 5, 4, 5, 5, 5, 5, 5, 5, 5, 5, 4, 5, 5, 5, 5, 5, 4, 5, 5, 5, 5, 5, 5, 5, 5, 5, 5, 5, 5, 5, 5, 4, 5, 5, 5, 5, 5, 5, 5, 4, 5, 4, 5, 5, 5, 4, 5, 5, 5, 5, 4, 5, 5, 5, 5, 5, 5, 4, 5, 5, 1, 3, 5, 4, 5, 5, 5, 5, 4, 5, 5, 5, 5, 4, 4, 5, 5, 5, 5, 5, 5, 5, 5, 5, 4, 5, 5, 5, 4, 5, 5, 5, 5, 5, 3, 5, 4, 5, 5, 5, 5, 5, 5, 5, 5, 5, 4, 4, 5, 5, 5, 5, 5, 5, 4, 5, 5, 5, 4, 5, 5, 5, 5, 5, 5, 5, 4, 3, 5, 5, 5, 5, 5, 5, 5, 5, 4, 5, 5, 5, 5, 5, 5, 5, 5, 4, 5, 5, 5, 5, 5, 4, 5, 5, 5, 5, 5, 5, 5, 5, 5, 5, 5, 1, 4, 5, 5, 5, 5, 4, 5, 5, 5, 5, 5, 5, 5, 5, 3, 4, 5, 5, 5, 5, 5, 5, 4, 5, 5, 5, 4, 5, 5, 5, 5, 5, 5, 5, 5, 5, 5, 5, 5, 5, 5, 4, 5, 5, 5, 5, 5, 5, 4, 5, 4, 5, 5, 5, 5, 5, 5, 4, 4, 4, 5, 5, 5, 5, 5, 5, 5, 5, 5, 5, 5, 4, 4, 4, 5, 5, 5, 5, 4, 5, 4, 5, 5, 5, 5, 5, 5, 5, 5, 5, 5, 5, 5, 5, 5, 5, 3, 5, 5, 5, 5, 5, 5, 5, 5, 5, 5, 5, 5, 5, 5, 5, 5, 5, 5, 5, 5, 5, 5, 5, 5, 5, 5, 5, 5, 5, 5, 5, 4, 5, 5, 5, 5, 5, 5, 5, 5, 5, 4, 5, 5, 5, 5, 5, 5, 5, 5, 4, 4, 5, 5, 5, 4, 4, 5, 5, 5, 4, 1, 5, 5, 4, 5, 5, 5, 5, 5, 5, 5, 4, 5, 1, 4, 5, 5, 5, 4, 5, 5, 5, 4, 5, 5, 4, 5, 4, 4, 5, 5, 4, 5, 5, 5, 4, 5, 5, 5, 5, 5, 5, 5, 5, 5, 5, 4, 5, 5, 5, 3, 4, 5, 5, 5, 5, 5, 5, 5, 5, 5, 5, 5, 5, 5, 5, 5, 5, 4, 5, 5, 5, 5, 5, 5, 5, 5, 5, 5, 5, 5, 5, 5, 5, 5, 4, 5, 5, 5, 5, 4, 4, 5, 5, 4, 5, 5, 5, 5, 5, 5, 5, 4, 5, 5, 5, 4, 5, 5, 5, 5, 5, 4, 5, 5, 5, 5, 4, 4, 4, 5, 5, 5, 4, 5, 5, 5, 5, 5, 5, 4, 5, 4, 5, 5, 5, 5, 5, 5, 4, 5, 4, 5, 5, 5, 5, 5, 5, 4, 4, 5, 5, 5, 5, 4, 5, 5, 5, 5, 5, 5, 5, 5, 5, 5, 5, 5, 5, 5, 5, 5, 5, 5, 4, 5, 5, 5, 5, 5, 5, 5, 5, 4, 5, 5, 5, 5, 4, 4, 5, 4, 5, 5, 5, 4, 5, 5, 4, 5, 5, 5, 5, 5, 5, 4, 4, 4, 5, 5, 5, 5, 5, 5, 5, 5, 5, 5, 5, 5, 5, 5, 5, 5, 5, 4, 5, 4, 5, 5, 5, 5, 4, 5, 5, 5, 5, 4, 5, 5, 5, 5, 5, 5, 5, 5, 5, 5, 4, 5, 5, 4, 5, 5, 5, 5, 2, 5, 5, 5, 5, 5, 5, 5, 5, 5, 5, 5, 2, 5, 5, 5, 5, 5, 5, 5, 5, 5, 5, 5, 4, 4, 5, 5, 5, 5, 5, 5, 5, 5, 5, 5, 3, 5, 5, 5, 5, 5, 5, 5, 5, 4, 5, 4, 4, 5, 5, 5, 5, 5, 5, 5, 5, 5, 5, 5, 5, 5, 5, 5, 4, 5, 5, 5, 5, 5, 5, 4, 5, 5, 5, 5, 5, 5, 5, 5, 4, 5, 5, 5, 5, 5, 5, 5, 4, 5, 5, 5, 5, 5, 5, 5, 5, 5, 5, 4, 5, 4, 5, 5, 5, 5, 5, 5, 5, 5, 4, 4, 4, 5, 4, 5, 5, 5, 4, 5, 5, 5, 4, 5, 5, 5, 5, 4, 4, 5, 5, 5, 5, 5, 5, 5, 5, 5, 5, 5, 5, 5, 5, 5, 5, 5, 4, 5, 5, 5, 5, 4, 5, 4, 5, 5, 5, 5, 4, 5, 4, 5, 5, 3, 5, 4, 5, 5, 5, 5, 5, 5, 5, 5, 5, 5, 4, 5, 5, 5, 5, 5, 5, 5, 5, 4, 5, 5, 5, 5, 5, 5, 5, 5, 5, 5, 5, 5, 4, 4, 5, 5, 5, 4, 5, 5, 5, 5, 5, 4, 4, 5, 5, 5, 5, 5, 1, 5, 5, 4, 5, 5, 5, 4, 5, 5, 5, 4, 5, 4, 5, 4, 5, 5, 5, 5, 5, 5, 5, 5, 5, 4, 5, 4, 5, 5, 5, 4, 5, 5, 5, 5, 4, 5, 5, 5, 4, 4, 5, 5, 5, 3, 5, 5, 5, 5, 5, 5, 5, 5, 5, 5, 5, 4, 5, 4, 4, 5, 5, 5, 5, 5, 4, 5, 5, 5, 4, 4, 5, 5, 5, 5, 5, 5, 1, 2, 2, 3, 3, 4, 4, 4, 4, 4, 4, 4, 4, 5, 5, 5, 5, 5, 5, 5, 5, 5, 5, 5, 5, 5, 5, 5, 5, 5, 5, 5, 5, 5, 5, 5, 5, 5, 5, 5, 5, 5, 5, 5, 5, 5, 5, 5, 5, 5, 5, 5], '!': [5, 5, 5, 5, 3, 3, 5, 5, 5, 5, 3, 4, 4, 4, 3, 5, 5, 5, 5, 4, 5, 5, 2, 5, 1, 4, 4, 5, 4, 4, 3, 5, 5, 2, 2, 5, 2, 2, 3, 1, 2, 2, 5, 1, 1, 1, 1, 2, 2, 1, 1, 1, 5, 4, 1, 1, 5, 1, 1, 5, 5, 5, 5, 4, 1, 1, 5, 5, 4, 5, 5, 1, 1, 1, 4, 5, 5, 2, 5, 5, 5, 5, 3, 5, 5, 1, 1, 5, 3, 5, 3, 5, 5, 5, 1, 5, 5, 4, 5, 5, 3, 2, 2, 5, 3, 5, 5, 5, 5, 3, 1, 1, 2, 5, 5, 5, 5, 5, 4, 3, 5, 4, 5, 5, 2, 3, 4, 4, 1, 3, 3, 3, 3, 3, 5, 5, 3, 4, 2, 4, 4, 3, 4, 4, 3, 5, 5, 5, 1, 1, 5, 5, 5, 4, 4, 4, 1, 1, 1, 5, 5, 5, 5, 5, 5, 3, 4, 2, 5, 5, 1, 1, 2, 5, 5, 5, 3, 5, 1, 3, 3, 5, 5, 5, 4, 4, 5, 4, 3, 3, 5, 3, 3, 5, 5, 4, 4, 5, 4, 5, 5, 5, 5, 2, 1, 5, 3, 3, 3, 3, 1, 5, 5, 5, 5, 5, 5, 5, 5, 5, 5, 5, 5, 4, 3, 3, 5, 5, 5, 5, 2, 5, 5, 5, 3, 5, 5, 1, 1, 1, 1, 1, 3, 1, 5, 5, 2, 2, 5, 5, 1, 5, 5, 5, 4, 4, 4, 4, 2, 5, 5, 5, 3, 3, 3, 1, 1, 5, 5, 5, 5, 4, 4, 5, 3, 4, 5, 2, 1, 5, 5, 5, 5, 5, 5, 5, 5, 2, 1, 4, 1, 1, 5, 3, 1, 1, 5, 5, 1, 3, 1, 5, 2, 2, 5, 5, 5, 5, 4, 1, 4, 4, 4, 5, 2, 3, 3, 5, 5, 5, 5, 5, 5, 5, 3, 1, 1, 1, 1, 3, 3, 5, 5, 5, 3, 3, 3, 5, 5, 5, 3, 5, 5, 5, 5, 4, 5, 5, 5, 5, 5, 5, 3, 3, 3, 3, 5, 5, 5, 5, 5, 5, 5, 5, 5, 5, 5, 5, 5, 5, 5, 5, 4, 5, 5, 5, 5, 5, 5, 5, 5, 5, 5, 5, 5, 5, 5, 4, 4, 4, 2, 5, 5, 5, 5, 5, 3, 2, 2, 2, 4, 2, 2, 1, 1, 2, 5, 3, 3, 4, 3, 5, 5, 5, 5, 5, 5, 4, 5, 5, 5, 5, 5, 4, 2, 2, 5, 4, 5, 5, 5, 4, 3, 5, 1, 5, 5, 5, 5, 5, 1, 1, 1, 4, 5, 4, 5, 5, 2, 2, 3, 1, 5, 3, 3, 3, 3, 3, 3, 2, 2, 2, 2, 2, 2, 5, 5, 5, 2, 2, 5, 5, 3, 5, 5, 5, 5, 5, 4, 1, 3, 2, 2, 2, 5, 5, 5, 5, 5, 5, 2, 2, 2, 5, 5, 5, 5, 4, 4, 4, 5, 4, 2, 3, 5, 5, 5, 5, 5, 3, 2, 3, 5, 5, 5, 4, 4, 5, 3, 5, 1, 1, 5, 5, 5, 4, 1, 1, 5, 4, 4, 2, 5, 5, 5, 5, 5, 5, 5, 1, 1, 1, 1, 5, 5, 5, 5, 5, 5, 5, 5, 1, 4, 1, 5, 1, 1, 4, 1, 5, 5, 4, 4, 3, 2, 1, 4, 3, 5, 1, 1, 5, 5, 5, 5, 5, 5, 2, 2, 5, 3, 1, 1, 1, 1, 1, 1, 2, 2, 2, 5, 3, 5, 5, 5, 5, 5, 1, 5, 2, 2, 4, 5, 5, 3, 5, 5, 5, 4, 4, 5, 5, 4, 5, 3, 5, 5, 3, 5, 3, 5, 5, 5, 5, 4, 5, 5, 1, 4, 4, 3, 1, 1, 4, 5, 5, 5, 3, 2, 5, 5, 5, 5, 5, 5, 5, 5, 5, 5, 5, 5, 5, 5, 5, 5, 5, 5, 1, 1, 5, 4, 5, 4, 1, 1, 3, 3, 3, 5, 5, 5, 3, 5, 5, 5, 5, 2, 4, 5, 3, 5, 5, 2, 5, 5, 5, 5, 5, 5, 5, 5, 5, 5, 5, 5, 1, 1, 1, 5, 5, 5, 5, 1, 5, 5, 5, 5, 5, 5, 2, 5, 5, 4, 5, 5, 5, 1, 5, 2, 2, 2, 5, 4, 4, 5, 5, 5, 5, 2, 3, 4, 5, 1, 1, 1, 1, 1, 4, 5, 4, 2, 2, 4, 5, 5, 5, 5, 3, 5, 1, 4, 5, 5, 5, 4, 1, 1, 5, 5, 5, 5, 5, 4, 5, 3, 5, 5, 5, 2, 5, 5, 3, 3, 1, 5, 5, 5, 1, 1, 5, 2, 2, 2, 1, 2, 5, 5, 5, 5, 5, 4, 3, 5, 5, 2, 4, 5, 2, 5, 4, 5, 5, 5, 5, 5, 5, 5, 1, 1, 1, 1, 3, 5, 5, 2, 5, 5, 3, 5, 5, 5, 5, 5, 1, 1, 1, 5, 5, 5, 5, 5, 1, 1, 1, 5, 3, 2, 2, 2, 3, 4, 5, 5, 5, 2, 5, 5, 3, 5, 1, 1, 1, 3, 2, 2, 2, 2, 5, 2, 2, 2, 5, 5, 5, 5, 3, 3, 4, 2, 4, 5, 5, 3, 3, 3, 5, 5, 5, 4, 4, 4, 4, 5, 5, 5, 5, 5, 5, 5, 5, 5, 5, 5, 5, 5, 5, 5, 3, 5, 5, 5, 5, 5, 5, 5, 5, 4, 5, 4, 5, 5, 5, 1, 2, 5, 4, 5, 5, 5, 5, 1, 5, 5, 5, 5, 5, 5, 5, 5, 4, 5, 5, 5, 3, 5, 4, 5, 5, 1, 1, 1, 1, 3, 3, 3, 3, 5, 5, 5, 5, 3, 1, 1, 1, 5, 3, 5, 3, 3, 5, 1, 5, 4, 4, 4, 5, 5, 4, 3, 5, 5, 5, 5, 5, 5, 5, 4, 4, 5, 2, 2, 4, 5, 5, 2, 5, 5, 5, 5, 5, 3, 1, 1, 5, 5, 5, 5, 5, 5, 5, 5, 5, 4, 4, 4, 5, 3, 4, 5, 5, 1, 1, 1, 1, 2, 5, 5, 5, 5, 5, 4, 3, 5, 3, 3, 5, 5, 5, 5, 2, 2, 2, 5, 5, 5, 5, 1, 1, 1, 5, 3, 3, 3, 3, 5, 5, 5, 5, 1, 5, 5, 5, 2, 2, 5, 2, 5, 2, 4, 5, 5, 2, 2, 1, 4, 5, 5, 5, 1, 1, 1, 5, 3, 4, 3, 3, 5, 5, 1, 5, 5, 4, 5, 4, 3, 5, 1, 1, 1, 3, 3, 5, 5, 5, 4, 4, 1, 5, 5, 5, 5, 5, 5, 5, 5, 5, 4, 4, 5, 2, 2, 5, 5, 3, 4, 4, 5, 5, 4, 5, 5, 5, 5, 5, 5, 5, 5, 5, 5, 5, 3, 5, 5, 5, 5, 3, 5, 4, 5, 5, 5, 5, 4, 5, 5, 5, 5, 5, 1, 1, 1, 5, 5, 5, 2, 5, 5, 1, 1, 1, 1, 1, 1, 1, 1, 2, 5, 5, 5, 5, 3, 1, 1, 4, 4, 5, 3, 5, 5, 4, 5, 5, 4, 4, 4, 5, 5, 5, 5, 5, 5, 5, 5, 5, 5, 5, 5, 4, 3, 4, 5, 5, 5, 5, 5, 4, 3, 3, 3, 3, 3, 5, 5, 5, 5, 5, 5, 5, 5, 5, 3, 5, 1, 1, 1, 1, 5, 5, 5, 3, 3, 2, 5, 5, 5, 2, 5, 5, 1, 5, 2, 2, 2, 5, 5, 5, 5, 5, 3, 5, 5, 3, 3, 5, 4, 1, 1, 1, 1, 5, 5, 5, 5, 5, 5, 5, 5, 3, 3, 3, 4, 4, 1, 5, 1, 1, 4, 5, 5, 5, 5, 5, 5, 5, 5, 5, 4, 5, 5, 5, 5, 5, 5, 1, 1, 1, 2, 1, 1, 5, 4, 4, 4, 4, 4, 4, 5, 5, 5, 5, 5, 5, 5, 4, 5, 3, 1, 1, 1, 5, 2, 2, 5, 5, 2, 2, 2, 5, 5, 5, 5, 5, 5, 5, 5, 5, 5, 5, 3, 5, 5, 5, 5, 5, 5, 5, 5, 5, 3, 2, 2, 5, 5, 5, 4, 4, 4, 4, 4, 5, 2, 3, 5, 5, 5, 4, 5, 3, 3, 5, 1, 4, 4, 4, 4, 5, 5, 5, 5, 5, 5, 5, 5, 1, 1, 1, 1, 5, 5, 3, 5, 5, 5, 5, 5, 5, 5, 5, 3, 5, 5, 4, 4, 4, 4, 4, 4, 4, 5, 5, 5, 5, 5, 5, 5, 1, 1, 1, 5, 5, 3, 5, 3, 5, 4, 5, 5, 5, 5, 5, 1, 2, 4, 2, 5, 5, 5, 5, 5, 5, 5, 5, 5, 5, 5, 5, 4, 2, 5, 5, 5, 1, 2, 3, 5, 5, 5, 2, 5, 5, 5, 1, 1, 5, 4, 5, 4, 5, 5, 5, 5, 5, 5, 5, 5, 1, 4, 4, 5, 5, 5, 5, 5, 5, 3, 3, 5, 5, 4, 5, 5, 5, 5, 4, 5, 5, 5, 5, 5, 5, 3, 3, 5, 4, 5, 2, 4, 5, 4, 3, 2, 5, 5, 4, 5, 5, 5, 5, 5, 2, 5, 5, 5, 5, 5, 5, 5, 4, 5, 5, 5, 5, 5, 4, 2, 2, 4, 5, 4, 4, 5, 5, 5, 5, 5, 5, 5, 1, 1, 4, 1, 4, 5, 5, 5, 1, 5, 1, 3, 3, 3, 3, 3, 1, 1, 1, 1, 3, 3, 3, 5, 3, 3, 1, 5, 5, 2, 4, 4, 2, 5, 1, 1, 5, 5, 4, 4, 4, 1, 3, 3, 3, 5, 5, 5, 5, 5, 5, 5, 5, 5, 3, 5, 1, 4, 4, 4, 4, 5, 4, 2, 3, 5, 4, 2, 2, 2, 2, 1, 1, 1, 1, 1, 5, 4, 4, 5, 5, 5, 5, 5, 5, 5, 4, 5, 5, 5, 4, 5, 5, 5, 5, 3, 5, 5, 2, 5, 5, 5, 5, 1, 1, 5, 4, 4, 4, 5, 5, 3, 5, 5, 2, 3, 5, 4, 4, 4, 5, 1, 1, 3, 5, 4, 5, 5, 1, 1, 1, 1, 1, 1, 5, 5, 5, 4, 3, 3, 5, 2, 5, 1, 1, 5, 5, 1, 1, 5, 5, 4, 5, 5, 5, 5, 4, 5, 5, 1, 5, 4, 3, 5, 4, 5, 5, 5, 3, 5, 5, 3, 2, 1, 1, 1, 1, 1, 5, 2, 5, 5, 5, 5, 5, 3, 3, 2, 3, 3, 3, 3, 5, 5, 5, 5, 5, 5, 5, 5, 3, 3, 3, 4, 3, 4, 5, 3, 2, 2, 2, 2, 3, 3, 5, 5, 5, 4, 1, 1, 5, 1, 5, 5, 5, 5, 2, 1, 4, 5, 5, 5, 5, 1, 1, 5, 5, 5, 5, 4, 5, 5, 5, 5, 1, 1, 1, 1, 2, 5, 5, 5, 3, 3, 5, 5, 4, 5, 5, 5, 5, 5, 1, 1, 1, 1, 1, 1, 1, 1, 1, 1, 1, 1, 1, 1, 1, 1, 1, 1, 1, 1, 1, 1, 1, 1, 2, 2, 2, 2, 2, 2, 2, 2, 2, 2, 2, 2, 2, 2, 2, 2, 2, 2, 2, 2, 2, 2, 2, 2, 2, 2, 2, 2, 2, 2, 2, 2, 2, 2, 2, 2, 2, 2, 2, 2, 2, 2, 2, 2, 2, 2, 2, 3, 3, 3, 3, 3, 3, 3, 3, 3, 3, 3, 3, 3, 3, 3, 3, 3, 3, 3, 3, 4, 4, 4, 4, 4, 4, 4, 4, 4, 4, 4, 4, 4, 4, 4, 4, 4, 4, 4, 4, 4, 4, 4, 4, 5, 5, 5, 5, 5, 5, 5, 5, 5, 5, 5, 5, 5, 5, 5, 5, 5, 5, 5, 5, 5, 5, 5, 5, 5, 5, 5, 5, 5, 5, 5, 5, 5, 5, 5, 5, 5, 5, 5, 5, 5, 5, 5, 5, 5, 5, 5, 5, 5, 5, 5, 5, 5, 5, 5, 5, 5, 5, 5, 5, 5, 5, 5, 5, 5, 5, 5, 5, 5, 5, 5, 5, 5, 5, 5, 5, 5, 5, 5, 5, 5, 5, 5, 5, 5, 5, 5, 5, 5, 5, 5, 5, 5, 5, 5, 5, 5, 5, 5, 5, 5, 5, 5, 5, 5, 5, 5, 5, 5, 5, 5, 5, 5, 5, 5, 5, 5, 5, 5, 5, 5, 5, 5, 5, 5, 5, 5, 5, 5, 5, 5, 5, 5, 5, 5, 5, 5, 5, 5, 5, 5, 5, 5, 5, 5, 5, 5, 5, 5, 5, 5, 5, 5, 5, 5, 5, 5, 5, 5, 5, 5, 5, 5, 5, 5, 5, 5, 5, 5, 5, 5, 5, 5, 5, 5, 5, 5, 5, 5, 5, 5, 5, 5, 5, 5, 5, 5, 5, 5, 5, 5, 5, 5, 5, 5, 5, 5, 5, 5, 5, 5, 5, 5, 5, 5, 5], 'restaurante': [4, 5, 5, 2, 5, 5, 5, 4, 3, 4, 5, 3, 4, 4, 5, 4, 5, 5, 5, 1, 4, 5, 5, 5, 4, 5, 3, 3, 5, 3, 4, 3, 1, 1, 5, 4, 5, 1, 4, 4, 5, 1, 5, 5, 5, 1, 5, 3, 4, 1, 3, 3, 5, 4, 5, 5, 2, 3, 3, 5, 4, 5, 3, 4, 2, 4, 2, 5, 5, 4, 2, 4, 4, 1, 3, 4, 2, 4, 2, 4, 5, 3, 5, 5, 5, 3, 3, 3, 4, 4, 4, 4, 4, 5, 5, 5, 5, 5, 5], 'para': [4, 3, 3, 3, 4, 3, 5, 4, 4, 5, 2, 4, 5, 4, 5, 5, 3, 3, 5, 3, 5, 3, 5, 3, 4, 2, 3, 3, 2, 4, 1, 5, 4, 4, 5, 4, 3, 5, 3, 3, 5, 5, 1, 2, 3, 3, 5, 5, 4, 3, 3, 4, 2, 5, 5, 5, 2, 2, 1, 5, 1, 3, 4, 5, 5, 5, 4, 2, 3, 2, 3, 1, 3, 3, 5, 4, 4, 5, 5, 3, 3, 3, 5, 4, 4, 3, 3, 3, 3, 3, 5, 2, 4, 3, 4, 1, 3, 3, 5, 4, 4, 3, 5, 5, 4, 1, 1, 3, 4, 3, 5, 4, 5, 5, 3, 3, 4, 5, 3, 3, 3, 1, 4, 5, 5, 3, 2, 4, 5, 5, 4, 4, 5, 5, 2, 5, 3, 3, 5, 3, 2, 3, 5, 4, 2, 4, 4, 1, 2, 5, 3, 5, 3, 3, 2, 5, 5, 3, 4, 4, 3, 5, 3, 4, 2, 4, 5, 3, 4, 4, 3, 2, 5, 3, 5, 2, 5, 3, 5, 5, 3, 4, 5, 3, 3, 3, 2, 4, 3, 3, 2, 2, 5, 3, 3, 4, 3, 5, 3, 3, 5, 2, 5, 3, 5, 5, 4, 2, 4, 3, 4, 5, 5, 1, 3, 3, 4, 3, 4, 4, 3, 5, 2, 4, 4, 4, 4, 3, 1, 3, 4, 2, 4, 3, 3, 5, 3, 4, 4, 5, 3, 3, 3, 5, 2, 4, 3, 3, 4, 3, 1, 5, 4, 5, 5, 3, 3, 5, 3, 5, 4, 3, 2, 2, 2, 4, 5, 3, 4, 3, 5, 3, 2, 4, 3, 5, 4, 4, 2, 3, 3, 4, 2, 3, 2, 2, 2, 4, 5, 5, 4, 5, 3, 5, 2, 4, 4, 3, 3, 4, 2, 5, 3, 3, 3, 5, 2, 5, 4, 5, 4, 3, 2, 5, 2, 5, 3, 1, 2, 4, 4, 5, 5, 5, 5, 4, 2, 2, 4, 2, 3, 5, 3, 5, 5, 3, 3, 3, 4, 2, 3, 3, 3, 4, 5, 4, 5, 3, 2, 5, 4, 4, 5, 4, 3, 3, 2, 5, 3, 2, 4, 2, 2, 4, 2, 3, 2, 5, 2, 1, 3, 5, 5, 3, 1, 2, 4, 2, 5, 4, 5, 1, 3, 2, 3, 3, 2, 4, 3, 3, 5, 3, 5, 5, 2, 5, 1, 3, 3, 3, 5, 5, 2, 2, 5, 3, 2, 2, 3, 4, 4, 3, 5, 5, 4, 2, 5, 5, 5, 3, 3, 4, 3, 4, 4, 3, 3, 5, 4, 4, 3, 2, 4, 3, 5, 3, 4, 3, 5, 2, 3, 1, 2, 3, 5, 3, 1, 2, 2, 3, 3, 5, 3, 1, 5, 1, 5, 5, 3, 3, 3, 3, 3, 4, 2, 5, 4, 5, 5, 4, 4, 2, 2, 2, 1, 1, 5, 5, 3, 5, 5, 5, 5, 4, 5, 4, 5, 5, 3, 3, 5, 2, 3, 3, 4, 2, 2, 3, 4, 4, 3, 3, 4, 5, 4, 5, 3, 5, 5, 2, 3, 4, 4, 4, 4, 4, 3, 3, 2, 3, 3, 3, 1, 2, 3, 3, 3, 3, 3, 2, 3, 5, 5, 2, 3, 4, 3, 3, 3, 5, 5, 5, 5, 3, 3, 4, 1, 4, 4, 5, 5, 3, 5, 3, 3, 2, 3, 3, 3, 5, 1, 4, 5, 4, 3, 3, 2, 3, 5, 4, 2, 1, 5, 5, 5, 5, 4, 3, 3, 1, 1, 3, 3, 1, 3, 5, 2, 4, 5, 1, 2, 3, 3, 5, 5, 3, 4, 2, 5, 4, 3, 1, 5, 2, 3, 5, 5, 5, 5, 3, 1, 4, 4, 3, 2, 3, 5, 2, 4, 3, 3, 3, 4, 1, 4, 5, 3, 2, 1, 4, 5, 4, 2, 4, 4, 5, 3, 3, 3, 3, 2, 5, 2, 2, 5, 1, 3, 4, 5, 5, 5, 5, 3, 4, 4, 2, 2, 3, 2, 5, 4, 5, 4, 2, 4, 5, 3, 3, 2, 5, 4, 3, 3, 3, 1, 5, 5, 5, 3, 3, 1, 3, 5, 5, 1, 3, 5, 3, 3, 4, 2, 5, 3, 3, 5, 2, 5, 3, 4, 1, 3, 4, 5, 4, 3, 5, 3, 1, 5, 5, 2, 4, 1, 3, 1, 4, 4, 5, 3, 2, 2, 5, 3, 3, 2, 5, 3, 4, 5, 3, 4, 4, 3, 3, 4, 4, 2, 3, 4, 5, 3, 2, 3, 3, 3, 1, 4, 5, 5, 2, 3, 3, 3, 5, 4, 3, 1, 5, 5, 1, 5, 3, 2, 3, 3, 2, 4, 3, 2, 5, 3, 5, 5, 4, 5, 2, 3, 3, 4, 2, 5, 3, 4, 4, 4, 5, 3, 1, 3, 1, 1, 1, 1, 1, 1, 1, 1, 2, 2, 2, 2, 2, 2, 2, 2, 2, 2, 2, 2, 2, 3, 3, 3, 3, 3, 3, 3, 3, 3, 3, 3, 3, 3, 3, 3, 3, 3, 3, 3, 3, 3, 3, 3, 3, 3, 3, 3, 3, 3, 3, 3, 4, 4, 4, 4, 4, 4, 4, 4, 4, 4, 4, 4, 4, 4, 4, 5, 5, 5, 5, 5, 5, 5, 5, 5, 5, 5, 5, 5, 5, 5, 5, 5, 5, 5, 5, 5, 5, 5, 5, 5, 5, 5, 5], 'pareja': [4, 5, 5, 4, 4, 3, 3], 'y': [4, 3, 5, 2, 3, 3, 5, 1, 5, 5, 3, 5, 1, 4, 4, 1, 5, 4, 4, 3, 2, 5, 5, 3, 3, 2, 3, 5, 5, 4, 2, 1, 3, 1, 1, 3, 3, 5, 5, 3, 2, 5, 3, 3, 5, 3, 3, 1, 5, 5, 2, 3, 5, 2, 5, 3, 5, 3, 1, 4, 2, 5, 3, 2, 1, 2, 2, 3, 3, 5, 2, 4, 5, 5, 1, 5, 1, 2, 2, 3, 4, 3, 5, 3, 4, 4, 5, 1, 4, 1, 1, 3, 1, 4, 4, 3, 1, 1, 5, 2, 1, 2, 2, 2, 3, 5, 2, 4, 3, 3, 5, 2, 3, 4, 1, 5, 2, 1, 2, 5, 4, 2, 3, 5, 4, 4, 4, 4, 5, 3, 4, 3, 5, 2, 4, 2, 3, 3, 2, 3, 5, 1, 5, 5, 5, 5, 5, 5, 3, 2, 3, 5, 5, 4, 5, 3, 3, 4, 4, 5, 4, 2, 4, 5, 1, 5, 4, 4, 5, 5, 5, 2, 3, 4, 1, 1, 1, 5, 2, 2, 3, 2, 3, 4, 5, 5, 1, 1, 5, 4, 1, 4, 5, 1, 4, 5, 5, 1, 2, 5, 1, 5, 5, 3, 5, 1, 2, 4, 4, 5, 3, 5, 1, 5, 5, 4, 4, 2, 4, 3, 3, 5, 3, 3, 2, 4, 3, 3, 2, 5, 5, 5, 2, 2, 4, 5, 3, 5, 5, 5, 2, 4, 3, 2, 4, 3, 4, 5, 5, 4, 4, 5, 2, 3, 3, 4, 3, 5, 2, 3, 3, 5, 5, 5, 2, 4, 3, 4, 2, 4, 1, 4, 4, 5, 5, 5, 2, 1, 2, 5, 3, 3, 1, 2, 4, 1, 5, 3, 5, 5, 3, 5, 3, 4, 3, 3, 5, 5, 4, 4, 5, 5, 1, 5, 5, 4, 5, 5, 3, 5, 4, 5, 1, 3, 4, 4, 3, 5, 4, 5, 5, 2, 5, 2, 1, 4, 2, 1, 3, 3, 4, 5, 2, 2, 2, 2, 5, 3, 5, 1, 5, 5, 4, 4, 3, 2, 3, 2, 5, 3, 2, 3, 4, 2, 5, 3, 4, 3, 4, 2, 5, 4, 3, 5, 5, 1, 1, 4, 4, 2, 3, 3, 4, 5, 3, 3, 4, 5, 2, 2, 5, 3, 2, 5, 5, 3, 2, 5, 4, 4, 5, 3, 4, 4, 5, 2, 3, 5, 1, 5, 5, 3, 5, 2, 2, 4, 4, 5, 3, 4, 3, 2, 5, 1, 1, 2, 2, 3, 4, 5, 3, 3, 5, 1, 5, 5, 2, 5, 1, 2, 3, 5, 5, 5, 3, 4, 3, 3, 4, 5, 3, 5, 5, 3, 5, 4, 5, 4, 3, 3, 5, 5, 4, 4, 4, 1, 1, 3, 3, 3, 3, 3, 2, 3, 1, 4, 5, 4, 5, 1, 1, 5, 3, 5, 5, 3, 3, 5, 2, 1, 4, 4, 5, 3, 3, 4, 5, 3, 5, 2, 3, 1, 5, 5, 2, 5, 4, 4, 2, 5, 4, 4, 5, 5, 3, 2, 3, 1, 4, 3, 3, 3, 4, 4, 5, 2, 3, 1, 2, 3, 1, 5, 4, 5, 2, 4, 3, 4, 2, 1, 4, 3, 3, 2, 5, 1, 3, 1, 1, 3, 3, 5, 5, 5, 3, 5, 3, 2, 3, 2, 3, 5, 2, 1, 4, 1, 5, 2, 5, 1, 5, 3, 5, 3, 5, 3, 2, 3, 3, 5, 2, 5, 1, 2, 5, 3, 3, 5, 5, 5, 3, 4, 4, 2, 2, 3, 1, 3, 3, 3, 2, 5, 3, 5, 2, 5, 3, 4, 2, 2, 2, 3, 4, 4, 3, 1, 3, 2, 2, 3, 3, 5, 2, 4, 5, 5, 1, 1, 3, 4, 5, 2, 1, 2, 5, 2, 5, 5, 2, 4, 3, 4, 5, 1, 5, 1, 5, 2, 4, 1, 3, 3, 5, 2, 3, 5, 3, 2, 2, 4, 5, 5, 4, 4, 5, 3, 5, 5, 5, 4, 4, 3, 5, 3, 4, 5, 2, 5, 5, 4, 5, 3, 2, 3, 5, 3, 5, 2, 3, 4, 4, 3, 4, 5, 3, 3, 4, 4, 3, 3, 4, 1, 1, 5, 5, 4, 4, 5, 3, 2, 5, 3, 4, 5, 5, 1, 4, 5, 5, 3, 2, 5, 3, 2, 5, 5, 1, 3, 2, 4, 3, 4, 4, 2, 4, 3, 4, 2, 1, 3, 5, 4, 2, 3, 3, 1, 3, 1, 5, 3, 3, 1, 5, 5, 2, 5, 1, 3, 3, 3, 5, 5, 5, 3, 2, 5, 1, 4, 3, 3, 4, 2, 1, 3, 3, 1, 5, 4, 5, 5, 5, 3, 3, 2, 5, 2, 2, 2, 3, 5, 3, 5, 3, 5, 3, 4, 3, 1, 1, 1, 1, 1, 1, 1, 1, 2, 2, 2, 2, 2, 2, 2, 2, 2, 2, 2, 2, 2, 3, 3, 3, 3, 3, 3, 3, 3, 3, 3, 3, 3, 3, 3, 3, 3, 3, 3, 3, 3, 4, 4, 4, 4, 4, 4, 4, 4, 4, 4, 4, 4, 4, 4, 4, 4, 4, 4, 4, 4, 4, 4, 4, 5, 5, 5, 5, 5, 5, 5, 5, 5, 5, 5, 5, 5, 5, 5, 5, 5, 5, 5, 5, 5, 5, 5, 5, 5, 5, 5, 5, 5, 5, 5, 5, 5, 5, 5, 5, 5, 5, 5, 5], 'grupo': [4, 3, 2, 3, 4, 2, 1, 3, 2, 5, 1, 4], 'grande': [4, 2, 4, 3, 5, 5, 4, 4, 3, 5, 3, 3, 3, 4, 3, 4, 3, 1, 4, 5, 2, 2, 3, 3, 3, 3, 3, 3, 3, 5, 3, 5, 2, 4, 4, 4, 5, 4, 1, 3, 3, 3, 4, 4, 4, 5, 5], 'parecer': [2, 2, 2, 3, 2, 3, 3, 1, 1, 2, 5, 3, 2, 2, 3, 3, 2, 4, 2, 5, 2, 1, 5, 2, 5, 5, 4, 4, 3, 5, 2, 3, 2, 3, 4, 3, 3, 5, 5, 3, 3, 2, 3, 3, 5, 3, 3, 4, 4, 3, 3, 3, 1, 5, 3, 2, 5, 3, 2, 3, 5, 2, 1, 2, 3], 'que': [2, 5, 5, 5, 3, 5, 3, 4, 4, 5, 5, 1, 5, 5, 5, 4, 5, 5, 3, 3, 3, 2, 1, 1, 5, 5, 2, 5, 4, 4, 3, 2, 4, 5, 3, 3, 5, 4, 3, 5, 3, 1, 2, 1, 5, 3, 2, 5, 5, 4, 5, 3, 4, 2, 5, 5, 1, 1, 3, 5, 5, 3, 5, 4, 4, 4, 2, 5, 5, 3, 4, 5, 1, 3, 2, 2, 1, 5, 5, 5, 3, 2, 5, 2, 5, 5, 5, 3, 5, 5, 3, 5, 5, 3, 1, 3, 3, 4, 5, 3, 1, 4, 4, 1, 1, 5, 3, 5, 4, 5, 3, 1, 2, 3, 4, 2, 5, 3, 5, 2, 5, 5, 3, 5, 2, 3, 5, 4, 4, 4, 3, 4, 2, 1, 4, 4, 5, 4, 5, 5, 3, 4, 4, 3, 1, 5, 1, 5, 2, 4, 3, 4, 1, 1, 5, 5, 5, 4, 1, 5, 5, 3, 4, 4, 5, 3, 5, 1, 3, 5, 5, 5, 3, 1, 4, 4, 4, 2, 2, 5, 5, 3, 5, 5, 3, 3, 2, 3, 3, 3, 1, 5, 5, 2, 1, 2, 3, 4, 4, 3, 1, 4, 3, 5, 5, 2, 5, 3, 2, 5, 2, 2, 5, 5, 3, 4, 1, 1, 3, 3, 5, 5, 1, 4, 2, 5, 3, 5, 3, 5, 5, 4, 2, 5, 4, 2, 2, 5, 5, 5, 4, 3, 5, 5, 4, 5, 5, 3, 4, 5, 2, 5, 5, 5, 2, 3, 5, 3, 5, 3, 5, 5, 3, 5, 4, 4, 1, 5, 4, 5, 5, 1, 5, 4, 5, 2, 1, 3, 3, 5, 5, 3, 4, 3, 5, 5, 2, 1, 5, 3, 2, 5, 4, 5, 4, 3, 4, 3, 3, 5, 1, 3, 3, 4, 3, 4, 2, 5, 3, 5, 5, 2, 1, 4, 3, 4, 3, 5, 5, 4, 5, 3, 2, 5, 5, 4, 2, 1, 4, 4, 5, 5, 5, 5, 2, 4, 5, 5, 5, 5, 4, 1, 5, 4, 4, 2, 3, 3, 5, 4, 5, 4, 1, 3, 5, 5, 2, 5, 1, 3, 5, 3, 5, 5, 4, 2, 3, 3, 2, 3, 3, 5, 5, 4, 2, 2, 3, 5, 5, 5, 5, 5, 4, 3, 5, 5, 2, 2, 1, 3, 3, 5, 3, 2, 2, 2, 5, 2, 5, 5, 2, 5, 3, 4, 2, 2, 3, 3, 1, 3, 2, 4, 4, 1, 1, 3, 2, 2, 5, 4, 5, 5, 5, 3, 3, 5, 5, 5, 5, 5, 5, 4, 5, 3, 1, 4, 1, 5, 5, 5, 3, 5, 3, 5, 3, 3, 4, 1, 1, 2, 5, 3, 3, 3, 3, 5, 2, 3, 3, 3, 5, 3, 3, 4, 2, 3, 1, 5, 5, 5, 5, 5, 3, 3, 3, 3, 5, 3, 2, 3, 5, 5, 4, 4, 3, 4, 3, 4, 4, 1, 1, 5, 2, 4, 4, 5, 5, 5, 5, 5, 5, 4, 5, 5, 5, 5, 3, 3, 5, 2, 1, 3, 1, 3, 1, 3, 3, 3, 4, 4, 5, 5, 4, 2, 3, 4, 3, 5, 5, 3, 2, 3, 2, 2, 5, 5, 5, 5, 5, 5, 4, 4, 3, 3, 5, 3, 5, 5, 2, 2, 3, 1, 4, 2, 5, 4, 5, 4, 4, 5, 5, 3, 5, 2, 2, 3, 5, 4, 2, 4, 5, 3, 2, 3, 5, 5, 4, 5, 3, 5, 2, 2, 5, 4, 5, 1, 3, 2, 1, 3, 5, 5, 2, 3, 2, 3, 4, 5, 3, 3, 4, 3, 4, 4, 4, 2, 3, 5, 3, 4, 4, 3, 3, 3, 5, 5, 3, 5, 4, 5, 5, 5, 5, 5, 2, 5, 5, 3, 3, 5, 5, 3, 3, 3, 5, 3, 2, 4, 5, 5, 5, 4, 2, 2, 5, 4, 4, 5, 3, 5, 3, 1, 2, 5, 5, 4, 4, 3, 3, 2, 3, 2, 3, 3, 5, 5, 5, 3, 4, 2, 4, 2, 4, 2, 3, 4, 3, 5, 2, 5, 4, 2, 3, 1, 5, 5, 2, 5, 4, 5, 3, 3, 2, 5, 5, 4, 4, 4, 3, 2, 4, 5, 5, 3, 3, 3, 5, 5, 1, 5, 1, 1, 5, 3, 5, 3, 5, 4, 4, 2, 5, 4, 3, 5, 3, 2, 4, 5, 3, 3, 3, 5, 4, 3, 4, 4, 5, 4, 2, 2, 2, 5, 5, 4, 3, 4, 5, 1, 3, 2, 4, 3, 3, 2, 3, 4, 2, 2, 1, 5, 5, 5, 1, 5, 3, 1, 3, 5, 3, 3, 5, 3, 2, 3, 5, 3, 4, 4, 3, 5, 5, 5, 5, 5, 5, 5, 5, 5, 5, 3, 3, 3, 3, 3, 5, 3, 5, 5, 4, 2, 3, 3, 2, 4, 4, 2, 5, 3, 5, 5, 3, 5, 3, 3, 3, 5, 5, 1, 1, 2, 5, 5, 5, 3, 2, 5, 1, 2, 3, 3, 5, 5, 2, 3, 4, 1, 4, 2, 3, 3, 3, 3, 1, 2, 5, 5, 2, 5, 5, 3, 4, 4, 3, 5, 5, 2, 2, 5, 4, 1, 5, 5, 3, 3, 4, 5, 3, 3, 5, 3, 2, 5, 4, 5, 5, 2, 3, 5, 3, 3, 2, 3, 3, 3, 3, 2, 5, 5, 3, 5, 2, 5, 5, 4, 3, 4, 5, 5, 5, 2, 3, 5, 5, 5, 4, 5, 5, 5, 3, 3, 5, 4, 4, 5, 4, 3, 4, 4, 3, 5, 3, 2, 4, 3, 3, 5, 1, 5, 5, 5, 4, 5, 4, 3, 3, 3, 4, 4, 2, 5, 5, 5, 1, 5, 3, 4, 2, 2, 3, 3, 3, 5, 1, 1, 1, 5, 1, 3, 4, 4, 4, 4, 5, 5, 3, 3, 5, 3, 1, 1, 3, 4, 3, 2, 2, 5, 2, 3, 3, 5, 3, 2, 3, 3, 3, 5, 1, 1, 4, 5, 5, 2, 3, 3, 3, 5, 5, 4, 3, 5, 5, 4, 5, 3, 2, 5, 5, 2, 4, 5, 3, 3, 3, 5, 5, 5, 3, 3, 3, 5, 3, 5, 5, 2, 5, 5, 3, 5, 1, 3, 2, 5, 3, 2, 5, 3, 3, 5, 4, 1, 2, 5, 5, 5, 1, 5, 3, 4, 5, 5, 5, 2, 5, 2, 5, 5, 2, 5, 3, 5, 5, 4, 5, 3, 3, 3, 3, 3, 3, 3, 5, 3, 4, 2, 2, 3, 5, 5, 4, 3, 4, 3, 3, 5, 5, 5, 3, 5, 5, 2, 4, 3, 2, 2, 1, 2, 5, 5, 3, 5, 5, 4, 5, 5, 5, 5, 5, 4, 3, 4, 3, 5, 3, 5, 5, 5, 3, 5, 5, 5, 4, 3, 3, 4, 4, 5, 3, 5, 5, 5, 1, 3, 3, 5, 5, 4, 3, 5, 5, 4, 3, 5, 5, 3, 5, 3, 5, 2, 5, 5, 3, 3, 3, 5, 5, 3, 5, 3, 4, 5, 5, 4, 2, 2, 3, 5, 3, 4, 4, 5, 3, 3, 5, 5, 1, 3, 5, 3, 3, 5, 4, 2, 1, 5, 4, 5, 3, 4, 5, 3, 5, 4, 3, 3, 3, 2, 4, 4, 2, 2, 5, 3, 5, 5, 5, 3, 5, 4, 5, 5, 3, 3, 3, 5, 4, 4, 5, 4, 5, 2, 2, 2, 2, 2, 5, 5, 3, 5, 2, 3, 1, 3, 1, 3, 2, 1, 5, 2, 5, 2, 4, 5, 5, 5, 2, 5, 5, 2, 1, 5, 1, 3, 5, 5, 3, 3, 2, 2, 4, 5, 5, 5, 5, 3, 4, 4, 3, 3, 4, 2, 3, 3, 2, 3, 4, 3, 3, 2, 5, 5, 5, 5, 2, 3, 3, 2, 5, 5, 1, 5, 2, 3, 4, 3, 3, 4, 5, 3, 1, 1, 4, 5, 2, 5, 3, 3, 5, 5, 5, 5, 3, 5, 5, 4, 2, 4, 5, 2, 5, 3, 1, 5, 5, 5, 5, 1, 5, 3, 5, 2, 4, 4, 2, 5, 5, 5, 2, 5, 2, 5, 4, 5, 2, 5, 5, 4, 4, 5, 3, 2, 5, 5, 4, 5, 5, 2, 1, 1, 4, 4, 3, 4, 5, 4, 5, 3, 5, 2, 1, 1, 1, 1, 1, 1, 1, 1, 1, 1, 1, 2, 2, 2, 2, 2, 2, 2, 2, 2, 2, 2, 2, 2, 2, 2, 2, 2, 2, 2, 3, 3, 3, 3, 3, 3, 3, 3, 3, 3, 3, 3, 3, 3, 3, 3, 3, 3, 3, 3, 3, 3, 3, 3, 3, 3, 3, 3, 3, 3, 3, 3, 3, 3, 3, 3, 3, 3, 3, 3, 3, 3, 3, 3, 3, 3, 3, 3, 4, 4, 4, 4, 4, 4, 4, 4, 4, 4, 4, 4, 4, 4, 4, 4, 4, 4, 4, 4, 4, 4, 4, 4, 4, 4, 4, 4, 4, 4, 4, 4, 4, 4, 4, 4, 4, 4, 4, 5, 5, 5, 5, 5, 5, 5, 5, 5, 5, 5, 5, 5, 5, 5, 5, 5, 5, 5, 5, 5, 5, 5, 5, 5, 5, 5, 5, 5, 5, 5, 5, 5, 5, 5, 5, 5, 5, 5, 5, 5, 5, 5, 5, 5, 5, 5, 5, 5, 5, 5, 5, 5, 5, 5, 5, 5, 5, 5, 5, 5, 5, 5], 'el': [2, 2, 2, 4, 5, 5, 4, 3, 3, 5, 5, 4, 5, 3, 4, 3, 5, 3, 5, 3, 2, 2, 4, 1, 1, 1, 2, 4, 4, 4, 4, 1, 1, 5, 2, 5, 4, 3, 3, 3, 5, 5, 5, 5, 4, 5, 5, 5, 3, 3, 3, 5, 5, 5, 5, 5, 5, 5, 5, 3, 3, 3, 4, 4, 5, 3, 3, 3, 5, 4, 3, 1, 1, 5, 5, 5, 4, 5, 1, 3, 3, 3, 4, 1, 4, 5, 3, 1, 1, 1, 1, 4, 5, 4, 5, 1, 2, 4, 4, 5, 5, 3, 4, 4, 3, 5, 3, 3, 5, 5, 1, 3, 2, 2, 2, 5, 5, 5, 5, 2, 4, 3, 3, 5, 3, 2, 1, 2, 1, 1, 1, 1, 1, 1, 2, 1, 2, 1, 2, 3, 3, 3, 2, 5, 5, 5, 5, 5, 4, 4, 2, 3, 5, 3, 3, 4, 1, 1, 2, 3, 5, 5, 5, 5, 5, 2, 2, 4, 3, 3, 3, 2, 2, 3, 3, 4, 4, 3, 3, 3, 3, 1, 1, 1, 5, 3, 2, 2, 2, 3, 2, 3, 5, 4, 3, 1, 3, 3, 4, 5, 3, 3, 3, 4, 4, 5, 1, 1, 3, 3, 1, 1, 5, 4, 4, 3, 1, 1, 5, 5, 3, 3, 3, 5, 5, 2, 2, 2, 4, 4, 4, 3, 3, 5, 5, 5, 3, 5, 3, 5, 2, 2, 4, 4, 3, 5, 1, 2, 3, 3, 5, 4, 5, 5, 2, 5, 5, 5, 5, 1, 3, 4, 2, 4, 4, 4, 5, 5, 5, 2, 5, 1, 1, 1, 3, 4, 4, 3, 3, 2, 2, 5, 2, 2, 4, 5, 5, 3, 4, 4, 4, 2, 2, 3, 2, 1, 2, 5, 5, 5, 3, 4, 5, 3, 3, 3, 1, 1, 2, 2, 3, 3, 3, 5, 5, 4, 2, 2, 2, 4, 5, 2, 5, 3, 4, 5, 5, 5, 4, 4, 1, 4, 3, 2, 1, 3, 3, 2, 4, 4, 2, 3, 4, 4, 4, 4, 4, 4, 3, 5, 4, 4, 1, 4, 2, 2, 3, 3, 3, 3, 3, 4, 3, 2, 2, 2, 4, 4, 5, 5, 3, 3, 1, 4, 5, 4, 4, 4, 1, 5, 1, 3, 5, 5, 5, 5, 2, 2, 3, 2, 5, 5, 1, 3, 3, 5, 1, 3, 5, 5, 3, 3, 5, 5, 4, 4, 1, 1, 1, 2, 5, 2, 3, 3, 5, 5, 5, 5, 4, 5, 4, 5, 3, 3, 2, 4, 4, 4, 1, 1, 3, 4, 5, 5, 4, 5, 3, 5, 3, 3, 2, 4, 4, 4, 4, 4, 3, 3, 3, 5, 5, 5, 4, 3, 3, 3, 5, 5, 5, 2, 3, 3, 4, 4, 5, 3, 4, 5, 5, 2, 2, 4, 2, 4, 4, 5, 4, 2, 2, 4, 4, 4, 3, 5, 4, 3, 3, 4, 4, 2, 1, 5, 3, 2, 3, 5, 4, 4, 5, 4, 3, 4, 4, 2, 4, 5, 4, 5, 5, 1, 4, 2, 4, 5, 5, 3, 3, 3, 2, 4, 5, 5, 4, 3, 4, 5, 3, 3, 3, 1, 2, 2, 1, 3, 3, 3, 1, 1, 1, 4, 3, 5, 3, 3, 3, 2, 4, 1, 3, 3, 2, 2, 3, 3, 5, 3, 4, 4, 3, 5, 5, 5, 2, 3, 3, 3, 3, 3, 2, 5, 2, 2, 2, 3, 4, 4, 4, 3, 3, 2, 5, 5, 5, 5, 5, 3, 1, 1, 3, 3, 5, 1, 4, 5, 5, 5, 4, 3, 3, 3, 3, 3, 4, 4, 3, 3, 3, 3, 3, 3, 4, 4, 4, 4, 4, 5, 2, 3, 3, 4, 3, 3, 5, 4, 4, 3, 5, 3, 5, 2, 4, 4, 4, 4, 4, 2, 5, 5, 4, 5, 5, 3, 3, 3, 3, 3, 5, 5, 5, 5, 5, 3, 3, 2, 3, 2, 3, 5, 3, 5, 5, 3, 2, 3, 1, 3, 3, 3, 5, 3, 4, 4, 5, 3, 3, 3, 5, 3, 3, 3, 3, 3, 2, 2, 1, 3, 4, 5, 5, 5, 3, 5, 5, 4, 5, 5, 5, 3, 3, 4, 4, 4, 4, 5, 5, 4, 2, 2, 3, 4, 3, 4, 4, 2, 2, 2, 3, 3, 3, 3, 4, 3, 5, 4, 5, 4, 4, 3, 2, 5, 5, 3, 3, 5, 5, 5, 5, 5, 4, 4, 4, 5, 3, 3, 1, 4, 3, 5, 5, 5, 3, 3, 5, 1, 2, 4, 4, 4, 3, 3, 5, 5, 4, 4, 3, 4, 3, 4, 4, 4, 3, 3, 3, 3, 3, 4, 3, 4, 5, 2, 2, 4, 4, 4, 5, 5, 5, 5, 2, 2, 2, 4, 4, 3, 5, 5, 5, 5, 4, 4, 5, 4, 4, 3, 3, 4, 2, 2, 3, 3, 5, 5, 5, 5, 2, 3, 3, 5, 5, 5, 5, 4, 4, 4, 3, 4, 4, 4, 5, 5, 5, 5, 4, 4, 4, 3, 3, 3, 4, 4, 5, 5, 5, 3, 3, 2, 5, 5, 4, 4, 4, 3, 5, 4, 3, 2, 2, 3, 3, 5, 5, 1, 3, 2, 2, 2, 2, 5, 5, 2, 2, 3, 2, 4, 3, 3, 5, 5, 5, 2, 3, 3, 3, 5, 4, 4, 3, 4, 1, 4, 4, 4, 5, 3, 4, 5, 5, 5, 2, 4, 3, 1, 1, 4, 4, 3, 5, 5, 5, 3, 3, 1, 4, 2, 3, 5, 5, 3, 5, 5, 2, 4, 4, 1, 1, 5, 5, 4, 3, 4, 4, 5, 5, 5, 5, 3, 3, 5, 5, 4, 4, 4, 5, 3, 2, 5, 3, 3, 2, 2, 5, 5, 2, 1, 4, 3, 5, 5, 1, 5, 5, 3, 2, 2, 5, 4, 1, 5, 3, 3, 3, 3, 5, 4, 5, 5, 5, 5, 5, 5, 3, 5, 5, 4, 5, 5, 5, 3, 5, 3, 2, 4, 4, 5, 3, 3, 3, 3, 3, 3, 2, 5, 3, 3, 3, 5, 5, 5, 5, 5, 3, 4, 5, 5, 5, 5, 5, 5, 5, 3, 5, 5, 5, 2, 2, 2, 2, 4, 4, 2, 2, 2, 4, 3, 3, 3, 5, 5, 3, 2, 3, 5, 5, 1, 1, 1, 1, 4, 4, 4, 5, 5, 2, 2, 2, 4, 5, 5, 3, 3, 2, 2, 1, 5, 5, 3, 3, 2, 3, 3, 3, 1, 5, 5, 2, 2, 1, 2, 2, 2, 2, 2, 2, 4, 2, 2, 4, 1, 1, 2, 3, 1, 2, 2, 2, 4, 3, 3, 4, 2, 4, 5, 2, 3, 3, 4, 3, 4, 4, 5, 4, 4, 3, 4, 5, 5, 5, 5, 5, 5, 5, 4, 3, 5, 5, 4, 5, 3, 1, 5, 2, 5, 5, 5, 1, 4, 4, 4, 3, 3, 1, 5, 1, 4, 4, 1, 5, 1, 5, 5, 5, 2, 1, 5, 5, 4, 3, 5, 5, 3, 5, 5, 5, 3, 3, 3, 3, 5, 5, 5, 5, 1, 3, 3, 3, 3, 5, 3, 3, 3, 3, 1, 2, 2, 5, 3, 5, 3, 5, 2, 2, 4, 4, 4, 3, 5, 3, 2, 4, 4, 4, 2, 3, 2, 3, 3, 1, 1, 2, 2, 3, 2, 4, 4, 3, 1, 5, 5, 5, 5, 2, 2, 2, 5, 4, 3, 3, 5, 2, 1, 1, 5, 5, 3, 4, 5, 2, 1, 5, 5, 3, 2, 2, 2, 3, 3, 2, 3, 5, 3, 3, 3, 2, 1, 5, 5, 5, 3, 3, 3, 1, 1, 1, 5, 1, 2, 2, 1, 2, 2, 1, 3, 3, 5, 5, 5, 1, 4, 3, 4, 3, 5, 3, 4, 4, 4, 3, 3, 3, 3, 3, 1, 5, 1, 1, 1, 5, 5, 5, 2, 2, 3, 5, 4, 4, 5, 3, 5, 5, 5, 5, 4, 2, 5, 3, 5, 5, 4, 3, 1, 2, 2, 4, 1, 4, 1, 4, 2, 4, 5, 3, 5, 1, 1, 1, 1, 2, 5, 3, 3, 3, 2, 2, 5, 4, 5, 3, 3, 2, 5, 4, 5, 4, 4, 5, 5, 5, 5, 4, 5, 2, 5, 5, 4, 4, 4, 3, 3, 5, 4, 5, 3, 3, 3, 3, 5, 5, 5, 5, 3, 5, 4, 3, 3, 4, 4, 4, 3, 1, 1, 5, 3, 5, 5, 3, 3, 3, 4, 2, 5, 1, 4, 5, 5, 3, 2, 2, 5, 5, 3, 5, 3, 3, 5, 5, 2, 3, 5, 5, 3, 1, 3, 3, 4, 4, 4, 3, 2, 2, 5, 5, 5, 4, 1, 5, 4, 4, 3, 5, 3, 2, 1, 2, 5, 1, 1, 2, 4, 3, 2, 4, 4, 2, 5, 5, 5, 5, 5, 5, 1, 1, 3, 3, 3, 5, 5, 4, 3, 3, 5, 4, 5, 3, 3, 3, 5, 5, 5, 1, 4, 5, 3, 5, 5, 4, 5, 5, 3, 3, 5, 5, 1, 4, 4, 3, 3, 3, 5, 4, 4, 2, 4, 5, 2, 3, 3, 3, 3, 4, 5, 3, 3, 1, 5, 4, 5, 5, 5, 4, 4, 5, 3, 3, 2, 1, 2, 2, 4, 2, 2, 5, 1, 3, 3, 3, 3, 3, 4, 5, 5, 5, 5, 5, 5, 3, 3, 4, 4, 3, 3, 3, 3, 4, 4, 5, 5, 2, 4, 4, 4, 1, 1, 1, 1, 4, 3, 3, 3, 5, 3, 3, 5, 5, 5, 2, 4, 4, 4, 1, 5, 5, 3, 3, 3, 5, 3, 3, 2, 3, 3, 5, 3, 1, 5, 5, 3, 1, 5, 2, 2, 4, 1, 5, 3, 2, 4, 4, 4, 4, 5, 4, 3, 2, 4, 4, 4, 4, 5, 4, 2, 5, 5, 5, 4, 2, 3, 3, 5, 4, 3, 3, 2, 3, 4, 3, 3, 2, 2, 3, 3, 4, 5, 4, 5, 5, 4, 3, 3, 3, 3, 4, 5, 3, 1, 2, 4, 4, 3, 3, 4, 1, 1, 2, 5, 5, 4, 4, 5, 1, 2, 5, 3, 3, 5, 5, 5, 5, 5, 5, 5, 5, 3, 4, 5, 5, 5, 2, 2, 2, 1, 1, 5, 2, 3, 5, 4, 5, 1, 3, 3, 5, 4, 4, 4, 4, 4, 3, 3, 3, 3, 3, 3, 1, 2, 5, 5, 5, 5, 3, 4, 4, 4, 4, 4, 3, 2, 2, 5, 1, 1, 1, 5, 4, 5, 5, 5, 4, 2, 2, 2, 3, 3, 4, 3, 3, 1, 1, 5, 3, 2, 1, 3, 4, 3, 3, 1, 2, 5, 2, 2, 1, 1, 1, 5, 4, 5, 4, 4, 5, 5, 5, 3, 4, 5, 2, 3, 3, 5, 5, 4, 5, 4, 3, 3, 4, 2, 3, 3, 2, 5, 3, 3, 5, 5, 5, 5, 1, 1, 4, 1, 1, 4, 3, 3, 4, 4, 4, 3, 4, 3, 5, 5, 2, 2, 5, 5, 4, 5, 5, 5, 3, 4, 1, 1, 4, 4, 5, 3, 3, 5, 5, 5, 3, 2, 2, 5, 1, 3, 5, 4, 2, 5, 3, 3, 3, 5, 3, 3, 2, 2, 4, 4, 4, 3, 5, 4, 5, 5, 5, 3, 3, 4, 4, 4, 4, 2, 4, 3, 4, 4, 4, 2, 3, 3, 5, 3, 5, 5, 3, 2, 5, 2, 3, 3, 4, 4, 4, 2, 3, 4, 5, 5, 5, 3, 2, 4, 5, 5, 2, 2, 2, 2, 4, 4, 4, 4, 5, 5, 5, 5, 5, 5, 3, 3, 4, 4, 3, 5, 5, 3, 2, 4, 4, 3, 3, 5, 5, 3, 3, 3, 3, 5, 5, 4, 5, 5, 2, 2, 3, 3, 3, 5, 5, 1, 3, 1, 4, 4, 4, 1, 4, 2, 3, 4, 5, 5, 5, 2, 4, 3, 2, 5, 5, 1, 1, 5, 3, 5, 5, 4, 5, 3, 4, 4, 1, 5, 5, 3, 5, 4, 1, 1, 5, 5, 3, 3, 2, 2, 5, 5, 4, 5, 4, 3, 3, 4, 4, 4, 4, 4, 3, 3, 3, 2, 5, 4, 4, 3, 4, 5, 3, 3, 3, 5, 4, 3, 2, 4, 5, 5, 5, 2, 2, 5, 5, 4, 3, 3, 3, 3, 5, 5, 5, 5, 5, 4, 3, 3, 3, 3, 5, 2, 5, 3, 3, 3, 3, 5, 4, 4, 5, 5, 5, 5, 3, 2, 4, 4, 3, 3, 3, 3, 5, 1, 4, 4, 3, 5, 4, 4, 2, 3, 5, 2, 5, 5, 5, 5, 5, 4, 1, 4, 4, 4, 4, 4, 4, 4, 4, 4, 4, 4, 4, 3, 5, 3, 3, 2, 5, 4, 5, 3, 5, 5, 5, 3, 3, 3, 5, 1, 1, 4, 3, 5, 5, 5, 2, 2, 4, 4, 3, 1, 2, 5, 4, 1, 5, 4, 5, 4, 4, 4, 4, 4, 2, 3, 1, 3, 3, 5, 3, 4, 4, 5, 1, 1, 3, 5, 5, 5, 4, 1, 2, 3, 4, 1, 3, 3, 2, 5, 5, 5, 5, 5, 5, 5, 3, 2, 1, 5, 5, 3, 3, 3, 5, 1, 3, 1, 1, 2, 4, 4, 3, 5, 3, 3, 3, 3, 2, 2, 3, 3, 4, 5, 3, 5, 3, 2, 1, 3, 2, 2, 5, 3, 3, 3, 3, 3, 2, 2, 2, 5, 5, 1, 3, 4, 4, 5, 3, 3, 3, 5, 5, 2, 3, 2, 3, 5, 3, 1, 4, 3, 5, 5, 3, 3, 5, 3, 4, 4, 3, 4, 5, 3, 1, 2, 5, 2, 5, 4, 4, 2, 5, 3, 5, 3, 1, 1, 3, 3, 4, 4, 5, 4, 3, 3, 3, 3, 3, 3, 5, 4, 5, 5, 2, 4, 1, 4, 5, 4, 3, 5, 4, 4, 5, 5, 3, 5, 5, 3, 3, 5, 5, 3, 1, 1, 5, 5, 5, 5, 4, 2, 2, 5, 4, 4, 4, 4, 2, 4, 3, 3, 3, 3, 3, 2, 5, 5, 5, 5, 4, 4, 4, 5, 3, 4, 5, 5, 1, 1, 3, 3, 1, 4, 4, 3, 5, 3, 3, 5, 5, 4, 4, 3, 3, 3, 5, 3, 4, 5, 3, 2, 4, 1, 5, 5, 5, 5, 5, 2, 2, 3, 3, 5, 2, 3, 2, 2, 2, 2, 2, 2, 2, 2, 3, 5, 5, 5, 5, 5, 5, 4, 4, 3, 1, 1, 1, 3, 4, 5, 4, 2, 3, 4, 4, 4, 4, 2, 4, 4, 4, 5, 3, 3, 3, 4, 3, 3, 3, 4, 3, 3, 3, 3, 2, 2, 4, 4, 1, 5, 4, 5, 1, 4, 5, 3, 3, 4, 5, 5, 3, 5, 5, 5, 2, 2, 4, 2, 2, 3, 5, 3, 3, 3, 3, 5, 4, 5, 5, 5, 5, 5, 5, 3, 3, 3, 3, 1, 5, 3, 5, 4, 1, 1, 3, 5, 5, 1, 1, 1, 1, 1, 3, 4, 4, 3, 3, 5, 4, 4, 4, 3, 3, 5, 5, 2, 5, 5, 4, 4, 4, 5, 5, 3, 3, 4, 5, 5, 3, 5, 1, 3, 3, 3, 2, 5, 3, 3, 3, 5, 3, 3, 3, 4, 4, 4, 3, 2, 5, 3, 3, 5, 5, 5, 5, 5, 5, 1, 2, 2, 1, 1, 1, 5, 5, 3, 5, 5, 5, 3, 3, 5, 2, 5, 5, 5, 3, 4, 3, 3, 3, 3, 4, 3, 3, 5, 3, 5, 4, 4, 4, 4, 4, 1, 5, 5, 3, 1, 4, 1, 1, 1, 3, 3, 5, 2, 4, 3, 3, 4, 5, 5, 5, 2, 2, 2, 5, 5, 4, 5, 5, 5, 1, 2, 4, 1, 1, 3, 3, 5, 5, 5, 5, 5, 5, 4, 3, 3, 4, 5, 5, 3, 5, 5, 3, 4, 3, 3, 5, 5, 5, 1, 1, 2, 3, 5, 5, 5, 4, 4, 1, 1, 4, 4, 5, 5, 2, 1, 3, 3, 1, 2, 3, 3, 2, 1, 3, 3, 3, 3, 3, 3, 2, 2, 5, 5, 3, 3, 4, 4, 2, 3, 3, 2, 2, 5, 3, 3, 3, 2, 2, 3, 5, 4, 4, 4, 5, 5, 3, 5, 5, 3, 5, 5, 4, 1, 1, 3, 5, 3, 4, 4, 4, 5, 5, 5, 5, 5, 3, 3, 3, 3, 3, 5, 5, 4, 5, 2, 5, 1, 4, 4, 4, 4, 4, 4, 2, 5, 3, 4, 4, 3, 4, 4, 5, 5, 5, 3, 5, 4, 4, 3, 1, 3, 5, 4, 3, 5, 2, 3, 3, 3, 4, 3, 3, 3, 3, 5, 3, 2, 3, 3, 1, 3, 3, 3, 2, 3, 3, 3, 2, 1, 5, 5, 3, 1, 2, 5, 2, 4, 4, 4, 5, 3, 2, 3, 4, 4, 4, 5, 3, 2, 2, 5, 3, 5, 5, 5, 2, 3, 3, 3, 2, 2, 2, 2, 2, 5, 5, 5, 5, 1, 5, 5, 5, 2, 2, 3, 2, 3, 5, 5, 2, 2, 3, 5, 2, 3, 5, 3, 3, 5, 5, 3, 5, 3, 5, 3, 1, 1, 5, 2, 3, 3, 3, 2, 3, 3, 5, 2, 2, 2, 5, 3, 2, 1, 4, 3, 3, 2, 3, 5, 3, 3, 2, 2, 4, 5, 3, 3, 5, 5, 5, 2, 2, 3, 3, 2, 2, 3, 4, 4, 4, 5, 5, 1, 1, 5, 3, 3, 5, 5, 1, 1, 1, 4, 5, 5, 5, 5, 1, 3, 3, 5, 5, 3, 5, 4, 4, 2, 2, 3, 2, 1, 3, 5, 2, 2, 2, 2, 5, 2, 2, 4, 4, 4, 5, 5, 3, 3, 3, 5, 5, 5, 5, 1, 2, 5, 4, 4, 4, 5, 5, 5, 5, 5, 5, 5, 4, 3, 4, 4, 4, 4, 5, 5, 4, 3, 3, 3, 3, 5, 4, 3, 3, 2, 1, 1, 3, 3, 4, 4, 2, 4, 1, 3, 3, 3, 3, 3, 4, 4, 5, 3, 3, 4, 2, 2, 3, 3, 5, 1, 5, 5, 5, 2, 3, 3, 3, 4, 4, 2, 3, 2, 2, 2, 4, 5, 4, 5, 5, 5, 5, 5, 1, 5, 4, 3, 2, 5, 5, 4, 5, 5, 3, 5, 3, 3, 4, 1, 1, 4, 3, 4, 3, 3, 5, 3, 5, 5, 5, 4, 4, 5, 4, 5, 5, 5, 1, 1, 3, 3, 3, 3, 4, 4, 4, 5, 3, 3, 2, 3, 1, 1, 3, 4, 2, 4, 3, 4, 3, 4, 3, 3, 3, 2, 5, 3, 3, 1, 1, 4, 1, 3, 3, 5, 2, 2, 4, 4, 2, 4, 5, 3, 2, 3, 5, 3, 3, 3, 3, 3, 3, 3, 2, 4, 4, 3, 1, 4, 4, 3, 1, 5, 5, 4, 5, 4, 4, 1, 1, 2, 2, 2, 3, 1, 2, 3, 5, 5, 5, 4, 4, 4, 5, 4, 3, 3, 3, 3, 5, 1, 1, 4, 3, 1, 3, 3, 3, 2, 2, 2, 2, 2, 2, 2, 2, 4, 2, 2, 2, 2, 5, 5, 1, 2, 5, 4, 2, 5, 5, 3, 4, 3, 3, 3, 2, 2, 4, 4, 3, 5, 5, 5, 5, 3, 1, 2, 3, 3, 5, 5, 4, 1, 3, 4, 5, 5, 5, 2, 5, 5, 5, 5, 2, 5, 5, 5, 5, 4, 4, 1, 5, 5, 3, 3, 5, 5, 1, 1, 2, 1, 3, 2, 4, 1, 3, 4, 5, 5, 3, 2, 2, 3, 3, 5, 5, 3, 5, 5, 5, 5, 4, 5, 5, 5, 1, 1, 5, 2, 3, 2, 2, 3, 3, 2, 3, 3, 1, 3, 4, 4, 3, 5, 4, 4, 4, 5, 2, 3, 3, 3, 4, 4, 3, 5, 5, 5, 3, 3, 5, 2, 5, 3, 3, 4, 4, 4, 2, 5, 5, 5, 3, 2, 2, 3, 3, 3, 4, 3, 2, 2, 4, 5, 5, 5, 4, 4, 2, 5, 5, 5, 5, 5, 3, 2, 2, 5, 5, 3, 3, 3, 3, 4, 5, 5, 3, 2, 4, 2, 2, 5, 5, 3, 3, 3, 3, 3, 3, 4, 3, 3, 5, 5, 5, 5, 5, 5, 4, 4, 1, 5, 3, 3, 3, 3, 3, 3, 3, 3, 5, 5, 3, 3, 3, 3, 5, 5, 5, 5, 3, 3, 5, 5, 5, 2, 3, 4, 4, 5, 5, 2, 5, 3, 3, 3, 5, 5, 5, 3, 1, 5, 2, 5, 5, 1, 3, 5, 3, 3, 5, 5, 2, 5, 5, 5, 5, 5, 3, 3, 5, 4, 3, 1, 2, 4, 3, 5, 5, 1, 4, 2, 5, 5, 1, 3, 3, 3, 3, 3, 3, 3, 3, 3, 3, 3, 3, 3, 3, 1, 2, 3, 5, 5, 3, 3, 4, 4, 4, 3, 3, 1, 3, 4, 3, 4, 4, 4, 1, 3, 5, 2, 5, 3, 4, 4, 1, 1, 2, 3, 5, 5, 4, 2, 2, 1, 5, 5, 3, 5, 5, 5, 3, 4, 2, 2, 5, 5, 5, 5, 4, 5, 3, 4, 3, 3, 4, 5, 5, 5, 2, 2, 2, 3, 4, 4, 2, 2, 3, 3, 2, 5, 4, 5, 4, 5, 3, 3, 3, 3, 3, 3, 3, 3, 4, 3, 3, 4, 3, 3, 3, 3, 2, 5, 5, 3, 3, 4, 4, 3, 5, 2, 4, 4, 3, 5, 1, 1, 1, 1, 1, 1, 1, 1, 1, 1, 1, 1, 1, 1, 1, 1, 1, 1, 1, 1, 1, 1, 2, 2, 2, 2, 2, 2, 2, 2, 2, 2, 2, 2, 2, 2, 2, 2, 2, 2, 2, 2, 2, 2, 2, 2, 2, 2, 2, 2, 2, 2, 2, 2, 2, 2, 2, 2, 2, 2, 2, 2, 2, 2, 2, 2, 2, 2, 2, 2, 2, 2, 2, 2, 2, 2, 2, 3, 3, 3, 3, 3, 3, 3, 3, 3, 3, 3, 3, 3, 3, 3, 3, 3, 3, 3, 3, 3, 3, 3, 3, 3, 3, 3, 3, 3, 3, 3, 3, 3, 3, 3, 3, 3, 3, 3, 3, 3, 3, 3, 3, 3, 3, 3, 3, 3, 3, 3, 3, 3, 3, 3, 3, 3, 3, 3, 3, 3, 3, 3, 3, 3, 3, 3, 3, 3, 3, 3, 3, 3, 3, 3, 3, 3, 3, 3, 3, 3, 3, 3, 3, 3, 3, 3, 3, 3, 3, 3, 3, 3, 3, 3, 3, 3, 3, 3, 3, 3, 3, 3, 3, 3, 3, 3, 3, 3, 3, 3, 3, 3, 3, 3, 3, 3, 3, 4, 4, 4, 4, 4, 4, 4, 4, 4, 4, 4, 4, 4, 4, 4, 4, 4, 4, 4, 4, 4, 4, 4, 4, 4, 4, 4, 4, 4, 4, 4, 4, 4, 4, 4, 4, 4, 4, 4, 4, 4, 4, 4, 4, 4, 4, 4, 4, 4, 4, 4, 4, 4, 4, 4, 4, 4, 4, 4, 4, 4, 4, 4, 4, 4, 4, 4, 4, 4, 4, 4, 4, 4, 4, 4, 4, 4, 4, 4, 4, 4, 4, 4, 4, 4, 4, 4, 4, 4, 4, 4, 4, 4, 4, 5, 5, 5, 5, 5, 5, 5, 5, 5, 5, 5, 5, 5, 5, 5, 5, 5, 5, 5, 5, 5, 5, 5, 5, 5, 5, 5, 5, 5, 5, 5, 5, 5, 5, 5, 5, 5, 5, 5, 5, 5, 5, 5, 5, 5, 5, 5, 5, 5, 5, 5, 5, 5, 5, 5, 5, 5, 5, 5, 5, 5, 5, 5, 5, 5, 5, 5, 5, 5, 5, 5, 5, 5, 5, 5, 5, 5, 5, 5, 5, 5, 5, 5, 5, 5, 5, 5, 5, 5, 5, 5, 5, 5, 5, 5, 5, 5, 5, 5, 5, 5, 5, 5, 5, 5, 5, 5, 5, 5, 5, 5, 5, 5, 5, 5, 5, 5, 5, 5, 5, 5, 5, 5, 5, 5, 5, 5, 5, 5, 5, 5, 5, 5, 5, 5, 5, 5, 5, 5, 5, 5, 5, 5, 5, 5, 5, 5, 5, 5, 5, 5, 5, 5], 'satisfacción': [2], 'del': [2, 5, 4, 4, 2, 5, 5, 3, 5, 3, 3, 5, 3, 1, 5, 2, 5, 3, 1, 5, 2, 5, 3, 3, 5, 5, 5, 5, 5, 4, 3, 4, 3, 1, 3, 5, 2, 1, 4, 5, 5, 2, 3, 3, 4, 4, 2, 3, 3, 3, 3, 5, 3, 3, 4, 2, 2, 3, 4, 3, 2, 4, 1, 3, 3, 3, 5, 4, 3, 5, 4, 4, 2, 5, 5, 3, 3, 3, 3, 2, 3, 5, 4, 5, 3, 3, 5, 3, 5, 4, 4, 3, 2, 4, 5, 1, 4, 5, 5, 2, 5, 5, 5, 5, 5, 4, 3, 5, 5, 2, 3, 4, 4, 3, 3, 5, 2, 5, 5, 5, 5, 2, 4, 3, 4, 3, 3, 5, 3, 3, 3, 3, 5, 5, 4, 4, 5, 3, 5, 3, 4, 5, 3, 3, 3, 5, 3, 4, 5, 5, 3, 5, 1, 4, 4, 3, 3, 3, 5, 2, 4, 3, 4, 2, 1, 5, 5, 4, 5, 4, 2, 3, 5, 4, 3, 5, 5, 3, 2, 3, 5, 5, 4, 4, 3, 3, 2, 4, 4, 3, 3, 5, 2, 4, 3, 4, 4, 3, 5, 3, 3, 3, 4, 5, 1, 3, 3, 4, 5, 5, 5, 3, 5, 5, 1, 3, 3, 3, 4, 3, 2, 2, 5, 3, 1, 3, 4, 5, 5, 5, 5, 3, 1, 4, 5, 3, 5, 3, 3, 4, 3, 5, 5, 4, 3, 5, 4, 4, 3, 3, 4, 4, 5, 3, 4, 5, 4, 5, 3, 4, 3, 3, 4, 4, 3, 3, 5, 3, 5, 2, 5, 3, 5, 2, 5, 2, 5, 3, 4, 3, 3, 4, 3, 5, 3, 4, 4, 4, 3, 3, 2, 5, 3, 3, 3, 3, 2, 5, 2, 5, 5, 5, 1, 5, 3, 5, 5, 3, 2, 4, 4, 4, 5, 3, 3, 3, 5, 3, 3, 3, 3, 5, 2, 2, 3, 3, 3, 3, 3, 3, 3, 3, 3, 3, 3, 3, 3, 3, 4, 4, 4, 5, 5, 5, 5, 5, 5, 5, 5, 5, 5, 5, 5], 'de': [2, 2, 4, 5, 4, 2, 3, 1, 5, 3, 3, 5, 4, 5, 5, 5, 5, 4, 4, 5, 3, 5, 4, 4, 1, 1, 1, 5, 2, 2, 5, 5, 3, 5, 5, 5, 5, 5, 3, 5, 5, 5, 5, 5, 3, 3, 3, 3, 5, 5, 5, 5, 1, 3, 1, 2, 5, 5, 2, 5, 5, 4, 5, 5, 4, 5, 5, 1, 2, 5, 4, 5, 5, 5, 2, 4, 2, 5, 4, 1, 1, 3, 2, 5, 5, 5, 5, 4, 5, 5, 3, 1, 1, 5, 4, 5, 5, 5, 5, 5, 5, 4, 5, 5, 3, 4, 4, 3, 4, 5, 4, 5, 3, 3, 5, 5, 2, 2, 5, 4, 3, 3, 3, 5, 2, 3, 5, 4, 1, 5, 4, 3, 2, 4, 3, 4, 3, 4, 5, 3, 1, 5, 5, 5, 3, 5, 5, 5, 5, 5, 2, 2, 2, 2, 4, 2, 3, 5, 5, 5, 5, 3, 4, 4, 1, 2, 5, 5, 2, 5, 3, 5, 5, 5, 5, 5, 4, 4, 5, 5, 5, 5, 2, 3, 2, 4, 4, 5, 3, 5, 5, 4, 5, 4, 5, 4, 4, 5, 5, 4, 1, 4, 3, 2, 3, 4, 5, 5, 3, 1, 5, 4, 3, 5, 5, 4, 4, 5, 5, 5, 3, 4, 3, 2, 4, 5, 4, 4, 4, 5, 3, 3, 4, 3, 2, 2, 1, 4, 1, 5, 5, 5, 5, 2, 5, 3, 4, 4, 5, 5, 3, 4, 4, 5, 4, 3, 2, 5, 3, 3, 5, 5, 5, 4, 5, 5, 3, 4, 4, 4, 1, 1, 3, 4, 4, 4, 5, 3, 3, 1, 1, 5, 2, 4, 4, 5, 3, 4, 3, 3, 5, 1, 1, 3, 3, 3, 5, 3, 5, 5, 4, 3, 4, 5, 3, 4, 5, 5, 1, 1, 5, 5, 3, 4, 5, 4, 4, 4, 3, 3, 3, 3, 4, 4, 4, 5, 1, 2, 5, 3, 5, 3, 4, 1, 1, 5, 2, 5, 5, 2, 1, 1, 5, 4, 5, 4, 3, 5, 3, 4, 5, 5, 3, 3, 3, 2, 5, 1, 3, 3, 3, 3, 5, 1, 1, 3, 1, 3, 3, 5, 4, 4, 4, 1, 2, 4, 2, 1, 2, 4, 5, 5, 5, 5, 5, 4, 5, 3, 5, 2, 3, 3, 3, 3, 5, 5, 2, 5, 2, 2, 5, 3, 4, 4, 5, 3, 3, 2, 2, 5, 5, 4, 5, 5, 5, 5, 4, 4, 1, 4, 4, 5, 5, 5, 3, 1, 4, 5, 4, 4, 3, 5, 2, 5, 5, 4, 4, 2, 5, 5, 3, 4, 5, 4, 4, 2, 2, 5, 5, 5, 5, 2, 5, 5, 3, 5, 5, 5, 5, 3, 1, 5, 3, 3, 3, 4, 3, 5, 5, 5, 5, 3, 5, 3, 4, 2, 5, 4, 4, 4, 5, 4, 5, 3, 3, 3, 4, 2, 2, 3, 2, 5, 4, 5, 5, 5, 5, 5, 4, 4, 5, 5, 3, 4, 5, 3, 5, 3, 4, 5, 5, 2, 5, 4, 5, 4, 4, 5, 5, 5, 3, 5, 4, 3, 4, 3, 4, 3, 5, 4, 5, 4, 3, 4, 5, 5, 5, 5, 4, 5, 5, 5, 5, 5, 4, 4, 3, 5, 3, 1, 3, 5, 5, 3, 3, 5, 5, 5, 4, 3, 5, 5, 5, 4, 4, 4, 4, 2, 5, 5, 5, 5, 4, 4, 5, 5, 3, 4, 5, 1, 5, 1, 2, 4, 1, 3, 4, 5, 1, 5, 2, 4, 3, 2, 2, 2, 5, 3, 5, 5, 2, 3, 5, 4, 4, 5, 5, 3, 4, 2, 3, 3, 5, 5, 4, 3, 5, 3, 4, 4, 4, 1, 4, 5, 4, 5, 5, 4, 4, 5, 3, 1, 2, 5, 4, 5, 5, 2, 5, 5, 4, 1, 2, 4, 4, 5, 3, 4, 4, 5, 5, 4, 4, 4, 4, 5, 5, 5, 5, 5, 3, 3, 2, 3, 2, 2, 3, 3, 5, 5, 5, 5, 5, 5, 5, 3, 3, 2, 5, 4, 4, 4, 2, 3, 5, 5, 3, 1, 2, 5, 5, 5, 5, 3, 5, 5, 4, 4, 4, 5, 5, 3, 3, 4, 5, 5, 5, 3, 5, 5, 5, 3, 5, 5, 5, 5, 5, 2, 4, 4, 3, 3, 5, 5, 5, 4, 5, 2, 2, 4, 5, 5, 5, 1, 3, 5, 2, 5, 5, 5, 1, 5, 4, 5, 5, 5, 3, 3, 5, 2, 4, 5, 4, 4, 2, 5, 2, 3, 5, 4, 4, 3, 3, 5, 1, 3, 1, 1, 5, 5, 5, 5, 5, 5, 5, 5, 4, 4, 4, 5, 5, 4, 4, 3, 5, 3, 1, 4, 5, 5, 2, 5, 4, 4, 4, 4, 4, 3, 3, 5, 3, 4, 4, 5, 4, 5, 5, 2, 2, 4, 5, 3, 5, 3, 5, 5, 5, 3, 3, 5, 3, 4, 3, 5, 3, 4, 3, 3, 5, 5, 5, 3, 3, 5, 5, 5, 5, 5, 5, 1, 2, 1, 5, 4, 3, 4, 3, 3, 3, 3, 5, 4, 2, 2, 2, 3, 4, 4, 3, 5, 4, 2, 5, 3, 4, 4, 4, 3, 4, 4, 5, 5, 3, 4, 5, 5, 2, 3, 2, 5, 1, 2, 2, 2, 3, 5, 5, 2, 5, 5, 3, 3, 5, 5, 3, 5, 3, 4, 4, 5, 5, 4, 4, 5, 3, 3, 5, 3, 4, 2, 4, 5, 5, 5, 3, 3, 5, 5, 5, 3, 5, 2, 5, 5, 5, 4, 1, 4, 5, 1, 1, 5, 3, 2, 4, 5, 5, 1, 3, 4, 4, 4, 4, 4, 5, 5, 4, 5, 3, 5, 5, 4, 4, 5, 5, 4, 5, 4, 5, 5, 5, 3, 3, 3, 5, 5, 2, 3, 5, 4, 5, 5, 5, 3, 3, 3, 5, 5, 5, 5, 1, 4, 5, 5, 5, 5, 5, 5, 3, 5, 1, 2, 5, 4, 5, 5, 2, 3, 5, 5, 5, 4, 3, 5, 2, 5, 4, 5, 5, 1, 3, 3, 3, 2, 5, 4, 5, 3, 3, 5, 4, 3, 5, 5, 5, 5, 5, 3, 5, 4, 1, 5, 5, 5, 5, 3, 3, 5, 3, 4, 1, 4, 3, 3, 3, 5, 5, 5, 2, 4, 3, 3, 4, 5, 4, 5, 5, 5, 5, 5, 5, 4, 5, 3, 5, 1, 4, 2, 2, 3, 2, 5, 5, 3, 5, 5, 5, 5, 3, 5, 5, 5, 4, 4, 5, 1, 1, 1, 3, 5, 5, 3, 3, 2, 5, 1, 5, 3, 5, 4, 5, 1, 5, 5, 1, 3, 5, 2, 4, 3, 5, 5, 3, 4, 4, 2, 4, 5, 5, 5, 4, 2, 5, 5, 2, 5, 3, 5, 3, 5, 3, 5, 5, 3, 5, 5, 4, 4, 3, 3, 3, 3, 3, 1, 4, 4, 5, 4, 1, 2, 3, 5, 5, 4, 4, 5, 3, 4, 4, 2, 5, 5, 5, 3, 2, 5, 5, 2, 5, 2, 5, 5, 4, 5, 5, 5, 4, 4, 5, 4, 3, 3, 3, 5, 3, 3, 4, 4, 4, 5, 3, 4, 5, 5, 4, 4, 2, 5, 5, 4, 4, 2, 3, 5, 3, 5, 1, 3, 5, 3, 2, 5, 3, 5, 2, 2, 4, 1, 4, 5, 4, 2, 3, 3, 5, 5, 3, 5, 5, 2, 4, 5, 4, 2, 4, 2, 5, 5, 3, 4, 4, 3, 4, 4, 3, 4, 3, 5, 5, 3, 4, 5, 5, 3, 5, 4, 5, 5, 3, 4, 4, 5, 5, 2, 5, 5, 5, 3, 2, 5, 5, 5, 5, 4, 4, 4, 2, 3, 5, 5, 4, 5, 4, 5, 4, 4, 4, 4, 5, 5, 4, 4, 2, 2, 5, 4, 4, 4, 4, 5, 5, 2, 3, 3, 3, 3, 1, 3, 5, 5, 2, 3, 5, 2, 5, 4, 5, 3, 4, 5, 5, 4, 4, 5, 5, 5, 5, 4, 5, 3, 5, 2, 2, 2, 2, 4, 4, 5, 5, 5, 5, 5, 4, 4, 3, 5, 3, 5, 5, 4, 2, 5, 2, 3, 5, 4, 3, 5, 5, 4, 2, 5, 5, 3, 1, 3, 2, 5, 2, 1, 3, 2, 5, 2, 4, 5, 5, 5, 5, 3, 3, 4, 4, 3, 5, 4, 5, 5, 3, 3, 2, 5, 5, 4, 5, 3, 3, 4, 3, 4, 2, 3, 3, 5, 4, 2, 4, 4, 5, 3, 5, 4, 3, 5, 5, 5, 3, 5, 5, 3, 5, 4, 2, 3, 3, 3, 4, 5, 3, 5, 3, 5, 4, 5, 4, 4, 5, 4, 4, 4, 5, 2, 2, 4, 2, 5, 3, 4, 4, 5, 3, 3, 3, 3, 3, 5, 4, 5, 5, 2, 4, 4, 3, 3, 5, 5, 2, 5, 5, 4, 4, 4, 1, 1, 4, 4, 1, 5, 5, 4, 4, 2, 5, 3, 4, 4, 1, 4, 2, 1, 3, 5, 1, 5, 5, 5, 5, 5, 1, 5, 3, 3, 5, 2, 3, 1, 4, 3, 5, 2, 2, 3, 3, 4, 5, 4, 2, 3, 3, 3, 3, 3, 2, 4, 5, 3, 4, 4, 3, 5, 4, 5, 2, 5, 3, 3, 1, 4, 5, 5, 2, 5, 5, 5, 4, 3, 4, 4, 4, 4, 5, 2, 4, 4, 3, 4, 2, 1, 4, 4, 3, 4, 4, 4, 3, 3, 3, 3, 4, 5, 3, 5, 4, 5, 5, 5, 5, 4, 3, 4, 4, 2, 5, 5, 1, 5, 5, 4, 3, 3, 5, 5, 2, 5, 5, 5, 5, 5, 2, 5, 2, 3, 2, 5, 4, 5, 4, 4, 4, 4, 2, 2, 5, 1, 5, 3, 5, 2, 5, 5, 4, 4, 3, 3, 3, 5, 5, 4, 4, 5, 4, 3, 5, 3, 3, 3, 5, 4, 5, 3, 5, 5, 4, 2, 4, 2, 2, 3, 5, 5, 5, 5, 1, 5, 3, 3, 1, 1, 5, 5, 5, 4, 3, 4, 3, 4, 4, 4, 5, 3, 3, 4, 3, 3, 5, 5, 4, 4, 4, 5, 5, 5, 5, 5, 3, 4, 2, 5, 5, 5, 2, 4, 3, 5, 5, 5, 5, 5, 5, 2, 3, 4, 5, 4, 4, 3, 3, 3, 1, 1, 1, 5, 4, 4, 5, 4, 4, 3, 5, 5, 5, 3, 3, 2, 2, 2, 3, 3, 5, 4, 4, 4, 4, 4, 4, 4, 2, 4, 1, 5, 3, 3, 5, 5, 3, 2, 4, 5, 5, 5, 3, 3, 3, 3, 3, 5, 5, 2, 3, 5, 3, 3, 5, 5, 5, 5, 4, 3, 3, 5, 5, 3, 3, 3, 5, 5, 4, 4, 4, 4, 1, 5, 3, 1, 5, 5, 5, 4, 5, 5, 5, 3, 5, 5, 5, 5, 5, 5, 5, 4, 5, 5, 5, 1, 1, 5, 5, 4, 4, 4, 4, 5, 5, 5, 3, 3, 4, 4, 5, 5, 5, 5, 3, 3, 5, 4, 5, 5, 3, 5, 1, 5, 5, 4, 4, 4, 4, 2, 4, 5, 5, 5, 2, 2, 2, 3, 5, 5, 3, 3, 4, 5, 3, 4, 3, 2, 4, 4, 2, 3, 4, 4, 3, 4, 4, 4, 5, 5, 3, 5, 3, 5, 5, 4, 1, 3, 4, 4, 4, 4, 5, 2, 5, 4, 4, 5, 5, 5, 4, 4, 5, 5, 5, 3, 3, 3, 3, 4, 3, 5, 5, 5, 4, 2, 2, 5, 3, 3, 3, 3, 2, 5, 3, 5, 5, 4, 3, 4, 4, 3, 5, 3, 4, 3, 5, 4, 4, 4, 2, 5, 5, 2, 2, 2, 3, 3, 3, 3, 3, 5, 5, 3, 3, 2, 5, 5, 3, 5, 3, 5, 3, 4, 4, 5, 5, 1, 4, 1, 5, 5, 5, 5, 5, 4, 4, 3, 3, 5, 5, 5, 5, 5, 5, 5, 5, 5, 5, 2, 5, 5, 4, 4, 3, 5, 3, 5, 5, 3, 2, 4, 1, 3, 5, 5, 5, 3, 5, 5, 2, 3, 4, 4, 2, 5, 4, 5, 1, 2, 5, 5, 1, 1, 4, 5, 4, 5, 3, 5, 2, 1, 5, 3, 5, 5, 5, 5, 5, 2, 2, 5, 2, 3, 4, 4, 1, 4, 4, 3, 5, 5, 3, 4, 4, 4, 4, 5, 5, 5, 5, 5, 5, 5, 5, 3, 4, 3, 2, 5, 5, 5, 5, 2, 3, 2, 3, 3, 5, 5, 4, 4, 4, 4, 5, 3, 3, 4, 3, 4, 3, 4, 5, 3, 5, 2, 3, 4, 4, 4, 5, 3, 5, 3, 5, 5, 4, 5, 5, 5, 3, 3, 4, 3, 5, 4, 5, 2, 5, 3, 5, 4, 1, 5, 5, 5, 3, 2, 5, 2, 2, 3, 4, 4, 4, 5, 5, 3, 3, 5, 3, 4, 3, 4, 3, 5, 2, 5, 3, 1, 4, 2, 3, 1, 3, 3, 4, 4, 3, 5, 2, 2, 4, 4, 5, 1, 3, 5, 3, 5, 3, 4, 4, 1, 4, 5, 2, 2, 2, 2, 5, 5, 3, 5, 5, 2, 3, 4, 4, 4, 4, 5, 5, 4, 4, 1, 4, 5, 2, 2, 2, 5, 2, 2, 5, 1, 4, 2, 5, 2, 3, 5, 3, 4, 5, 2, 1, 5, 5, 5, 5, 5, 5, 5, 5, 2, 5, 4, 5, 5, 4, 4, 4, 5, 5, 3, 5, 5, 2, 5, 5, 4, 5, 3, 5, 5, 3, 4, 3, 3, 2, 5, 1, 4, 3, 5, 5, 4, 4, 5, 5, 3, 4, 5, 5, 3, 3, 4, 5, 3, 5, 5, 5, 4, 5, 3, 5, 2, 5, 4, 5, 4, 2, 3, 5, 4, 3, 4, 3, 4, 3, 4, 4, 5, 5, 5, 4, 2, 4, 5, 5, 3, 5, 5, 4, 4, 5, 5, 5, 5, 3, 2, 3, 4, 5, 3, 2, 1, 4, 4, 3, 5, 2, 5, 5, 5, 2, 5, 5, 2, 5, 3, 3, 5, 4, 5, 2, 5, 5, 4, 3, 5, 4, 3, 3, 5, 5, 5, 3, 3, 3, 4, 4, 5, 4, 3, 3, 5, 5, 5, 5, 2, 1, 4, 3, 5, 5, 4, 5, 5, 3, 5, 5, 3, 5, 5, 5, 5, 5, 3, 5, 4, 4, 3, 2, 5, 3, 3, 5, 1, 3, 5, 3, 5, 5, 3, 3, 3, 3, 1, 5, 3, 3, 4, 3, 5, 5, 5, 5, 3, 4, 2, 3, 4, 4, 5, 5, 3, 3, 4, 1, 2, 2, 3, 3, 3, 2, 5, 5, 4, 5, 5, 5, 4, 4, 4, 4, 5, 3, 4, 2, 2, 2, 2, 3, 5, 4, 3, 3, 3, 3, 3, 3, 3, 4, 5, 3, 5, 3, 3, 3, 2, 1, 4, 3, 3, 1, 4, 5, 3, 5, 3, 1, 1, 1, 1, 1, 1, 1, 1, 1, 1, 1, 1, 1, 2, 2, 2, 2, 2, 2, 2, 2, 2, 2, 2, 2, 2, 2, 2, 2, 2, 2, 2, 2, 2, 2, 2, 2, 3, 3, 3, 3, 3, 3, 3, 3, 3, 3, 3, 3, 3, 3, 3, 3, 3, 3, 3, 3, 3, 3, 3, 3, 3, 3, 3, 3, 3, 3, 3, 3, 3, 3, 3, 3, 3, 3, 3, 3, 3, 3, 3, 3, 3, 3, 3, 3, 3, 3, 3, 3, 3, 3, 3, 3, 3, 3, 3, 3, 3, 3, 3, 3, 3, 3, 3, 4, 4, 4, 4, 4, 4, 4, 4, 4, 4, 4, 4, 4, 4, 4, 4, 4, 4, 4, 4, 4, 4, 4, 4, 4, 4, 4, 4, 4, 4, 4, 4, 4, 4, 4, 4, 4, 4, 4, 4, 4, 4, 4, 4, 4, 4, 4, 4, 4, 4, 4, 4, 4, 4, 4, 4, 4, 4, 4, 4, 4, 4, 4, 4, 4, 4, 4, 4, 4, 4, 4, 5, 5, 5, 5, 5, 5, 5, 5, 5, 5, 5, 5, 5, 5, 5, 5, 5, 5, 5, 5, 5, 5, 5, 5, 5, 5, 5, 5, 5, 5, 5, 5, 5, 5, 5, 5, 5, 5, 5, 5, 5, 5, 5, 5, 5, 5, 5, 5, 5, 5, 5, 5, 5, 5, 5, 5, 5, 5, 5, 5, 5, 5, 5, 5, 5, 5, 5, 5, 5, 5, 5, 5, 5, 5, 5, 5, 5, 5, 5, 5, 5, 5, 5, 5, 5, 5, 5, 5, 5, 5, 5, 5, 5, 5, 5, 5, 5, 5, 5], 'cliente': [2, 1, 1, 3, 1, 1, 4, 5, 1, 2, 1, 3, 2, 1, 3, 2, 1, 3, 3, 1, 4, 3, 1, 2, 2, 1, 1, 2, 2, 2, 3, 3, 4, 4], 'ser': [2, 2, 5, 3, 3, 4, 5, 4, 3, 5, 5, 3, 4, 5, 5, 5, 5, 5, 3, 3, 5, 1, 5, 3, 3, 3, 3, 4, 3, 5, 3, 5, 5, 1, 5, 3, 3, 3, 2, 3, 3, 1, 3, 2, 5, 1, 3, 4, 3, 3, 5, 5, 2, 2, 2, 1, 2, 2, 2, 3, 3, 3, 2, 2, 4, 2, 1, 5, 4, 2, 3, 2, 1, 1, 4, 1, 5, 5, 5, 1, 3, 5, 5, 5, 5, 2, 3, 4, 5, 5, 3, 2, 2, 1, 3, 3, 3, 2, 2, 5, 5, 4, 2, 2, 5, 1, 3, 3, 4, 4, 3, 3, 2, 1, 3, 2, 1, 3, 2, 2, 2, 5, 1, 4, 4, 3, 3, 3, 4, 4, 4, 4, 5, 2, 3, 4, 3, 4, 2, 2, 2, 2, 4, 5, 2, 3, 3, 2, 2, 5, 4, 3, 5, 4, 3, 3, 3, 2, 1, 3, 4, 3, 3, 2, 5, 3, 1, 5, 3, 3, 3, 3, 4, 4, 3, 4, 4, 3, 3, 3, 3, 2, 1, 3, 3, 3, 3, 3, 3, 5, 5, 1, 4, 3, 3, 3, 2, 3, 3, 5, 3, 3, 3, 4, 4, 3, 3, 5, 5, 4, 3, 5, 2, 2, 2, 3, 3, 3, 4, 3, 3, 4, 3, 5, 1, 3, 2, 4, 3, 3, 3, 3, 4, 3, 3, 3, 2, 2, 3, 2, 2, 2, 4, 4, 1, 5, 3, 3, 3, 5, 5, 3, 3, 3, 5, 4, 3, 3, 1, 3, 1, 3, 2, 3, 2, 1, 4, 4, 3, 5, 5, 4, 3, 3, 2, 2, 2, 2, 2, 2, 5, 4, 1, 2, 2, 3, 3, 3, 2, 3, 3, 4, 5, 2, 2, 4, 2, 4, 3, 3, 5, 5, 2, 5, 5, 4, 4, 3, 3, 5, 5, 3, 3, 3, 2, 3, 5, 3, 3, 4, 3, 1, 3, 5, 3, 3, 3, 4, 4, 5, 5, 4, 2, 5, 1, 3, 3, 2, 2, 3, 3, 4, 3, 4, 3, 3, 4, 5, 5, 4, 4, 5, 3, 5, 5, 3, 2, 4, 5, 4, 3, 3, 2, 3, 3, 4, 4, 4, 3, 3, 3, 5, 4, 4, 5, 3, 5, 3, 3, 4, 4, 5, 3, 2, 5, 3, 2, 5, 5, 3, 3, 1, 3, 3, 2, 5, 5, 5, 4, 4, 4, 4, 4, 3, 2, 2, 3, 5, 5, 2, 3, 2, 2, 4, 4, 5, 5, 5, 5, 3, 3, 3, 2, 4, 5, 5, 1, 4, 4, 4, 5, 3, 4, 5, 3, 3, 2, 5, 5, 4, 4, 3, 3, 3, 3, 1, 3, 1, 4, 4, 2, 3, 2, 1, 2, 3, 2, 3, 3, 2, 1, 5, 5, 3, 3, 5, 3, 3, 5, 1, 1, 3, 3, 4, 5, 2, 2, 5, 2, 3, 3, 5, 3, 5, 4, 5, 5, 5, 5, 2, 3, 3, 5, 2, 3, 3, 5, 5, 5, 3, 3, 3, 5, 2, 2, 3, 5, 3, 2, 5, 5, 3, 3, 2, 2, 5, 5, 5, 4, 2, 1, 3, 5, 3, 4, 2, 2, 2, 4, 5, 5, 5, 3, 2, 3, 3, 2, 2, 4, 4, 4, 3, 5, 2, 2, 3, 5, 3, 3, 4, 4, 3, 3, 3, 5, 5, 2, 5, 5, 3, 4, 4, 5, 5, 4, 4, 3, 3, 4, 3, 4, 4, 3, 5, 5, 1, 3, 2, 3, 3, 3, 1, 1, 4, 4, 3, 4, 2, 1, 2, 2, 2, 3, 4, 4, 2, 3, 2, 2, 4, 4, 3, 3, 5, 2, 2, 3, 3, 2, 3, 3, 2, 3, 5, 2, 3, 3, 3, 5, 2, 1, 3, 3, 1, 2, 3, 2, 3, 2, 3, 3, 5, 1, 5, 1, 3, 2, 1, 2, 3, 2, 3, 3, 5, 5, 3, 3, 3, 3, 3, 3, 1, 4, 5, 3, 3, 3, 1, 4, 3, 3, 3, 3, 4, 4, 4, 2, 3, 3, 3, 3, 5, 4, 3, 3, 5, 3, 3, 2, 2, 2, 2, 3, 3, 2, 3, 4, 1, 5, 3, 3, 3, 3, 3, 3, 2, 4, 3, 3, 3, 3, 2, 2, 2, 3, 3, 1, 2, 3, 4, 2, 2, 5, 1, 3, 1, 5, 4, 5, 2, 3, 3, 3, 4, 1, 1, 5, 5, 2, 3, 4, 5, 3, 3, 3, 3, 3, 5, 3, 2, 2, 5, 2, 4, 2, 2, 2, 4, 3, 3, 2, 2, 5, 3, 2, 5, 3, 3, 5, 3, 4, 3, 5, 4, 3, 3, 5, 3, 4, 4, 5, 5, 1, 3, 5, 2, 3, 1, 3, 3, 3, 2, 3, 3, 1, 2, 4, 5, 5, 4, 3, 3, 3, 3, 4, 3, 2, 3, 4, 4, 3, 3, 5, 3, 3, 3, 5, 5, 4, 3, 3, 3, 3, 3, 5, 2, 4, 5, 5, 3, 4, 4, 2, 2, 3, 3, 3, 5, 5, 5, 5, 3, 4, 3, 3, 3, 5, 1, 3, 5, 2, 4, 3, 3, 5, 2, 5, 3, 1, 2, 5, 5, 4, 3, 3, 5, 1, 3, 2, 3, 2, 1, 4, 5, 3, 4, 4, 2, 2, 1, 3, 5, 2, 5, 2, 3, 3, 2, 2, 2, 3, 5, 5, 3, 3, 3, 4, 3, 1, 2, 2, 3, 3, 2, 4, 4, 3, 5, 5, 2, 3, 5, 3, 1, 2, 4, 5, 3, 3, 2, 2, 3, 5, 3, 4, 3, 3, 4, 2, 3, 2, 3, 3, 2, 3, 4, 2, 3, 3, 5, 5, 4, 5, 5, 5, 1, 2, 5, 2, 2, 3, 3, 3, 4, 4, 4, 3, 4, 3, 5, 3, 3, 5, 5, 3, 2, 2, 2, 2, 3, 4, 2, 4, 3, 4, 2, 3, 1, 3, 3, 5, 3, 3, 2, 2, 1, 5, 5, 5, 5, 4, 2, 4, 5, 3, 1, 5, 3, 5, 4, 5, 3, 3, 3, 1, 3, 3, 4, 3, 3, 3, 4, 3, 5, 4, 3, 2, 5, 5, 5, 5, 3, 5, 3, 3, 3, 3, 5, 1, 3, 3, 2, 4, 3, 2, 3, 2, 2, 4, 4, 4, 3, 2, 5, 2, 2, 5, 5, 3, 3, 4, 3, 1, 3, 5, 3, 2, 4, 3, 3, 3, 5, 4, 3, 5, 1, 1, 5, 3, 5, 3, 3, 4, 1, 3, 3, 2, 4, 3, 5, 3, 5, 2, 3, 3, 2, 1, 3, 3, 3, 2, 4, 3, 3, 5, 3, 5, 2, 2, 2, 3, 2, 3, 3, 2, 5, 3, 3, 3, 3, 3, 3, 2, 3, 5, 2, 2, 5, 2, 3, 5, 3, 5, 4, 5, 4, 3, 3, 3, 2, 4, 3, 4, 3, 2, 5, 3, 4, 3, 3, 3, 3, 4, 4, 5, 3, 2, 5, 3, 3, 1, 2, 3, 5, 3, 3, 3, 5, 2, 3, 3, 4, 3, 2, 3, 3, 3, 3, 4, 4, 3, 3, 2, 3, 3, 3, 5, 4, 1, 5, 5, 3, 4, 2, 2, 5, 5, 4, 3, 3, 3, 2, 3, 4, 2, 4, 4, 3, 3, 3, 4, 3, 3, 3, 2, 5, 3, 3, 3, 3, 1, 4, 3, 3, 3, 1, 5, 5, 5, 1, 3, 4, 4, 2, 3, 3, 3, 3, 3, 3, 3, 5, 5, 3, 4, 5, 5, 3, 3, 3, 3, 3, 2, 3, 3, 4, 3, 5, 2, 5, 5, 4, 4, 2, 3, 4, 5, 2, 2, 3, 3, 3, 3, 1, 2, 5, 4, 4, 1, 2, 3, 3, 2, 3, 2, 5, 3, 1, 4, 4, 5, 5, 3, 5, 3, 4, 4, 3, 5, 3, 5, 4, 5, 4, 4, 4, 3, 5, 4, 4, 3, 2, 3, 2, 3, 5, 3, 5, 2, 5, 4, 5, 3, 3, 4, 3, 1, 5, 5, 4, 3, 3, 3, 4, 5, 2, 3, 3, 3, 2, 3, 4, 2, 3, 3, 1, 1, 2, 2, 3, 3, 3, 3, 5, 2, 2, 2, 2, 4, 4, 2, 5, 2, 5, 3, 3, 2, 3, 3, 2, 3, 5, 2, 3, 3, 2, 2, 3, 3, 2, 1, 2, 2, 4, 3, 3, 2, 5, 2, 3, 5, 5, 5, 3, 1, 5, 2, 3, 3, 2, 2, 3, 1, 5, 5, 3, 5, 3, 3, 4, 3, 3, 5, 3, 2, 3, 2, 3, 3, 3, 3, 2, 3, 3, 3, 3, 2, 3, 3, 4, 3, 3, 5, 1, 2, 3, 4, 4, 2, 4, 1, 5, 4, 4, 4, 5, 2, 2, 3, 3, 5, 4, 4, 3, 3, 2, 5, 5, 2, 2, 2, 3, 4, 3, 1, 2, 5, 3, 3, 5, 4, 5, 4, 4, 4, 4, 2, 3, 3, 3, 2, 3, 4, 3, 2, 3, 4, 3, 3, 3, 5, 2, 2, 4, 5, 3, 3, 2, 5, 3, 3, 2, 3, 5, 4, 5, 5, 1, 3, 3, 3, 2, 4, 5, 3, 4, 5, 3, 3, 1, 3, 5, 1, 4, 3, 1, 1, 3, 5, 3, 4, 1, 3, 3, 3, 3, 3, 4, 4, 1, 3, 4, 4, 1, 2, 3, 3, 3, 3, 4, 5, 3, 2, 3, 1, 4, 4, 2, 2, 1, 4, 3, 3, 3, 4, 4, 4, 3, 3, 5, 4, 4, 3, 3, 2, 3, 4, 4, 3, 3, 3, 3, 2, 2, 1, 2, 5, 4, 2, 2, 2, 5, 3, 5, 5, 3, 2, 3, 3, 3, 4, 2, 3, 4, 4, 3, 4, 2, 4, 2, 5, 5, 3, 2, 3, 3, 4, 5, 1, 3, 3, 4, 3, 5, 2, 5, 1, 4, 1, 2, 2, 2, 4, 3, 3, 3, 3, 3, 3, 4, 2, 3, 3, 3, 3, 3, 4, 4, 3, 3, 3, 3, 3, 4, 3, 3, 3, 5, 3, 5, 3, 3, 5, 3, 3, 3, 3, 3, 3, 2, 4, 5, 5, 5, 4, 2, 2, 2, 3, 5, 3, 2, 3, 4, 2, 3, 5, 3, 3, 5, 4, 3, 3, 3, 5, 3, 4, 5, 5, 1, 3, 5, 5, 4, 3, 3, 3, 2, 3, 3, 3, 3, 5, 3, 2, 3, 3, 3, 3, 5, 1, 2, 5, 3, 4, 4, 2, 3, 5, 3, 2, 3, 3, 3, 5, 5, 4, 2, 3, 5, 3, 3, 3, 3, 4, 4, 5, 3, 4, 5, 5, 3, 3, 2, 3, 4, 5, 4, 1, 3, 3, 3, 3, 2, 3, 4, 4, 5, 3, 2, 3, 3, 2, 3, 3, 4, 2, 2, 3, 1, 1, 1, 1, 1, 1, 1, 1, 1, 1, 1, 1, 1, 1, 1, 1, 1, 1, 1, 1, 1, 1, 1, 2, 2, 2, 2, 2, 2, 2, 2, 2, 2, 2, 2, 2, 2, 2, 2, 2, 2, 2, 2, 2, 2, 2, 2, 2, 2, 2, 2, 2, 2, 2, 2, 2, 2, 2, 2, 2, 2, 2, 2, 2, 2, 2, 2, 2, 2, 2, 2, 2, 2, 2, 2, 2, 3, 3, 3, 3, 3, 3, 3, 3, 3, 3, 3, 3, 3, 3, 3, 3, 3, 3, 3, 3, 3, 3, 3, 3, 3, 3, 3, 3, 3, 3, 3, 3, 3, 3, 3, 3, 3, 3, 3, 3, 3, 3, 3, 3, 3, 3, 3, 3, 3, 3, 3, 3, 3, 3, 3, 3, 3, 3, 3, 3, 3, 3, 3, 3, 3, 3, 3, 3, 3, 3, 3, 3, 3, 3, 3, 3, 3, 3, 3, 3, 3, 3, 3, 3, 3, 3, 3, 3, 3, 3, 3, 3, 3, 3, 3, 3, 3, 3, 3, 3, 3, 3, 3, 3, 3, 3, 3, 3, 3, 3, 3, 3, 3, 3, 3, 3, 3, 3, 3, 3, 3, 3, 3, 3, 3, 3, 3, 3, 4, 4, 4, 4, 4, 4, 4, 4, 4, 4, 4, 4, 4, 4, 4, 4, 4, 4, 4, 4, 4, 4, 4, 4, 4, 4, 4, 4, 4, 4, 4, 4, 4, 4, 4, 4, 4, 4, 4, 4, 4, 4, 4, 4, 4, 4, 4, 4, 4, 4, 4, 4, 4, 4, 4, 4, 4, 4, 4, 4, 4, 4, 4, 4, 4, 4, 4, 4, 4, 5, 5, 5, 5, 5, 5, 5, 5, 5, 5, 5, 5, 5, 5, 5, 5, 5, 5, 5, 5, 5, 5, 5, 5, 5, 5, 5, 5, 5, 5, 5, 5, 5, 5, 5, 5, 5, 5, 5, 5, 5, 5, 5, 5, 5, 5, 5, 5, 5, 5, 5, 5, 5, 5, 5, 5, 5, 5, 5, 5, 5, 5, 5, 5], 'importante': [2, 4, 1, 4, 5, 4, 5, 1, 5, 3, 3, 3, 2, 5, 3, 2, 3, 3, 4], '.': [2, 4, 5, 2, 3, 3, 1, 3, 5, 3, 5, 2, 4, 5, 5, 4, 4, 4, 4, 3, 2, 5, 3, 5, 4, 3, 3, 3, 5, 4, 1, 1, 5, 3, 3, 3, 2, 3, 4, 5, 3, 3, 5, 3, 3, 3, 3, 3, 4, 3, 3, 3, 3, 3, 5, 1, 4, 5, 4, 4, 3, 1, 2, 2, 5, 4, 4, 4, 5, 2, 1, 3, 2, 4, 2, 3, 5, 3, 1, 4, 4, 4, 4, 4, 5, 3, 3, 2, 5, 5, 3, 1, 5, 4, 5, 5, 3, 1, 5, 3, 3, 3, 3, 3, 5, 5, 3, 4, 2, 1, 5, 3, 4, 2, 2, 3, 5, 3, 3, 3, 2, 5, 4, 5, 5, 5, 1, 4, 3, 3, 2, 5, 5, 5, 5, 3, 3, 3, 3, 3, 4, 4, 5, 5, 3, 3, 4, 4, 4, 4, 3, 5, 5, 5, 3, 3, 2, 4, 3, 3, 3, 3, 5, 5, 3, 5, 3, 4, 3, 2, 4, 3, 5, 4, 4, 4, 5, 5, 3, 2, 5, 3, 4, 4, 4, 3, 3, 5, 4, 5, 5, 4, 5, 3, 5, 3, 2, 2, 2, 3, 3, 3, 5, 3, 3, 2, 5, 5, 5, 1, 2, 4, 3, 4, 3, 5, 1, 3, 4, 4, 4, 4, 3, 3, 3, 3, 3, 4, 5, 3, 5, 4, 3, 3, 1, 4, 4, 5, 3, 3, 3, 4, 5, 1, 3, 3, 3, 3, 3, 3, 3, 3, 3, 3, 5, 5, 2, 1, 1, 4, 3, 5, 1, 4, 4, 3, 4, 3, 3, 5, 4, 4, 4, 2, 1, 1, 1, 2, 2, 3, 5, 5, 5, 4, 3, 5, 3, 1, 5, 3, 3, 4, 4, 4, 5, 2, 4, 2, 1, 3, 4, 3, 3, 2, 5, 4, 4, 2, 3, 3, 1, 5, 4, 5, 3, 3, 2, 4, 5, 2, 3, 5, 5, 4, 2, 2, 5, 4, 3, 1, 4, 5, 3, 3, 3, 3, 3, 3, 5, 3, 4, 2, 4, 5, 3, 2, 5, 3, 4, 4, 4, 5, 2, 3, 4, 3, 3, 5, 3, 3, 3, 5, 3, 2, 4, 5, 1, 4, 4, 5, 3, 5, 3, 5, 3, 3, 5, 3, 5, 3, 3, 3, 5, 5, 5, 3, 5, 1, 3, 3, 5, 4, 4, 4, 5, 5, 5, 5, 5, 5, 1, 3, 3, 3, 3, 2, 3, 3, 3, 4, 1, 1, 1, 3, 4, 4, 4, 3, 3, 5, 1, 5, 5, 5, 5, 5, 3, 3, 2, 3, 1, 2, 5, 5, 2, 1, 4, 5, 1, 5, 5, 5, 5, 5, 5, 4, 4, 3, 3, 4, 3, 5, 5, 3, 4, 5, 1, 5, 3, 5, 4, 4, 3, 4, 4, 3, 1, 4, 3, 3, 5, 1, 3, 2, 5, 5, 4, 4, 2, 2, 2, 3, 2, 1, 3, 5, 4, 4, 5, 5, 5, 3, 4, 3, 5, 3, 5, 1, 3, 3, 5, 3, 3, 5, 2, 5, 5, 5, 4, 3, 1, 5, 2, 3, 4, 4, 5, 3, 2, 1, 5, 1, 5, 5, 4, 2, 3, 5, 5, 3, 5, 3, 2, 5, 1, 1, 1, 4, 4, 5, 3, 3, 2, 5, 4, 3, 3, 3, 3, 3, 5, 3, 3, 3, 5, 4, 2, 3, 4, 3, 5, 2, 1, 5, 3, 4, 1, 5, 5, 5, 1, 2, 1, 2, 3, 5, 5, 5, 1, 2, 1, 2, 2, 2, 2, 4, 1, 4, 3, 3, 3, 2, 5, 5, 5, 3, 3, 3, 3, 3, 5, 3, 4, 3, 3, 2, 5, 5, 5, 3, 3, 5, 5, 4, 2, 3, 1, 3, 2, 5, 4, 1, 2, 3, 5, 4, 1, 5, 4, 4, 4, 4, 5, 3, 5, 3, 2, 4, 4, 3, 5, 3, 3, 5, 3, 5, 5, 3, 3, 3, 5, 4, 3, 2, 3, 5, 1, 1, 1, 1, 3, 4, 2, 2, 3, 3, 5, 4, 5, 3, 1, 5, 3, 4, 5, 2, 3, 5, 3, 3, 3, 3, 3, 3, 3, 1, 4, 5, 4, 3, 3, 3, 2, 3, 4, 5, 4, 4, 4, 3, 2, 2, 4, 3, 1, 1, 2, 2, 2, 2, 2, 3, 3, 4, 5, 4, 5, 3, 5, 5, 2, 5, 4, 3, 5, 1, 4, 5, 1, 3, 3, 3, 1, 4, 3, 3, 3, 2, 3, 1, 5, 3, 4, 4, 2, 2, 3, 3, 4, 4, 4, 4, 4, 3, 5, 3, 2, 4, 4, 3, 5, 1, 2, 2, 2, 2, 5, 4, 5, 5, 5, 2, 2, 3, 3, 3, 3, 4, 4, 4, 3, 5, 4, 2, 2, 2, 2, 1, 1, 1, 4, 3, 4, 3, 3, 3, 5, 3, 4, 2, 2, 2, 5, 1, 1, 1, 3, 4, 1, 4, 4, 4, 5, 5, 3, 2, 5, 5, 5, 5, 3, 1, 4, 4, 3, 3, 3, 1, 5, 1, 4, 2, 3, 5, 1, 4, 1, 3, 3, 3, 4, 4, 5, 4, 4, 5, 3, 5, 5, 5, 4, 4, 3, 3, 3, 2, 2, 2, 3, 2, 5, 3, 5, 3, 3, 5, 5, 3, 3, 1, 1, 3, 3, 3, 5, 1, 4, 4, 5, 3, 5, 3, 3, 5, 3, 3, 3, 5, 3, 3, 3, 4, 4, 2, 5, 5, 5, 4, 5, 4, 1, 5, 5, 4, 2, 5, 2, 1, 5, 3, 3, 4, 5, 3, 3, 3, 4, 5, 3, 5, 3, 3, 4, 3, 2, 3, 2, 4, 5, 5, 5, 3, 1, 5, 4, 3, 2, 2, 4, 3, 5, 2, 5, 4, 3, 3, 3, 5, 1, 5, 2, 5, 4, 5, 1, 3, 3, 3, 3, 4, 3, 5, 5, 4, 2, 3, 2, 3, 2, 3, 5, 4, 3, 3, 3, 1, 5, 2, 4, 2, 2, 2, 3, 2, 5, 5, 3, 4, 3, 1, 5, 5, 3, 3, 2, 2, 5, 2, 3, 5, 4, 3, 1, 4, 3, 1, 3, 4, 2, 2, 2, 3, 4, 5, 5, 5, 5, 3, 5, 3, 4, 3, 1, 5, 4, 3, 1, 1, 2, 5, 3, 5, 5, 3, 4, 2, 2, 5, 5, 5, 4, 3, 3, 2, 4, 4, 3, 4, 3, 1, 3, 5, 3, 3, 3, 5, 5, 3, 2, 1, 2, 5, 5, 3, 3, 5, 3, 5, 2, 4, 4, 4, 5, 3, 5, 3, 3, 4, 5, 3, 3, 3, 5, 5, 4, 3, 3, 3, 3, 5, 4, 4, 4, 4, 2, 2, 3, 2, 2, 3, 2, 2, 1, 3, 3, 1, 3, 4, 5, 4, 3, 2, 4, 5, 5, 5, 5, 3, 2, 5, 2, 5, 4, 4, 2, 1, 5, 3, 2, 3, 1, 5, 3, 4, 3, 3, 3, 4, 4, 4, 4, 3, 1, 5, 3, 3, 3, 3, 5, 3, 2, 5, 5, 5, 3, 5, 5, 4, 3, 3, 1, 5, 2, 2, 5, 5, 4, 5, 2, 5, 5, 5, 3, 3, 3, 5, 5, 5, 5, 4, 3, 5, 2, 2, 2, 2, 4, 5, 4, 3, 3, 1, 1, 1, 1, 1, 3, 3, 3, 4, 5, 5, 5, 5, 2, 5, 1, 2, 4, 4, 5, 5, 4, 4, 4, 4, 4, 4, 5, 3, 4, 5, 4, 5, 5, 5, 1, 4, 5, 5, 5, 1, 3, 3, 2, 5, 2, 1, 3, 2, 2, 3, 3, 2, 2, 2, 3, 3, 3, 4, 4, 4, 4, 3, 3, 3, 4, 4, 5, 5, 3, 3, 5, 3, 4, 4, 3, 3, 3, 3, 4, 2, 3, 5, 5, 5, 2, 4, 3, 3, 3, 3, 5, 2, 3, 4, 3, 3, 3, 5, 5, 5, 3, 3, 3, 4, 3, 1, 1, 1, 3, 4, 5, 5, 3, 3, 4, 2, 1, 1, 1, 3, 5, 2, 2, 5, 5, 3, 5, 2, 2, 4, 3, 4, 4, 4, 5, 1, 1, 1, 1, 1, 3, 5, 4, 5, 3, 2, 4, 3, 2, 3, 4, 3, 3, 5, 5, 5, 5, 1, 3, 4, 5, 5, 5, 3, 5, 5, 4, 3, 3, 5, 2, 3, 2, 3, 3, 1, 3, 3, 2, 5, 4, 5, 5, 5, 2, 4, 4, 5, 3, 4, 5, 4, 4, 4, 1, 2, 3, 1, 3, 5, 3, 3, 3, 3, 3, 3, 3, 3, 3, 3, 5, 1, 4, 3, 3, 3, 5, 3, 5, 3, 3, 5, 4, 3, 1, 4, 2, 4, 5, 2, 4, 3, 5, 2, 5, 3, 5, 2, 5, 3, 3, 5, 5, 5, 4, 5, 3, 5, 3, 4, 4, 3, 1, 5, 5, 5, 3, 5, 4, 2, 3, 5, 5, 5, 5, 5, 3, 2, 2, 3, 4, 5, 1, 5, 5, 2, 5, 3, 3, 4, 4, 3, 4, 3, 4, 3, 3, 3, 3, 1, 4, 3, 3, 3, 4, 3, 5, 3, 2, 1, 5, 3, 5, 4, 3, 2, 3, 3, 3, 3, 2, 4, 3, 5, 1, 5, 5, 5, 3, 4, 4, 3, 3, 3, 3, 5, 4, 4, 3, 5, 3, 4, 2, 4, 4, 4, 3, 5, 5, 3, 3, 5, 5, 4, 3, 5, 2, 3, 3, 2, 3, 1, 3, 1, 1, 2, 3, 2, 1, 3, 3, 3, 4, 2, 5, 5, 3, 3, 5, 3, 5, 4, 4, 5, 2, 5, 3, 2, 3, 3, 4, 3, 5, 5, 3, 4, 3, 5, 1, 5, 2, 3, 2, 3, 3, 3, 3, 3, 3, 2, 3, 5, 2, 1, 4, 4, 5, 1, 4, 5, 5, 3, 1, 5, 5, 5, 4, 1, 1, 3, 5, 3, 5, 3, 5, 4, 5, 1, 3, 3, 2, 1, 4, 4, 5, 5, 5, 4, 1, 2, 2, 2, 4, 3, 5, 4, 2, 3, 3, 3, 4, 2, 5, 3, 5, 3, 5, 1, 4, 2, 2, 5, 5, 5, 5, 5, 4, 5, 2, 5, 2, 4, 5, 2, 2, 5, 5, 5, 2, 3, 3, 3, 5, 5, 4, 5, 5, 3, 5, 1, 3, 3, 3, 3, 3, 4, 3, 4, 3, 3, 1, 3, 2, 1, 4, 3, 1, 4, 2, 2, 5, 3, 4, 3, 2, 3, 1, 4, 3, 4, 3, 5, 4, 4, 1, 5, 2, 3, 5, 3, 4, 4, 3, 3, 3, 3, 3, 3, 5, 5, 3, 5, 4, 3, 2, 3, 2, 3, 5, 2, 4, 5, 4, 2, 3, 4, 3, 4, 2, 3, 3, 3, 4, 3, 2, 2, 3, 1, 3, 5, 3, 5, 4, 2, 2, 4, 1, 3, 3, 3, 3, 2, 1, 2, 5, 3, 1, 3, 5, 5, 5, 1, 3, 4, 3, 4, 2, 2, 2, 5, 3, 4, 4, 4, 4, 3, 3, 3, 3, 3, 2, 2, 2, 2, 3, 3, 5, 3, 4, 5, 4, 5, 2, 3, 5, 5, 4, 1, 3, 3, 3, 3, 2, 2, 2, 3, 5, 5, 5, 1, 3, 4, 3, 3, 3, 3, 4, 5, 4, 5, 3, 3, 5, 5, 5, 5, 5, 4, 3, 3, 1, 5, 2, 4, 3, 2, 5, 3, 4, 4, 4, 4, 2, 1, 3, 4, 1, 5, 5, 5, 5, 5, 4, 4, 4, 3, 3, 3, 3, 3, 3, 3, 5, 3, 3, 5, 4, 5, 2, 3, 1, 3, 3, 5, 5, 5, 4, 5, 2, 4, 4, 4, 5, 3, 3, 4, 3, 5, 5, 3, 1, 5, 2, 3, 1, 1, 1, 1, 1, 1, 1, 1, 1, 1, 1, 1, 1, 1, 1, 1, 1, 1, 2, 2, 2, 2, 2, 2, 2, 2, 2, 2, 2, 2, 2, 2, 2, 2, 2, 2, 2, 2, 2, 2, 2, 2, 2, 3, 3, 3, 3, 3, 3, 3, 3, 3, 3, 3, 3, 3, 3, 3, 3, 3, 3, 3, 3, 3, 3, 3, 3, 3, 3, 3, 3, 3, 3, 3, 3, 3, 3, 3, 3, 3, 3, 3, 3, 3, 3, 3, 3, 3, 3, 3, 3, 3, 3, 3, 3, 3, 3, 3, 3, 3, 3, 3, 3, 3, 3, 3, 3, 3, 3, 3, 3, 3, 3, 3, 3, 3, 3, 3, 3, 3, 3, 3, 3, 3, 3, 3, 3, 3, 3, 3, 3, 3, 4, 4, 4, 4, 4, 4, 4, 4, 4, 4, 4, 4, 4, 4, 4, 4, 4, 4, 4, 4, 4, 4, 4, 4, 4, 4, 4, 4, 4, 4, 4, 4, 4, 4, 4, 4, 4, 4, 4, 4, 4, 4, 4, 4, 4, 4, 4, 4, 4, 4, 4, 4, 4, 4, 4, 4, 4, 4, 4, 4, 4, 4, 4, 4, 4, 4, 4, 5, 5, 5, 5, 5, 5, 5, 5, 5, 5, 5, 5, 5, 5, 5, 5, 5, 5, 5, 5, 5, 5, 5, 5, 5, 5, 5, 5, 5, 5, 5, 5, 5, 5, 5, 5, 5, 5, 5, 5, 5, 5, 5, 5, 5, 5, 5, 5, 5, 5, 5, 5, 5, 5, 5, 5, 5, 5, 5, 5, 5, 5, 5, 5, 5, 5, 5, 5, 5, 5, 5, 5, 5, 5, 5, 5, 5, 5, 5, 5, 5, 5, 5, 5, 5, 5, 5, 5, 5, 5], 'buen': [2, 2, 4, 4, 4, 1, 3, 3, 3, 4, 3, 4, 3, 3, 3, 4, 3, 3, 4, 1, 4, 3, 4, 4, 3, 3, 3, 2, 5, 4, 3, 4, 2, 3, 4, 4, 3, 2, 4, 4, 3, 3, 3, 3, 3, 5, 4, 3, 3, 2, 3, 4, 2, 3, 3, 3, 3, 2, 3, 3, 4, 3, 4, 4, 3, 3, 5, 3, 3, 3, 3, 5, 3, 3, 3, 4, 4, 3, 3, 4, 3, 3, 4, 3, 5, 3, 4, 4, 4, 4, 3, 3, 2, 4, 1, 5, 3, 2, 1, 3, 3, 4, 3, 3, 4, 2, 3, 4, 3, 3, 4, 4, 3, 4, 4, 3, 2, 3, 4, 3, 5, 3, 3, 3, 4, 3, 1, 3, 3, 3, 3, 4, 3, 5, 3, 5, 1, 2, 3, 3, 3, 4, 4, 3, 4, 4, 4, 3, 3, 5, 3, 3, 3, 2, 2, 4, 4, 4, 4, 3, 4, 4, 3, 4, 4, 3, 3, 3, 3, 3, 3, 4, 3, 3, 5, 4, 4, 3, 3, 3, 4, 4, 3, 3, 3, 4, 4, 4, 3, 2, 4, 4, 4, 5, 2, 3, 2, 4, 4, 1, 3, 2, 4, 4, 1, 4, 3, 2, 4, 2, 4, 5, 2, 1, 5, 3, 3, 3, 4, 3, 4, 3, 4, 4, 2, 3, 2, 4, 3, 4, 4, 4, 2, 3, 2, 1, 3, 5, 3, 5, 4, 3, 4, 3, 4, 3, 2, 3, 4, 4, 3, 4, 3, 3, 3, 3, 4, 3, 4, 3, 2, 2, 3, 2, 2, 4, 2, 4, 3, 5, 5, 2, 3, 2, 5, 5, 3, 3, 1, 3, 3, 3, 1, 2, 5, 4, 4, 4, 4, 2, 4, 3, 1, 5, 3, 1, 3, 4, 4, 4, 2, 3, 3, 3, 3, 3, 2, 3, 3, 3, 3, 3, 3, 5, 3, 4, 5, 3, 4, 4, 3, 4, 3, 2, 3, 2, 4, 4, 3, 5, 3, 4, 1, 4, 4, 3, 4, 4, 3, 3, 3, 5, 3, 3, 3, 1, 2, 1, 3, 1, 2, 3, 4, 4, 4, 3, 4, 4, 3, 3, 4, 4, 4, 2, 1, 2, 2, 3, 2, 5, 3, 3, 3, 4, 4, 3, 3, 5, 3, 3, 5, 2, 2, 2, 4, 2, 5, 2, 3, 4, 3, 3, 3, 3, 4, 3, 4, 4, 3, 5, 3, 3, 3, 3, 4, 3, 5, 5, 4, 3, 3, 4, 4, 3, 3, 3, 4, 4, 3, 2, 4, 3, 2, 4, 3, 3, 5, 3, 4, 5, 3, 4, 3, 4, 4, 4, 4, 4, 4, 1, 4, 3, 3, 4, 4, 4, 3, 3, 4, 4, 2, 4, 3, 3, 3, 4, 4, 5, 2, 2, 3, 3, 2, 4, 3, 3, 4, 4, 3, 1, 3, 3, 4, 4, 3, 5, 4, 4, 4, 3, 4, 5, 4, 3, 3, 4, 4, 4, 4, 3, 3, 3, 4, 4, 3, 3, 4, 4, 3, 3, 4, 4, 3, 2, 3, 3, 3, 4, 3, 4, 2, 3, 3, 4, 4, 4, 3, 3, 5, 2, 2, 3, 3, 3, 3, 4, 3, 5, 4, 3, 4, 4, 4, 3, 2, 3, 2, 4, 5, 4, 3, 5, 4, 3, 4, 2, 3, 3, 4, 4, 2, 4, 3, 3, 3, 4, 4, 4, 2, 4, 4, 4, 4, 2, 3, 5, 4, 4, 3, 5, 5, 4, 4, 3, 5, 4, 4, 3, 3, 3, 2, 4, 4, 3, 3, 3, 4, 3, 4, 3, 4, 4, 3, 4, 4, 2, 4, 4, 3, 2, 2, 3, 3, 3, 3, 3, 2, 3, 4, 4, 3, 2, 3, 3, 3, 4, 3, 5, 2, 2, 2, 3, 1, 3, 3, 3, 3, 3, 2, 3, 4, 4, 4, 2, 5, 3, 3, 3, 3, 5, 4, 4, 4, 3, 4, 4, 3, 3, 4, 2, 2, 3, 5, 5, 4, 4, 3, 4, 3, 4, 3, 5, 2, 4, 5, 5, 5, 4, 3, 4, 3, 4, 5, 3, 5, 3, 3, 3, 3, 5, 5, 2, 3, 4, 4, 4, 3, 4, 4, 1, 4, 5, 3, 3, 3, 2, 3, 3, 2, 4, 4, 3, 3, 3, 3, 4, 4, 5, 5, 1, 3, 2, 4, 2, 3, 4, 4, 3, 3, 2, 3, 4, 3, 3, 4, 5, 5, 3, 3, 4, 3, 3, 4, 2, 3, 3, 4, 4, 3, 1, 1, 3, 5, 4, 4, 3, 1, 3, 4, 5, 1, 3, 5, 3, 3, 2, 4, 4, 3, 3, 2, 4, 3, 1, 3, 3, 4, 3, 5, 4, 5, 4, 3, 4, 3, 4, 4, 3, 3, 4, 4, 1, 3, 2, 3, 3, 5, 5, 4, 1, 1, 1, 1, 2, 2, 2, 2, 2, 2, 2, 2, 2, 2, 2, 2, 3, 3, 3, 3, 3, 3, 3, 3, 3, 3, 3, 3, 3, 3, 3, 3, 3, 3, 3, 3, 3, 3, 3, 3, 3, 3, 3, 3, 3, 3, 3, 3, 3, 3, 3, 3, 3, 3, 3, 3, 3, 3, 3, 3, 3, 3, 3, 3, 3, 3, 3, 3, 3, 3, 4, 4, 4, 4, 4, 4, 4, 4, 4, 4, 4, 4, 4, 4, 4, 4, 4, 4, 4, 4, 4, 4, 4, 4, 4, 4, 4, 4, 4, 4, 4, 4, 4, 4, 4, 4, 4, 4, 4, 4, 4, 4, 4, 4, 4, 4, 5, 5, 5, 5, 5, 5, 5], 'servicio': [2, 4, 5, 2, 2, 2, 3, 1, 3, 3, 1, 2, 2, 5, 5, 3, 1, 4, 2, 3, 4, 1, 1, 1, 4, 1, 3, 1, 3, 1, 5, 3, 1, 4, 3, 3, 4, 1, 1, 2, 3, 5, 3, 4, 1, 4, 3, 4, 4, 3, 4, 2, 3, 3, 1, 5, 5, 1, 3, 1, 5, 4, 2, 5, 1, 3, 4, 3, 3, 4, 4, 5, 5, 4, 3, 3, 3, 4, 5, 2, 1, 1, 3, 5, 4, 3, 1, 4, 2, 2, 5, 3, 3, 3, 3, 2, 4, 3, 4, 3, 4, 4, 1, 5, 2, 1, 5, 2, 2, 4, 2, 2, 4, 2, 2, 2, 4, 2, 4, 2, 2, 3, 4, 2, 3, 2, 3, 1, 3, 3, 4, 3, 3, 2, 3, 3, 2, 5, 1, 4, 5, 1, 3, 3, 4, 3, 3, 1, 2, 3, 4, 3, 2, 2, 2, 3, 5, 3, 3, 2, 3, 2, 2, 1, 2, 2, 3, 1, 2, 2, 1, 1, 5, 5, 4, 2, 1, 4, 4, 3, 3, 2, 1, 5, 4, 1, 2, 4, 2, 4, 1, 1, 5, 3, 2, 3, 4, 4, 3, 5, 3, 4, 1, 4, 3, 3, 2, 3, 1, 3, 4, 1, 1, 1, 1, 1, 2, 2, 2, 2, 2, 2, 2, 3, 3, 3, 3, 3, 3, 3, 3, 3, 3, 4, 4, 4, 4, 4, 4, 4, 4, 4, 4, 4, 4, 4, 4, 4, 4, 5, 5, 5, 5, 5, 5, 5, 5, 5, 5, 5, 5, 5, 5], 'pero': [2, 4, 4, 1, 3, 3, 3, 4, 3, 4, 5, 3, 3, 4, 4, 4, 4, 3, 3, 3, 3, 3, 4, 3, 5, 3, 4, 3, 3, 2, 3, 4, 4, 2, 3, 4, 3, 3, 3, 5, 4, 3, 3, 3, 3, 3, 3, 3, 3, 3, 4, 3, 3, 4, 3, 4, 5, 5, 4, 3, 2, 4, 3, 4, 4, 4, 3, 3, 3, 4, 4, 3, 4, 4, 3, 3, 3, 4, 3, 2, 3, 4, 5, 3, 3, 4, 4, 3, 2, 3, 3, 4, 1, 3, 4, 5, 5, 4, 3, 2, 3, 3, 5, 3, 5, 1, 2, 3, 3, 3, 3, 3, 4, 3, 4, 5, 2, 4, 4, 3, 3, 3, 4, 3, 4, 3, 2, 4, 4, 3, 3, 3, 5, 1, 5, 3, 4, 4, 2, 3, 3, 4, 4, 3, 3, 3, 3, 3, 3, 3, 4, 1, 4, 3, 3, 3, 2, 3, 4, 4, 3, 4, 4, 4, 3, 2, 4, 4, 2, 4, 4, 3, 4, 3, 4, 5, 4, 3, 4, 3, 5, 3, 3, 3, 4, 3, 3, 4, 3, 3, 4, 4, 5, 4, 3, 3, 3, 5, 5, 3, 3, 3, 4, 2, 3, 3, 2, 3, 3, 3, 5, 4, 3, 3, 4, 3, 3, 4, 2, 3, 2, 3, 3, 3, 3, 5, 4, 3, 4, 5, 3, 3, 3, 4, 5, 3, 4, 3, 4, 4, 4, 3, 3, 3, 3, 3, 2, 4, 3, 5, 3, 4, 3, 3, 3, 3, 4, 1, 2, 5, 3, 2, 3, 4, 4, 4, 4, 3, 4, 3, 3, 4, 5, 5, 3, 3, 3, 3, 3, 4, 4, 3, 3, 3, 3, 4, 5, 3, 5, 4, 3, 3, 3, 4, 5, 3, 4, 4, 4, 3, 3, 5, 5, 3, 2, 3, 3, 3, 3, 4, 4, 4, 3, 5, 3, 3, 4, 3, 5, 1, 2, 4, 3, 4, 3, 2, 3, 5, 4, 4, 3, 3, 4, 4, 4, 4, 4, 3, 4, 4, 3, 5, 3, 4, 3, 3, 3, 2, 4, 5, 4, 4, 3, 3, 4, 5, 3, 3, 5, 4, 3, 5, 3, 3, 3, 4, 4, 3, 3, 3, 4, 2, 5, 5, 5, 3, 3, 2, 5, 3, 1, 3, 4, 4, 3, 4, 4, 3, 5, 3, 3, 3, 3, 4, 3, 3, 2, 3, 5, 3, 4, 3, 4, 3, 2, 3, 3, 3, 5, 3, 5, 5, 4, 4, 3, 5, 4, 2, 3, 4, 3, 4, 3, 4, 4, 5, 3, 4, 3, 3, 3, 5, 3, 4, 4, 3, 4, 3, 4, 4, 3, 3, 3, 2, 4, 4, 3, 4, 5, 3, 3, 3, 2, 3, 4, 3, 3, 4, 3, 4, 3, 3, 4, 4, 3, 4, 3, 3, 4, 3, 4, 3, 4, 4, 4, 5, 3, 5, 5, 4, 4, 1, 5, 5, 2, 2, 3, 4, 3, 4, 3, 3, 4, 3, 3, 3, 3, 4, 4, 3, 3, 3, 3, 3, 5, 3, 5, 4, 3, 3, 2, 4, 3, 4, 3, 3, 4, 4, 2, 5, 3, 3, 4, 2, 2, 3, 4, 3, 3, 3, 3, 4, 2, 3, 4, 4, 3, 3, 2, 4, 4, 3, 3, 3, 5, 5, 3, 3, 3, 1, 5, 4, 3, 4, 3, 3, 3, 3, 4, 4, 4, 4, 3, 3, 3, 3, 4, 3, 4, 2, 4, 3, 3, 4, 4, 5, 3, 4, 1, 3, 4, 4, 3, 3, 5, 3, 3, 4, 4, 3, 3, 4, 2, 2, 5, 5, 4, 5, 3, 2, 3, 3, 3, 2, 3, 4, 3, 3, 3, 3, 1, 4, 4, 3, 4, 4, 3, 4, 4, 4, 3, 5, 3, 4, 3, 2, 4, 3, 3, 2, 3, 4, 4, 3, 3, 3, 3, 3, 4, 2, 4, 4, 3, 4, 5, 3, 3, 3, 4, 3, 2, 3, 3, 5, 5, 3, 3, 4, 3, 4, 3, 4, 4, 3, 3, 3, 3, 3, 4, 4, 3, 4, 3, 4, 3, 5, 4, 3, 4, 2, 3, 3, 4, 4, 1, 2, 3, 4, 4, 3, 3, 4, 5, 3, 3, 3, 4, 3, 3, 5, 3, 3, 5, 5, 3, 4, 3, 4, 4, 3, 3, 3, 3, 4, 3, 3, 4, 4, 5, 3, 4, 3, 3, 4, 2, 3, 3, 4, 4, 4, 5, 2, 4, 3, 4, 4, 5, 4, 3, 4, 3, 5, 3, 3, 4, 4, 4, 4, 4, 3, 3, 3, 3, 3, 4, 4, 2, 4, 4, 3, 4, 3, 4, 3, 5, 3, 3, 2, 2, 3, 4, 3, 2, 4, 3, 1, 4, 3, 2, 2, 3, 4, 3, 4, 4, 3, 4, 2, 4, 4, 4, 5, 4, 3, 3, 3, 4, 3, 3, 4, 3, 4, 3, 4, 4, 3, 3, 4, 4, 4, 3, 3, 2, 3, 4, 3, 3, 3, 3, 4, 4, 4, 3, 4, 3, 2, 3, 3, 3, 4, 4, 4, 3, 3, 4, 4, 4, 4, 3, 4, 3, 3, 2, 2, 3, 3, 3, 3, 5, 4, 4, 4, 3, 3, 4, 3, 3, 4, 3, 3, 4, 3, 3, 2, 5, 4, 3, 5, 4, 3, 3, 3, 3, 3, 4, 4, 4, 4, 3, 3, 3, 2, 3, 3, 4, 3, 4, 2, 4, 4, 3, 3, 4, 3, 4, 5, 4, 4, 3, 4, 3, 5, 3, 3, 3, 3, 3, 4, 4, 4, 3, 3, 3, 4, 3, 2, 2, 4, 1, 3, 3, 5, 4, 5, 4, 3, 4, 3, 3, 5, 1, 4, 4, 4, 2, 2, 4, 3, 3, 3, 5, 3, 5, 3, 4, 4, 3, 3, 5, 3, 2, 3, 3, 3, 4, 4, 3, 4, 4, 3, 3, 3, 3, 3, 4, 4, 3, 3, 3, 3, 3, 2, 2, 4, 4, 3, 3, 3, 4, 3, 3, 4, 3, 3, 3, 3, 2, 3, 4, 3, 1, 4, 3, 2, 4, 5, 4, 4, 3, 4, 3, 3, 3, 3, 3, 4, 3, 3, 3, 3, 4, 3, 3, 3, 2, 3, 4, 3, 3, 3, 3, 3, 3, 4, 5, 3, 3, 3, 4, 4, 3, 4, 5, 3, 4, 4, 3, 5, 3, 4, 4, 4, 3, 3, 3, 4, 5, 3, 4, 3, 3, 4, 3, 4, 3, 4, 3, 2, 3, 3, 4, 3, 4, 2, 3, 3, 4, 2, 4, 3, 4, 3, 3, 5, 4, 3, 3, 2, 3, 4, 4, 3, 2, 3, 4, 4, 3, 4, 3, 3, 3, 2, 3, 4, 3, 3, 5, 3, 3, 4, 4, 3, 3, 3, 2, 4, 3, 3, 3, 4, 4, 4, 5, 3, 4, 3, 3, 3, 4, 3, 3, 3, 3, 1, 2, 4, 3, 4, 3, 4, 3, 3, 3, 3, 2, 3, 3, 4, 1, 4, 3, 3, 4, 3, 3, 2, 4, 3, 5, 4, 2, 3, 4, 4, 4, 3, 4, 4, 4, 3, 4, 3, 3, 3, 5, 3, 3, 3, 3, 3, 3, 4, 3, 3, 5, 4, 4, 3, 4, 5, 3, 4, 3, 3, 5, 4, 5, 3, 3, 4, 5, 3, 5, 2, 1, 2, 3, 5, 3, 3, 3, 5, 5, 3, 2, 4, 3, 3, 3, 3, 1, 1, 3, 3, 4, 4, 3, 3, 3, 4, 4, 1, 5, 4, 3, 2, 4, 4, 3, 4, 2, 3, 3, 5, 3, 4, 2, 4, 3, 4, 3, 3, 3, 3, 3, 3, 2, 5, 3, 4, 4, 4, 1, 1, 1, 1, 2, 2, 2, 2, 2, 2, 2, 3, 3, 3, 3, 3, 3, 3, 3, 3, 3, 3, 3, 3, 3, 3, 3, 3, 3, 3, 3, 3, 3, 3, 3, 3, 3, 3, 3, 3, 3, 3, 3, 3, 3, 3, 3, 3, 3, 3, 3, 3, 3, 3, 3, 3, 3, 3, 3, 3, 3, 3, 3, 3, 3, 3, 3, 3, 3, 3, 3, 3, 3, 3, 3, 3, 3, 3, 3, 3, 3, 3, 3, 3, 3, 4, 4, 4, 4, 4, 4, 4, 4, 4, 4, 4, 4, 4, 4, 4, 4, 4, 4, 4, 4, 4, 4, 4, 4, 4, 4, 4, 4, 4, 4, 4, 4, 4, 4, 4, 4, 4, 4, 4, 4, 4, 4, 4, 4, 4, 4, 4, 4, 4, 4, 4, 4, 4, 4, 4, 4, 4, 4, 4, 4, 4, 4, 4, 4, 4, 4, 4, 4, 4, 4, 4, 4, 4, 5, 5, 5, 5, 5, 5, 5, 5, 5, 5, 5, 5, 5, 5, 5, 5, 5, 5, 5, 5, 5, 5, 5, 5, 5, 5, 5, 5, 5], 'comida': [2, 1, 2, 3, 3, 4, 5, 3, 4, 5, 2, 1, 4, 1, 1, 2, 3, 3, 5, 2, 4, 2, 3, 5, 3, 3, 4, 3, 5, 4, 5, 5, 2, 1, 5, 2, 4, 3, 2, 3, 5, 4, 3, 1, 5, 3, 2, 4, 3, 3, 2, 3, 5, 4, 4, 3, 3, 2, 2, 3, 5, 3, 3, 3, 5, 3, 3, 2, 3, 1, 4, 5, 2, 2, 4, 4, 5, 3, 4, 5, 3, 5, 1, 2, 5, 3, 4, 1, 3, 5, 3, 2, 3, 3, 1, 3, 5, 2, 2, 3, 3, 2, 5, 4, 3, 5, 5, 5, 3, 5, 4, 3, 3, 1, 3, 2, 2, 2, 3, 5, 3, 5, 4, 2, 5, 1, 4, 5, 4, 3, 5, 4, 3, 4, 2, 2, 5, 2, 1, 5, 3, 3, 4, 4, 2, 3, 3, 4, 2, 3, 4, 1, 2, 3, 4, 4, 5, 5, 5, 4, 3, 4, 3, 1, 2, 4, 4, 4, 1, 3, 5, 4, 1, 4, 2, 3, 3, 4, 4, 3, 1, 5, 2, 4, 2, 4, 3, 2, 1, 2, 5, 3, 3, 1, 2, 5, 3, 4, 4, 4, 5, 3, 3, 3, 1, 4, 3, 5, 4, 4, 4, 4, 3, 4, 5, 1, 4, 3, 4, 1, 3, 5, 1, 3, 5, 4, 5, 4, 3, 3, 3, 3, 5, 4, 3, 2, 4, 5, 3, 1, 4, 3, 1, 4, 5, 4, 2, 5, 5, 4, 3, 4, 3, 4, 4, 2, 5, 4, 4, 3, 5, 1, 4, 1, 3, 1, 4, 3, 5, 1, 4, 3, 1, 5, 4, 4, 1, 5, 5, 5, 5, 1, 4, 3, 4, 3, 2, 5, 3, 1, 2, 2, 2, 2, 3, 3, 3, 3, 3, 3, 3, 3, 3, 3, 3, 3, 3, 3, 3, 3, 3, 3, 3, 3, 3, 3, 3, 3, 4, 4, 4, 4, 4, 4, 4, 4, 4, 4, 4, 4, 4, 4, 4, 4, 4, 4, 4, 4, 4, 4, 4, 4, 5, 5, 5, 5, 5, 5, 5, 5, 5, 5, 5, 5, 5, 5, 5, 5, 5], 'calidad': [2, 1, 3, 2, 2, 2, 3, 3, 3, 2, 1, 3, 3, 5, 5, 4, 4, 5, 2, 5, 2, 3, 1, 3, 5, 3, 3, 1, 3, 2, 1, 2, 5, 3, 2, 2, 3, 2, 2, 2, 3, 2, 1, 2, 2, 3, 3, 3, 5, 3, 2, 4, 5, 5, 3, 2, 2, 3, 3, 3, 2, 2, 3, 5, 5, 5, 3, 3, 3, 3, 3, 3, 3, 1, 3, 3, 2, 5, 5, 5], ',': [4, 5, 5, 3, 3, 3, 4, 2, 4, 5, 5, 5, 3, 5, 3, 4, 5, 3, 3, 5, 5, 2, 2, 4, 5, 3, 5, 1, 4, 4, 1, 1, 5, 3, 2, 3, 5, 5, 5, 3, 5, 5, 4, 1, 4, 4, 3, 3, 2, 3, 3, 3, 3, 4, 1, 1, 5, 4, 3, 3, 4, 5, 3, 3, 3, 2, 4, 4, 3, 3, 4, 3, 4, 3, 3, 5, 3, 5, 3, 5, 5, 1, 1, 1, 5, 5, 4, 2, 3, 5, 1, 3, 3, 4, 1, 3, 2, 1, 1, 1, 1, 1, 5, 5, 5, 1, 4, 4, 3, 3, 1, 3, 3, 5, 5, 4, 5, 3, 5, 5, 5, 2, 3, 4, 4, 4, 3, 3, 5, 5, 5, 4, 3, 4, 3, 3, 5, 3, 5, 2, 2, 4, 3, 5, 1, 4, 3, 3, 3, 5, 4, 4, 4, 2, 5, 5, 2, 4, 1, 3, 3, 5, 4, 4, 3, 4, 3, 4, 3, 2, 2, 5, 5, 5, 3, 3, 4, 4, 1, 2, 2, 4, 2, 5, 3, 2, 4, 2, 2, 1, 4, 4, 3, 3, 3, 5, 3, 4, 4, 5, 4, 3, 3, 5, 5, 5, 3, 3, 4, 4, 2, 5, 5, 3, 5, 3, 5, 5, 1, 5, 5, 4, 3, 3, 3, 4, 5, 4, 5, 5, 5, 4, 4, 2, 5, 4, 3, 5, 5, 3, 4, 1, 5, 3, 5, 3, 4, 4, 3, 2, 2, 5, 4, 4, 5, 1, 3, 4, 3, 2, 4, 3, 3, 5, 3, 1, 3, 4, 4, 5, 5, 1, 3, 4, 4, 4, 3, 3, 3, 3, 3, 4, 4, 4, 1, 3, 3, 3, 4, 1, 4, 3, 3, 3, 3, 2, 3, 4, 1, 1, 1, 5, 3, 4, 3, 3, 5, 2, 3, 3, 4, 3, 2, 4, 4, 4, 4, 1, 4, 5, 4, 4, 4, 5, 5, 1, 1, 3, 4, 5, 3, 2, 3, 3, 5, 5, 4, 5, 5, 5, 3, 3, 4, 3, 5, 4, 4, 4, 3, 3, 4, 4, 4, 3, 4, 1, 4, 3, 4, 2, 3, 3, 3, 2, 1, 5, 3, 3, 3, 3, 4, 5, 5, 3, 3, 4, 3, 2, 3, 2, 3, 2, 4, 5, 5, 1, 1, 1, 3, 3, 5, 5, 4, 3, 5, 3, 4, 4, 3, 2, 3, 4, 2, 2, 2, 2, 5, 3, 3, 4, 4, 5, 4, 5, 3, 5, 4, 2, 3, 3, 4, 5, 3, 3, 3, 3, 4, 2, 4, 2, 1, 5, 5, 1, 3, 3, 4, 3, 4, 4, 4, 5, 3, 3, 3, 5, 2, 2, 4, 3, 2, 4, 4, 5, 4, 3, 3, 2, 2, 2, 2, 4, 5, 4, 5, 5, 3, 1, 5, 2, 4, 3, 5, 5, 4, 5, 5, 3, 3, 5, 3, 3, 2, 3, 5, 3, 2, 4, 2, 5, 5, 3, 5, 1, 3, 1, 5, 4, 3, 3, 3, 4, 1, 5, 5, 4, 3, 3, 3, 3, 4, 4, 4, 4, 3, 3, 4, 4, 4, 4, 4, 3, 2, 2, 4, 5, 5, 2, 3, 4, 3, 3, 3, 3, 3, 2, 1, 4, 4, 4, 5, 4, 3, 3, 5, 1, 3, 3, 1, 3, 4, 4, 3, 3, 1, 4, 4, 4, 5, 3, 5, 5, 3, 4, 4, 5, 2, 2, 5, 5, 5, 2, 4, 4, 3, 5, 3, 5, 5, 3, 3, 2, 3, 3, 3, 4, 5, 5, 3, 5, 5, 3, 5, 4, 3, 3, 3, 3, 3, 3, 4, 4, 5, 5, 4, 4, 2, 4, 4, 4, 4, 3, 5, 1, 1, 1, 1, 3, 5, 3, 3, 3, 4, 5, 5, 3, 3, 3, 5, 2, 1, 4, 4, 5, 3, 3, 2, 1, 4, 3, 1, 1, 4, 4, 5, 4, 4, 3, 4, 3, 3, 4, 4, 1, 4, 5, 5, 4, 4, 4, 3, 1, 3, 4, 3, 4, 3, 1, 5, 3, 1, 4, 4, 5, 5, 5, 5, 4, 4, 5, 3, 4, 5, 5, 1, 1, 3, 5, 5, 3, 5, 5, 3, 3, 2, 4, 2, 5, 5, 3, 5, 5, 5, 3, 5, 5, 4, 3, 3, 5, 5, 3, 3, 3, 3, 4, 4, 4, 5, 2, 4, 5, 2, 3, 5, 5, 3, 3, 5, 5, 3, 5, 3, 2, 4, 5, 3, 5, 5, 3, 5, 3, 1, 4, 1, 1, 5, 5, 1, 4, 2, 2, 2, 4, 3, 3, 5, 3, 3, 3, 5, 2, 4, 2, 3, 4, 3, 4, 3, 3, 3, 2, 5, 3, 3, 3, 3, 4, 3, 5, 3, 5, 5, 3, 4, 5, 3, 4, 5, 5, 5, 5, 5, 5, 4, 2, 5, 4, 2, 2, 3, 5, 4, 5, 3, 1, 2, 5, 4, 4, 3, 1, 1, 5, 3, 2, 3, 5, 5, 3, 3, 4, 4, 4, 2, 2, 5, 3, 4, 1, 1, 3, 3, 4, 3, 5, 3, 3, 4, 3, 3, 3, 3, 5, 3, 3, 5, 2, 5, 4, 3, 4, 4, 4, 2, 3, 3, 3, 4, 3, 3, 3, 4, 4, 3, 3, 2, 4, 4, 2, 2, 3, 3, 2, 3, 5, 4, 1, 3, 5, 5, 3, 3, 3, 1, 4, 3, 5, 3, 4, 3, 5, 5, 4, 5, 4, 3, 1, 1, 3, 4, 3, 1, 4, 2, 4, 3, 3, 3, 3, 4, 5, 5, 3, 5, 5, 5, 5, 2, 3, 5, 4, 3, 5, 4, 2, 4, 4, 4, 1, 4, 5, 3, 3, 3, 5, 5, 5, 4, 1, 3, 3, 1, 4, 5, 5, 5, 4, 4, 4, 3, 4, 5, 4, 3, 3, 5, 4, 4, 4, 3, 5, 1, 5, 2, 2, 3, 4, 4, 5, 3, 5, 4, 4, 5, 3, 5, 5, 5, 4, 4, 3, 5, 3, 3, 5, 5, 3, 2, 4, 4, 3, 2, 5, 4, 3, 1, 2, 5, 5, 4, 3, 4, 3, 4, 5, 4, 4, 3, 2, 4, 2, 3, 5, 5, 5, 3, 5, 5, 5, 5, 5, 3, 5, 5, 4, 3, 5, 5, 2, 5, 3, 4, 2, 3, 5, 5, 4, 2, 2, 3, 3, 3, 5, 3, 3, 1, 3, 3, 5, 3, 3, 2, 2, 3, 3, 4, 2, 1, 1, 4, 5, 3, 2, 4, 4, 3, 5, 5, 3, 5, 3, 3, 2, 2, 4, 5, 3, 3, 2, 3, 1, 1, 1, 4, 5, 5, 4, 3, 5, 5, 4, 5, 5, 5, 5, 3, 3, 1, 1, 3, 5, 4, 5, 4, 5, 4, 2, 4, 4, 4, 3, 5, 5, 3, 3, 3, 3, 5, 5, 3, 3, 2, 5, 5, 3, 3, 3, 3, 5, 3, 3, 4, 5, 4, 4, 4, 3, 4, 2, 5, 5, 5, 4, 2, 2, 5, 4, 4, 4, 3, 4, 3, 3, 3, 4, 4, 3, 4, 1, 5, 2, 2, 3, 5, 4, 4, 4, 4, 3, 3, 4, 4, 5, 3, 5, 3, 3, 4, 4, 5, 5, 5, 4, 3, 4, 4, 2, 2, 2, 3, 5, 5, 5, 5, 2, 3, 3, 3, 1, 3, 2, 5, 5, 4, 3, 5, 4, 4, 4, 4, 3, 5, 3, 1, 5, 4, 4, 4, 5, 4, 1, 3, 4, 3, 3, 3, 4, 2, 2, 5, 3, 3, 4, 5, 4, 3, 2, 2, 5, 4, 4, 2, 4, 3, 5, 5, 2, 3, 3, 4, 4, 3, 2, 3, 2, 5, 3, 3, 3, 5, 5, 3, 3, 1, 3, 5, 2, 3, 4, 5, 5, 5, 3, 4, 4, 3, 5, 4, 3, 3, 1, 5, 5, 2, 5, 3, 3, 3, 5, 5, 5, 4, 4, 5, 2, 2, 5, 3, 3, 4, 4, 3, 3, 4, 2, 4, 4, 2, 4, 4, 3, 3, 4, 1, 3, 5, 3, 3, 1, 3, 4, 3, 2, 4, 5, 1, 3, 4, 5, 5, 5, 3, 4, 5, 4, 5, 5, 5, 3, 1, 4, 4, 4, 4, 3, 3, 5, 3, 3, 4, 4, 2, 4, 2, 2, 3, 3, 3, 3, 4, 4, 1, 2, 5, 4, 4, 5, 5, 3, 5, 4, 3, 3, 5, 3, 2, 3, 5, 5, 5, 4, 4, 4, 4, 3, 4, 5, 3, 5, 3, 1, 3, 3, 3, 3, 2, 5, 3, 4, 3, 3, 3, 4, 3, 4, 3, 4, 4, 3, 4, 4, 4, 4, 4, 4, 4, 3, 3, 3, 3, 2, 4, 5, 5, 3, 3, 3, 4, 3, 4, 2, 4, 5, 3, 5, 5, 5, 5, 3, 5, 5, 3, 5, 5, 5, 3, 1, 3, 3, 3, 2, 3, 5, 3, 5, 5, 4, 3, 4, 4, 5, 3, 3, 5, 5, 2, 4, 4, 3, 1, 4, 3, 5, 5, 5, 4, 5, 1, 5, 5, 5, 5, 3, 2, 4, 5, 4, 3, 3, 4, 4, 5, 2, 5, 3, 4, 4, 5, 4, 5, 4, 1, 3, 1, 3, 5, 4, 3, 3, 4, 1, 1, 1, 4, 4, 1, 1, 3, 3, 2, 1, 3, 3, 3, 3, 3, 3, 4, 4, 3, 3, 5, 3, 1, 1, 3, 3, 2, 4, 5, 5, 4, 4, 5, 4, 3, 3, 3, 2, 2, 2, 3, 3, 4, 5, 3, 5, 3, 4, 3, 5, 2, 4, 5, 4, 4, 4, 3, 4, 4, 3, 3, 3, 3, 5, 5, 4, 4, 3, 4, 3, 4, 3, 5, 4, 5, 4, 5, 4, 4, 4, 4, 4, 5, 3, 5, 4, 4, 4, 3, 3, 4, 4, 1, 3, 2, 4, 5, 4, 2, 2, 3, 3, 5, 4, 5, 4, 4, 3, 4, 1, 3, 3, 5, 3, 3, 5, 2, 3, 2, 1, 3, 5, 5, 5, 5, 5, 5, 5, 4, 5, 3, 3, 3, 4, 3, 4, 3, 4, 3, 5, 5, 4, 4, 5, 3, 1, 5, 5, 5, 3, 4, 3, 1, 5, 5, 5, 3, 3, 3, 2, 5, 5, 5, 3, 4, 1, 1, 3, 3, 5, 3, 5, 2, 4, 4, 4, 4, 5, 3, 5, 3, 2, 3, 3, 3, 3, 3, 3, 3, 5, 2, 2, 1, 3, 5, 5, 4, 5, 4, 5, 2, 3, 3, 3, 4, 5, 3, 5, 4, 4, 3, 3, 5, 1, 2, 5, 4, 4, 3, 3, 1, 5, 3, 3, 4, 4, 3, 5, 1, 4, 5, 4, 5, 5, 3, 4, 4, 4, 3, 3, 3, 3, 3, 2, 2, 3, 3, 3, 5, 5, 3, 5, 4, 4, 4, 4, 4, 3, 4, 4, 1, 3, 2, 2, 4, 5, 3, 4, 5, 3, 3, 1, 5, 3, 5, 5, 4, 4, 5, 3, 4, 3, 5, 5, 3, 1, 4, 4, 4, 4, 4, 4, 4, 4, 4, 5, 4, 4, 5, 3, 3, 3, 5, 2, 4, 4, 5, 2, 5, 5, 5, 2, 2, 5, 5, 4, 1, 5, 3, 5, 5, 4, 4, 4, 3, 5, 4, 5, 5, 5, 5, 5, 5, 5, 5, 5, 5, 5, 4, 4, 3, 3, 3, 3, 5, 5, 3, 4, 2, 2, 2, 3, 3, 4, 3, 3, 3, 3, 5, 5, 3, 4, 4, 3, 3, 3, 2, 5, 2, 5, 1, 2, 3, 4, 4, 4, 3, 3, 5, 4, 3, 5, 4, 5, 4, 3, 3, 3, 3, 4, 2, 4, 4, 5, 3, 3, 3, 3, 4, 4, 5, 4, 3, 1, 1, 3, 5, 3, 3, 3, 5, 3, 2, 2, 2, 3, 3, 3, 2, 3, 2, 3, 4, 3, 5, 4, 3, 1, 3, 2, 5, 2, 4, 2, 5, 3, 3, 3, 5, 4, 4, 2, 4, 3, 2, 3, 3, 3, 4, 3, 4, 1, 1, 5, 3, 3, 5, 5, 3, 1, 4, 2, 2, 3, 4, 3, 3, 3, 5, 4, 2, 4, 3, 3, 3, 2, 4, 3, 3, 3, 1, 5, 3, 3, 3, 3, 2, 3, 2, 4, 3, 4, 3, 4, 3, 2, 5, 4, 5, 2, 3, 2, 3, 5, 3, 5, 4, 4, 3, 3, 3, 4, 4, 4, 1, 2, 3, 3, 4, 1, 3, 4, 3, 3, 4, 1, 4, 5, 5, 3, 3, 3, 3, 4, 2, 3, 1, 5, 3, 5, 4, 4, 4, 3, 4, 4, 3, 3, 3, 5, 1, 4, 3, 5, 3, 4, 4, 2, 4, 4, 4, 3, 5, 3, 4, 3, 5, 5, 4, 3, 3, 4, 3, 3, 5, 4, 2, 2, 2, 4, 4, 2, 4, 5, 5, 5, 5, 5, 3, 3, 3, 5, 2, 4, 3, 3, 3, 2, 2, 4, 4, 2, 5, 4, 5, 5, 4, 3, 3, 3, 4, 5, 4, 5, 4, 5, 3, 5, 5, 5, 1, 3, 4, 1, 1, 3, 3, 3, 1, 1, 2, 5, 5, 5, 3, 4, 1, 5, 5, 3, 3, 3, 4, 4, 5, 3, 3, 5, 5, 5, 4, 4, 2, 3, 4, 5, 1, 3, 3, 3, 4, 5, 4, 4, 4, 4, 3, 2, 4, 2, 2, 4, 4, 4, 4, 4, 2, 3, 3, 3, 3, 4, 4, 3, 2, 2, 1, 3, 3, 4, 5, 5, 4, 4, 5, 5, 4, 4, 4, 1, 5, 5, 3, 3, 2, 3, 4, 4, 3, 3, 3, 4, 4, 5, 3, 3, 1, 3, 1, 2, 5, 5, 5, 1, 2, 4, 4, 2, 5, 3, 3, 2, 4, 5, 3, 3, 3, 4, 4, 4, 3, 3, 3, 3, 2, 2, 4, 3, 5, 5, 5, 5, 5, 5, 5, 5, 1, 4, 3, 3, 2, 4, 2, 3, 5, 2, 5, 3, 4, 4, 3, 3, 5, 5, 5, 1, 1, 3, 4, 5, 3, 2, 4, 4, 5, 5, 4, 4, 5, 4, 4, 5, 5, 3, 4, 5, 5, 5, 5, 3, 3, 3, 5, 1, 4, 4, 4, 3, 3, 5, 5, 5, 5, 3, 5, 5, 3, 4, 3, 4, 5, 5, 1, 3, 4, 5, 4, 5, 3, 3, 1, 5, 3, 4, 5, 5, 3, 1, 5, 2, 1, 5, 3, 1, 5, 5, 2, 3, 3, 4, 2, 3, 5, 3, 5, 5, 3, 3, 5, 3, 5, 3, 3, 1, 1, 3, 4, 4, 3, 3, 5, 5, 1, 4, 4, 1, 1, 3, 3, 2, 2, 1, 2, 2, 1, 5, 4, 3, 2, 2, 2, 5, 4, 4, 4, 5, 2, 3, 3, 3, 3, 4, 2, 3, 4, 5, 1, 4, 3, 3, 1, 3, 4, 3, 3, 3, 3, 5, 5, 3, 1, 4, 4, 4, 4, 5, 1, 1, 1, 1, 1, 1, 1, 1, 1, 1, 1, 1, 1, 1, 1, 1, 1, 1, 1, 1, 1, 1, 1, 2, 2, 2, 2, 2, 2, 2, 2, 2, 2, 2, 2, 2, 2, 2, 2, 2, 2, 2, 2, 2, 2, 2, 2, 2, 3, 3, 3, 3, 3, 3, 3, 3, 3, 3, 3, 3, 3, 3, 3, 3, 3, 3, 3, 3, 3, 3, 3, 3, 3, 3, 3, 3, 3, 3, 3, 3, 3, 3, 3, 3, 3, 3, 3, 3, 3, 3, 3, 3, 3, 3, 3, 3, 3, 3, 3, 3, 3, 3, 3, 3, 3, 3, 3, 3, 3, 3, 3, 3, 3, 3, 3, 3, 3, 3, 3, 3, 3, 3, 3, 3, 3, 3, 3, 3, 3, 3, 3, 3, 3, 3, 3, 3, 3, 3, 3, 3, 3, 3, 3, 3, 3, 3, 3, 3, 3, 3, 3, 4, 4, 4, 4, 4, 4, 4, 4, 4, 4, 4, 4, 4, 4, 4, 4, 4, 4, 4, 4, 4, 4, 4, 4, 4, 4, 4, 4, 4, 4, 4, 4, 4, 4, 4, 4, 4, 4, 4, 4, 4, 4, 4, 4, 4, 4, 4, 4, 4, 4, 4, 4, 4, 4, 4, 4, 4, 4, 4, 4, 4, 4, 4, 4, 4, 4, 4, 4, 4, 4, 4, 4, 4, 4, 4, 4, 4, 4, 4, 4, 4, 4, 4, 4, 4, 4, 4, 4, 4, 4, 4, 4, 4, 4, 4, 4, 4, 4, 4, 4, 4, 4, 4, 4, 4, 4, 4, 4, 4, 4, 4, 4, 4, 4, 4, 4, 4, 4, 4, 4, 5, 5, 5, 5, 5, 5, 5, 5, 5, 5, 5, 5, 5, 5, 5, 5, 5, 5, 5, 5, 5, 5, 5, 5, 5, 5, 5, 5, 5, 5, 5, 5, 5, 5, 5, 5, 5, 5, 5, 5, 5, 5, 5, 5, 5, 5, 5, 5, 5, 5, 5, 5, 5, 5, 5, 5, 5, 5, 5, 5, 5, 5, 5, 5, 5, 5, 5, 5, 5, 5, 5, 5, 5, 5, 5, 5, 5, 5, 5, 5, 5], 'ubicación': [4, 3, 5, 3, 3, 3, 2, 3, 4, 3, 3, 3, 3, 5, 3, 3, 3, 4, 3, 3, 3, 4, 2, 3, 4, 4, 3, 4, 5, 2, 5, 3, 3, 4, 3, 2, 4, 2, 3, 4, 2, 3, 3, 4, 3, 3, 4, 3, 2, 4, 3, 2, 3, 3, 3, 4, 4, 4, 3, 2, 4, 3, 2, 3, 5, 4, 2, 5, 4, 3, 3, 2, 3, 3, 2, 3, 3, 3, 4, 2, 5, 5, 1, 3, 3, 5, 4, 2, 5, 3, 3, 4, 3, 3, 2, 3, 2, 3, 4, 4, 4, 5, 5], 'nada': [4, 5, 3, 1, 3, 3, 3, 3, 3, 3, 3, 3, 3, 5, 1, 2, 3, 3, 3, 2, 2, 3, 1, 5, 5, 1, 1, 1, 1, 3, 3, 2, 3, 3, 5, 3, 1, 3, 5, 2, 3, 3, 5, 1, 3, 2, 3, 3, 3, 3, 2, 2, 3, 3, 3, 5, 2, 2, 4, 1, 1, 5, 5, 3, 3, 3, 3, 3, 3, 3, 3, 2, 1, 3, 3, 3, 2, 4, 4, 3, 4, 3, 3, 1, 2, 2, 2, 3, 4, 3, 1, 2, 3, 1, 3, 3, 2, 3, 3, 4, 3, 3, 5, 5, 3, 3, 3, 2, 2, 3, 1, 3, 2, 3, 3, 3, 2, 3, 3, 3, 2, 3, 3, 3, 2, 3, 3, 4, 1, 3, 3, 3, 3, 3, 2, 3, 2, 2, 3, 5, 5, 3, 5, 3, 5, 3, 1, 3, 5, 4, 2, 3, 1, 3, 5, 3, 5, 1, 4, 3, 3, 3, 3, 3, 3, 3, 3, 3, 5, 3, 3, 2, 3, 1, 3, 3, 1, 4, 3, 3, 2, 3, 1, 3, 5, 3, 3, 2, 3, 5, 1, 3, 1, 1, 1, 2, 3, 3, 2, 5, 2, 3, 2, 5, 1, 2, 2, 2, 2, 3, 2, 3, 2, 4, 3, 2, 1, 2, 4, 1, 5, 1, 1, 1, 3, 5, 2, 3, 2, 2, 3, 3, 3, 3, 2, 5, 4, 3, 4, 1, 4, 3, 2, 2, 3, 3, 3, 3, 1, 3, 3, 3, 1, 1, 5, 3, 3, 5, 2, 2, 3, 3, 3, 5, 2, 2, 5, 3, 3, 3, 4, 5, 3, 3, 1, 5, 5, 4, 3, 2, 3, 5, 2, 3, 2, 3, 3, 5, 3, 3, 2, 2, 3, 2, 5, 3, 3, 3, 1, 2, 3, 1, 3, 3, 2, 3, 1, 3, 3, 3, 3, 3, 5, 3, 2, 1, 3, 4, 2, 3, 3, 3, 3, 3, 3, 3, 1, 2, 3, 3, 5, 5, 3, 3, 3, 3, 3, 3, 3, 4, 4, 3, 3, 3, 3, 3, 3, 4, 3, 5, 3, 3, 1, 1, 3, 5, 3, 3, 3, 3, 2, 2, 3, 3, 3, 2, 2, 1, 3, 3, 4, 3, 3, 4, 1, 2, 1, 3, 4, 3, 3, 3, 3, 2, 4, 3, 3, 3, 3, 4, 3, 3, 2, 5, 1, 3, 3, 2, 3, 3, 3, 3, 3, 2, 5, 2, 3, 5, 1, 3, 4, 2, 3, 5, 4, 4, 2, 3, 5, 4, 2, 3, 2, 3, 4, 3, 5, 5, 5, 3, 4, 2, 5, 3, 2, 3, 3, 3, 3, 3, 5, 3, 5, 5, 3, 4, 3, 2, 3, 1, 3, 3, 3, 1, 3, 2, 3, 3, 3, 3, 3, 3, 2, 3, 2, 5, 2, 2, 3, 2, 2, 3, 3, 2, 3, 3, 3, 1, 3, 5, 3, 3, 2, 3, 2, 3, 3, 1, 3, 1, 5, 3, 2, 3, 3, 4, 1, 3, 2, 3, 1, 3, 3, 2, 2, 4, 1, 4, 4, 3, 3, 3, 1, 3, 5, 2, 5, 3, 5, 4, 3, 2, 2, 3, 3, 3, 3, 2, 3, 2, 3, 4, 3, 3, 4, 4, 2, 3, 5, 4, 3, 3, 1, 3, 4, 2, 3, 3, 3, 3, 3, 3, 3, 3, 2, 1, 3, 2, 2, 3, 3, 3, 2, 1, 3, 3, 3, 2, 5, 1, 3, 3, 2, 1, 2, 3, 1, 4, 4, 3, 3, 2, 3, 2, 2, 3, 3, 3, 3, 3, 3, 2, 2, 3, 1, 2, 3, 3, 3, 3, 3, 4, 2, 5, 3, 3, 3, 2, 2, 3, 5, 3, 1, 3, 5, 5, 5, 4, 3, 1, 3, 2, 4, 3, 3, 3, 1, 3, 1, 3, 3, 3, 3, 2, 5, 3, 3, 2, 3, 3, 3, 3, 3, 1, 2, 3, 3, 3, 3, 3, 2, 3, 2, 3, 5, 2, 3, 4, 2, 3, 2, 1, 3, 3, 2, 1, 2, 3, 1, 3, 2, 1, 3, 3, 3, 3, 3, 3, 3, 3, 2, 3, 3, 3, 3, 2, 5, 3, 1, 3, 3, 2, 4, 2, 5, 1, 1, 1, 3, 3, 3, 3, 3, 2, 3, 5, 3, 3, 4, 2, 5, 3, 3, 3, 3, 3, 2, 1, 4, 1, 3, 3, 3, 3, 5, 1, 3, 3, 2, 2, 3, 3, 1, 5, 5, 1, 2, 4, 3, 3, 1, 1, 3, 1, 3, 1, 3, 3, 3, 3, 2, 2, 3, 2, 3, 3, 1, 2, 3, 3, 4, 3, 3, 3, 3, 3, 2, 3, 3, 3, 5, 4, 3, 3, 4, 3, 3, 3, 3, 3, 3, 3, 3, 4, 3, 1, 3, 3, 2, 3, 1, 2, 5, 3, 1, 5, 3, 5, 5, 5, 3, 3, 3, 2, 3, 3, 3, 1, 3, 1, 1, 1, 1, 1, 2, 2, 2, 2, 2, 2, 2, 2, 2, 2, 3, 3, 3, 3, 3, 3, 3, 3, 3, 3, 3, 3, 3, 3, 3, 3, 3, 3, 3, 3, 3, 3, 3, 3, 3, 3, 3, 3, 3, 3, 3, 3, 3, 3, 3, 3, 3, 3, 3, 3, 3, 4, 4, 4, 4, 4, 4, 5, 5, 5, 5, 5, 5, 5, 5, 5, 5, 5, 5, 5, 5, 5, 5, 5, 5, 5, 5], 'destacable': [4, 3, 3, 3], 'estar': [4, 5, 3, 5, 3, 5, 2, 3, 4, 3, 4, 5, 4, 1, 2, 3, 5, 3, 5, 3, 5, 3, 3, 3, 3, 5, 3, 4, 5, 3, 5, 4, 4, 3, 3, 5, 4, 3, 5, 4, 3, 3, 3, 2, 3, 3, 5, 3, 4, 5, 3, 1, 5, 3, 5, 1, 5, 3, 4, 4, 4, 3, 3, 3, 3, 3, 2, 1, 3, 3, 3, 5, 4, 3, 5, 3, 5, 5, 3, 4, 3, 5, 1, 3, 5, 3, 4, 2, 3, 3, 3, 4, 4, 4, 4, 4, 2, 5, 3, 3, 3, 1, 3, 2, 2, 1, 3, 5, 3, 5, 4, 4, 4, 2, 2, 3, 3, 2, 5, 3, 5, 3, 3, 4, 3, 5, 4, 4, 3, 5, 3, 3, 3, 3, 2, 5, 3, 2, 3, 3, 3, 1, 5, 3, 1, 5, 3, 4, 3, 2, 4, 3, 4, 5, 3, 3, 3, 3, 3, 5, 3, 2, 3, 1, 5, 3, 5, 3, 3, 4, 2, 3, 3, 4, 4, 3, 3, 2, 3, 3, 3, 4, 4, 3, 3, 2, 3, 5, 3, 2, 3, 4, 5, 3, 3, 3, 3, 3, 3, 4, 3, 3, 3, 4, 3, 3, 5, 2, 4, 5, 2, 1, 3, 2, 2, 3, 1, 3, 3, 2, 4, 3, 3, 3, 4, 4, 3, 3, 5, 3, 4, 3, 3, 4, 3, 3, 3, 4, 3, 4, 5, 5, 5, 3, 3, 4, 4, 3, 5, 3, 3, 5, 4, 2, 3, 2, 3, 3, 2, 4, 3, 3, 2, 3, 2, 3, 3, 3, 3, 4, 3, 4, 4, 3, 4, 3, 2, 3, 3, 2, 4, 3, 3, 3, 5, 3, 4, 2, 1, 5, 3, 3, 3, 2, 2, 4, 4, 3, 3, 2, 3, 3, 1, 5, 3, 3, 4, 3, 2, 4, 2, 5, 4, 3, 3, 3, 5, 3, 3, 5, 2, 3, 3, 2, 3, 4, 3, 3, 5, 2, 3, 3, 3, 5, 2, 5, 3, 4, 5, 3, 5, 3, 3, 1, 4, 4, 2, 3, 3, 4, 4, 5, 3, 2, 5, 5, 5, 4, 3, 1, 3, 4, 3, 3, 3, 3, 4, 3, 3, 3, 3, 2, 3, 3, 2, 4, 2, 3, 3, 2, 5, 4, 3, 5, 3, 4, 3, 4, 2, 5, 3, 4, 3, 5, 3, 4, 1, 3, 3, 3, 3, 3, 4, 2, 3, 5, 5, 4, 2, 3, 3, 5, 4, 3, 2, 2, 1, 5, 4, 4, 3, 3, 3, 3, 3, 4, 1, 1, 1, 1, 1, 2, 2, 2, 2, 2, 3, 3, 3, 3, 3, 3, 3, 3, 3, 3, 3, 3, 3, 3, 3, 3, 3, 3, 3, 3, 3, 3, 3, 3, 3, 3, 3, 3, 3, 3, 3, 3, 3, 3, 3, 3, 4, 4, 4, 4, 4, 4, 4, 4, 4, 4, 4, 4, 4, 5, 5, 5, 5, 5, 5, 5, 5, 5, 5, 5], 'cerca': [4, 4, 3, 3, 3, 5, 3, 4, 5, 5, 3, 2, 5, 3, 2, 3, 3, 4, 4, 5, 4, 3, 4, 5, 3, 3, 4], 'habana': [4, 5, 3, 3, 4, 5, 3, 2, 5, 4, 3, 4, 5, 5, 4, 5, 4, 5, 2, 5, 5, 1, 5, 5, 3, 5, 4, 5, 5, 4, 4, 5, 4, 5, 4, 5, 4, 4, 3, 3, 5, 3, 3, 5, 5, 5, 5, 3, 4, 5, 4, 4, 4, 4, 4, 5, 4, 4, 5, 5, 5, 4, 5, 5, 3, 3, 5, 3, 4, 5, 5, 5, 3, 5, 3, 4, 5, 4, 5, 5, 5, 2, 5, 3, 5, 5, 4, 3, 4, 5, 5, 5, 4, 4, 5, 4, 5, 4, 5, 5, 5, 4, 5, 4, 5, 5, 2, 5, 5, 5, 5, 5, 4, 3, 1, 5, 5, 4, 4, 4, 2, 5, 5, 5, 1, 5, 5, 3, 4, 5, 4, 5, 5, 3, 5, 5, 5, 4, 3, 4, 5, 5, 4, 5, 4, 5, 4, 3, 5, 5, 3, 4, 5, 4, 5, 3, 5, 4, 4, 4, 5, 5, 5, 5, 5, 3, 5, 4, 5, 1, 5, 3, 5, 4, 5, 3, 5, 5, 5, 5, 5, 5, 5, 5, 5, 5, 5, 5, 3, 3, 4, 4, 4, 5, 5, 5, 4, 5, 5, 5, 3, 4, 5, 4, 1, 5, 2, 5, 3, 5, 2, 5, 5, 4, 3, 3, 5, 5, 4, 5, 5, 3, 4, 5, 5, 3, 5, 4, 4, 5, 5, 5, 4, 5, 3, 5, 3], 'viejo': [4, 3, 4, 1, 1, 2, 3, 4, 4, 1, 4, 5, 3, 5, 3, 4, 4, 5, 3, 3, 5, 4, 5, 3, 2, 3, 2, 5, 4, 3, 3, 5, 3, 3, 5, 2, 5, 5, 4, 5, 3, 5, 4, 3, 3, 5, 4, 5, 3, 5, 1, 3, 3, 4, 5, 5, 4, 3, 5, 3, 3, 3, 3, 5, 5, 5, 3, 5, 5, 3, 3, 2, 2, 4], 'popular': [4, 3, 3, 5, 4, 4, 2, 4], 'ir': [1, 2, 5, 5, 5, 5, 5, 4, 4, 4, 5, 5, 5, 4, 1, 5, 5, 5, 5, 5, 2, 5, 5, 1, 5, 4, 5, 5, 5, 4, 4, 5, 5, 5, 5, 5, 5, 5, 5, 5, 5, 5, 5, 5, 1, 5, 2, 5, 3, 4, 3, 5, 3, 4, 3, 5, 5, 4, 2, 4, 5, 5, 5, 1, 3, 4, 5, 5, 2, 3, 4, 4, 1, 4, 4, 4, 4, 4, 4, 4, 5, 5, 1, 3, 5, 4, 5, 4, 3, 5, 5, 3, 4, 5, 3, 4, 1, 1, 5, 5, 3, 5, 4, 4, 2, 2, 2, 4, 5, 2, 4, 5, 2, 5, 5, 5, 1, 5, 5, 4, 1, 4, 5, 5, 3, 5, 5, 5, 1, 5, 4, 5, 5, 5, 4, 5, 5, 5, 5, 5, 4, 4, 5, 3, 5, 1, 4, 5, 5, 3, 5, 5, 4, 5, 5, 5, 5, 4, 5, 1, 4, 2, 4, 3, 5, 3, 5, 5, 5, 5, 4, 4, 4, 5, 5, 3, 4, 1, 5, 5, 1, 4, 5, 5, 2, 2, 3, 3, 1, 1, 5, 4, 5, 5, 5, 3, 5, 5, 4, 3, 5, 5, 5, 5, 1, 4, 5, 4, 3, 3, 4, 3, 3, 5, 5, 5, 2, 5, 5, 4, 3, 5, 3, 4, 1, 5, 1, 4, 5, 3, 5, 4, 5, 1, 1, 5, 1, 2, 5, 4, 1, 1, 1, 5, 2, 3, 1, 5, 5, 5, 4, 5, 5, 5, 5, 4, 4, 5, 5, 5, 1, 1, 5, 5, 2, 5, 5, 3, 2, 5, 5, 1, 3, 5, 5, 4, 4, 5, 5, 5, 5, 5, 4, 1, 4, 5, 5, 5, 4, 1, 5, 5, 5, 1, 5, 3, 1, 3, 5, 5, 5, 2, 4, 1, 1, 2, 5, 5, 5, 5, 5, 5, 1, 4, 5, 5, 3, 4, 5, 4, 5, 1, 4, 3, 4, 5, 5, 3, 5, 5, 5, 3, 5, 1, 3, 5, 5, 5, 4, 4, 4, 3, 4, 1, 3, 5, 3, 5, 5, 2, 5, 4, 5, 5, 2, 5, 1, 5, 5, 4, 1, 5, 5, 4, 5, 5, 1, 5, 4, 3, 4, 5, 4, 4, 5, 5, 5, 3, 4, 4, 5, 5, 1, 2, 5, 3, 1, 4, 5, 5, 5, 5, 5, 5, 5, 5, 1, 2, 1, 5, 5, 5, 5, 5, 1, 5, 5, 3, 5, 5, 1, 5, 4, 4, 2, 1, 5, 4, 4, 3, 1, 5, 2, 3, 2, 3, 3, 4, 5, 4, 2, 5, 3, 3, 5, 5, 5, 5, 5, 4, 4, 1, 3, 4, 2, 4, 4, 3, 5, 5, 5, 4, 5, 4, 5, 3, 5, 4, 3, 5, 4, 4, 4, 3, 1, 2, 5, 5, 3, 5, 5, 1, 1, 1, 5, 5, 4, 4, 2, 4, 5, 5, 5, 5, 4, 5, 4, 5, 5, 5, 5, 5, 2, 1, 4, 4, 5, 5, 1, 5, 5, 5, 5, 5, 3, 4, 4, 4, 5, 5, 3, 5, 5, 5, 4, 5, 4, 4, 5, 5, 4, 5, 5, 5, 5, 4, 1, 5, 2, 5, 4, 5, 5, 5, 5, 5, 4, 5, 5, 1, 1, 1, 1, 4, 1, 5, 2, 1, 4, 5, 5, 5, 5, 5, 1, 4, 4, 4, 5, 5, 2, 4, 4, 3, 1, 5, 5, 5, 5, 5, 5, 4, 2, 3, 4, 5, 1, 4, 5, 5, 5, 5, 4, 3, 5, 4, 5, 5, 3, 5, 3, 5, 5, 5, 5, 3, 2, 5, 4, 2, 5, 4, 1, 5, 5, 3, 5, 4, 5, 5, 3, 4, 4, 1, 1, 3, 3, 3, 5, 1, 2, 5, 5, 5, 5, 5, 5, 5, 4, 5, 4, 1, 1, 5, 5, 1, 4, 5, 5, 5, 1, 4, 1, 4, 1, 1, 1, 1, 1, 1, 1, 1, 1, 2, 2, 2, 2, 2, 2, 2, 2, 2, 3, 3, 3, 3, 3, 3, 3, 3, 3, 3, 3, 3, 3, 3, 4, 4, 4, 4, 4, 4, 4, 4, 4, 5, 5, 5, 5, 5, 5, 5, 5, 5, 5, 5, 5, 5, 5, 5, 5, 5, 5, 5, 5, 5, 5, 5, 5, 5, 5, 5, 5, 5, 5, 5, 5], 'excelente': [5, 5, 4, 3, 5, 4, 4, 4, 5, 4, 5, 3, 5, 4, 4, 5, 5, 4, 5, 4, 5, 3, 4, 3, 4, 2, 5, 4, 3, 5, 5, 5, 5, 5, 4, 4, 4, 4, 3, 4, 3, 4, 3, 4, 5, 3, 5, 4, 5, 3, 5, 3, 5, 5, 4, 4, 5, 5, 3, 3, 5, 5, 3, 5, 5, 4, 4, 5, 5, 5, 5, 4, 3, 4, 5, 5, 4, 5, 5, 3, 3, 5, 5, 4, 3, 4, 4, 4, 4, 5, 5, 4, 4, 4, 5, 5, 5, 5, 3, 5, 4, 1, 4, 5, 5, 4, 4, 5, 4, 4, 4, 4, 5, 5, 5, 4, 4, 5, 5, 5, 4, 4, 3, 5, 5, 4, 5, 3, 3, 3, 4, 3, 5, 3, 5, 3, 2, 5, 4, 3, 5, 3, 5, 4, 5, 4, 4, 5, 5, 5, 4, 5, 4, 3, 4, 5, 3, 4, 5, 5, 4, 5, 4, 4, 4, 4, 5, 5, 5, 5, 5, 3, 5, 5, 5, 1, 3, 3, 3, 3, 4, 4, 4, 4, 4, 4, 4, 4, 4, 4, 4, 4, 4, 4, 4, 5, 5, 5, 5, 5, 5, 5, 5, 5, 5, 5, 5, 5, 5, 5, 5], 'vista': [5, 5, 5, 5, 5, 5, 2, 4, 5, 4, 5, 3, 3, 5, 2, 4, 3, 2, 3, 5, 5, 4, 5, 5, 3, 3, 4, 5, 3, 3, 1, 3, 5, 5, 3, 3, 5, 3, 3, 5, 3, 3, 4, 5, 3, 5, 3, 4, 5, 5, 3, 3, 5, 5, 3, 2, 3, 4, 5, 5, 2, 3, 5, 5, 3, 3, 3, 2, 3, 1, 5, 3, 4, 4, 4, 4, 5, 5, 5, 5], 'considerar': [5, 3, 4, 5, 3], 'deber': [5, 5, 5, 5, 5, 5, 3, 5, 1, 5, 4, 5, 5, 5, 5, 5, 3, 5, 5, 4, 3, 5, 5, 4, 5, 5, 4, 5, 3, 4, 4, 5, 5, 5, 5, 5, 5, 5, 4, 5, 5, 5, 3, 5, 5, 5, 4, 5, 5, 4, 4, 2, 5, 5, 5, 5, 5, 5, 5, 5, 5, 4, 3, 5, 3, 3, 5, 5, 5, 4, 5, 5, 5, 5, 5, 4, 4, 3, 5, 5, 4, 1, 5, 5, 5, 5, 5, 5, 5, 5, 5, 5, 4, 4, 5, 5, 5, 4, 5, 5, 4, 5, 5, 5, 2, 5, 5, 5, 3, 1, 5, 5, 5, 1, 5, 5, 2, 4, 4, 4, 5, 4, 3, 5, 4, 5, 5, 5, 5, 4, 5, 5, 5, 4, 5, 4, 5, 5, 4, 5, 5, 5, 5, 5, 5, 2, 2, 4, 5, 5, 3, 4, 5, 3, 5, 5, 5, 5, 5, 5, 5, 5, 4, 5, 5, 5, 5, 5, 5, 5, 5, 3, 5, 5, 5, 2, 5, 5, 4, 5, 5, 5, 5, 5, 5, 5, 5, 1, 5, 1, 4, 2, 3, 5, 5, 5, 5, 5, 5, 5, 5, 3, 5, 5, 5, 5, 5, 5, 5, 5, 1, 5, 4, 5, 5, 5, 3, 4, 4, 4, 5, 3, 5, 5, 1, 2, 4, 4, 4, 4, 4, 4, 4, 5, 5, 5, 5, 5, 5, 5, 5, 5], 'invierno': [5], 'bien': [3, 4, 5, 2, 3, 5, 3, 4, 3, 3, 2, 3, 3, 3, 3, 4, 4, 3, 3, 3, 3, 3, 4, 4, 2, 3, 4, 3, 3, 2, 3, 3, 3, 3, 4, 2, 4, 3, 1, 3, 3, 2, 3, 4, 3, 2, 5, 3, 2, 3, 3, 4, 2, 5, 3, 3, 2, 3, 3, 5, 3, 3, 3, 2, 4, 4, 3, 4, 2, 3, 3, 3, 3, 5, 2, 3, 3, 4, 4, 3, 3, 5, 5, 4, 3, 3, 2, 4, 4, 1, 1, 3, 4, 3, 4, 4, 3, 3, 4, 5, 5, 3, 3, 3, 3, 3, 3, 3, 4, 5, 5, 5, 5, 2, 4, 4, 3, 3, 5, 4, 4, 3, 3, 4, 3, 3, 3, 5, 4, 3, 3, 3, 4, 3, 3, 3, 3, 3, 4, 2, 3, 2, 3, 2, 3, 3, 3, 3, 3, 4, 3, 5, 3, 4, 3, 3, 4, 3, 3, 3, 3, 4, 3, 4, 3, 4, 4, 3, 4, 3, 4, 4, 4, 2, 3, 3, 3, 5, 5, 3, 2, 3, 3, 3, 3, 4, 3, 3, 3, 3, 3, 3, 3, 3, 3, 3, 3, 3, 3, 3, 3, 3, 4, 4, 4, 4, 4, 4, 4, 4, 5, 5, 5], '-': [3, 3, 3, 4, 5, 3, 3, 5, 3, 3, 5, 5, 4, 2, 2, 3, 4, 3, 3, 5, 5, 5, 3, 5, 2, 2, 2, 3, 3, 2, 5, 5, 1, 5, 2, 4, 5, 4, 3, 4, 5, 1, 2, 5, 5, 4, 4, 2, 2, 5, 5, 5, 3, 5, 5, 4, 3, 4, 4, 3, 4, 5, 5, 2, 1, 5, 5, 4, 3, 5, 5, 2, 4, 5, 5, 4, 5, 5, 1, 1, 3, 3, 4, 5, 3, 4, 5, 2, 1, 4, 4, 4, 3, 4, 5, 3, 4, 5, 2, 2, 5, 3, 3, 2, 5, 5, 2, 2, 5, 5, 4, 1, 3, 1, 4, 5, 3, 4, 4, 4, 5, 4, 4, 5, 5, 2, 3, 5, 5, 5, 5, 5, 4, 3, 5, 5, 1, 1, 1, 1, 1, 2, 2, 3, 3, 3, 3, 4, 4, 4, 4, 4, 4, 5, 5, 5, 5, 5, 5, 5, 5, 5, 5, 5, 5, 5, 5, 5], 'caliente': [3, 3, 3, 5, 3, 4, 4, 1, 3, 4, 2, 4, 1, 1, 2, 3, 4, 1], 'tanto': [3, 4, 3, 3, 3, 3, 2, 3, 3, 3, 5, 3, 4, 3, 3, 3, 3, 3, 4, 4, 3, 2, 3, 5, 2, 3, 3, 3, 3, 2, 4, 3, 3, 3, 3, 3, 5, 3, 3, 3, 5, 5, 3, 3, 3, 3, 2, 4, 4, 5, 3, 3, 3, 3, 2, 3, 4, 3, 5, 3, 2, 3, 3, 2, 3, 3, 5, 2, 5, 4, 3, 3, 5, 4, 3, 4, 3, 3, 3, 2, 4, 4, 3, 5, 5, 4, 3, 3, 3, 3, 3, 3, 3, 4, 3, 3, 3, 5, 5, 3, 4, 4, 3, 3, 3, 3, 3, 3, 4, 3, 3, 2, 2, 3, 3, 3, 5, 3, 3, 4, 4, 3, 3, 2, 3, 3, 1, 4, 3, 3, 3, 3, 4, 3, 5, 4, 3, 2, 3, 3, 3, 4, 2, 2, 5, 1, 3, 5, 3, 4, 4, 3, 3, 4, 3, 3, 5, 2, 4, 3, 3, 3, 2, 3, 3, 3, 2, 4, 3, 3, 4, 4, 3, 3, 4, 5, 4, 4, 3, 4, 3, 5, 3, 1, 3, 3, 4, 5, 3, 1, 4, 4, 4, 3, 3, 3, 4, 3, 3, 2, 3, 3, 3, 3, 3, 3, 3, 4, 5, 3, 5, 3, 2, 3, 2, 3, 4, 4, 4, 5, 3, 4, 1, 3, 3, 5, 3, 3, 5, 4, 3, 5, 3, 3, 3, 3, 3, 2, 3, 4, 3, 3, 3, 1, 5, 3, 5, 3, 3, 4, 4, 3, 3, 3, 4, 4, 3, 3, 3, 3, 3, 2, 4, 4, 2, 2, 3, 3, 4, 5, 4, 5, 4, 5, 2, 3, 4, 5, 3, 2, 3, 4, 3, 4, 3, 3, 3, 5, 3, 3, 4, 3, 3, 3, 3, 3, 3, 4, 4, 3, 3, 4, 3, 3, 5, 5, 2, 3, 2, 3, 2, 2, 4, 4, 2, 4, 3, 3, 3, 3, 4, 4, 4, 3, 5, 3, 3, 4, 5, 4, 3, 4, 3, 3, 4, 2, 4, 3, 3, 4, 2, 3, 1, 4, 4, 4, 5, 4, 4, 4, 5, 3, 4, 3, 4, 2, 2, 3, 3, 3, 5, 2, 4, 3, 3, 3, 5, 2, 4, 1, 5, 3, 3, 3, 3, 5, 5, 3, 3, 5, 3, 3, 2, 3, 3, 5, 3, 3, 1, 1, 1, 2, 2, 2, 2, 2, 2, 2, 2, 2, 2, 3, 3, 3, 3, 3, 3, 3, 3, 3, 3, 3, 3, 3, 3, 3, 3, 3, 3, 3, 3, 3, 3, 3, 3, 3, 3, 3, 3, 3, 3, 3, 3, 3, 3, 3, 4, 4, 4, 4, 4, 4, 4, 4, 4, 4, 4, 4, 4, 4, 4, 4, 4, 5, 5, 5, 5, 5, 5, 5, 5, 5], 'guay': [3, 3, 4, 3], 'uno': [5, 5, 5, 4, 4, 5, 5, 4, 5, 4, 5, 4, 3, 3, 5, 5, 4, 2, 3, 3, 4, 5, 2, 4, 5, 5, 5, 1, 5, 3, 3, 4, 1, 3, 3, 3, 1, 5, 5, 5, 3, 5, 3, 3, 3, 2, 5, 5, 4, 3, 5, 2, 4, 3, 4, 3, 4, 1, 4, 5, 4, 5, 5, 5, 3, 5, 3, 3, 2, 4, 5, 3, 2, 3, 3, 5, 5, 4, 3, 5, 4, 5, 3, 5, 5, 3, 4, 3, 4, 3, 4, 3, 3, 5, 5, 4, 4, 5, 3, 5, 3, 5, 5, 4, 3, 5, 5, 2, 3, 3, 5, 3, 4, 3, 5, 5, 5, 2, 2, 2, 2, 3, 4, 3, 3, 5, 2, 5, 2, 5, 3, 5, 5, 3, 2, 4, 5, 3, 3, 3, 4, 5, 5, 5, 2, 5, 3, 1, 4, 5, 5, 4, 4, 5, 4, 4, 5, 5, 4, 4, 4, 2, 3, 3, 3, 5, 2, 3, 5, 4, 5, 5, 2, 5, 5, 5, 3, 2, 3, 4, 5, 4, 3, 3, 4, 4, 5, 4, 2, 2, 5, 4, 4, 4, 3, 5, 5, 5, 4, 3, 4, 1, 3, 3, 3, 4, 1, 5, 4, 4, 5, 4, 3, 3, 3, 3, 4, 1, 3, 5, 5, 5, 1, 5, 5, 4, 3, 3, 4, 3, 3, 5, 5, 3, 4, 3, 3, 1, 3, 3, 3, 3, 5, 4, 4, 3, 5, 4, 4, 4, 4, 4, 4, 3, 5, 4, 3, 5, 1, 5, 4, 5, 4, 5, 3, 3, 5, 4, 5, 1, 5, 5, 3, 3, 2, 4, 4, 5, 3, 4, 3, 3, 4, 2, 4, 4, 5, 3, 5, 5, 5, 4, 2, 1, 5, 5, 5, 3, 3, 3, 5, 5, 5, 3, 4, 5, 4, 4, 5, 3, 1, 5, 4, 5, 4, 4, 4, 4, 4, 1, 2, 4, 3, 5, 5, 3, 3, 3, 4, 4, 5, 2, 3, 4, 2, 4, 3, 3, 5, 3, 3, 5, 5, 5, 4, 5, 3, 4, 4, 4, 5, 5, 2, 3, 4, 3, 2, 4, 4, 5, 2, 5, 4, 3, 2, 3, 4, 3, 5, 5, 3, 2, 2, 2, 3, 5, 5, 5, 2, 4, 5, 5, 3, 5, 3, 5, 3, 5, 3, 5, 5, 1, 5, 4, 5, 2, 5, 4, 5, 3, 5, 4, 3, 4, 5, 4, 4, 3, 3, 5, 4, 4, 3, 3, 5, 3, 3, 3, 5, 3, 2, 4, 5, 5, 3, 4, 3, 4, 3, 5, 5, 3, 3, 4, 4, 5, 2, 3, 5, 4, 3, 5, 5, 4, 5, 5, 5, 4, 4, 3, 4, 5, 3, 2, 5, 2, 2, 3, 5, 5, 5, 4, 4, 5, 5, 4, 4, 3, 3, 5, 5, 4, 4, 3, 2, 5, 5, 4, 4, 2, 5, 4, 5, 4, 3, 5, 3, 4, 4, 5, 4, 5, 1, 1, 3, 5, 3, 5, 4, 4, 5, 3, 3, 4, 5, 5, 5, 4, 3, 4, 4, 5, 3, 3, 4, 4, 4, 3, 3, 5, 5, 3, 4, 2, 5, 1, 5, 4, 4, 4, 5, 3, 4, 5, 5, 1, 1, 3, 3, 4, 3, 2, 3, 3, 5, 2, 5, 4, 5, 5, 4, 3, 3, 5, 3, 5, 3, 5, 4, 4, 5, 5, 4, 5, 5, 3, 5, 5, 5, 3, 5, 5, 4, 4, 2, 5, 5, 3, 3, 4, 3, 3, 5, 3, 5, 3, 4, 5, 4, 5, 5, 5, 3, 3, 5, 3, 5, 1, 3, 2, 3, 4, 5, 3, 2, 5, 3, 5, 5, 3, 4, 3, 3, 3, 3, 1, 4, 5, 5, 4, 4, 3, 5, 5, 5, 5, 5, 5, 5, 5, 4, 4, 4, 3, 4, 5, 4, 4, 5, 5, 3, 4, 4, 3, 3, 4, 5, 5, 4, 3, 3, 2, 5, 4, 5, 5, 5, 4, 4, 5, 5, 3, 5, 3, 1, 3, 4, 3, 3, 3, 4, 5, 4, 5, 3, 3, 2, 3, 5, 2, 3, 3, 5, 4, 4, 4, 4, 4, 3, 3, 3, 3, 4, 4, 4, 3, 3, 5, 5, 2, 2, 4, 4, 4, 1, 2, 4, 3, 2, 5, 3, 4, 2, 4, 3, 4, 1, 3, 3, 3, 2, 2, 3, 3, 2, 2, 3, 2, 3, 5, 2, 4, 3, 3, 3, 5, 4, 4, 5, 3, 5, 3, 5, 3, 3, 3, 4, 2, 2, 5, 2, 3, 4, 3, 5, 3, 5, 3, 5, 2, 1, 4, 3, 5, 4, 3, 5, 4, 5, 1, 4, 1, 1, 3, 4, 4, 5, 5, 4, 4, 5, 5, 2, 4, 4, 5, 3, 4, 5, 5, 3, 3, 4, 4, 4, 5, 2, 2, 3, 3, 5, 3, 1, 4, 3, 5, 5, 3, 3, 3, 4, 5, 5, 4, 2, 3, 4, 2, 1, 2, 5, 4, 4, 5, 3, 1, 4, 4, 1, 5, 3, 5, 2, 5, 3, 4, 5, 1, 1, 5, 5, 2, 2, 4, 5, 3, 3, 3, 3, 5, 2, 4, 4, 4, 5, 2, 4, 3, 5, 2, 4, 5, 3, 5, 4, 3, 3, 3, 5, 5, 4, 5, 5, 5, 2, 4, 3, 2, 5, 5, 4, 5, 5, 3, 5, 5, 4, 3, 5, 5, 5, 2, 4, 4, 5, 4, 3, 5, 5, 5, 5, 5, 3, 2, 2, 4, 5, 3, 3, 2, 3, 4, 4, 3, 5, 5, 2, 5, 5, 3, 3, 4, 3, 4, 3, 3, 3, 5, 5, 5, 3, 3, 5, 4, 4, 5, 3, 3, 3, 4, 4, 5, 4, 4, 5, 4, 2, 5, 3, 5, 2, 2, 3, 3, 4, 2, 3, 3, 4, 5, 5, 2, 5, 5, 2, 3, 5, 5, 5, 4, 3, 5, 4, 4, 4, 5, 1, 3, 5, 5, 5, 5, 2, 4, 3, 3, 2, 3, 1, 5, 1, 2, 2, 5, 4, 3, 4, 4, 5, 2, 4, 2, 4, 2, 3, 2, 3, 3, 5, 5, 5, 5, 4, 5, 5, 3, 3, 5, 4, 2, 4, 5, 2, 4, 2, 3, 2, 5, 2, 4, 4, 4, 5, 3, 4, 5, 3, 3, 2, 4, 4, 3, 2, 5, 3, 5, 3, 5, 3, 4, 1, 3, 5, 5, 3, 5, 4, 2, 5, 3, 1, 5, 5, 5, 4, 5, 3, 4, 3, 4, 5, 3, 5, 4, 4, 3, 2, 4, 5, 1, 5, 4, 3, 3, 5, 4, 5, 5, 3, 5, 4, 1, 3, 5, 4, 4, 4, 3, 4, 3, 3, 5, 4, 4, 3, 4, 2, 3, 2, 5, 3, 4, 4, 4, 4, 5, 4, 3, 3, 5, 3, 5, 4, 4, 3, 3, 2, 3, 4, 5, 5, 5, 5, 5, 5, 5, 3, 2, 1, 5, 4, 5, 4, 3, 3, 5, 5, 4, 4, 3, 5, 3, 3, 3, 4, 3, 2, 5, 4, 4, 2, 4, 4, 3, 4, 4, 5, 5, 3, 3, 5, 3, 1, 1, 3, 5, 3, 5, 3, 5, 3, 4, 5, 1, 4, 2, 3, 4, 5, 5, 5, 4, 4, 4, 3, 3, 4, 4, 3, 2, 5, 5, 3, 4, 3, 3, 4, 5, 5, 3, 1, 3, 5, 5, 4, 4, 4, 5, 5, 5, 4, 4, 4, 3, 5, 4, 4, 1, 3, 3, 3, 4, 4, 4, 1, 1, 5, 5, 5, 3, 5, 4, 5, 4, 5, 3, 3, 3, 3, 4, 5, 4, 2, 2, 4, 3, 3, 3, 4, 4, 2, 3, 4, 2, 4, 4, 5, 4, 3, 3, 3, 5, 3, 5, 5, 3, 4, 5, 4, 4, 3, 5, 2, 2, 4, 4, 3, 5, 5, 5, 4, 4, 5, 4, 4, 3, 4, 4, 4, 3, 3, 5, 3, 4, 3, 3, 3, 4, 5, 4, 5, 3, 5, 4, 4, 4, 4, 3, 3, 3, 2, 3, 4, 4, 5, 2, 3, 5, 5, 4, 5, 5, 4, 4, 5, 4, 4, 2, 4, 5, 3, 1, 2, 4, 4, 3, 5, 3, 5, 2, 5, 5, 3, 3, 5, 5, 3, 5, 3, 3, 2, 3, 5, 4, 3, 5, 3, 5, 2, 3, 3, 5, 5, 5, 2, 2, 2, 5, 5, 5, 4, 4, 5, 5, 3, 2, 5, 5, 3, 3, 3, 4, 5, 1, 5, 4, 4, 2, 5, 5, 3, 4, 5, 3, 5, 5, 1, 4, 2, 2, 5, 4, 3, 5, 1, 5, 5, 4, 4, 3, 3, 1, 5, 4, 3, 4, 4, 5, 3, 4, 4, 3, 3, 3, 3, 3, 2, 3, 3, 3, 3, 4, 4, 3, 4, 4, 4, 4, 3, 5, 3, 4, 4, 4, 5, 5, 3, 4, 4, 5, 3, 5, 2, 2, 1, 4, 4, 2, 3, 5, 5, 5, 2, 4, 3, 1, 4, 4, 3, 3, 3, 3, 3, 3, 3, 4, 1, 3, 4, 5, 4, 5, 5, 5, 4, 1, 3, 5, 3, 5, 5, 1, 4, 4, 2, 4, 4, 5, 4, 4, 1, 4, 5, 1, 3, 5, 3, 5, 5, 3, 3, 2, 3, 3, 3, 3, 4, 4, 2, 4, 5, 5, 5, 5, 3, 1, 5, 1, 5, 4, 3, 3, 3, 3, 3, 2, 2, 3, 3, 5, 4, 3, 3, 4, 4, 3, 3, 5, 3, 2, 4, 4, 4, 3, 3, 2, 5, 5, 4, 5, 5, 5, 1, 4, 5, 5, 3, 3, 3, 4, 2, 4, 4, 4, 2, 1, 4, 5, 1, 3, 3, 5, 3, 3, 3, 3, 5, 5, 1, 4, 5, 5, 4, 4, 2, 4, 5, 2, 3, 3, 3, 4, 1, 2, 5, 5, 4, 5, 3, 5, 3, 4, 4, 4, 5, 5, 1, 4, 4, 1, 5, 5, 2, 5, 5, 4, 2, 5, 5, 3, 5, 5, 2, 5, 5, 3, 2, 3, 3, 3, 3, 4, 4, 4, 5, 2, 5, 2, 3, 4, 5, 3, 3, 5, 3, 5, 4, 5, 4, 4, 2, 4, 1, 5, 4, 2, 5, 5, 5, 4, 3, 3, 5, 3, 3, 1, 5, 5, 1, 2, 3, 4, 4, 1, 1, 4, 4, 3, 1, 4, 4, 3, 3, 4, 5, 3, 4, 4, 3, 5, 4, 3, 5, 2, 5, 3, 3, 5, 5, 2, 2, 4, 4, 4, 4, 5, 3, 5, 5, 3, 3, 5, 4, 5, 5, 2, 2, 4, 5, 4, 4, 3, 3, 3, 4, 4, 3, 2, 5, 3, 3, 4, 1, 5, 5, 1, 5, 5, 5, 3, 1, 5, 3, 5, 3, 5, 3, 5, 4, 2, 3, 5, 5, 4, 4, 5, 2, 1, 5, 4, 2, 1, 5, 4, 3, 4, 4, 2, 4, 5, 5, 5, 4, 5, 4, 4, 2, 3, 4, 3, 3, 3, 3, 5, 3, 4, 3, 4, 4, 3, 1, 3, 4, 5, 5, 5, 5, 5, 2, 2, 5, 5, 1, 5, 3, 3, 3, 3, 5, 2, 4, 5, 3, 5, 3, 2, 5, 4, 4, 4, 5, 3, 3, 5, 4, 4, 5, 3, 5, 5, 5, 3, 3, 4, 3, 4, 4, 3, 4, 3, 5, 3, 4, 5, 4, 3, 3, 3, 5, 5, 5, 3, 4, 4, 2, 3, 4, 3, 4, 4, 4, 5, 5, 4, 5, 5, 4, 3, 5, 3, 3, 3, 3, 3, 2, 2, 5, 5, 4, 4, 3, 5, 5, 3, 1, 5, 3, 3, 4, 5, 2, 3, 3, 4, 4, 4, 5, 3, 4, 4, 4, 4, 3, 3, 5, 4, 5, 2, 5, 5, 5, 3, 4, 3, 4, 3, 3, 3, 3, 4, 4, 5, 3, 4, 4, 4, 5, 3, 5, 2, 3, 3, 4, 3, 3, 5, 3, 3, 4, 5, 5, 5, 4, 4, 3, 4, 3, 4, 5, 5, 3, 5, 3, 5, 5, 3, 2, 2, 5, 4, 2, 2, 2, 3, 4, 5, 5, 5, 4, 4, 3, 2, 2, 3, 2, 3, 2, 3, 4, 4, 1, 3, 3, 5, 3, 2, 5, 5, 5, 3, 5, 3, 5, 3, 3, 4, 4, 1, 1, 1, 1, 1, 1, 1, 1, 1, 1, 1, 1, 1, 2, 2, 2, 2, 2, 2, 2, 2, 2, 2, 2, 2, 2, 2, 2, 2, 2, 2, 2, 2, 3, 3, 3, 3, 3, 3, 3, 3, 3, 3, 3, 3, 3, 3, 3, 3, 3, 3, 3, 3, 3, 3, 3, 3, 3, 3, 3, 3, 3, 3, 3, 3, 3, 3, 3, 3, 3, 3, 3, 3, 3, 3, 3, 3, 3, 3, 3, 3, 3, 3, 3, 3, 3, 3, 3, 3, 3, 3, 3, 3, 3, 3, 3, 3, 3, 3, 3, 4, 4, 4, 4, 4, 4, 4, 4, 4, 4, 4, 4, 4, 4, 4, 4, 4, 4, 4, 4, 4, 4, 4, 4, 4, 4, 4, 4, 4, 4, 4, 4, 4, 4, 4, 4, 4, 4, 4, 4, 4, 4, 4, 4, 4, 4, 4, 4, 4, 4, 4, 4, 4, 4, 4, 4, 4, 4, 4, 4, 4, 4, 4, 4, 4, 4, 4, 4, 4, 4, 4, 4, 4, 4, 4, 4, 4, 4, 4, 4, 4, 4, 5, 5, 5, 5, 5, 5, 5, 5, 5, 5, 5, 5, 5, 5, 5, 5, 5, 5, 5, 5, 5, 5, 5, 5, 5, 5, 5, 5, 5, 5, 5, 5, 5, 5, 5, 5, 5, 5, 5, 5, 5, 5, 5, 5, 5, 5, 5, 5, 5, 5, 5, 5, 5, 5, 5, 5, 5, 5, 5, 5, 5, 5, 5, 5, 5, 5, 5, 5, 5, 5], 'poder': [5, 4, 5, 5, 5, 5, 5, 5, 5, 4, 5, 5, 4, 5, 5, 5, 5, 5, 5, 5, 5, 5, 5, 4, 5, 3, 5, 5, 5, 5, 5, 5, 5, 5, 5, 5, 4, 5, 5, 5, 4, 5, 5, 5, 5, 4, 5, 4, 5, 5, 4, 5, 5, 5, 5, 4, 2, 5, 5, 5, 5, 5, 4, 2, 5, 5, 4, 1, 5, 5, 5, 5, 3, 5, 2, 5, 2, 4, 3, 4, 3, 5, 4, 5, 5, 3, 4, 5, 5, 5, 3, 4, 5, 5, 5, 5, 5, 3, 5, 5, 4, 4, 5, 5, 4, 5, 4, 1, 5, 5, 4, 2, 4, 3, 4, 4, 4, 1, 2, 4, 5, 2, 5, 3, 5, 5, 5, 4, 4, 5, 5, 4, 3, 5, 5, 4, 5, 4, 5, 5, 1, 5, 5, 4, 4, 5, 5, 5, 4, 5, 4, 5, 4, 4, 5, 4, 5, 5, 4, 5, 5, 5, 2, 5, 5, 3, 5, 5, 5, 5, 5, 5, 5, 5, 4, 5, 5, 5, 2, 5, 5, 4, 4, 5, 5, 5, 5, 5, 5, 5, 5, 5, 5, 3, 5, 5, 5, 5, 4, 4, 3, 5, 3, 5, 5, 5, 5, 4, 1, 5, 3, 5, 4, 4, 4, 4, 5, 3, 5, 5, 5, 5, 4, 5, 4, 2, 4, 5, 5, 4, 5, 5, 5, 5, 4, 5, 5, 5, 5, 3, 5, 5, 5, 5, 1, 5, 4, 5, 5, 5, 5, 5, 5, 5, 2, 5, 5, 1, 5, 5, 5, 5, 4, 5, 5, 4, 4, 5, 5, 5, 5, 4, 4, 5, 5, 5, 5, 4, 5, 5, 5, 5, 5, 5, 1, 5, 5, 5, 4, 5, 4, 5, 5, 5, 5, 5, 5, 5, 3, 5, 2, 5, 5, 3, 5, 5, 3, 4, 5, 5, 5, 4, 5, 5, 5, 5, 5, 5, 5, 5, 3, 5, 5, 5, 1, 5, 5, 5, 4, 5, 1, 5, 5, 5, 5, 2, 5, 5, 5, 5, 5, 5, 5, 5, 3, 5, 5, 5, 5, 4, 5, 4, 5, 5, 5, 5, 5, 5, 3, 4, 5, 2, 5, 3, 3, 5, 4, 5, 5, 5, 4, 5, 3, 5, 4, 5, 5, 3, 5, 3, 4, 5, 5, 5, 5, 5, 5, 4, 4, 5, 5, 5, 5, 5, 5, 5, 5, 5, 4, 5, 4, 4, 2, 5, 4, 5, 5, 5, 5, 5, 4, 5, 5, 5, 5, 5, 5, 2, 5, 5, 4, 4, 5, 5, 5, 5, 4, 5, 5, 5, 5, 5, 4, 5, 4, 5, 5, 5, 4, 5, 5, 5, 5, 5, 4, 5, 5, 5, 5, 5, 3, 5, 5, 3, 5, 5, 5, 1, 5, 3, 5, 4, 5, 5, 5, 5, 5, 5, 5, 5, 4, 5, 4, 5, 4, 5, 5, 4, 5, 5, 5, 5, 5, 5, 5, 2, 5, 5, 5, 5, 4, 5, 5, 5, 5, 4, 4, 5, 5, 5, 5, 5, 4, 5, 5, 5, 5, 5, 5, 5, 5, 5, 4, 5, 3, 5, 5, 5, 5, 4, 4, 5, 5, 5, 4, 4, 3, 5, 5, 5, 4, 4, 5, 5, 5, 4, 5, 5, 1, 5, 4, 1, 4, 5, 5, 5, 5, 5, 5, 5, 4, 5, 5, 5, 3, 5, 4, 5, 1, 5, 4, 4, 5, 5, 5, 5, 5, 5, 5, 5, 5, 3, 5, 5, 5, 5, 4, 5, 5, 5, 3, 5, 4, 5, 5, 5, 5, 4, 4, 5, 4, 3, 5, 4, 5, 4, 3, 2, 5, 5, 5, 1, 5, 3, 5, 4, 4, 5, 5, 5, 5, 5, 4, 4, 5, 5, 4, 5, 3, 4, 5, 5, 5, 5, 5, 2, 4, 5, 5, 2, 5, 5, 5, 4, 5, 3, 5, 5, 2, 5, 5, 5, 5, 4, 4, 5, 1, 5, 4, 5, 5, 5, 5, 5, 3, 2, 4, 3, 5, 5, 4, 5, 5, 5, 5, 5, 4, 5, 5, 5, 5, 4, 5, 5, 5, 5, 4, 2, 5, 5, 5, 5, 1, 4, 5, 5, 5, 5, 4, 5, 1, 5, 5, 5, 5, 4, 4, 5, 4, 5, 1, 3, 5, 5, 5, 3, 5, 4, 5, 5, 5, 5, 3, 2, 4, 5, 5, 4, 5, 5, 2, 2, 5, 5, 5, 3, 5, 5, 4, 5, 5, 4, 5, 5, 5, 5, 5, 5, 5, 5, 5, 4, 4, 5, 4, 5, 5, 5, 5, 5, 4, 3, 4, 5, 5, 5, 3, 5, 5, 5, 5, 5, 5, 5, 5, 4, 5, 5, 5, 5, 5, 5, 5, 5, 5, 4, 5, 5, 3, 5, 4, 5, 4, 5, 5, 5, 5, 5, 5, 5, 5, 4, 5, 5, 5, 3, 5, 5, 5, 5, 5, 2, 4, 5, 5, 5, 5, 5, 5, 5, 5, 5, 5, 5, 5, 5, 5, 5, 5, 5, 5, 4, 5, 2, 3, 5, 3, 5, 1, 5, 5, 5, 5, 5, 5, 5, 4, 5, 4, 4, 5, 5, 5, 4, 5, 5, 5, 3, 4, 5, 5, 5, 5, 5, 2, 5, 4, 5, 4, 5, 5, 2, 5, 5, 5, 5, 5, 5, 5, 2, 4, 4, 4, 5, 4, 5, 5, 4, 3, 5, 5, 5, 5, 4, 5, 5, 5, 5, 5, 4, 4, 4, 2, 5, 3, 5, 5, 5, 5, 4, 5, 5, 5, 5, 5, 3, 4, 5, 4, 5, 3, 5, 5, 5, 5, 5, 5, 5, 5, 5, 5, 5, 3, 5, 2, 5, 4, 3, 5, 3, 5, 3, 4, 5, 5, 1, 5, 5, 5, 5, 3, 5, 5, 5, 4, 4, 5, 4, 5, 5, 5, 5, 3, 1, 5, 5, 5, 4, 5, 4, 5, 5, 5, 5, 5, 5, 5, 5, 4, 4, 4, 5, 5, 5, 4, 5, 5, 5, 4, 5, 5, 4, 5, 4, 4, 5, 5, 5, 5, 5, 5, 5, 5, 5, 4, 4, 4, 5, 4, 5, 5, 5, 5, 5, 5, 5, 3, 3, 5, 5, 1, 1, 5, 5, 5, 5, 2, 5, 5, 2, 5, 5, 5, 5, 5, 5, 4, 5, 5, 5, 5, 5, 4, 5, 5, 5, 5, 5, 4, 5, 5, 4, 2, 3, 5, 5, 5, 5, 5, 4, 5, 5, 5, 5, 5, 5, 5, 5, 3, 5, 4, 5, 4, 5, 5, 4, 5, 5, 5, 5, 5, 4, 5, 5, 1, 1, 2, 2, 2, 3, 3, 3, 3, 3, 3, 3, 4, 4, 4, 4, 4, 4, 4, 4, 4, 4, 4, 4, 4, 4, 4, 5, 5, 5, 5, 5, 5, 5, 5, 5, 5, 5, 5, 5, 5, 5, 5, 5, 5, 5, 5, 5, 5, 5, 5, 5, 5, 5, 5, 5, 5, 5, 5, 5, 5, 5, 5, 5, 5, 5, 5, 5, 5, 5, 5, 5, 5, 5, 5, 5, 5, 5, 5, 5, 5, 5, 5, 5, 5, 5, 5, 5, 5, 5, 5, 5, 5, 5, 5, 5, 5, 5, 5, 5, 5, 5, 5, 5, 5, 5, 5, 5, 5, 5, 5, 5, 5, 5, 5, 5, 5, 5, 5, 5, 5, 5, 5, 5, 5, 5, 5, 5, 5, 5, 5, 5, 5, 5, 5, 5, 5, 5, 5, 5, 5, 5, 5], 'multitud': [5, 5, 4, 5, 5, 5, 1], 'domingo': [5, 5, 4, 5, 5, 4, 3, 4, 5, 5, 2, 5, 4, 3, 4, 3, 4, 4, 4, 2, 4, 5, 4, 4, 5, 3, 5, 3, 5, 4, 5, 3, 2], 'dejar': [4, 5, 4, 5, 4, 4, 5, 5, 5, 5, 5, 5, 4, 5, 5, 5, 5, 5, 4, 4, 5, 5, 4, 4, 5, 4, 4, 5, 5, 3, 5, 3, 4, 5, 5, 1, 5, 5, 3, 5, 5, 5, 5, 5, 4, 4, 4, 3, 5, 5, 4, 5, 4, 5, 5, 5, 1, 5, 5, 4, 5, 4, 4, 5, 4, 5, 4, 4, 5, 4, 4, 4, 4, 5, 5, 5, 5, 5, 5, 5, 5, 3, 4, 4, 5, 4, 5, 5, 5, 5, 5, 5, 5, 5, 4, 4, 5, 4, 5, 5, 5, 5, 4, 5, 5, 5, 5, 5, 3, 5, 4, 5, 4, 5, 4, 5, 5, 5, 4, 5, 3, 5, 2, 5, 5, 5, 5, 4, 3, 5, 4, 4, 5, 5, 5, 4, 5, 3, 5, 4, 3, 5, 5, 5, 5, 5, 4, 4, 3, 5, 5, 4, 5, 5, 5, 4, 4, 5, 5, 4, 5, 5, 4, 5, 3, 4, 5, 5, 5, 5, 5, 4, 5, 5, 5, 5, 5, 4, 5, 4, 4, 4, 5, 5, 4, 5, 5, 5, 3, 5, 5, 4, 5, 4, 1, 4, 5, 1, 3, 5, 2, 4, 4, 3, 5, 5, 5, 5, 3, 4, 5, 5, 5, 5, 5, 5, 5, 5, 4, 5, 5, 5, 5, 5, 4, 5, 5, 4, 5, 4, 5, 5, 5, 5, 5, 5, 5, 5, 4, 5, 5, 5, 5, 5, 5, 5, 5, 5, 5, 5, 5, 5, 5, 5, 5, 5, 5, 5, 5, 5, 1, 5, 5, 4, 5, 2, 5, 5, 5, 5, 5, 5, 4, 3, 3, 5, 5, 5, 5, 5, 4, 5, 5, 5, 4, 5, 5, 5, 5, 5, 5, 5, 3, 5, 4, 4, 4, 4, 5, 5, 4, 5, 4, 5, 5, 5, 5, 5, 5, 5, 4, 4, 5, 5, 5, 5, 3, 1, 5, 5, 5, 4, 5, 5, 5, 5, 5, 5, 4, 5, 5, 5, 5, 4, 5, 5, 5, 4, 4, 5, 4, 5, 5, 5, 4, 5, 4, 5, 4, 5, 5, 5, 5, 5, 5, 2, 5, 5, 5, 5, 5, 5, 5, 5, 3, 5, 5, 4, 5, 5, 5, 5, 5, 1, 4, 4, 4, 3, 4, 5, 1, 5, 4, 5, 5, 4, 4, 5, 5, 4, 4, 1, 4, 5, 5, 5, 5, 4, 5, 3, 5, 5, 3, 5, 4, 5, 5, 4, 5, 5, 4, 5, 5, 5, 5, 5, 5, 5, 5, 5, 4, 5, 5, 5, 5, 5, 4, 5, 5, 5, 5, 5, 5, 4, 5, 5, 5, 4, 4, 4, 5, 5, 5, 4, 5, 5, 5, 5, 5, 5, 5, 4, 5, 5, 5, 5, 5, 5, 4, 5, 5, 5, 5, 5, 5, 5, 5, 4, 5, 5, 5, 4, 4, 4, 5, 5, 4, 5, 5, 4, 5, 5, 4, 4, 5, 3, 4, 5, 5, 5, 3, 5, 5, 4, 4, 2, 5, 1, 5, 5, 4, 5, 5, 5, 5, 5, 4, 5, 2, 5, 4, 5, 5, 5, 5, 5, 4, 5, 5, 5, 5, 5, 4, 4, 5, 4, 5, 5, 3, 5, 5, 5, 5, 4, 5, 5, 4, 4, 5, 4, 5, 5, 5, 5, 5, 5, 5, 5, 5, 5, 5, 5, 5, 5, 5, 5, 5, 4, 5, 5, 5, 5, 5, 5, 4, 5, 2, 5, 5, 5, 5, 5, 4, 5, 1, 1, 1, 2, 2, 2, 2, 2, 3, 3, 4, 4, 4, 4, 4, 4, 4, 4, 4, 4, 4, 4, 4, 4, 4, 4, 4, 4, 5, 5, 5, 5, 5, 5, 5, 5, 5, 5, 5, 5, 5, 5, 5, 5, 5, 5, 5, 5, 5, 5, 5], 'ver': [4, 3, 3, 3, 3, 4, 4, 3, 3, 2, 2, 3, 3, 5, 3, 1, 3, 5, 2, 5, 5, 4, 5, 1, 1, 3, 3, 3, 4, 3, 3, 3, 4, 4, 3, 5, 5, 4, 3, 3, 5, 2, 2, 3, 3, 5, 4, 3, 4, 5, 5, 4, 4, 1, 5, 3, 5, 5, 2, 5, 5, 1, 5, 5, 1, 5, 3, 5, 5, 3, 5, 2, 5, 2, 3, 1, 4, 5, 3, 3, 3, 5, 4, 5, 5, 5, 3, 4, 3, 5, 5, 3, 3, 3, 3, 3, 3, 4, 1, 3, 5, 4, 4, 3, 5, 2, 3, 5, 3, 5, 4, 2, 4, 4, 4, 3, 3, 3, 4, 5, 4, 5, 5, 3, 1, 3, 2, 2, 3, 3, 3, 2, 2, 4, 2, 3, 4, 3, 5, 5, 2, 2, 4, 5, 4, 4, 4, 4, 3, 5, 5, 4, 5, 3, 2, 1, 4, 3, 4, 5, 4, 4, 1, 3, 5, 3, 5, 5, 4, 3, 5, 5, 3, 2, 5, 5, 4, 3, 4, 5, 5, 5, 3, 2, 2, 3, 5, 5, 4, 3, 2, 4, 3, 3, 4, 4, 3, 1, 3, 5, 3, 3, 5, 5, 3, 5, 3, 5, 5, 1, 5, 3, 3, 5, 3, 4, 3, 5, 5, 2, 3, 5, 4, 3, 3, 4, 2, 3, 5, 3, 5, 4, 3, 4, 1, 5, 4, 2, 2, 3, 3, 3, 2, 4, 5, 5, 2, 1, 4, 5, 4, 3, 4, 4, 4, 2, 5, 2, 3, 3, 3, 2, 5, 3, 2, 2, 2, 5, 2, 3, 2, 3, 3, 3, 3, 3, 3, 3, 4, 4, 4, 4, 4, 5, 5, 5, 5, 5], 'creer': [5, 5, 5, 1, 5, 3, 5, 3, 5, 5, 5, 5, 5, 4, 5, 5, 5, 5, 2, 5, 3, 3, 2, 5, 3, 3, 1, 3, 5, 1, 1, 5, 5, 3, 1, 1, 5, 5, 3, 5, 3, 2, 5, 2, 1, 1, 5, 1, 2, 2, 3, 4, 5, 5, 5, 5], 'parado': [5, 3], 'allí': [5, 5, 1, 1, 3, 5, 5, 5, 2, 3, 4, 5, 5, 5, 5, 5, 5, 4, 2, 4, 5, 1, 5, 5, 4, 1, 2, 5, 4, 4, 2, 4, 4, 2, 3, 3, 3, 1, 1, 1, 2, 2, 5, 5], 'plano': [2, 4, 3], 'ni': [2, 5, 1, 3, 3, 5, 2, 5, 1, 5, 5, 5, 5, 3, 3, 3, 3, 2, 2, 3, 2, 3, 4, 4, 1, 1, 1, 3, 3, 2, 2, 1, 3, 3, 5, 1, 1, 1, 2, 5, 3, 4, 2, 1, 3, 3, 2, 2, 1, 5, 3, 3, 1, 2, 2, 1, 5, 3, 3, 2, 5, 5, 5, 5, 2, 5, 5, 1, 3, 3, 3, 2, 3, 3, 3, 1, 2, 2, 1, 1, 5, 2, 1, 5, 4, 1, 1, 4, 1, 1, 1, 3, 3, 2, 1, 3, 3, 1, 2, 5, 4, 2, 2, 1, 2, 3, 3, 1, 3, 3, 5, 3, 3, 3, 1, 3, 3, 5, 1, 1, 4, 2, 3, 3, 1, 3, 3, 1, 1, 5, 3, 3, 5, 1, 2, 3, 2, 1, 1, 2, 2, 1, 2, 1, 3, 3, 3, 2, 2, 2, 2, 2, 3, 3, 2, 3, 3, 2, 1, 3, 3, 5, 2, 2, 5, 2, 2, 4, 3, 2, 2, 3, 3, 1, 1, 2, 5, 1, 1, 2, 2, 5, 5, 2, 3, 2, 1, 3, 3, 5, 3, 3, 2, 3, 1, 3, 1, 2, 1, 5, 3, 1, 4, 4, 3, 2, 3, 1, 1, 2, 1, 3, 3, 2, 1, 3, 3, 3, 1, 1, 1, 1, 1, 2, 2, 2, 2, 2, 3, 3, 3, 3, 4, 4, 4, 5, 5], 'mucho': [2, 1, 3, 4, 5, 4, 3, 3, 4, 1, 5, 5, 4, 3, 3, 3, 5, 3, 3, 3, 1, 3, 3, 3, 3, 4, 3, 2, 2, 4, 3, 4, 5, 3, 4, 2, 3, 5, 3, 2, 1, 4, 3, 2, 5, 5, 3, 2, 3, 3, 3, 3, 3, 2, 3, 3, 3, 5, 3, 3, 3, 3, 3, 4, 4, 4, 4, 5, 5, 3, 4, 3, 4, 4, 3, 4, 3, 4, 4, 3, 3, 3, 4, 1, 4, 4, 3, 3, 2, 1, 2, 4, 3, 2, 2, 5, 1, 3, 3, 4, 4, 4, 2, 1, 3, 2, 3, 3, 3, 3, 3, 3, 1, 4, 4, 3, 2, 2, 4, 3, 3, 5, 4, 3, 2, 4, 3, 3, 4, 4, 2, 3, 3, 3, 5, 3, 5, 3, 2, 2, 3, 5, 5, 1, 3, 3, 4, 3, 3, 3, 3, 4, 2, 4, 5, 3, 3, 4, 3, 3, 4, 4, 1, 4, 3, 5, 5, 5, 4, 2, 5, 2, 4, 3, 3, 4, 5, 3, 3, 4, 1, 3, 2, 3, 3, 3, 3, 3, 4, 4, 5, 4, 4, 4, 4, 3, 5, 3, 3, 1, 3, 4, 5, 3, 4, 3, 3, 3, 2, 5, 4, 2, 1, 5, 4, 5, 4, 3, 3, 2, 3, 2, 3, 4, 4, 4, 3, 3, 4, 2, 4, 2, 3, 5, 5, 3, 3, 3, 5, 4, 3, 3, 3, 5, 5, 2, 4, 3, 3, 2, 3, 3, 4, 4, 2, 3, 4, 5, 4, 3, 3, 5, 4, 2, 2, 2, 4, 3, 3, 1, 2, 4, 4, 3, 5, 1, 4, 3, 3, 3, 4, 4, 2, 3, 3, 4, 4, 3, 3, 3, 1, 5, 3, 3, 2, 3, 3, 4, 5, 2, 4, 3, 5, 4, 2, 3, 2, 1, 4, 3, 2, 4, 5, 3, 3, 3, 3, 3, 3, 3, 4, 5, 3, 3, 3, 5, 3, 5, 5, 3, 3, 4, 4, 3, 2, 5, 2, 2, 4, 4, 2, 2, 2, 5, 3, 3, 3, 5, 2, 4, 5, 5, 4, 5, 3, 3, 4, 2, 2, 4, 3, 2, 4, 5, 4, 4, 2, 3, 5, 4, 3, 2, 2, 2, 2, 3, 5, 2, 3, 3, 3, 3, 1, 3, 2, 4, 5, 3, 3, 4, 3, 4, 3, 3, 2, 3, 4, 4, 3, 3, 3, 3, 3, 3, 4, 3, 4, 5, 2, 1, 4, 3, 3, 4, 4, 3, 4, 4, 2, 5, 5, 3, 3, 4, 3, 3, 4, 3, 3, 4, 3, 4, 3, 3, 5, 3, 3, 4, 4, 3, 4, 5, 4, 1, 3, 3, 3, 1, 3, 3, 5, 3, 3, 2, 3, 2, 5, 4, 4, 4, 2, 3, 4, 4, 3, 2, 3, 4, 4, 4, 3, 2, 2, 3, 4, 3, 4, 4, 3, 5, 2, 2, 2, 3, 4, 4, 4, 3, 3, 4, 2, 3, 2, 2, 3, 3, 4, 1, 4, 4, 4, 3, 3, 3, 3, 4, 4, 3, 3, 3, 3, 3, 3, 4, 4, 4, 4, 2, 3, 2, 2, 2, 2, 2, 2, 1, 3, 3, 1, 2, 3, 2, 4, 3, 3, 5, 3, 3, 4, 5, 3, 3, 3, 3, 3, 4, 2, 2, 2, 2, 2, 3, 3, 2, 4, 3, 4, 2, 5, 4, 3, 5, 3, 3, 4, 3, 2, 2, 3, 3, 3, 3, 3, 3, 4, 3, 1, 2, 4, 4, 4, 4, 3, 3, 3, 2, 2, 4, 2, 3, 3, 3, 2, 2, 3, 3, 3, 3, 3, 4, 3, 3, 3, 3, 3, 1, 1, 3, 2, 3, 3, 2, 3, 2, 4, 4, 3, 5, 3, 3, 4, 4, 4, 3, 4, 5, 3, 3, 3, 4, 2, 5, 3, 2, 5, 3, 5, 2, 3, 2, 3, 2, 2, 3, 2, 4, 4, 5, 5, 1, 4, 3, 3, 3, 2, 2, 2, 3, 5, 2, 5, 5, 3, 4, 2, 4, 2, 4, 1, 4, 4, 4, 4, 5, 3, 3, 1, 2, 3, 3, 5, 3, 3, 3, 5, 4, 4, 3, 2, 2, 5, 2, 3, 3, 3, 3, 2, 3, 3, 4, 3, 5, 5, 4, 3, 3, 5, 3, 3, 3, 3, 3, 1, 4, 4, 5, 5, 1, 4, 4, 3, 1, 5, 5, 5, 5, 5, 5, 2, 3, 2, 4, 3, 2, 4, 3, 1, 4, 2, 4, 4, 3, 5, 3, 5, 4, 2, 4, 1, 2, 3, 4, 5, 3, 3, 3, 3, 2, 5, 1, 1, 1, 1, 1, 1, 2, 2, 2, 2, 2, 2, 2, 2, 2, 2, 2, 2, 2, 3, 3, 3, 3, 3, 3, 3, 3, 3, 3, 3, 3, 3, 3, 3, 3, 3, 3, 3, 3, 3, 3, 3, 3, 3, 3, 3, 3, 3, 3, 3, 4, 4, 4, 4, 4, 4, 4, 4, 4, 4, 4, 4, 4, 4, 4, 4, 4, 4, 4, 4, 4, 4, 4, 4, 4, 4, 4, 4, 4, 4, 4, 4, 4, 5, 5, 5, 5, 5, 5, 5, 5, 5, 5, 5], 'blabla': [2], 'poco': [2, 1, 1, 3, 4, 4, 1, 4, 4, 5, 3, 3, 5, 4, 3, 2, 3, 4, 5, 3, 4, 4, 5, 3, 2, 3, 3, 3, 5, 4, 5, 5, 5, 5, 4, 2, 3, 4, 3, 3, 4, 5, 4, 5, 3, 1, 3, 2, 3, 3, 3, 4, 3, 5, 3, 5, 4, 4, 3, 3, 3, 5, 2, 4, 4, 4, 3, 5, 4, 5, 3, 4, 3, 4, 2, 2, 3, 3, 4, 5, 4, 1, 5, 2, 4, 2, 3, 5, 3, 4, 2, 3, 4, 5, 3, 4, 5, 4, 2, 4, 5, 5, 5, 4, 4, 3, 3, 4, 5, 2, 5, 5, 3, 3, 3, 4, 5, 4, 3, 3, 4, 4, 4, 5, 4, 3, 3, 5, 4, 3, 4, 1, 3, 3, 4, 3, 4, 3, 3, 3, 3, 5, 3, 3, 4, 3, 3, 3, 1, 4, 3, 3, 1, 4, 3, 3, 2, 4, 4, 3, 3, 2, 1, 4, 4, 4, 4, 4, 4, 3, 3, 1, 2, 5, 4, 3, 2, 4, 5, 5, 4, 1, 3, 4, 5, 3, 2, 4, 4, 5, 3, 3, 5, 4, 2, 5, 5, 2, 3, 3, 3, 3, 5, 3, 5, 3, 4, 4, 4, 4, 1, 5, 2, 2, 3, 3, 4, 3, 4, 4, 3, 3, 5, 4, 3, 4, 3, 5, 4, 3, 4, 4, 5, 3, 4, 3, 4, 5, 3, 5, 3, 3, 3, 3, 3, 3, 4, 2, 5, 5, 3, 1, 5, 2, 1, 5, 4, 2, 4, 4, 3, 3, 3, 5, 4, 3, 3, 5, 3, 4, 3, 3, 3, 2, 3, 5, 5, 4, 3, 4, 5, 4, 4, 2, 4, 5, 2, 3, 5, 4, 1, 4, 3, 4, 3, 2, 4, 5, 4, 4, 4, 2, 4, 4, 5, 5, 5, 2, 4, 4, 5, 4, 3, 4, 3, 4, 5, 5, 3, 4, 5, 3, 3, 4, 5, 4, 4, 4, 5, 4, 1, 3, 1, 4, 3, 5, 5, 3, 3, 3, 5, 3, 3, 3, 3, 5, 4, 3, 3, 4, 2, 5, 4, 3, 2, 4, 5, 5, 5, 1, 3, 5, 1, 4, 3, 4, 2, 4, 5, 3, 5, 3, 3, 3, 3, 4, 5, 4, 3, 4, 5, 4, 2, 4, 3, 3, 4, 3, 5, 3, 4, 3, 3, 4, 1, 5, 5, 3, 4, 3, 3, 4, 3, 5, 4, 3, 2, 3, 3, 4, 5, 3, 5, 3, 4, 4, 2, 3, 3, 4, 4, 4, 3, 5, 4, 4, 4, 4, 5, 4, 2, 3, 3, 4, 3, 3, 3, 4, 3, 3, 2, 3, 3, 3, 5, 2, 3, 3, 4, 5, 3, 3, 5, 4, 2, 3, 5, 4, 3, 3, 3, 4, 2, 3, 4, 3, 5, 5, 4, 3, 3, 5, 4, 3, 3, 3, 4, 5, 1, 5, 3, 3, 4, 4, 3, 5, 3, 4, 4, 2, 4, 5, 3, 5, 2, 3, 3, 3, 5, 3, 4, 5, 3, 2, 4, 5, 3, 4, 4, 1, 3, 3, 4, 3, 3, 4, 5, 2, 3, 3, 3, 3, 2, 1, 4, 4, 3, 4, 3, 3, 5, 4, 3, 5, 5, 2, 3, 3, 3, 3, 5, 3, 5, 4, 5, 3, 1, 4, 3, 4, 4, 3, 4, 2, 4, 2, 3, 2, 3, 2, 5, 4, 2, 5, 4, 3, 3, 3, 3, 3, 2, 2, 3, 4, 5, 3, 3, 4, 3, 4, 5, 3, 4, 5, 3, 3, 3, 5, 3, 4, 5, 4, 2, 4, 3, 4, 4, 2, 5, 2, 4, 3, 2, 2, 5, 2, 3, 3, 5, 4, 3, 3, 3, 4, 4, 4, 2, 2, 5, 3, 3, 4, 3, 3, 4, 5, 3, 5, 3, 5, 3, 3, 4, 3, 3, 3, 2, 3, 4, 1, 3, 5, 3, 4, 3, 3, 3, 4, 3, 5, 3, 2, 3, 4, 5, 3, 3, 4, 3, 3, 3, 4, 4, 3, 4, 4, 4, 3, 3, 4, 2, 3, 5, 3, 4, 3, 4, 3, 2, 4, 3, 2, 2, 2, 5, 4, 3, 4, 3, 4, 3, 4, 3, 2, 3, 3, 4, 4, 3, 4, 2, 3, 3, 3, 3, 5, 2, 5, 3, 4, 5, 4, 3, 3, 5, 5, 4, 4, 3, 4, 5, 4, 3, 4, 5, 4, 3, 1, 3, 3, 3, 5, 3, 4, 4, 4, 4, 5, 3, 4, 4, 3, 3, 3, 3, 4, 2, 5, 4, 4, 3, 4, 5, 5, 3, 4, 5, 3, 3, 3, 5, 4, 4, 2, 4, 2, 3, 3, 4, 4, 4, 2, 3, 3, 4, 4, 4, 3, 3, 5, 5, 3, 3, 4, 4, 3, 4, 4, 3, 4, 4, 4, 4, 4, 3, 3, 4, 3, 3, 4, 4, 4, 3, 3, 4, 4, 3, 3, 2, 4, 5, 5, 4, 5, 4, 4, 4, 3, 3, 4, 2, 5, 4, 4, 3, 3, 4, 3, 3, 4, 3, 5, 3, 5, 5, 4, 4, 4, 5, 5, 2, 2, 3, 3, 3, 3, 4, 3, 2, 5, 3, 1, 4, 4, 5, 4, 3, 2, 2, 5, 2, 2, 4, 3, 5, 3, 3, 5, 3, 5, 3, 5, 4, 1, 3, 4, 3, 3, 3, 4, 4, 4, 3, 5, 3, 4, 4, 5, 3, 5, 2, 3, 2, 1, 3, 5, 3, 4, 3, 4, 2, 4, 3, 3, 2, 5, 4, 4, 3, 1, 4, 3, 5, 3, 5, 4, 3, 3, 3, 3, 4, 2, 4, 5, 4, 3, 3, 3, 1, 5, 3, 3, 5, 5, 4, 3, 3, 2, 5, 3, 3, 4, 4, 3, 3, 5, 3, 3, 5, 3, 5, 1, 4, 2, 3, 2, 3, 5, 4, 3, 4, 5, 3, 5, 2, 4, 3, 3, 3, 5, 3, 5, 5, 4, 3, 3, 2, 4, 4, 4, 1, 3, 3, 5, 5, 3, 4, 3, 3, 4, 3, 5, 4, 4, 4, 5, 2, 3, 4, 3, 2, 3, 5, 3, 5, 3, 2, 3, 3, 3, 5, 3, 3, 4, 3, 4, 5, 4, 1, 4, 3, 4, 4, 2, 4, 5, 5, 5, 5, 3, 2, 3, 5, 4, 3, 3, 4, 3, 5, 3, 3, 2, 5, 3, 2, 4, 5, 3, 4, 5, 4, 5, 2, 3, 3, 1, 3, 4, 4, 3, 2, 3, 1, 4, 3, 3, 3, 5, 3, 2, 5, 5, 3, 2, 4, 5, 3, 3, 3, 3, 2, 5, 2, 4, 4, 4, 2, 4, 4, 5, 5, 4, 4, 3, 3, 3, 3, 4, 4, 4, 2, 3, 3, 5, 3, 3, 5, 3, 4, 5, 2, 5, 3, 3, 3, 3, 3, 4, 3, 4, 5, 3, 5, 5, 4, 3, 3, 3, 4, 4, 3, 3, 3, 1, 3, 4, 4, 3, 3, 3, 4, 3, 4, 5, 5, 4, 3, 4, 3, 2, 4, 4, 3, 3, 4, 3, 3, 2, 3, 5, 4, 3, 3, 3, 5, 5, 3, 4, 3, 4, 3, 4, 3, 5, 2, 1, 3, 1, 4, 3, 2, 5, 3, 3, 4, 3, 5, 3, 3, 4, 4, 5, 4, 4, 4, 3, 1, 3, 3, 4, 3, 3, 2, 3, 5, 4, 4, 3, 4, 3, 4, 5, 5, 3, 3, 3, 2, 3, 2, 2, 2, 1, 4, 4, 3, 2, 3, 3, 1, 3, 3, 5, 5, 3, 5, 3, 2, 4, 1, 1, 2, 2, 2, 2, 2, 2, 2, 2, 2, 2, 3, 3, 3, 3, 3, 3, 3, 3, 3, 3, 3, 3, 3, 3, 3, 3, 3, 3, 3, 3, 3, 3, 3, 3, 3, 3, 3, 3, 3, 3, 3, 3, 3, 3, 3, 3, 3, 3, 3, 4, 4, 4, 4, 4, 4, 4, 4, 4, 4, 4, 4, 4, 4, 4, 4, 4, 4, 4, 4, 4, 4, 4, 4, 4, 4, 4, 4, 4, 4, 4, 4, 4, 4, 4, 4, 4, 4, 4, 4, 4, 4, 4, 4, 4, 4, 4, 4, 4, 4, 4, 4, 4, 4, 4, 4, 4, 4, 4, 4, 5, 5, 5, 5, 5, 5, 5, 5, 5, 5, 5, 5, 5, 5, 5, 5, 5, 5, 5, 5, 5, 5, 5, 5, 5, 5, 5], 'pumpum': [2], 'con': [1, 5, 2, 3, 3, 5, 2, 3, 3, 2, 2, 1, 3, 3, 1, 3, 5, 3, 3, 2, 2, 3, 1, 3, 3, 4, 2, 4, 3, 1, 3, 1, 2, 5, 4, 2, 4, 5, 4, 1, 5, 1, 1, 3, 3, 2, 5, 5, 3, 5, 2, 1, 3, 2, 5, 3, 3, 5, 5, 4, 3, 5, 3, 1, 3, 3, 3, 4, 3, 1, 5, 3, 2, 3, 2, 5, 5, 2, 2, 4, 3, 3, 4, 5, 4, 5, 5, 2, 5, 3, 3, 1, 2, 3, 2, 2, 5, 3, 5, 3, 5, 4, 3, 3, 3, 2, 5, 3, 1, 3, 3, 3, 5, 5, 3, 4, 3, 1, 3, 4, 1, 1, 3, 5, 2, 5, 1, 3, 5, 3, 1, 3, 3, 5, 3, 4, 3, 1, 5, 3, 5, 3, 3, 4, 5, 5, 3, 3, 3, 2, 3, 2, 4, 4, 5, 3, 1, 3, 3, 5, 2, 5, 3, 5, 5, 2, 2, 4, 3, 2, 2, 4, 5, 3, 5, 5, 5, 2, 2, 2, 1, 3, 3, 5, 4, 3, 4, 3, 3, 3, 4, 4, 4, 2, 4, 3, 5, 3, 1, 5, 3, 4, 3, 4, 1, 3, 3, 5, 4, 3, 5, 2, 2, 1, 1, 1, 3, 5, 4, 5, 5, 3, 2, 5, 5, 1, 2, 3, 5, 3, 3, 4, 2, 4, 3, 2, 1, 3, 3, 3, 2, 3, 3, 3, 5, 5, 3, 3, 3, 1, 3, 2, 4, 2, 3, 2, 1, 4, 1, 5, 3, 5, 5, 3, 4, 5, 1, 2, 3, 3, 2, 5, 2, 1, 4, 4, 1, 5, 4, 3, 3, 5, 1, 1, 3, 2, 3, 3, 3, 1, 5, 2, 3, 5, 5, 1, 3, 3, 4, 3, 1, 1, 3, 5, 3, 5, 3, 1, 1, 1, 1, 1, 2, 2, 3, 3, 3, 3, 3, 3, 3, 3, 3, 4, 4, 4, 4, 4, 4, 4, 4, 4, 4, 4, 4, 4, 4, 4, 4, 4, 4, 4, 4, 4, 4, 4, 5, 5, 5, 5, 5, 5, 5, 5, 5, 5, 5, 5, 5, 5, 5, 5, 5], 'variedad': [1, 3, 1, 3, 3, 4, 4, 2, 1, 2, 3, 3, 3, 3, 5], 'fama': [1, 3, 2, 3, 3, 2, 2, 1, 2, 1, 3, 5, 2, 3, 3, 2, 3, 2, 3, 3, 2, 3, 2, 3, 3, 2, 1, 3, 1, 2], 'actualidad': [1], 'complicar': [5], 'carta': [5, 3, 3, 5, 4], ':': [5, 5, 5, 5, 5, 5, 5, 3, 5, 5, 4, 2, 4, 2, 5, 5, 2, 3, 2, 4, 5, 3, 4, 5, 4, 1, 4, 5, 5, 4, 2, 5, 2, 5, 5, 3, 2, 5, 3, 5, 4, 1, 4, 2, 3, 3, 4, 5, 5], 'pídalar': [5], 'ayuda': [5, 2, 1, 3, 3, 4, 5], 'a': [5, 5, 5, 2, 1, 4, 5, 5, 4, 4, 5, 3, 1, 5, 5, 5, 5, 5, 5, 1, 1, 5, 5, 5, 1, 5, 3, 5, 2, 5, 5, 4, 2, 1, 1, 5, 5, 1, 3, 5, 5, 5, 4, 3, 5, 5, 4, 5, 1, 3, 1, 5, 3, 4, 4, 4, 2, 2, 2, 5, 5, 5, 5, 3, 4, 4, 5, 1, 5, 4, 1, 4, 5, 5, 5, 5, 2, 1, 3, 3, 1, 5, 4, 3, 5, 1, 1, 1, 5, 4, 3, 4, 1, 1, 1, 4, 3, 4, 3, 3, 4, 5, 5, 5, 5, 1, 3, 2, 5, 1, 2, 4, 3, 2, 3, 5, 2, 5, 5, 5, 5, 4, 3, 5, 5, 1, 4, 4, 5, 3, 5, 2, 3, 5, 4, 5, 5, 5, 3, 5, 5, 1, 5, 5, 3, 3, 5, 1, 4, 3, 3, 5, 5, 5, 5, 5, 2, 2, 2, 5, 2, 3, 5, 5, 5, 4, 4, 5, 4, 4, 4, 5, 5, 5, 3, 3, 5, 5, 5, 5, 5, 3, 5, 4, 5, 5, 4, 4, 4, 5, 4, 5, 4, 2, 1, 1, 5, 5, 5, 3, 4, 5, 5, 3, 3, 3, 5, 5, 5, 5, 2, 2, 2, 3, 5, 5, 5, 2, 5, 2, 3, 4, 4, 2, 3, 1, 1, 4, 4, 5, 3, 5, 5, 5, 4, 1, 1, 5, 5, 4, 5, 5, 3, 5, 5, 5, 3, 3, 3, 5, 4, 5, 5, 3, 5, 2, 1, 1, 1, 5, 5, 1, 5, 3, 3, 4, 4, 1, 1, 3, 5, 5, 5, 5, 3, 3, 2, 5, 5, 5, 4, 3, 3, 4, 5, 5, 4, 4, 2, 5, 1, 1, 3, 3, 2, 5, 3, 5, 5, 1, 5, 2, 3, 5, 5, 5, 5, 5, 5, 3, 3, 1, 5, 5, 4, 4, 3, 1, 2, 1, 4, 5, 4, 5, 5, 5, 5, 1, 5, 5, 5, 3, 3, 5, 2, 3, 3, 4, 5, 2, 2, 2, 1, 3, 1, 4, 2, 5, 5, 3, 5, 5, 5, 1, 3, 4, 2, 1, 4, 4, 3, 5, 1, 5, 3, 1, 3, 5, 4, 5, 5, 5, 5, 2, 5, 5, 2, 4, 5, 1, 4, 2, 3, 1, 2, 5, 4, 5, 2, 4, 3, 2, 4, 4, 3, 3, 2, 5, 4, 5, 5, 3, 5, 3, 5, 2, 4, 5, 4, 2, 2, 5, 1, 4, 1, 5, 4, 3, 4, 4, 3, 4, 5, 3, 5, 2, 5, 5, 4, 5, 5, 5, 4, 3, 5, 4, 4, 5, 3, 5, 5, 3, 1, 4, 2, 3, 5, 3, 4, 1, 5, 5, 5, 2, 3, 3, 5, 4, 4, 5, 5, 1, 1, 4, 1, 5, 5, 5, 1, 5, 4, 4, 3, 5, 5, 4, 5, 4, 3, 3, 3, 5, 2, 4, 4, 5, 3, 2, 5, 4, 2, 5, 4, 5, 4, 5, 3, 5, 5, 5, 5, 5, 5, 3, 4, 4, 2, 4, 2, 5, 5, 5, 5, 5, 5, 4, 5, 4, 5, 1, 3, 1, 3, 4, 1, 1, 4, 2, 5, 5, 4, 2, 4, 5, 5, 3, 3, 5, 5, 5, 1, 1, 5, 1, 2, 1, 5, 3, 4, 3, 1, 5, 5, 2, 4, 5, 3, 1, 5, 3, 4, 5, 2, 1, 5, 5, 4, 5, 4, 3, 3, 4, 3, 2, 5, 1, 3, 5, 5, 4, 5, 1, 4, 3, 4, 5, 5, 5, 4, 3, 3, 5, 3, 3, 5, 2, 2, 4, 4, 1, 3, 4, 3, 2, 5, 5, 4, 4, 1, 3, 5, 3, 5, 3, 5, 5, 3, 2, 5, 5, 2, 1, 2, 4, 5, 5, 1, 2, 2, 1, 4, 1, 1, 5, 3, 2, 4, 5, 2, 4, 4, 4, 1, 5, 5, 4, 4, 5, 3, 5, 5, 3, 4, 2, 5, 5, 2, 4, 5, 5, 5, 3, 1, 5, 4, 5, 5, 5, 2, 3, 4, 1, 4, 2, 2, 4, 3, 3, 4, 4, 5, 1, 3, 5, 5, 5, 4, 4, 1, 4, 4, 5, 2, 5, 5, 1, 5, 1, 3, 1, 4, 3, 5, 1, 5, 5, 5, 2, 3, 5, 5, 5, 4, 4, 5, 2, 3, 5, 1, 4, 1, 2, 3, 4, 3, 3, 1, 2, 1, 2, 1, 3, 3, 3, 3, 3, 1, 3, 2, 5, 5, 1, 3, 3, 1, 2, 5, 5, 3, 4, 3, 5, 1, 2, 5, 4, 3, 5, 5, 4, 2, 5, 4, 4, 5, 4, 5, 3, 1, 1, 1, 1, 1, 1, 1, 1, 1, 1, 1, 1, 2, 2, 2, 2, 2, 2, 2, 3, 3, 3, 3, 3, 3, 3, 3, 3, 3, 3, 3, 3, 3, 3, 3, 3, 3, 3, 3, 3, 3, 3, 3, 4, 4, 4, 4, 4, 4, 4, 4, 4, 4, 4, 4, 4, 4, 4, 4, 4, 4, 4, 4, 4, 4, 4, 4, 4, 5, 5, 5, 5, 5, 5, 5, 5, 5, 5, 5, 5, 5, 5, 5, 5, 5, 5, 5, 5, 5, 5, 5, 5, 5, 5, 5, 5, 5, 5, 5, 5, 5, 5, 5, 5, 5, 5, 5, 5, 5, 5, 5, 5, 5, 5, 5, 5, 5, 5, 5, 5, 5, 5, 5, 5, 5, 5, 5, 5, 5, 5, 5, 5, 5, 5, 5, 5, 5, 5, 5, 5, 5, 5], 'mesero': [5, 1, 2, 3, 4], 'joya': [5, 5, 5, 5, 5, 5, 4, 5, 5, 5, 5, 5, 5, 5, 4, 4, 5, 3, 5, 5, 5], 'desorden': [3, 4, 2], 'seguridad': [3, 3, 3, 1, 2, 1, 2, 3, 1], 'haber': [3, 5, 3, 3, 5, 3, 3, 5, 5, 4, 5, 4, 3, 5, 3, 5, 2, 3, 3, 2, 1, 1, 5, 4, 5, 4, 5, 5, 5, 3, 3, 5, 3, 3, 4, 5, 5, 3, 5, 3, 5, 4, 4, 3, 1, 4, 3, 2, 2, 4, 1, 3, 4, 4, 4, 3, 1, 1, 5, 5, 4, 2, 5, 5, 5, 2, 3, 3, 3, 5, 5, 4, 5, 5, 1, 2, 2, 5, 5, 2, 3, 5, 5, 3, 3, 4, 1, 4, 4, 5, 3, 5, 3, 5, 5, 3, 2, 4, 3, 3, 3, 5, 5, 1, 3, 3, 3, 4, 5, 1, 4, 5, 5, 5, 3, 5, 4, 4, 2, 5, 5, 4, 1, 3, 3, 5, 3, 3, 5, 1, 1, 2, 5, 4, 2, 3, 3, 2, 3, 5, 4, 2, 5, 5, 5, 5, 5, 4, 3, 3, 5, 5, 4, 3, 5, 1, 5, 1, 2, 4, 3, 3, 4, 5, 2, 4, 2, 4, 3, 4, 1, 1, 2, 5, 5, 2, 5, 1, 3, 5, 3, 1, 5, 5, 5, 3, 3, 1, 3, 5, 5, 2, 5, 3, 3, 3, 4, 3, 5, 5, 3, 3, 4, 4, 4, 3, 5, 3, 5, 5, 5, 5, 5, 4, 3, 5, 4, 5, 5, 5, 3, 2, 5, 5, 5, 3, 5, 3, 2, 2, 5, 5, 5, 5, 3, 3, 2, 3, 4, 2, 2, 4, 1, 5, 3, 3, 3, 2, 5, 2, 4, 5, 1, 4, 5, 1, 4, 3, 5, 5, 5, 3, 4, 4, 5, 4, 4, 4, 4, 3, 2, 1, 3, 2, 2, 5, 1, 1, 4, 3, 5, 2, 2, 4, 4, 3, 4, 3, 3, 5, 5, 4, 5, 3, 5, 3, 5, 1, 4, 5, 3, 5, 3, 4, 5, 3, 5, 2, 3, 5, 1, 5, 2, 2, 4, 3, 5, 5, 4, 2, 1, 3, 5, 4, 2, 3, 5, 1, 3, 5, 5, 3, 2, 3, 5, 1, 1, 4, 5, 3, 5, 5, 5, 3, 3, 5, 3, 4, 3, 1, 3, 2, 4, 5, 5, 3, 4, 2, 5, 3, 5, 1, 3, 4, 5, 4, 4, 4, 4, 5, 4, 4, 5, 2, 1, 5, 4, 5, 4, 3, 4, 5, 3, 3, 2, 1, 4, 1, 3, 2, 3, 5, 3, 5, 3, 2, 5, 5, 5, 5, 2, 4, 2, 5, 5, 5, 5, 3, 5, 5, 5, 5, 3, 3, 2, 1, 5, 2, 2, 2, 2, 3, 3, 2, 3, 5, 4, 3, 4, 3, 2, 5, 3, 5, 3, 3, 1, 3, 5, 4, 3, 3, 3, 5, 5, 5, 3, 1, 2, 4, 2, 5, 3, 4, 2, 2, 1, 1, 1, 2, 2, 2, 2, 2, 2, 3, 3, 3, 3, 3, 3, 3, 3, 3, 3, 3, 3, 3, 3, 3, 3, 3, 3, 3, 3, 3, 3, 4, 4, 4, 4, 4, 4, 4, 4, 4, 4, 4, 4, 4, 4, 5, 5, 5, 5, 5, 5, 5, 5, 5, 5, 5, 5, 5, 5, 5, 5, 5, 5, 5, 5, 5, 5, 5, 5, 5, 5, 5, 5, 5, 5, 5, 5, 5, 5, 5, 5, 5, 5, 5, 5, 5, 5, 5, 5, 5, 5, 5, 5, 5], 'aquí': [3, 5, 5, 5, 1, 5, 3, 1, 5, 4, 5, 2, 4, 1, 3, 2, 2, 1, 5, 5, 4, 2, 1, 4, 5, 5, 5, 1, 2, 1, 4, 1, 1, 1, 3, 5, 1, 1, 1, 2, 1, 1, 4, 4, 3, 5, 5, 5, 1, 4, 2, 2, 1, 5, 4, 5, 4, 1, 1, 2, 4, 2, 3, 4, 5, 3, 5, 1, 2, 1, 5, 1, 3, 4, 4, 3, 2, 1, 2, 3, 3, 1, 5, 1, 2, 5, 1, 5, 5, 1, 1, 2, 5, 2, 5, 3, 3, 2, 5, 5, 1, 1, 5, 5, 3, 2, 1, 5, 2, 4, 1, 4, 2, 1, 3, 1, 4, 4, 1, 3, 1, 1, 1, 2, 2, 3, 5, 5, 5, 5, 5, 5], 'todos': [3, 3], 'modos': [3, 3], 'agradable': [3, 3, 3, 2, 1, 5, 4, 3, 3, 1, 3, 2, 5, 1, 3, 3, 3, 3, 3, 4, 2, 4, 2, 3, 3, 2, 4, 3, 4, 3, 3, 3, 2, 3, 4, 2, 3, 4, 3, 4, 2, 2, 2, 2, 4, 2, 5, 1, 2, 4, 3, 5, 2, 4, 3, 2, 4, 4, 3, 5, 4, 4, 3, 3, 3, 3, 4, 2, 4, 4, 3, 3, 4, 4, 2, 2, 4, 3, 4, 3, 3, 3, 2, 4, 3, 4, 3, 2, 4, 3, 4, 4, 4, 3, 1, 4, 3, 2, 3, 2, 3, 3, 3, 3, 3, 3, 3, 3, 3, 4, 4, 4, 4, 5, 5], 'hotel': [3, 2, 3, 3, 3, 5, 1, 5, 1, 2, 5, 2, 1, 2, 1, 1, 2, 3, 3, 1, 3, 4, 2, 3, 1, 1, 3, 1, 3, 2, 3, 2, 1, 1, 2, 2, 3, 4, 4, 2, 1, 5, 3, 3, 1, 3, 1, 3, 3, 2, 4, 1, 4, 1, 3, 1, 4, 5, 1, 3, 4, 3, 3, 1, 1, 3, 2, 1, 3, 3, 4, 3, 1, 3, 4, 2, 1, 2, 3, 5, 2, 1, 1, 5, 1, 3, 3, 5, 5, 4, 5, 4, 3, 2, 3, 4, 1, 2, 5, 5, 3, 5, 4, 2, 5, 3, 3, 3, 5, 5, 3, 3, 5, 2, 4, 3, 1, 2, 3, 3, 2, 4, 2, 5, 3, 3, 4, 4, 3, 3, 2, 4, 2, 2, 2, 4, 2, 4, 4, 4, 1, 1, 4, 2, 5, 2, 1, 3, 2, 5, 3, 4, 3, 3, 4, 4, 2, 5, 3, 2, 3, 3, 1, 5, 2, 4, 1, 2, 5, 2, 3, 3, 3, 5, 4, 3, 2, 1, 4, 5, 3, 5, 2, 2, 3, 2, 3, 5, 3, 3, 3, 3, 3, 3, 4, 2, 2, 4, 3, 3, 3, 3, 4, 3, 1, 3, 1, 4, 3, 3, 2, 2, 3, 1, 1, 3, 4, 1, 3, 3, 5, 2, 2, 3, 3, 1, 3, 1, 1, 1, 3, 4, 1, 5, 5, 3, 4, 3, 3, 4, 2, 1, 2, 2, 3, 2, 5, 1, 1, 2, 4, 4, 2, 2, 2, 3, 3, 2, 5, 5, 4, 3, 4, 3, 3, 5, 2, 4, 5, 3, 4, 2, 3, 4, 3, 4, 3, 1, 4, 3, 1, 5, 2, 3, 1, 3, 4, 5, 2, 3, 5, 4, 4, 2, 4, 1, 5, 5, 3, 4, 2, 3, 1, 4, 3, 2, 5, 1, 2, 5, 2, 3, 3, 3, 1, 1, 2, 5, 2, 4, 3, 5, 3, 5, 4, 2, 3, 4, 4, 3, 3, 1, 3, 5, 4, 4, 5, 4, 2, 3, 3, 3, 1, 3, 5, 3, 2, 3, 4, 5, 4, 2, 4, 3, 3, 3, 2, 3, 1, 3, 3, 4, 1, 1, 4, 3, 2, 3, 1, 4, 3, 3, 3, 2, 3, 4, 2, 3, 2, 4, 2, 3, 5, 3, 4, 4, 2, 1, 2, 5, 1, 4, 3, 1, 3, 1, 4, 1, 1, 3, 4, 5, 3, 3, 3, 3, 3, 4, 1, 5, 1, 3, 5, 3, 4, 2, 4, 3, 3, 1, 3, 1, 5, 4, 4, 3, 4, 5, 2, 2, 3, 1, 2, 2, 2, 3, 1, 2, 1, 4, 3, 1, 5, 2, 1, 3, 3, 5, 4, 3, 4, 4, 4, 2, 1, 1, 2, 3, 3, 1, 4, 1, 4, 2, 1, 3, 1, 2, 5, 3, 1, 2, 3, 2, 1, 1, 5, 2, 5, 1, 2, 3, 4, 2, 1, 4, 4, 2, 3, 3, 1, 3, 5, 4, 2, 3, 2, 4, 4, 2, 1, 3, 3, 1, 1, 4, 2, 4, 5, 2, 2, 3, 2, 5, 1, 3, 4, 4, 1, 2, 3, 1, 3, 1, 1, 2, 2, 2, 3, 1, 4, 1, 5, 3, 5, 1, 4, 4, 1, 3, 3, 3, 5, 4, 2, 3, 2, 2, 5, 4, 5, 4, 3, 3, 3, 1, 3, 5, 5, 2, 3, 3, 1, 2, 3, 3, 4, 1, 5, 4, 3, 2, 2, 4, 3, 3, 5, 5, 3, 1, 1, 1, 1, 2, 2, 2, 2, 2, 2, 2, 2, 2, 3, 3, 3, 3, 3, 3, 3, 3, 3, 3, 3, 3, 4, 4, 4, 4, 4, 4, 4, 4, 4, 4, 4, 4, 4, 4, 4, 4, 5, 5, 5, 5, 5, 5, 5, 5, 5, 5], 'negocio': [3, 1, 1, 1, 2, 3, 4, 5, 4, 3, 4, 1, 3, 3, 4, 4, 3, 3, 2, 3, 3, 1, 3, 2, 3, 5, 1], 'apropiado': [3, 4], 'yo': [3, 5, 1, 2, 5, 5, 5, 3, 4, 3, 1, 1, 3, 2, 3, 3, 1, 4, 2, 1, 3, 5, 3, 3, 3, 4, 3, 3, 2, 5, 3, 3, 5, 3, 3, 5, 3, 5, 2, 2, 3, 4, 2, 3, 5, 2, 5, 5, 1, 3, 3, 3, 2, 2, 3, 4, 3, 3, 5, 3, 1, 4, 4, 3, 3, 1, 5, 3, 2, 5, 5, 2, 2, 1, 3, 5, 5, 5, 2, 3, 2, 3, 4, 2, 5, 3, 2, 4, 2, 5, 3, 5, 5, 3, 3, 4, 3, 1, 5, 2, 3, 5, 3, 2, 2, 4, 1, 5, 3, 5, 3, 5, 2, 3, 1, 4, 1, 1, 1, 1, 5, 3, 4, 4, 4, 3, 3, 2, 5, 5, 5, 4, 5, 3, 1, 5, 4, 5, 1, 2, 3, 3, 4, 3, 5, 3, 5, 3, 5, 5, 5, 3, 3, 4, 3, 3, 3, 5, 1, 4, 2, 4, 2, 4, 5, 1, 3, 3, 5, 2, 4, 2, 3, 3, 5, 4, 2, 2, 3, 5, 5, 3, 2, 5, 4, 1, 1, 2, 1, 5, 3, 3, 4, 1, 2, 4, 4, 5, 2, 4, 3, 4, 4, 2, 4, 4, 4, 3, 3, 3, 4, 5, 2, 3, 5, 1, 5, 2, 5, 4, 4, 4, 4, 3, 3, 1, 1, 2, 5, 3, 5, 2, 3, 1, 4, 4, 5, 4, 1, 2, 5, 1, 5, 2, 2, 2, 3, 3, 2, 5, 1, 3, 3, 3, 5, 4, 3, 3, 3, 3, 2, 4, 4, 3, 5, 5, 3, 5, 3, 3, 2, 5, 3, 1, 3, 5, 2, 3, 1, 2, 4, 3, 3, 3, 1, 3, 4, 5, 5, 3, 5, 3, 4, 3, 3, 5, 3, 5, 5, 3, 3, 2, 5, 3, 3, 1, 5, 2, 5, 5, 3, 4, 4, 2, 3, 4, 4, 3, 2, 3, 3, 3, 3, 4, 2, 2, 2, 1, 3, 4, 2, 5, 3, 5, 3, 5, 5, 3, 5, 4, 4, 3, 3, 4, 3, 3, 5, 5, 2, 2, 3, 5, 4, 3, 1, 1, 3, 4, 2, 3, 5, 3, 1, 2, 1, 3, 2, 5, 3, 3, 3, 3, 2, 1, 2, 5, 3, 2, 5, 2, 3, 3, 3, 5, 3, 3, 5, 4, 4, 2, 2, 4, 4, 2, 4, 5, 3, 5, 3, 3, 4, 5, 3, 3, 4, 1, 3, 5, 1, 5, 5, 5, 5, 5, 5, 3, 2, 3, 1, 3, 3, 3, 4, 3, 2, 2, 2, 3, 5, 4, 3, 2, 4, 5, 1, 2, 2, 3, 3, 5, 5, 3, 2, 2, 3, 5, 3, 3, 2, 3, 1, 5, 3, 4, 3, 2, 4, 3, 5, 1, 5, 2, 1, 5, 5, 2, 3, 5, 5, 5, 5, 5, 5, 3, 3, 3, 5, 3, 5, 1, 1, 3, 2, 1, 3, 1, 3, 5, 5, 4, 2, 3, 2, 2, 5, 1, 4, 1, 2, 3, 2, 1, 1, 1, 1, 1, 1, 2, 2, 2, 2, 2, 2, 2, 2, 3, 3, 3, 3, 3, 3, 3, 3, 3, 3, 3, 3, 3, 3, 3, 3, 3, 3, 3, 3, 3, 3, 3, 4, 4, 4, 4, 4, 4, 4, 4, 4, 4, 4, 4, 4, 4, 5, 5, 5, 5, 5, 5, 5, 5, 5, 5, 5, 5, 5, 5, 5, 5, 5, 5, 5, 5, 5, 5, 5, 5, 5, 5, 5, 5, 5, 5, 5, 5, 5, 5, 5, 5, 5], 'esfuerzo': [4, 3, 4, 2, 4], 'increíble': [4, 5, 5, 5, 5, 5, 4, 5, 5, 5, 4, 4, 3, 3, 5, 5, 3, 3, 5, 4, 3, 5, 4, 4, 4, 5, 3, 5, 5, 5, 5, 3, 5, 5, 5, 5, 5, 5, 5, 5, 5, 5, 5, 4, 3, 5, 5, 5, 5, 3, 4, 3, 4, 5, 5, 4, 5, 4, 4, 5, 5, 3, 5, 4, 3, 5, 4, 5, 5, 3, 3, 4, 2, 2, 5, 5, 4, 5, 5, 5, 4, 4, 4, 5, 5, 5, 5, 5, 5, 5, 5, 5, 5, 5], 'recurso': [4, 5], 'copia': [1, 5, 5], 'edificio': [1, 4, 3, 5, 5, 4, 3, 4, 2, 4, 3, 3, 5, 3, 4, 5, 3, 3, 4, 3, 4, 3, 3, 2, 1, 3, 3, 5, 5, 4, 2, 3, 2, 3, 3, 3, 5, 4, 4], 'visitable': [1], 'pasar': [3, 5, 1, 3, 5, 4, 5, 5, 4, 1, 5, 5, 4, 4, 5, 4, 4, 1, 5, 3, 5, 1, 5, 2, 2, 4, 4, 4, 4, 5, 3, 4, 5, 5, 5, 5, 5, 5, 5, 4, 3, 4, 4, 5, 3, 5, 1, 2, 4, 3, 4, 4, 5, 5, 4, 4, 3, 5, 3, 5, 4, 1, 4, 3, 5, 4, 5, 4, 5, 4, 5, 5, 4, 5, 5, 5, 5, 5, 3, 5, 5, 5, 3, 3, 5, 4, 4, 2, 5, 5, 4, 3, 5, 4, 5, 2, 3, 3, 4, 5, 5, 5, 5, 5, 5, 5, 5], 'mas': [3, 3, 4, 3, 3, 3, 1, 3, 3, 3, 3, 3, 4, 2, 5, 5, 2, 3, 2, 3, 4, 5, 4, 3, 3, 3, 3, 3, 3, 1, 5, 2, 4, 5, 1, 3, 2, 4, 5, 2, 2, 3, 5, 2, 3, 2, 2, 5, 1, 1, 3, 3, 2, 3, 4, 4, 4, 3, 2, 3, 5, 5, 3, 2, 1, 3, 3, 2, 3, 3, 2, 3, 3, 3, 1, 4, 3, 4, 3, 3, 5, 3, 2, 1, 3, 4, 5, 3, 5, 4, 3, 2, 3, 4, 3, 3, 1, 3, 3, 4, 2, 2, 4, 1, 1, 3, 3, 3, 3, 3, 3, 5, 4, 3, 5, 2, 3, 3, 4, 4, 4, 4, 5], 'bonito': [3, 3, 2, 3, 4, 4, 3, 5, 4, 4, 3, 4, 3, 4, 5, 3, 2, 3, 3, 2, 3, 4, 3, 4, 1, 3, 4, 4, 4, 3, 2, 4, 3, 3, 4, 3, 4, 4, 4, 3, 3, 5, 4, 1, 4, 3, 3, 5, 3, 3, 3, 3, 3, 3, 4, 2, 4, 3, 3, 3, 4, 3, 3, 4, 4, 3, 3, 3, 3, 2, 4, 3, 2, 4, 3, 5, 3, 4, 3, 4, 3, 3, 4, 4, 3, 2, 3, 3, 3, 4, 5, 5, 3, 4, 3, 3, 3, 4, 3, 3, 5, 5, 3, 4, 4, 3, 3, 3, 3, 3, 3, 4, 4, 4, 4, 4, 3, 4, 4, 2, 5, 3, 3, 3, 4, 4, 3, 3, 5, 5, 3, 2, 3, 4, 3, 4, 5, 3, 3, 4, 3, 4, 4, 4, 2, 3, 3, 2, 5, 1, 3, 4, 3, 3, 3, 5, 3, 4, 3, 5, 3, 3, 4, 4, 4, 2, 2, 3, 3, 3, 3, 3, 3, 3, 3, 4, 4, 4, 4, 4, 4, 4, 4, 4, 4, 4, 5, 5, 5], 'como': [3, 3, 3, 3, 3, 3, 5, 2, 5, 3, 5, 5, 5, 5, 1, 3, 3, 1, 5, 5, 3, 5, 2, 3, 4, 5, 4, 3, 3, 3, 2, 2, 3, 4, 3, 5, 2, 3, 5, 4, 4, 2, 3, 5, 4, 3, 2, 4, 4, 3, 3, 4, 3, 4, 4, 2, 2, 4, 5, 3, 3, 3, 4, 3, 3, 5, 3, 4, 3, 5, 3, 4, 5, 4, 5, 5, 3, 5, 3, 4, 5, 4, 5, 4, 5, 3, 3, 5, 3, 1, 4, 3, 4, 4, 5, 3, 3, 3, 3, 5, 3, 5, 5, 5, 5, 3, 4, 5, 1, 2, 4, 4, 4, 1, 5, 5, 3, 4, 5, 3, 1, 3, 2, 5, 5, 2, 3, 3, 5, 3, 2, 2, 2, 5, 3, 5, 5, 4, 3, 3, 5, 4, 5, 4, 3, 3, 4, 5, 5, 3, 4, 3, 3, 1, 5, 4, 4, 4, 4, 5, 5, 3, 3, 5, 2, 3, 3, 5, 3, 3, 5, 3, 5, 3, 4, 3, 2, 1, 5, 3, 1, 5, 4, 5, 5, 3, 3, 3, 5, 1, 2, 3, 5, 3, 3, 3, 5, 4, 3, 2, 3, 3, 1, 5, 3, 4, 3, 3, 2, 3, 4, 1, 5, 4, 4, 2, 3, 5, 4, 4, 4, 1, 1, 3, 3, 1, 2, 2, 3, 3, 3, 5, 4, 5, 5, 5, 2, 3, 2, 5, 1, 3, 5, 4, 2, 3, 2, 3, 1, 4, 5, 4, 5, 3, 5, 3, 5, 5, 5, 3, 5, 3, 1, 1, 1, 2, 2, 2, 2, 2, 3, 3, 3, 3, 3, 3, 3, 3, 3, 3, 3, 3, 3, 3, 3, 3, 3, 3, 3, 3, 4, 4, 4, 4, 4, 4, 5, 5, 5, 5, 5, 5, 5, 5, 5, 5, 5, 5, 5, 5, 5, 5, 5], 'otro': [3, 3, 5, 4, 2, 3, 3, 3, 5, 5, 3, 5, 3, 1, 3, 2, 5, 3, 3, 5, 4, 4, 3, 3, 3, 3, 3, 3, 3, 2, 3, 5, 3, 3, 5, 4, 2, 5, 5, 3, 3, 3, 5, 4, 3, 3, 5, 3, 3, 3, 2, 1, 4, 3, 5, 5, 3, 5, 5, 2, 2, 3, 5, 2, 5, 5, 5, 2, 3, 2, 3, 3, 3, 2, 5, 3, 3, 3, 3, 5, 3, 3, 3, 3, 5, 3, 3, 3, 5, 5, 3, 3, 5, 3, 5, 5, 3, 4, 2, 2, 3, 3, 5, 3, 4, 3, 4, 3, 5, 4, 5, 3, 2, 3, 3, 3, 3, 3, 3, 3, 2, 2, 4, 4, 3, 3, 3, 3, 4, 3, 1, 3, 5, 5, 5, 5, 3, 4, 3, 1, 1, 3, 3, 5, 3, 2, 5, 3, 5, 3, 3, 3, 3, 3, 5, 3, 2, 3, 3, 3, 3, 3, 2, 3, 3, 2, 5, 3, 3, 3, 2, 4, 3, 4, 5, 3, 3, 2, 5, 3, 3, 5, 4, 5, 3, 1, 3, 3, 3, 3, 3, 2, 4, 5, 5, 1, 3, 3, 3, 2, 5, 3, 3, 2, 2, 3, 3, 3, 3, 3, 3, 3, 3, 3, 3, 3, 3, 3, 4, 4, 4, 4, 4, 5, 5, 5, 5, 5, 5, 5, 5, 5, 5, 5, 5, 5, 5], 'visita': [4, 5, 4, 3, 4, 3, 4, 5, 4, 5, 4, 4, 1, 1, 4, 4, 4, 3, 5, 5, 5, 2, 5, 4, 4, 4, 5, 5, 5, 5, 5, 5, 3, 5, 5, 3, 5, 4, 5, 5, 5, 3, 5, 2, 5, 3, 3, 4, 4, 4, 5, 5, 5, 5, 5, 5, 3, 5, 5, 4, 1, 5, 5, 3, 5, 5, 5, 5, 3, 4, 3, 4, 3, 5, 2, 3, 3, 2, 3, 3, 5, 5, 5, 5, 3, 3, 3, 3, 5, 5, 4, 5, 3, 5, 5, 4, 4, 5, 5, 5, 5, 3, 4, 5, 5, 5, 2, 4, 4, 3, 5, 5, 5, 1, 5, 4, 5, 3, 4, 2, 4, 4, 3, 5, 3, 5, 5, 3, 5, 5, 5, 5, 3, 4, 4, 3, 1, 4, 5, 5, 4, 5, 3, 5, 5, 5, 5, 5, 5, 4, 4, 3, 5, 5, 4, 3, 3, 4, 5, 5, 5, 5, 5, 4, 5, 5, 5, 3, 3, 3, 5, 5, 5, 5, 5, 4, 5, 3, 3, 3, 3, 3, 3, 3, 3, 3, 3, 3, 4, 4, 4, 4, 4, 4, 5, 5, 5, 5, 5, 5, 5, 5, 5, 5], 'pésimo': [2, 2, 1, 1, 1, 2, 1, 1, 1, 1, 3, 1, 1, 1, 1, 1, 1, 1, 2, 2, 2, 1, 1, 1, 2, 1, 1, 1, 2, 2, 1, 1, 1, 2, 1, 3, 1, 1, 1, 1], 'volver': [2, 2, 5, 2, 1, 3, 5, 4, 3, 1, 1, 2, 2, 1, 2, 3, 3, 3, 3, 3, 5, 3, 1, 1, 1, 1, 3, 5, 5, 1, 2, 2, 3, 2, 3, 3, 3, 3, 2, 3, 1, 1, 3, 3, 2, 1, 5, 5, 1, 1, 3, 3, 2, 1, 2, 1, 2, 3, 1, 3, 3, 1, 1, 5, 3, 4, 1, 2, 2, 2, 1, 2, 2, 1, 2, 1, 2, 3, 2, 3, 3, 1, 2, 1, 5, 1, 1, 3, 3, 2, 2, 5, 1, 1, 4, 2, 3, 2, 2, 1, 3, 3, 2, 1, 2, 1, 1, 2, 3, 2, 1, 3, 2, 2, 2, 3, 2, 3, 3, 2, 2, 3, 2, 2, 1, 2, 2, 3, 2, 2, 1, 1, 1, 1, 1, 5, 1, 2, 1, 3, 3, 3, 1, 5, 2, 1, 2, 2, 1, 1, 3, 3, 1, 2, 5, 1, 1, 1, 1, 1, 2, 2, 2, 2, 2, 2, 2, 2, 2, 2, 2, 2, 2, 3, 3, 3, 3, 3, 3, 3, 3, 3, 3, 3, 3, 4, 4, 4, 4, 4, 5, 5, 5, 5, 5, 5, 5, 5, 5, 5, 5, 5, 5, 5, 5, 5, 5, 5, 5, 5, 5, 5, 5, 5, 5, 5, 5, 5, 5, 5, 5, 5, 5, 5, 5, 5, 5, 5, 5, 5], 'cosa': [4, 3, 3, 4, 3, 3, 4, 4, 5, 3, 3, 3, 3, 3, 3, 3, 4, 3, 3, 4, 5, 2, 3, 3, 3, 3, 5, 4, 2, 3, 4, 3, 3, 5, 2, 4, 5, 3, 2, 3, 4, 2, 4, 3, 3, 3, 4, 5, 2, 5, 3, 2, 2, 3, 3, 3, 4, 5, 5, 5, 5], 'por': [4, 5, 4, 1, 5, 5, 5, 2, 1, 5, 4, 4, 4, 5, 4, 3, 5, 5, 2, 4, 4, 3, 5, 2, 5, 5, 5, 4, 3, 4, 4, 2, 3, 5, 2, 5, 4, 1, 2, 3, 4, 5, 4, 3, 3, 5, 3, 5, 3, 2, 4, 1, 3, 5, 4, 5, 3, 5, 4, 4, 4, 3, 3, 1, 4, 2, 5, 3, 5, 4, 3, 5, 3, 5, 3, 3, 4, 5, 5, 3, 5, 5, 3, 4, 5, 2, 5, 5, 3, 5, 3, 5, 3, 4, 4, 5, 5, 4, 1, 5, 5, 3, 1, 5, 4, 3, 3, 5, 2, 4, 4, 3, 3, 4, 3, 3, 2, 5, 5, 4, 3, 5, 4, 2, 4, 5, 4, 3, 3, 4, 1, 5, 2, 5, 3, 5, 4, 5, 5, 4, 3, 3, 1, 5, 5, 2, 3, 4, 3, 3, 4, 4, 5, 5, 4, 3, 5, 5, 3, 3, 2, 4, 4, 3, 4, 4, 3, 3, 4, 5, 5, 3, 2, 4, 5, 4, 3, 3, 4, 4, 3, 4, 1, 3, 2, 5, 4, 5, 4, 3, 4, 4, 5, 5, 3, 5, 5, 1, 4, 5, 5, 5, 5, 5, 2, 5, 4, 1, 4, 1, 5, 5, 5, 5, 5, 4, 2, 5, 5, 5, 5, 4, 4, 5, 5, 5, 3, 2, 3, 1, 4, 3, 3, 4, 1, 5, 3, 3, 5, 1, 3, 1, 5, 1, 5, 5, 1, 4, 5, 1, 5, 5, 4, 4, 1, 3, 5, 2, 5, 5, 3, 5, 2, 5, 5, 5, 3, 5, 5, 1, 3, 2, 3, 4, 3, 4, 3, 5, 5, 5, 5, 1, 5, 5, 4, 4, 5, 5, 4, 5, 5, 1, 1, 5, 1, 4, 4, 5, 1, 4, 4, 5, 3, 4, 5, 5, 4, 3, 5, 2, 5, 3, 4, 2, 3, 2, 2, 5, 4, 5, 3, 5, 1, 3, 5, 1, 5, 2, 2, 5, 5, 3, 5, 1, 1, 1, 2, 2, 2, 2, 2, 2, 3, 3, 3, 3, 3, 3, 3, 3, 3, 3, 3, 3, 3, 3, 3, 3, 4, 4, 4, 4, 4, 4, 4, 4, 4, 5, 5, 5, 5, 5, 5, 5, 5, 5, 5, 5, 5, 5, 5, 5, 5, 5, 5, 5, 5, 5, 5, 5], 'desgracia': [4, 4, 3, 3, 4, 3, 3], 'cuidado': [4, 5, 3, 5, 5, 1, 2, 1, 4, 2, 5, 2, 3, 2, 3, 2, 3, 2, 2, 1, 3, 3, 4, 1, 3, 4, 2, 3, 3, 4, 2, 3, 3, 1, 1, 5, 2, 1, 2, 4], 'sitio': [4, 4, 5, 5, 1, 5, 5, 4, 3, 5, 4, 4, 4, 5, 4, 5, 4, 5, 5, 3, 5, 4, 1, 3, 5, 4, 5, 5, 5, 4, 3, 2, 4, 5, 4, 5, 5, 1, 5, 5, 5, 5, 5, 5, 5, 3, 2, 5, 5, 4, 3, 4, 4, 5, 5, 5, 3, 5, 4, 3, 4, 4, 5, 5, 3, 3, 4, 1, 1, 5, 3, 4, 4, 5, 4, 5, 3, 4, 5, 4, 4, 3, 5, 4, 5, 5, 5, 3, 5, 5, 5, 5, 5, 5, 5, 5], 'si': [4, 5, 5, 5, 5, 5, 5, 5, 5, 5, 5, 5, 4, 4, 3, 5, 4, 3, 4, 5, 5, 5, 5, 3, 4, 5, 3, 2, 3, 4, 3, 3, 5, 4, 1, 5, 4, 2, 3, 5, 5, 5, 4, 4, 5, 4, 5, 5, 5, 4, 2, 3, 4, 5, 5, 4, 3, 5, 3, 3, 4, 4, 5, 5, 5, 3, 5, 3, 5, 4, 5, 5, 2, 4, 5, 5, 3, 4, 5, 3, 5, 3, 5, 4, 4, 5, 3, 1, 4, 4, 5, 5, 5, 5, 5, 5, 3, 5, 5, 5, 5, 5, 5, 1, 3, 4, 5, 5, 1, 5, 4, 1, 3, 5, 5, 4, 4, 5, 5, 1, 5, 3, 5, 5, 5, 5, 4, 3, 4, 5, 4, 4, 1, 5, 2, 2, 4, 4, 4, 5, 5, 3, 5, 1, 3, 3, 4, 5, 3, 4, 1, 2, 5, 5, 4, 5, 2, 4, 5, 5, 5, 1, 4, 3, 3, 3, 5, 5, 5, 5, 5, 3, 3, 3, 4, 3, 5, 5, 1, 3, 4, 5, 1, 5, 5, 5, 3, 3, 4, 4, 3, 2, 4, 4, 3, 3, 2, 5, 5, 3, 5, 5, 4, 4, 5, 2, 5, 3, 5, 5, 5, 4, 4, 4, 2, 4, 5, 5, 4, 3, 5, 4, 5, 5, 3, 5, 5, 5, 5, 4, 4, 5, 4, 3, 4, 5, 4, 5, 4, 4, 1, 5, 5, 5, 5, 5, 4, 3, 5, 1, 5, 4, 5, 4, 1, 4, 4, 4, 5, 3, 5, 5, 5, 5, 5, 5, 2, 4, 3, 4, 4, 3, 4, 3, 5, 4, 4, 3, 3, 3, 5, 3, 4, 4, 4, 5, 2, 3, 4, 5, 5, 1, 3, 5, 5, 5, 5, 5, 5, 5, 5, 5, 1, 1, 5, 4, 2, 4, 4, 2, 3, 5, 4, 4, 3, 2, 5, 4, 3, 5, 5, 3, 5, 5, 5, 3, 1, 2, 4, 3, 5, 3, 1, 4, 4, 4, 5, 4, 4, 5, 5, 5, 4, 5, 3, 4, 5, 5, 5, 5, 1, 3, 3, 5, 5, 1, 5, 3, 3, 2, 4, 4, 5, 5, 3, 3, 5, 3, 5, 4, 4, 5, 5, 3, 3, 4, 3, 3, 5, 5, 3, 5, 4, 4, 3, 4, 1, 2, 4, 5, 3, 4, 5, 4, 3, 3, 5, 4, 4, 5, 1, 1, 1, 2, 2, 2, 3, 3, 3, 3, 3, 3, 3, 3, 3, 3, 3, 3, 3, 3, 3, 3, 3, 3, 4, 4, 4, 4, 4, 4, 4, 4, 4, 4, 4, 4, 5, 5, 5, 5, 5, 5, 5, 5, 5, 5, 5, 5], 'querer': [4, 5, 5, 3, 5, 3, 3, 4, 5, 3, 5, 5, 5, 5, 5, 4, 4, 5, 4, 1, 5, 5, 1, 5, 5, 3, 5, 3, 5, 5, 5, 5, 5, 5, 2, 5, 3, 5, 4, 1, 5, 1, 2, 1, 4, 5, 1, 3, 5, 5, 5, 5, 3, 2, 3, 3, 5, 1, 3, 3, 4, 1, 1, 3, 3, 3, 4, 4, 5, 5, 5, 5, 5, 5, 5, 5, 5, 5, 5, 5, 5, 5, 5, 5, 5], 'gastar': [4, 5, 4, 4, 1, 1, 3], 'más': [4, 5, 5, 3, 4, 1, 1, 3, 4, 5, 3, 4, 1, 5, 2, 1, 5, 3, 5, 5, 4, 5, 5, 2, 3, 4, 2, 5, 3, 5, 4, 3, 4, 3, 1, 3, 2, 5, 3, 1, 5, 3, 5, 2, 3, 3, 4, 1, 3, 3, 3, 4, 2, 3, 1, 4, 4, 4, 4, 4, 5, 1, 5, 5, 3, 5, 5, 3, 3, 3, 3, 4, 2, 5, 3, 4, 3, 2, 4, 5, 1, 2, 3, 5, 3, 4, 5, 3, 5, 3, 1, 3, 5, 3, 5, 4, 3, 3, 3, 1, 4, 4, 5, 5, 3, 3, 3, 3, 2, 1, 3, 5, 4, 3, 4, 5, 4, 1, 3, 3, 1, 3, 3, 3, 2, 3, 3, 3, 3, 1, 2, 5, 3, 5, 5, 2, 5, 3, 2, 4, 3, 5, 3, 3, 5, 2, 3, 5, 3, 5, 4, 5, 3, 2, 3, 5, 5, 5, 3, 3, 3, 5, 1, 3, 4, 5, 5, 3, 1, 3, 5, 1, 3, 3, 2, 3, 3, 5, 5, 2, 3, 3, 3, 1, 3, 3, 3, 2, 2, 4, 2, 3, 4, 3, 2, 2, 3, 4, 5, 4, 5, 2, 3, 3, 5, 1, 5, 3, 4, 1, 2, 3, 1, 3, 2, 3, 3, 2, 5, 5, 1, 3, 3, 3, 2, 4, 3, 3, 3, 3, 5, 5, 1, 4, 4, 3, 5, 5, 4, 2, 5, 5, 2, 3, 4, 3, 3, 5, 4, 5, 3, 1, 1, 2, 3, 5, 5, 3, 3, 3, 1, 3, 1, 1, 1, 1, 2, 2, 2, 2, 3, 3, 3, 3, 3, 3, 3, 3, 3, 3, 4, 4, 4, 4, 4, 4, 4, 4, 4, 4, 5, 5, 5, 5, 5, 5, 5, 5, 5, 5, 5, 5, 5, 5, 5, 5, 5, 5], 'sobre': [3, 3, 4, 5, 1, 2, 3, 5, 4, 5, 3, 2, 3, 4, 3, 4, 2, 2, 3, 3, 4, 2, 1, 4, 3, 5, 4, 5, 2, 2, 3, 4], '18h': [3], 'sino': [3, 5, 5, 1, 4, 1, 1, 5, 5, 1, 5, 5, 5, 4, 1, 5, 5, 1, 5, 4, 4, 5], 'valer': [3, 3, 1, 4, 3, 3, 2, 1, 1, 3, 1, 3, 3, 1, 2, 3, 2, 3, 2, 1, 2, 4, 2, 2, 2, 2, 1, 5, 3, 2, 4, 2, 4, 2, 3, 2, 2, 3, 2, 4, 5, 2, 2, 3, 2, 1, 5, 3, 1, 3, 3, 5, 3, 3, 3, 3, 2, 2, 3, 3, 3, 3, 2, 3, 3, 3, 2, 1, 4, 5, 3, 2, 3, 4, 2, 3, 2, 1, 1, 4, 1, 4, 2, 1, 2, 1, 1, 1, 3, 3, 3, 2, 4, 1, 2, 3, 2, 5, 5, 5, 3, 1, 2, 2, 3, 2, 3, 2, 4, 2, 2, 4, 4, 3, 5, 3, 2, 5, 3, 4, 2, 3, 2, 3, 3, 2, 2, 1, 2, 2, 3, 2, 2, 3, 2, 3, 1, 3, 2, 1, 3, 3, 3, 1, 4, 3, 2, 5, 2, 3, 3, 3, 3, 4, 1, 3, 2, 2, 2, 3, 3, 5, 3, 3, 3, 1, 1, 1, 3, 1, 2, 3, 2, 2, 3, 2, 3, 3, 2, 3, 3, 1, 4, 5, 1, 3, 3, 2, 3, 3, 2, 3, 4, 5, 1, 3, 2, 3, 1, 3, 4, 1, 3, 3, 1, 3, 3, 2, 3, 5, 2, 3, 5, 2, 2, 2, 2, 4, 3, 5, 2, 2, 1, 5, 3, 1, 2, 2, 1, 1, 3, 3, 2, 1, 5, 2, 3, 3, 1, 2, 2, 5, 1, 3, 2, 3, 3, 3, 2, 3, 2, 3, 1, 3, 3, 3, 5, 2, 3, 3, 3, 2, 2, 1, 3, 2, 3, 1, 1, 2, 2, 2, 2, 2, 2, 2, 2, 2, 2, 2, 2, 2, 2, 2, 2, 3, 3, 3, 3, 3, 3, 3, 3, 3, 3, 3, 3, 3, 3, 3, 3, 4, 4, 4, 5, 5, 5, 5, 5, 5, 5], 'pena': [3, 3, 1, 4, 3, 3, 3, 1, 3, 1, 1, 3, 3, 1, 2, 2, 2, 3, 2, 1, 5, 2, 4, 3, 2, 2, 2, 2, 3, 1, 5, 3, 2, 4, 4, 2, 4, 2, 3, 4, 2, 2, 4, 5, 5, 2, 2, 2, 5, 3, 1, 3, 3, 4, 5, 3, 3, 3, 2, 2, 3, 3, 3, 3, 5, 2, 3, 3, 2, 1, 4, 4, 5, 3, 2, 3, 1, 4, 2, 1, 2, 1, 4, 4, 1, 2, 1, 1, 1, 1, 3, 3, 3, 2, 4, 1, 2, 2, 5, 2, 4, 2, 5, 5, 5, 1, 2, 3, 4, 2, 3, 4, 3, 2, 4, 2, 4, 4, 3, 1, 5, 3, 2, 4, 5, 3, 4, 2, 3, 2, 3, 2, 1, 3, 2, 3, 2, 5, 4, 3, 2, 3, 1, 3, 2, 3, 2, 4, 4, 5, 4, 2, 5, 2, 3, 3, 2, 3, 4, 5, 1, 2, 5, 3, 3, 5, 3, 1, 1, 3, 3, 1, 2, 4, 3, 2, 2, 2, 2, 3, 3, 2, 3, 1, 3, 5, 1, 3, 2, 3, 3, 2, 3, 4, 5, 1, 1, 3, 2, 3, 1, 3, 5, 4, 1, 3, 3, 1, 3, 3, 5, 2, 5, 3, 2, 2, 2, 5, 2, 2, 4, 5, 2, 1, 5, 3, 3, 1, 2, 1, 1, 4, 3, 3, 2, 1, 5, 2, 2, 3, 2, 3, 1, 2, 2, 5, 1, 3, 3, 3, 3, 3, 3, 3, 3, 3, 5, 2, 5, 3, 3, 3, 2, 2, 3, 1, 1, 2, 2, 2, 2, 2, 2, 2, 2, 2, 2, 2, 2, 2, 3, 3, 3, 3, 3, 3, 3, 3, 3, 3, 3, 3, 4, 5, 5, 5, 5, 5, 5], 'cholula': [5, 4, 5, 5], 'fuera': [3, 5, 5, 3, 3, 3, 4, 3, 4, 3, 3, 5, 5, 5, 3, 3, 2, 5, 3, 3, 3, 3, 3, 3, 3, 2, 5, 3, 3, 4, 5, 4, 3, 3, 4, 3, 2, 3, 2, 3, 3, 4, 4, 5], 'normal': [3, 3, 3, 3, 3, 3, 3, 3, 2, 3, 4, 5, 3, 3, 3, 2, 3, 3, 2, 3, 3, 3, 3, 3, 3, 3, 3, 3, 5, 4, 3, 4, 3, 5, 4, 4, 3, 3, 3, 3, 3], 'ama': [5], 'historia': [5, 5, 3, 5, 5, 5, 3, 2, 5, 5, 3, 5, 4, 5, 3, 5, 3, 5, 5, 4, 5, 5, 2, 4, 4, 3, 5, 5, 5, 2, 1, 5, 4, 4, 4, 5, 4, 3, 5, 5, 5, 5, 3, 4, 5, 5, 4, 5, 5, 5, 4, 4, 5, 5, 4, 3, 5, 5, 5, 4, 5, 4, 5, 3, 3, 1, 3, 3, 4, 5, 5, 5, 3, 5, 4, 4, 5, 3, 4, 3, 4, 3, 5, 4, 5, 4, 4, 5, 5, 3, 3, 4, 4, 3, 4, 5, 3, 4, 3, 4, 4, 4, 3, 4, 5, 4, 5, 2, 3, 4, 4, 5, 5, 3, 4, 5, 5, 4, 5, 5, 5, 4, 4, 3, 2, 4, 5, 5, 2, 3, 3, 3, 5, 3, 4, 4, 5, 2, 5, 5, 4, 5, 5, 5, 3, 5, 4, 5, 4, 5, 3, 5, 4, 4, 3, 4, 3, 5, 3, 5, 3, 3, 3, 4, 4, 5, 5, 5], 'entonces': [5, 5, 3, 5, 2, 5, 1], 'gran': [5, 3, 3, 5, 5, 3, 5, 3, 2, 5, 5, 3, 5, 5, 4, 4, 2, 3, 3, 3, 4, 4, 3, 3, 3, 5, 4, 4, 3, 5, 3, 4, 5, 3, 3, 3, 3, 5, 3, 5, 4, 3, 3, 5, 3, 3, 4, 5, 4, 5, 4, 4, 2, 4, 4, 3, 5, 5, 3, 3, 5, 4, 4, 3, 3, 3, 3, 3, 2, 2, 5, 2, 4, 3, 3, 3, 3, 3, 3, 5, 2, 4, 5, 4, 5, 4, 3, 3, 4, 5, 3, 2, 3, 5, 5, 5, 4, 5, 3, 4, 5, 4, 4, 5, 3, 3, 5, 3, 2, 5, 4, 5, 2, 5, 4, 3, 4, 4, 3, 5, 3, 4, 5, 3, 2, 5, 4, 2, 3, 5, 4, 4, 5, 2, 5, 3, 2, 3, 3, 4, 3, 4, 3, 4, 4, 5, 3, 3, 2, 3, 1, 3, 5, 5, 3, 1, 1, 2, 2, 3, 3, 3, 3, 3, 3, 3, 3, 3, 4, 4, 4, 4, 4, 4, 4, 4, 4, 4, 4, 4, 4, 4, 4, 4, 4, 4, 4, 5, 5, 5, 5], 'lugar': [5, 4, 5, 5, 5, 5, 3, 5, 4, 4, 5, 2, 5, 5, 5, 5, 5, 5, 5, 3, 3, 5, 5, 5, 4, 5, 4, 5, 5, 4, 3, 5, 5, 5, 5, 4, 5, 4, 5, 3, 5, 5, 4, 4, 4, 4, 3, 3, 5, 5, 3, 4, 5, 3, 2, 4, 2, 5, 4, 3, 5, 5, 4, 4, 3, 5, 4, 5, 5, 3, 5, 2, 5, 3, 3, 4, 3, 4, 4, 5, 4, 5, 4, 5, 4, 5, 5, 5, 5, 4, 5, 5, 5, 3, 4, 5, 5, 4, 5, 5, 5, 5, 4, 5, 1, 3, 5, 5, 5, 4, 2, 3, 5, 5, 4, 2, 5, 5, 5, 5, 5, 5, 4, 3, 4, 4, 4, 5, 4, 4, 2, 5, 5, 5, 3, 3, 5, 5, 4, 5, 5, 4, 5, 5, 2, 1, 5, 3, 3, 4, 5, 5, 5, 4, 5, 5, 3, 5, 1, 1, 3, 4, 5, 4, 3, 5, 2, 3, 2, 3, 3, 3, 5, 3, 3, 5, 5, 5, 1, 3, 4, 1, 5, 4, 4, 5, 5, 4, 1, 5, 5, 5, 5, 5, 3, 5, 5, 5, 2, 5, 2, 5, 5, 5, 5, 5, 1, 4, 3, 5, 3, 3, 5, 2, 5, 5, 5, 5, 5, 5, 5, 5, 4, 5, 4, 4, 5, 2, 5, 5, 5, 3, 5, 5, 5, 4, 5, 5, 5, 5, 5, 4, 5, 3, 3, 5, 4, 5, 1, 3, 2, 5, 5, 5, 3, 4, 4, 5, 3, 4, 5, 2, 4, 3, 4, 3, 4, 4, 5, 5, 5, 3, 2, 2, 5, 4, 5, 5, 5, 4, 4, 3, 4, 5, 5, 2, 5, 5, 5, 5, 5, 4, 5, 4, 2, 5, 4, 2, 5, 5, 3, 3, 3, 5, 5, 1, 3, 4, 5, 2, 5, 5, 5, 3, 3, 5, 4, 4, 4, 5, 3, 4, 4, 5, 4, 1, 4, 5, 5, 3, 3, 1, 5, 5, 1, 3, 4, 3, 5, 3, 1, 4, 5, 5, 5, 5, 3, 5, 4, 4, 3, 4, 5, 3, 5, 5, 3, 3, 1, 3, 5, 5, 3, 3, 4, 2, 5, 5, 4, 5, 5, 5, 5, 5, 2, 3, 5, 5, 4, 4, 3, 5, 5, 4, 4, 5, 5, 5, 5, 1, 5, 5, 5, 3, 3, 3, 5, 4, 5, 1, 4, 5, 5, 5, 4, 3, 5, 5, 5, 4, 3, 3, 3, 5, 4, 2, 4, 5, 4, 3, 3, 5, 5, 3, 5, 1, 1, 5, 3, 5, 5, 5, 5, 3, 5, 1, 5, 5, 4, 1, 5, 5, 3, 3, 4, 1, 1, 1, 1, 1, 2, 2, 2, 2, 3, 3, 3, 3, 3, 3, 3, 3, 3, 4, 4, 4, 4, 4, 4, 4, 4, 4, 4, 4, 4, 4, 4, 4, 4, 4, 4, 4, 4, 4, 4, 4, 4, 5, 5, 5, 5, 5, 5, 5, 5, 5, 5, 5, 5, 5, 5, 5, 5, 5, 5, 5, 5, 5, 5, 5, 5, 5, 5, 5, 5, 5, 5, 5, 5, 5, 5, 5, 5, 5], 'visitar': [5, 5, 4, 5, 5, 5, 5, 1, 4, 5, 5, 5, 5, 5, 2, 5, 5, 4, 3, 5, 5, 5, 5, 4, 4, 5, 5, 4, 2, 3, 5, 2, 5, 4, 5, 5, 4, 3, 5, 4, 5, 4, 5, 1, 5, 5, 4, 5, 4, 5, 5, 4, 3, 3, 5, 5, 4, 3, 5, 5, 5, 5, 5, 5, 5, 4, 3, 5, 4, 5, 5, 5, 5, 4, 5, 5, 5, 5, 5, 5, 5, 5, 5, 5, 5, 5, 5, 5, 5, 4, 5, 5, 5, 5, 4, 4, 5, 5, 3, 5, 5, 5, 4, 5, 5, 3, 4, 5, 4, 5, 5, 4, 5, 5, 5, 3, 5, 4, 5, 4, 5, 4, 3, 5, 4, 5, 5, 3, 4, 5, 4, 5, 5, 4, 4, 5, 5, 5, 4, 5, 4, 3, 4, 5, 5, 5, 4, 5, 4, 5, 5, 5, 5, 5, 5, 5, 5, 5, 5, 5, 2, 3, 4, 4, 5, 3, 5, 5, 4, 3, 5, 5, 5, 4, 5, 5, 5, 4, 3, 5, 5, 4, 5, 5, 4, 5, 5, 5, 5, 2, 4, 5, 5, 4, 5, 4, 5, 5, 5, 5, 5, 5, 5, 5, 5, 5, 2, 5, 5, 5, 5, 5, 5, 5, 5, 5, 5, 5, 5, 4, 5, 5, 3, 5, 2, 5, 5, 5, 5, 3, 2, 4, 5, 4, 5, 4, 5, 5, 5, 5, 5, 5, 5, 5, 5, 5, 4, 4, 2, 5, 4, 5, 4, 5, 5, 5, 5, 5, 5, 5, 5, 4, 5, 4, 5, 5, 5, 4, 5, 4, 5, 5, 3, 5, 3, 5, 5, 5, 5, 5, 5, 5, 5, 5, 5, 4, 1, 5, 5, 3, 4, 5, 4, 3, 5, 5, 4, 5, 5, 5, 5, 4, 5, 5, 5, 5, 5, 5, 2, 5, 5, 5, 4, 5, 5, 5, 5, 4, 4, 5, 5, 5, 5, 3, 1, 4, 5, 4, 5, 4, 5, 3, 4, 5, 5, 4, 5, 5, 5, 5, 5, 5, 5, 5, 5, 5, 5, 5, 5, 5, 5, 3, 5, 1, 5, 5, 3, 4, 5, 5, 5, 5, 5, 5, 5, 5, 5, 5, 5, 5, 5, 3, 5, 3, 5, 5, 5, 5, 5, 5, 5, 5, 5, 5, 5, 5, 5, 4, 4, 5, 5, 5, 5, 4, 5, 5, 4, 5, 3, 5, 2, 1, 5, 4, 5, 5, 5, 2, 5, 3, 2, 4, 5, 5, 5, 5, 4, 5, 5, 5, 5, 3, 5, 5, 5, 5, 4, 5, 5, 5, 4, 5, 4, 5, 5, 5, 4, 3, 4, 4, 4, 5, 5, 3, 5, 5, 5, 5, 5, 5, 5, 4, 4, 3, 5, 5, 5, 5, 3, 5, 5, 5, 5, 5, 5, 5, 4, 5, 5, 5, 5, 5, 4, 5, 5, 5, 4, 5, 5, 4, 5, 5, 4, 5, 1, 1, 2, 2, 2, 3, 3, 3, 4, 4, 4, 4, 4, 4, 4, 4, 4, 4, 4, 4, 5, 5, 5, 5, 5, 5, 5, 5, 5, 5, 5, 5, 5, 5, 5, 5], 'gustar': [5, 2, 5, 3, 3, 3, 2, 4, 2, 3, 3, 3, 2, 5, 3, 5, 4, 5, 2, 1, 1, 3, 4, 3, 4, 4, 1, 2, 5, 3, 3, 2, 4, 3, 4, 3, 1, 4, 5, 4, 2, 4, 1, 3, 5, 5, 5, 3, 2, 3, 2, 2, 1, 3, 5, 3, 5, 4, 3, 3, 2, 2, 3, 3, 2, 2, 4, 2, 4, 3, 3, 1, 3, 3, 3, 5, 3, 3, 2, 5, 3, 2, 3, 4, 3, 1, 2, 4, 5, 1, 1, 2, 2, 2, 3, 3, 4, 4, 4, 5, 5, 5, 5, 5], 'sloppy': [3, 3, 3, 2, 4], "joe's": [3], 'utilizar': [3, 5, 1, 5, 1, 3, 1, 1, 5, 3, 5], 'su': [3, 5, 3, 3, 5, 3, 3, 5, 3, 3, 5, 4, 2, 3, 3, 3, 3, 2, 2, 3, 3, 5, 5, 3, 5, 5, 1, 2, 4, 1, 5, 4, 3, 5, 2, 1, 3, 4, 2, 4, 2, 3, 5, 1, 5, 3, 2, 5, 5, 1, 5, 5, 5, 5, 5, 2, 3, 5, 5, 3, 3, 5, 5, 1, 1, 5, 4, 3, 5, 5, 2, 5, 4, 5, 5, 3, 3, 3, 3, 5, 3, 5, 5, 5, 4, 4, 5, 1, 4, 5, 1, 5, 4, 2, 5, 4, 2, 2, 3, 3, 1, 5, 3, 5, 2, 5, 5, 5, 3, 4, 5, 2, 3, 1, 3, 3, 3, 1, 1, 2, 2, 2, 2, 2, 2, 3, 3, 3, 3, 3, 4, 4, 5, 5, 5, 5, 5, 5, 5, 5, 5, 5], 'título': [3], 'ventaja': [3, 3, 4], 'todo': [5, 5, 5, 1, 5, 3, 2, 4, 4, 2, 3, 4, 5, 1, 4, 5, 4, 4, 2, 5, 2, 5, 1, 4, 5, 3, 4, 1, 2, 5, 3, 3, 5, 4, 5, 5, 1, 1, 1, 5, 4, 4, 3, 2, 4, 2, 5, 5, 5, 2, 3, 2, 2, 5, 3, 5, 2, 3, 5, 4, 1, 2, 2, 5, 5, 5, 4, 3, 3, 5, 5, 3, 1, 5, 3, 5, 4, 4, 5, 2, 5, 2, 1, 5, 3, 5, 2, 5, 2, 4, 3, 3, 2, 4, 4, 4, 5, 2, 4, 4, 5, 4, 4, 2, 5, 4, 4, 2, 4, 5, 2, 5, 4, 4, 5, 4, 5, 5, 5, 5, 2, 1, 1, 5, 5, 3, 4, 2, 4, 3, 2, 4, 3, 5, 3, 4, 3, 1, 3, 5, 1, 2, 4, 4, 3, 5, 4, 5, 5, 5, 3, 4, 3, 4, 4, 3, 5, 3, 3, 5, 4, 1, 1, 1, 2, 2, 2, 2, 3, 3, 3, 3, 3, 3, 4, 4, 4, 4, 4, 4, 4, 4, 5, 5, 5, 5, 5, 5, 5, 5, 5, 5, 5], 'dia': [5, 3, 4, 4, 3, 5, 5, 3, 5, 3, 4, 4, 5, 3, 3, 4, 3, 5, 4, 3, 5, 2, 3, 1, 4, 5], 'cansar': [5, 5, 5, 5, 5, 5, 5, 5, 5, 5, 5, 4, 5, 5, 5, 5, 4, 5, 5, 5, 5], 'faltar': [5, 5, 4, 3, 5, 5, 4, 3, 4, 4, 5, 5, 4, 4, 4, 5, 5, 5, 1, 5, 5, 4, 5, 4, 5, 5, 4, 5, 5, 5, 5, 5, 4, 4, 5, 3, 5, 5, 3, 5, 4, 5, 5, 3, 5, 5, 2, 5, 5, 4, 5, 4, 3, 5, 2, 3, 5, 5, 5, 5, 5, 4, 5, 5, 4, 5, 5, 4, 5, 5, 5, 5, 5, 4, 5, 3, 3, 5, 5, 5, 5, 5, 5, 5, 5, 5, 5, 5, 5, 3, 5, 4, 4, 5, 5, 5, 5, 5, 5, 5, 3, 5, 5, 5, 5, 3, 5, 4, 5, 4, 5, 4, 4, 5, 5, 5, 5, 4, 5, 3, 3, 4, 4, 5, 5, 5, 5, 5, 5, 5, 5, 5], 'recorrido': [5, 5, 3, 5, 4, 4, 3, 5, 4, 4, 5, 5], 'mérida': [5, 5, 5, 5, 5, 5, 5, 5, 4, 5, 5, 5, 5, 4, 5, 5, 5, 5, 5, 5, 5, 5, 1, 5, 5, 3, 5, 5], 'higiene': [1, 1], 'malo': [1, 5, 3, 1, 1, 1, 3, 1, 2, 3, 3, 1, 3, 3, 1, 2, 5, 3, 1, 1, 3, 4, 5, 1, 3, 2, 3, 2, 1, 4, 3, 2, 1, 3, 3, 3, 1, 3, 2, 2, 2, 5, 2, 4, 4, 3, 3, 3, 3, 3, 1, 3, 2, 3, 1, 2, 1, 1, 2, 4, 2, 1, 1, 2, 3, 3, 3, 1, 2, 3, 2, 3, 2, 2, 1, 3, 3, 1, 3, 3, 1, 1, 1, 2, 2, 2, 2, 2, 3, 4, 4, 5, 5], 'recomendable': [2, 1, 1, 1, 4, 1, 4, 1, 3, 3, 1, 2, 1, 5, 4, 1, 2, 3, 1, 2, 1, 1, 2, 2, 2, 2, 1, 3, 1, 3, 2, 1, 1, 2, 2, 2, 3, 1, 3, 1, 2, 2, 1, 1, 1, 4, 2, 1, 2, 3, 2, 1, 1, 3, 1, 1, 2, 2, 2, 2, 2, 2, 1, 2, 1, 5, 2, 1, 5, 3, 1, 2, 1, 1, 1, 1, 3, 1, 2, 2, 2, 4, 1, 2, 1, 2, 3, 2, 2, 4, 3, 1, 1, 2, 3, 2, 3, 2, 1, 2, 2, 2, 2, 1, 1, 2, 2, 1, 2, 4, 2, 2, 2, 1, 2, 1, 1, 1, 1, 1, 1, 2, 3, 3, 3], 'incompleto': [4], 'impresionante': [4, 2, 5, 4, 4, 3, 5, 3, 5, 4, 4, 5, 4, 5, 4, 5, 4, 3, 4, 4, 3, 4, 5, 5, 5, 5, 4, 5, 4, 3, 5, 3, 4, 5, 3, 5, 4, 3, 5, 2, 4, 5, 4, 3, 4, 5, 5, 3, 4, 4, 3, 4, 5, 5, 5, 3, 4, 3, 5, 3, 5, 5, 3, 4, 5, 3, 3, 5, 3, 4, 2, 3, 3, 4, 5, 5], 'vistas': [5, 4, 2, 3, 5, 3, 5, 3, 5, 4, 3, 4, 5, 3, 5, 3, 3, 5, 4, 3, 3, 5, 5, 2, 3, 4, 5, 3, 5, 4, 4, 2, 4, 3, 2, 3, 3, 5, 3, 3, 4, 5, 1, 5, 5], 'fantástico': [5, 5, 3, 5, 4, 5, 5, 5, 4, 3, 3, 3, 3, 5, 2, 5, 2, 3, 5, 2, 5, 5, 4, 5, 4, 3, 4, 4, 5, 4, 5, 5, 5, 3, 4, 5, 5, 5, 5, 5], 'ubicacion': [3, 1, 3, 4, 4, 2, 3, 4, 2, 4, 3], 'imposible': [5, 5, 5, 5, 5, 5, 5, 3, 5, 5, 5, 5, 5, 5, 4, 5, 5, 4, 4, 1, 1, 5, 4, 3, 5, 4, 5, 5, 5, 4, 5, 5, 5, 5, 5, 4, 4, 3, 5, 4, 5, 5, 5, 5, 5, 5, 5, 4, 4, 5, 5, 4, 5, 5, 5, 5, 4, 5, 5, 4, 4, 4, 2, 4, 4, 4, 5], 'caaminar': [5], 'perderse': [5, 4, 5, 5, 4, 5, 5, 5, 5, 5, 5, 5, 4, 5, 5, 5, 5, 4, 5, 5, 5, 5, 5, 4, 4, 5, 5, 5, 5, 5, 4, 5, 5, 5, 5, 5, 4, 5, 4, 5, 5, 5, 4, 5, 4, 5, 5, 4, 5, 5, 5, 5, 5, 5, 5, 5, 5, 5, 5, 4, 5, 4, 5, 5, 5, 5, 5, 5, 5, 5, 5, 5, 5, 5, 5, 5, 5, 4, 4, 5, 5, 4, 4, 5, 5, 5, 5, 5, 5, 5, 5, 5, 5, 5, 5, 4, 5, 5, 4, 5, 5, 5, 5, 5, 5, 5, 4, 5, 5, 5, 4, 4, 4, 5, 5, 5, 5, 5, 5, 5, 5, 5, 3, 5, 4, 4, 5, 5, 5, 4, 4, 5, 5, 5, 5, 5, 4, 5, 5, 5, 5, 5, 4, 5, 5, 4, 5, 5, 5, 4, 4, 5, 5, 5, 4, 4, 4, 5, 4, 5, 5, 3, 5, 4, 5, 5, 5, 5, 5, 5], 'este': [5, 5, 4, 5, 5, 5, 5, 5, 5, 5, 1, 1, 5, 5, 5, 2, 5, 2, 5, 3, 4, 5, 4, 4, 5, 5, 5, 5, 4, 5, 5, 4, 5, 4, 5, 4, 3, 5, 5, 5, 4, 5, 4, 1, 1, 2, 5, 1, 3, 5, 5, 1, 4, 4, 3, 5, 5, 3, 1, 1, 3, 5, 4, 2, 5, 5, 5, 1, 5, 2, 1, 2, 5, 3, 4, 5, 5, 2, 1, 5, 5, 5, 4, 2, 5, 5, 3, 1, 5, 5, 2, 5, 2, 5, 5, 4, 5, 3, 3, 4, 5, 1, 5, 5, 5, 2, 5, 5, 3, 1, 5, 2, 5, 2, 5, 2, 2, 4, 5, 5, 5, 2, 5, 3, 4, 5, 5, 3, 5, 3, 4, 5, 1, 4, 5, 5, 2, 5, 5, 5, 3, 5, 5, 4, 4, 4, 5, 5, 5, 5, 5, 1, 2, 3, 5, 5, 3, 1, 2, 5, 1, 2, 3, 5, 5, 5, 1, 5, 3, 5, 4, 1, 1, 3, 5, 3, 5, 1, 5, 3, 1, 5, 5, 3, 4, 5, 3, 5, 2, 1, 1, 2, 1, 1, 5, 5, 2, 5, 5, 2, 3, 5, 3, 5, 5, 5, 1, 5, 3, 5, 3, 4, 5, 2, 1, 4, 3, 3, 5, 5, 5, 1, 5, 5, 5, 3, 4, 3, 5, 4, 5, 5, 3, 4, 4, 4, 3, 5, 4, 5, 4, 2, 2, 4, 1, 4, 5, 2, 5, 1, 1, 5, 2, 5, 5, 5, 3, 5, 5, 5, 2, 5, 4, 4, 5, 5, 5, 2, 4, 3, 5, 4, 4, 5, 5, 2, 3, 5, 5, 5, 5, 5, 5, 3, 5, 5, 4, 3, 5, 2, 3, 4, 4, 4, 5, 2, 5, 5, 4, 5, 5, 4, 1, 3, 5, 1, 5, 2, 5, 5, 2, 3, 3, 2, 2, 5, 5, 5, 4, 2, 5, 5, 5, 4, 5, 5, 5, 1, 3, 5, 5, 2, 5, 5, 5, 1, 5, 5, 2, 2, 3, 1, 5, 5, 1, 1, 5, 5, 1, 2, 5, 1, 5, 5, 3, 3, 5, 5, 5, 1, 5, 5, 3, 2, 3, 2, 2, 3, 3, 4, 5, 2, 5, 5, 5, 2, 5, 4, 4, 2, 4, 5, 5, 5, 5, 2, 5, 5, 5, 1, 5, 3, 2, 5, 2, 3, 2, 3, 4, 4, 3, 1, 1, 2, 5, 4, 5, 1, 1, 1, 1, 4, 5, 5, 4, 5, 4, 1, 5, 5, 5, 5, 5, 5, 5, 5, 5, 4, 5, 1, 5, 5, 5, 5, 5, 5, 4, 4, 3, 1, 4, 5, 5, 3, 5, 1, 1, 1, 1, 2, 2, 2, 2, 2, 2, 3, 3, 3, 3, 3, 3, 3, 3, 3, 4, 4, 4, 4, 4, 4, 4, 4, 4, 5, 5, 5, 5, 5, 5, 5, 5, 5, 5, 5, 5, 5, 5, 5, 5, 5, 5, 5, 5, 5, 5, 5, 5, 5, 5, 5, 5, 5, 5, 5, 5, 5, 5, 5], 'experimentar': [5, 5, 3, 5], 'saber': [5, 5, 5, 3, 3, 4, 1, 1, 5, 5, 5, 2, 3, 2, 2, 5, 1, 5, 5, 2, 4, 1, 3, 3, 3, 5, 5, 4, 5, 5, 5, 5, 4, 2, 3, 3, 5, 5, 3, 3, 5, 5, 5, 3, 4, 3, 4, 1, 2, 5, 5, 2, 3, 3, 5, 5, 5, 5], 'costoso': [4, 4, 3, 3, 5, 4, 3, 3, 2, 1, 4, 3, 5], 'presupuesto': [4, 3], 'limitado': [4, 2, 3, 4], 'extraordinario': [3, 2, 4, 4, 3, 3, 3, 3, 3, 5, 2, 4, 2, 3, 4, 3, 4, 4, 3, 3, 3, 3, 3, 3, 3, 3, 3, 3, 3, 5, 1, 2, 4, 4, 4, 3, 4, 3, 4, 3, 3, 3, 3, 4, 5, 1, 3, 3, 5, 3, 4, 3, 3, 2, 3, 3, 3], 'solo': [5, 5, 1, 3, 4, 4, 4, 4, 4, 5, 2, 4, 4, 5, 5, 3, 5, 1, 5, 5, 4, 5, 3, 3, 2, 2, 5, 1, 4, 5, 5, 5, 4, 4, 2, 5, 5, 5, 4, 3, 5, 4, 3, 2, 3, 5, 3, 4, 5, 5, 5, 5, 5, 5, 1, 3, 1, 4, 5, 3, 3, 5, 5, 5, 1, 5, 4, 5, 5, 4, 5, 5, 3, 3, 3, 3, 2, 3, 5, 3, 4, 3, 4, 5, 5, 5, 5], 'gorda': [5], 'sentarse': [5, 5, 1, 4], 'sentar': [5, 5, 1, 4, 4], 'atrás': [5, 5, 5], 'fácilmente': [5, 5], 'avergonzado': [5], 'sin': [3, 5, 5, 5, 5, 5, 1, 4, 5, 3, 2, 4, 2, 1, 5, 5, 5, 2, 5, 3, 4, 4, 4, 3, 1, 3, 5, 2, 4, 1, 5, 2, 2, 5, 2, 3, 1, 2, 2, 3, 2, 5, 3, 3, 3, 4, 5, 5, 5, 1, 5, 3, 5, 5, 5, 5, 5, 5, 5, 5, 3, 2, 1, 5, 2, 4, 5, 5, 5, 3, 3, 5, 5, 4, 3, 4, 5, 5, 5, 4, 5, 5, 5, 5, 5, 3, 3, 3, 5, 5, 5, 5, 5, 4, 4, 2, 5, 4, 5, 5, 4, 4, 4, 2, 5, 5, 4, 2, 5, 4, 5, 1, 3, 5, 5, 4, 5, 3, 5, 5, 3, 5, 2, 5, 5, 5, 3, 5, 2, 5, 3, 5, 5, 3, 5, 3, 5, 4, 4, 3, 5, 1, 2, 3, 4, 1, 1, 5, 5, 3, 5, 4, 4, 5, 5, 5, 4, 4, 5, 5, 5, 1, 1, 5, 5, 4, 3, 4, 1, 2, 2, 3, 3, 3, 4, 4, 5, 5, 5, 5, 5, 5], 'destacar': [3, 3, 3, 3, 2, 4, 5, 3, 3, 4, 2, 3, 3], 'bogotá': [5, 4, 5, 5, 4, 4, 4, 5, 5, 5, 5, 5, 5, 5, 5, 4, 5, 5, 5, 5, 4, 5, 5, 5, 4, 5, 2, 4, 4, 5, 5, 5, 5, 4, 4, 5, 5, 5, 5, 4, 5, 5, 5, 5, 5, 5, 5, 5, 4, 5, 4, 5, 5, 5, 5, 3, 3, 3, 5, 5, 5, 3, 5, 4, 4, 5, 5, 5, 4, 5, 5, 4, 5], 'visitarlo': [5, 1, 5, 5, 5, 4, 5, 5, 4, 4, 5, 5, 5, 5, 5, 5, 5, 5, 5, 5, 5, 4, 5, 5, 5, 4, 5, 4, 5, 5, 4, 4, 4, 4, 5, 5, 5, 5, 5, 5, 5, 5, 4, 5, 5, 4, 5, 4, 5, 5, 5, 5, 5, 5, 4, 5, 3, 5, 5, 3, 5, 5, 5, 5, 5, 4, 5, 5, 5, 5, 5, 5, 4, 5, 4, 4, 5, 4, 5, 5, 5, 5, 5, 5, 5, 5, 5, 5, 5, 5, 5, 5, 5, 5, 4, 4, 5, 2, 5, 5, 5, 5, 4, 5, 5, 5, 5, 5, 4, 3, 5, 3, 5, 5, 3, 5, 5, 5, 5, 5, 5, 5, 2, 3, 4, 4, 4, 4, 4, 5, 5, 5, 5, 5, 5, 5, 5], 'en': [4, 1, 3, 5, 4, 4, 5, 3, 5, 3, 1, 5, 4, 5, 5, 5, 5, 4, 3, 5, 5, 1, 3, 5, 2, 5, 3, 3, 5, 5, 3, 4, 3, 1, 5, 3, 5, 5, 5, 4, 1, 3, 5, 5, 4, 5, 5, 2, 1, 5, 3, 3, 5, 5, 4, 5, 5, 4, 5, 5, 5, 4, 3, 4, 2, 5, 3, 4, 1, 5, 3, 5, 2, 3, 5, 3, 4, 4, 4, 3, 4, 4, 5, 4, 5, 4, 1, 5, 4, 3, 4, 4, 2, 3, 5, 1, 4, 5, 5, 2, 3, 5, 5, 4, 5, 4, 3, 5, 5, 5, 5, 1, 4, 3, 1, 3, 5, 2, 5, 2, 4, 5, 4, 5, 4, 5, 4, 5, 5, 3, 4, 3, 5, 5, 3, 5, 1, 2, 5, 3, 5, 2, 3, 2, 5, 3, 4, 5, 2, 3, 3, 5, 1, 2, 5, 5, 5, 2, 5, 5, 5, 5, 3, 5, 4, 3, 3, 1, 5, 4, 1, 4, 1, 4, 4, 1, 5, 5, 4, 2, 4, 5, 5, 5, 5, 4, 5, 3, 5, 2, 3, 2, 5, 5, 5, 3, 4, 4, 4, 4, 5, 5, 5, 5, 4, 4, 4, 1, 5, 5, 5, 4, 4, 4, 3, 5, 2, 2, 5, 5, 5, 5, 4, 4, 5, 5, 5, 5, 5, 1, 1, 1, 5, 3, 3, 5, 4, 3, 4, 5, 5, 3, 1, 3, 5, 4, 5, 3, 5, 3, 3, 2, 3, 5, 5, 3, 4, 5, 5, 4, 5, 5, 3, 5, 5, 3, 5, 5, 3, 3, 3, 2, 5, 5, 1, 5, 2, 5, 3, 5, 5, 3, 1, 2, 5, 4, 2, 4, 4, 5, 4, 4, 5, 5, 5, 4, 3, 4, 4, 4, 5, 3, 5, 1, 5, 5, 5, 5, 5, 3, 3, 5, 3, 3, 5, 3, 2, 3, 3, 4, 5, 5, 2, 2, 2, 2, 1, 4, 5, 4, 4, 2, 3, 5, 2, 3, 5, 5, 5, 5, 2, 4, 4, 3, 3, 3, 3, 3, 4, 5, 5, 4, 3, 4, 3, 5, 5, 3, 3, 1, 4, 5, 1, 1, 5, 5, 4, 4, 5, 2, 4, 1, 5, 5, 4, 5, 3, 5, 5, 5, 5, 5, 3, 5, 5, 5, 4, 4, 1, 3, 4, 5, 5, 5, 4, 5, 5, 3, 1, 5, 5, 3, 3, 5, 2, 4, 5, 5, 5, 4, 4, 1, 1, 5, 5, 5, 2, 5, 3, 5, 5, 3, 5, 3, 3, 3, 4, 1, 2, 5, 4, 4, 5, 5, 5, 2, 5, 3, 3, 1, 2, 4, 5, 4, 5, 4, 3, 5, 5, 4, 2, 1, 4, 1, 4, 4, 3, 5, 5, 4, 5, 5, 1, 5, 5, 3, 3, 4, 4, 3, 1, 4, 2, 5, 5, 4, 3, 3, 3, 1, 5, 5, 5, 5, 1, 1, 5, 5, 4, 5, 4, 5, 5, 4, 2, 4, 4, 3, 1, 5, 2, 5, 2, 5, 3, 5, 1, 5, 4, 3, 5, 3, 3, 3, 3, 4, 4, 3, 4, 5, 1, 5, 4, 5, 5, 2, 4, 3, 5, 4, 4, 4, 5, 3, 4, 1, 2, 5, 3, 4, 3, 3, 4, 4, 4, 5, 5, 5, 5, 3, 4, 3, 1, 1, 4, 2, 4, 3, 3, 5, 2, 2, 4, 3, 3, 2, 1, 1, 3, 5, 4, 4, 4, 3, 2, 2, 5, 3, 4, 3, 4, 3, 4, 2, 1, 1, 5, 3, 3, 2, 5, 5, 2, 4, 2, 3, 4, 3, 5, 4, 4, 4, 4, 5, 5, 1, 5, 3, 3, 2, 3, 5, 3, 5, 3, 3, 3, 4, 5, 1, 5, 5, 5, 5, 1, 1, 1, 4, 3, 4, 3, 5, 5, 3, 3, 2, 4, 3, 3, 4, 4, 5, 1, 5, 3, 1, 4, 3, 5, 5, 5, 2, 4, 1, 1, 5, 3, 4, 3, 3, 5, 4, 4, 5, 3, 4, 4, 5, 4, 1, 5, 5, 5, 3, 5, 3, 4, 4, 1, 3, 5, 3, 5, 3, 3, 1, 1, 4, 3, 1, 3, 3, 2, 1, 1, 1, 3, 3, 1, 4, 5, 3, 3, 5, 5, 3, 4, 4, 4, 3, 4, 4, 5, 2, 1, 1, 3, 1, 3, 4, 4, 3, 4, 2, 5, 5, 1, 4, 2, 2, 3, 5, 2, 3, 5, 2, 2, 3, 3, 5, 3, 3, 5, 3, 5, 5, 3, 3, 2, 5, 2, 2, 3, 3, 3, 5, 5, 5, 2, 1, 4, 5, 4, 3, 4, 4, 3, 1, 5, 5, 5, 1, 5, 5, 5, 4, 4, 5, 3, 3, 5, 3, 4, 5, 5, 4, 4, 5, 4, 5, 4, 5, 5, 5, 3, 1, 4, 5, 3, 4, 4, 4, 3, 5, 1, 3, 3, 3, 4, 4, 1, 5, 4, 5, 5, 1, 3, 5, 2, 5, 3, 2, 4, 4, 2, 5, 2, 3, 5, 5, 5, 4, 5, 4, 4, 5, 5, 4, 5, 3, 3, 4, 5, 5, 3, 3, 1, 5, 5, 5, 5, 2, 2, 5, 5, 5, 5, 4, 4, 3, 5, 5, 5, 1, 5, 5, 4, 5, 5, 5, 4, 5, 5, 3, 4, 4, 4, 4, 4, 5, 1, 2, 1, 5, 3, 2, 3, 5, 5, 5, 5, 5, 2, 2, 5, 5, 5, 4, 1, 4, 2, 2, 2, 5, 2, 3, 4, 3, 4, 1, 3, 1, 4, 5, 1, 1, 1, 1, 1, 1, 1, 1, 1, 1, 1, 2, 2, 2, 2, 2, 2, 2, 2, 3, 3, 3, 3, 3, 3, 3, 3, 3, 3, 3, 3, 3, 3, 3, 3, 3, 3, 3, 3, 4, 4, 4, 4, 4, 4, 4, 4, 4, 4, 4, 4, 4, 4, 4, 4, 4, 4, 4, 4, 4, 4, 4, 4, 5, 5, 5, 5, 5, 5, 5, 5, 5, 5, 5, 5, 5, 5, 5, 5, 5, 5, 5, 5, 5, 5, 5, 5, 5, 5, 5, 5, 5, 5, 5, 5, 5, 5, 5, 5, 5, 5, 5, 5, 5, 5], 'foto': [4, 1, 3, 3, 5, 1, 3, 4, 3, 5, 3, 3, 3, 4, 5, 4, 4, 4, 1, 3, 3, 5, 1, 3, 3, 5, 5, 3, 4, 4, 1, 2, 4, 3, 3, 3, 5, 3, 3, 5, 5, 3, 1, 3, 3, 3, 2, 5, 4, 3, 3, 4, 2, 2, 2, 3, 4, 5, 5, 5], 'necesitar': [3, 5, 3, 5, 5, 4, 2, 5, 4, 3, 3, 3, 2, 2, 3, 4, 4, 3, 2, 3, 1, 5, 5, 3, 3, 3, 1, 3, 4, 3, 4, 3, 3, 4, 4, 5], 'guia': [3, 4, 5, 5, 2, 4], 'decepcionar': [5, 5, 3, 5, 5, 4, 5, 4, 5, 5, 5, 5, 4, 5, 3, 5, 5, 4, 5, 4, 5, 4, 4, 5, 5, 5, 4, 5, 5, 4, 5, 4, 4, 3, 5, 5, 4, 4, 4, 4, 4, 5, 3, 5, 5, 5, 5, 5, 5, 5, 5, 2, 3, 4, 4, 4, 4, 4, 4, 5, 5, 5, 5, 5, 5, 5, 5, 5, 5, 5, 5, 5, 5, 5, 5, 5], '4': [3, 2, 1, 2, 2, 3, 3, 3, 2, 3, 3, 3, 2, 2, 3, 3, 2, 3, 2, 2, 2, 1, 3, 2, 2, 3, 2, 2, 2, 3, 3, 3, 2, 2, 2, 3, 2, 1, 3, 1, 3, 3, 4, 2, 2, 1, 3, 3, 1, 1, 3, 3, 3, 3, 3, 3, 2, 1, 1, 2, 2, 3, 3, 3, 5], 'esttella': [3], 'decir': [3, 3, 5, 2, 3, 1, 2, 5, 5, 3, 5, 1, 5, 5, 5, 5, 4, 3, 5, 3, 5, 3, 4, 3, 5, 4, 2, 4, 4, 5, 1, 3, 5, 5, 2, 1, 4, 5, 3, 2, 3, 4, 3, 4, 2, 3, 3, 5, 2, 5, 5, 5, 5, 3, 4, 4, 3, 4, 3, 5, 4, 1, 2, 4, 1, 3, 2, 3, 3, 4, 3, 3, 4, 5, 5, 5], 'verdad': [3, 4, 2, 4, 3, 2, 4, 5, 5, 2, 2, 5, 2, 5, 3, 1, 4, 5], '?': [3, 5, 5, 1, 5, 5, 4, 4, 5, 4, 4, 4, 5, 5, 4, 5, 4, 5, 5, 4, 3, 5, 5, 5, 5, 5, 3, 1, 3, 3, 3, 2, 3, 4, 4, 4, 5, 2, 2, 2, 5, 3, 4, 4, 4, 4, 5, 5, 5, 5, 5, 5, 4, 5, 5, 3, 5, 5, 5, 5, 3, 5, 5, 4, 5, 5, 3, 5, 1, 3, 3, 3, 3, 3, 3, 4, 4, 4, 4, 4, 4, 5, 5, 5, 5, 5, 5], 'viaje': [5, 3, 5, 2, 5, 1, 3, 5, 4, 4, 4, 4, 4, 5, 2, 4, 5, 4, 1, 1, 1, 4, 5, 4, 2, 4, 2, 3, 3, 3, 5, 5, 5, 5, 3, 1, 4, 5, 5, 4, 5, 3, 3, 5, 5, 5, 2, 5, 3, 3, 1, 3, 5, 2, 5, 3, 5, 1, 5, 5, 2, 1, 3, 4, 5, 4, 4, 2, 3, 3, 4, 5, 5, 5, 5, 5, 5], 'escénico': [5], 'destacado': [5, 5, 4, 3, 5], 'cara': [3, 4, 5, 4, 1, 1, 3, 5, 4, 2, 3, 3], 'entrada': [3, 4, 3, 5, 4, 5, 4, 2, 5, 2, 2, 5, 5, 5, 5, 5, 3, 3], 'especial': [3, 3, 3, 2, 3, 3, 3, 3, 4, 3, 2, 3, 4, 2, 3, 3, 3, 3, 2, 3, 3, 1, 3, 3, 3, 2, 3, 3, 3, 2, 5, 3, 2, 3, 3, 3, 3, 2, 3, 3, 3, 1, 3, 4, 1, 2, 3, 3, 2, 3, 2, 3, 3, 3, 3, 3, 3, 3, 3, 2, 3, 3, 3, 3, 3, 3, 4, 2, 3, 2, 2, 3, 5, 3, 3, 3, 2, 3, 3, 3, 3, 3, 3, 4, 3, 4, 5, 4, 3, 3, 2, 3, 4, 2, 1, 3, 3, 3, 5, 2, 1, 4, 3, 3, 3, 2, 3, 2, 3, 3, 2, 3, 1, 3, 2, 2, 3, 3, 3, 2, 3, 3, 2, 3, 3, 3, 3, 2, 3, 3, 2, 3, 3, 3, 3, 3, 3, 3, 3, 3, 4, 3, 3, 3, 3, 3, 3, 3, 1, 2, 2, 3, 3, 3, 3, 3, 3, 3, 3, 3, 3, 3, 4, 5], 'repetir': [3, 1, 5, 4, 2, 5, 1, 1, 2, 5, 5, 2, 3, 3, 2, 5, 3, 1, 4, 2, 1, 2, 3, 4, 2, 3, 5], 'camino': [5, 3, 4, 5, 5, 3, 4, 2, 4, 3, 3, 3, 4], 'alojarse': [5, 3, 5, 4, 2, 2, 5, 4, 4, 3, 1, 5, 1, 4, 4, 3, 5, 2, 5, 4, 1, 1, 5], 'alojar': [5, 3, 5, 5, 2, 1, 2, 3, 5, 3, 4, 2, 5, 4, 2, 2, 2, 3, 5, 4, 5, 2, 2, 4, 4, 3, 4, 3, 1, 5, 1, 4, 4, 3, 2, 4, 5, 2, 2, 5, 2, 4, 4, 5, 1, 1, 1, 4, 4, 5, 5, 5, 5], 'corte': [3, 4, 4, 5], 'rico': [3, 3, 4, 5, 5, 3, 5, 3, 5, 5, 4, 3, 3, 2, 4, 4, 4, 3, 3, 4, 1, 4, 3, 3, 4, 3, 3, 4, 3, 4, 4, 3, 4, 3, 4, 4, 4, 4, 3, 4, 2, 4, 3, 4, 4, 4, 5, 1, 4, 1, 3], 'siquiera': [5, 5, 5, 5, 2, 3, 2, 1, 2, 1, 1], 'agradablemente': [5], 'sorprendido': [5], 'preparado': [2, 2, 3, 2, 2, 2, 2, 3, 1], 're': [2, 3, 5], 'apertura': [2], 'post': [2], 'pandemia': [2, 3, 1], 'negligente': [2], 'mal': [2, 3, 4, 4, 2, 2, 3, 3, 3, 3, 3, 4, 1, 1, 5, 3, 3, 3, 3, 2, 2, 3, 1, 3, 4, 1, 3, 3, 1, 3, 4, 1, 3, 3, 3, 3, 3, 4, 3, 2, 4, 3, 3, 3, 3, 2, 3, 3, 3, 4, 4, 3, 3, 3, 3, 2, 3, 3, 4, 3, 3, 3, 3, 3, 3, 4, 2, 3, 2, 3, 3, 3, 3, 3, 3, 3, 3, 3, 3, 4, 3, 3, 1, 3, 3, 3, 4, 3, 1, 3, 3, 3, 1, 3, 4, 3, 3, 3, 3, 3, 4, 3, 3, 3, 3, 3, 3, 3, 3, 3, 3, 3, 3, 3, 4, 2, 3, 4, 3, 1, 2, 3, 2, 3, 4, 4, 3, 3, 3, 3, 3, 3, 3, 4, 5, 3, 3, 3, 4, 4, 1, 3, 3, 2, 3, 3, 2, 4, 3, 3, 3, 1, 4, 3, 1, 3, 3, 3, 3, 3, 3, 2, 3, 4, 2, 3, 3, 3, 3, 4, 4, 3, 2, 3, 3, 3, 4, 5, 3, 3, 3, 3, 1, 3, 4, 3, 3, 4, 3, 3, 3, 3, 3, 4, 3, 3, 2, 4, 1, 3, 3, 3, 3, 2, 3, 2, 4, 3, 4, 3, 4, 3, 3, 3, 3, 3, 2, 3, 4, 2, 3, 3, 3, 3, 2, 2, 3, 3, 3, 3, 3, 3, 3, 3, 3, 3, 3, 3, 3, 3, 3, 3, 3, 3, 3, 3, 3, 3, 3, 3, 3, 4, 4, 4, 4], 'e': [2, 2, 5, 5, 4, 3, 4, 1, 5, 3, 5, 2, 5, 5], 'indiferente': [2, 3, 1], 'problema': [2, 1, 1, 1, 4, 3, 2, 1, 4, 3, 1, 5, 4, 2, 1, 3, 1, 3, 5, 5, 5, 5], 'sobrevalorado': [4, 2, 3, 4, 3, 3, 3, 3, 3, 2, 3, 3, 2, 3, 3, 1, 3, 2, 3, 3, 4, 3, 3, 4], 'hermoso': [4, 4, 5, 5, 5, 2, 5, 5, 2, 5, 2, 3, 5, 3, 5, 5, 4, 2, 4, 5, 3, 5, 5, 5, 4, 5, 5, 4, 5, 5, 5, 3, 3, 5, 2, 3, 4, 5, 5, 5, 5, 5, 3, 5, 2, 4, 4, 5, 4, 5, 5, 3, 3, 3, 1, 3, 4, 4, 3, 5, 4, 5, 3, 3, 3, 3, 2, 4, 4, 4, 2, 3, 3, 4, 4, 4, 4, 4, 4, 4, 4, 4, 5, 5, 5], 'recomendadísimo': [5], 'católico': [5, 4, 5, 5, 5, 2], 'quejar': [5, 5, 5, 4, 5, 5, 5, 3, 4], 'imperdible': [5, 3, 4, 5, 5, 3, 3, 3, 3, 3, 5, 5, 5, 5, 3, 3, 4, 4, 1], 'recorrerlo': [5, 5], 'recorrer': [5, 5, 4, 5, 5, 5, 5, 5, 5, 5, 5, 5, 5, 5, 5, 5, 4, 4, 4], 'hora': [5, 5, 5, 5, 1, 5, 3, 1, 4, 5, 5, 4, 3, 3, 5, 3, 2, 4, 4, 5, 4, 5, 4, 5, 5, 5, 4, 1, 5, 5, 5, 3, 1, 3, 3], 'decente': [3, 4, 3, 3, 4, 4, 4, 3, 3], 'temprano': [4, 5, 5, 5, 5, 4, 4, 5, 5, 5], 'calor': [4, 5, 4, 5, 4, 3, 3, 2, 3, 5], 'maravilla': [2, 4, 5, 5, 5, 5, 4, 5, 4, 5, 3, 5, 4, 5, 5, 5, 1, 4, 5, 5, 4, 5, 4, 3, 5, 5, 5, 5, 3, 5, 5, 5, 5, 3, 5, 4, 5, 5, 5, 5, 5, 5, 5, 5, 5, 5, 4, 5, 4, 5], 'recomer': [2, 2, 1, 2, 1, 1, 1, 1, 2, 1, 1, 2, 2, 2, 4, 1, 2, 5, 4, 1, 1, 2, 2, 2, 2, 1, 1, 2, 2, 2, 1, 1, 1, 2, 2, 1, 2, 1, 1, 2, 1, 2, 1, 1, 3, 2, 1, 2, 3, 1, 1, 2, 2, 1, 2, 1, 4, 1, 2, 1, 4, 2, 2, 2, 2, 1, 1, 3, 2, 1, 2, 5, 1, 2, 1, 1, 2, 2, 1, 4, 1, 1, 2, 3, 3, 2, 2, 2, 2, 1, 2, 2, 1, 4, 2, 4, 2, 2, 3, 1, 1, 5, 4, 1, 1, 1, 3, 2, 2, 1, 3, 1, 2, 1, 2, 2, 1, 2, 2, 2, 3, 3], 'peser': [1, 1, 1, 1], 'error': [1, 2, 5, 1, 3, 1, 1, 3, 1, 5, 1, 1, 1, 2, 2, 2], 'caminar': [5, 5, 5, 5, 5, 4, 4, 3, 5, 5, 5, 2, 4, 5, 5, 3, 5, 3, 5, 4, 4, 3, 5, 5, 5, 5, 2, 5, 5, 2, 4, 5, 5, 1], 'personal': [3, 3, 3, 1, 3, 2, 2, 2, 1, 4, 5, 1, 2, 4, 1, 3, 2, 1, 4, 2, 3, 3, 4, 2, 3, 4, 3, 3, 3, 5, 3, 1, 5, 3, 4, 2, 3, 4, 3, 3, 1, 4, 2, 3, 5, 3, 4, 1, 1, 4, 4, 4, 4, 4, 2, 1, 3, 2, 4, 2, 2, 1, 2, 2, 1, 2, 5, 4, 3, 1, 4, 3, 2, 3, 3, 4, 4, 4, 4, 4, 4, 5, 5, 5], 'amable': [3, 3, 2, 4, 3, 4, 4, 2, 3, 1, 4, 3, 2, 5, 4, 4, 4, 4], 'serio': [2, 1, 1, 4, 2, 1], 'irresponsable': [2], '***': [2], 'tratar': [3, 5, 4, 3, 5, 5, 2, 3, 5, 5, 5, 1, 1, 1, 4, 5, 5, 5], 'experiencia': [3, 5, 4, 5, 3, 5, 5, 4, 2, 3, 3, 5, 5, 5, 3, 1, 1, 5, 3, 5, 2, 5, 5, 3, 5, 5, 3, 3, 3, 4, 5, 1, 3, 5, 5, 3, 2, 2, 5, 5, 5, 1, 2, 2, 2, 1, 1, 3, 4, 1, 3, 1, 5, 5, 4, 2, 5, 5, 4, 2, 5, 5, 3, 2, 5, 5, 5, 5, 1, 2, 5, 5, 5, 3, 2, 5, 3, 5, 1, 3, 5, 4, 4, 5, 5, 5, 5, 3, 5, 5, 5, 4, 1, 4, 5, 3, 5, 4, 4, 3, 4, 3, 5, 2, 2, 4, 5, 5, 2, 2, 5, 5, 3, 3, 5, 3, 2, 5, 3, 2, 5, 5, 5, 2, 5, 1, 1, 3, 3, 3, 5, 1, 5, 5, 5, 1, 1, 2, 2, 2, 2, 2, 3, 3, 5, 5, 5], 'cañonazo': [1, 3, 3, 5, 5, 5, 4, 5, 5, 3, 5, 3, 5, 2, 5, 5, 5], 'noche': [1, 5, 2, 4, 4, 2, 5, 5, 3, 3, 5, 5, 5, 2, 3, 3, 4, 4, 3, 2, 4, 3, 3, 3, 4, 2, 1, 5, 3, 4, 2, 5, 3, 3, 4, 3, 5, 2, 3, 3, 1, 3, 2, 3, 3, 2, 3, 3, 3, 4, 3, 4, 2, 2, 1, 3, 3, 4], 'demasiado': [3, 3, 3, 5, 4, 4, 4, 2, 3, 3, 4, 2, 5, 2, 3, 3, 4, 3, 3, 3, 4, 4, 3, 5, 4, 5, 3, 3, 3, 4, 3, 4, 4, 4, 4, 1, 2, 2, 2, 5, 3, 2, 3, 3, 2, 2, 4, 3, 2, 2, 4, 2, 3, 3, 3, 4, 4, 4, 4, 4, 4], 'amplio': [3, 3], 'información': [3, 2, 4, 3, 3, 3, 3, 3, 3, 3, 3, 3, 5, 3, 3, 3, 3, 3, 3, 3, 3, 3, 3, 3, 3, 4, 3, 3, 3, 3, 1, 3, 3, 3, 3, 3, 3, 4, 3, 3, 3, 3, 2, 3, 3, 3, 3, 3, 3, 3, 3, 3, 3, 4, 3, 3, 3, 3, 5, 3, 3, 3, 3, 3, 3, 3, 3, 3, 3, 3, 3, 3, 3, 3, 3, 3, 3, 3, 3, 3, 3, 3, 3, 3, 4, 3, 2, 1, 4], 'general': [3, 4, 3, 3, 1, 2, 5, 4, 3, 4, 3, 4, 4, 2, 2, 3], 'vestíbulo': [2, 3, 2, 4, 3, 3], 'coincidir': [2, 3, 2], 'habitación': [2, 3, 3, 3, 2, 3, 2, 2, 4, 3, 4, 4, 2, 2, 2, 2, 3, 2, 3, 4, 3, 1, 3, 4, 3, 1, 1, 1, 3, 3, 3, 3, 3, 1, 3, 3, 2, 4, 1, 3, 2, 2, 3, 2, 1, 2, 2, 3, 3, 3, 3, 3, 4, 1, 3, 3, 1, 3, 3, 1, 2, 5, 4, 3, 3, 4, 2, 3, 4, 1, 3, 3, 4, 3, 4, 3, 3, 3, 3, 1, 1, 4, 1, 2, 2, 3, 3, 3, 3, 3, 4, 4, 5, 5, 5, 5], 'mantenimiento': [3, 3, 3, 2, 3, 4, 4, 4, 3, 3, 1, 4, 2, 2, 1, 3, 2, 3, 4, 3], 'mundo': [3, 4, 4, 3, 3, 5, 3, 3, 5, 5, 3, 5, 5, 3, 3, 3, 3, 3, 3, 3, 3, 4, 1, 4, 3, 3, 3, 3, 3, 3, 3, 3, 4, 3, 5, 4, 2, 2, 5, 5, 2, 3, 3, 3, 2, 5, 3, 3, 3, 3, 5, 5, 3, 3, 5, 4, 5, 3, 5, 3, 3, 5, 3, 5, 3, 3, 4, 3, 4, 4, 5, 3, 3, 2, 5, 4, 4, 3, 5, 3, 3, 3, 3, 5, 2, 4, 3, 3, 5, 3, 3, 2, 3, 5, 5, 5, 3, 3, 3, 4, 3, 5, 3, 3, 5, 5, 3, 3, 4, 5, 3, 3, 3, 3, 3, 3, 3, 5, 2, 3, 2, 3, 3, 5, 3, 4, 3, 4, 3, 3, 2, 4, 3, 5, 5, 5, 5, 1, 5, 3, 4, 3, 2, 3, 3, 3, 3, 3, 3, 3, 3, 3, 3, 3, 3, 3, 3, 5, 5, 5], 'fu': [3, 2, 3, 3, 3, 3, 2, 3, 2, 3, 3], 'fa': [3, 2, 3, 3, 3, 3, 2, 3, 2, 3, 3, 3], 'algo': [5, 5, 5, 5, 5, 5, 5, 4, 2, 5, 3, 4, 5, 5, 4, 5, 3, 4, 4, 1, 4, 5, 5, 5, 4, 2, 5, 1, 5, 5, 5, 4, 5, 5, 5, 5, 5, 3, 5, 3, 4, 5, 4, 3, 5, 5, 5, 3, 5, 5, 5, 5, 5, 5, 5, 5, 5, 3, 3, 5, 5, 4, 4, 5, 3, 3, 3, 4, 4, 5, 5, 5, 5, 5], 'perderte': [5, 4, 5, 5, 5, 5, 4, 4, 5, 4, 5, 5], 'tiempo': [4, 3, 4, 4, 1, 5, 4, 5, 3, 4, 5, 4, 5, 3, 4, 5, 5, 2, 4, 1, 4, 3, 3, 5, 2, 3, 5, 5, 4, 3, 5, 1, 3, 3, 5, 5, 1, 3, 3, 5, 4, 1, 3, 4, 1, 1, 3, 5, 4, 3, 1, 4, 2, 3, 3, 5, 4, 3, 2, 3, 4, 4, 5, 2, 4, 2, 3, 5, 5, 3, 5, 5, 5, 2, 3, 3, 3, 1, 5, 5, 4, 4, 1, 1, 1, 1, 2, 2, 3, 3, 4, 4, 4, 4, 4, 4, 5, 5], 'méxico': [5, 5, 5, 5, 5, 5, 5, 5, 5, 5, 5, 5, 4, 4, 3, 3, 4, 4, 5, 5, 5, 5], 'espacio': [3, 2, 5, 3, 3, 3, 4, 2, 3, 5, 4], 'abierto': [3, 3, 3, 3, 5, 3, 1, 4], 'innegable': [4], 'encanto': [4, 4, 5, 2, 3, 2, 4, 3, 3, 5], 'alto': [4, 5, 2, 3, 5, 4, 5, 3, 5, 2, 5, 3, 3, 4, 5, 2, 3, 1, 5, 1, 2, 5, 2, 1, 5, 5, 5, 5, 4, 3, 2, 4, 1, 4, 3, 5, 2, 3, 3, 3, 3, 3], 'nivel': [4, 4, 1, 3, 2, 1, 3, 2, 5, 5, 2, 4, 1, 5, 4, 1, 3, 3, 3, 4, 4], 'aburrido': [3, 3, 3, 5, 3, 4, 2, 3, 3, 4, 1, 3, 2, 4, 3, 2, 3, 3, 3, 3, 3, 4], 'ya': [3, 2, 1, 4, 3, 1, 3, 3, 3, 5, 1, 3, 1, 3, 1, 3, 3, 4, 3, 4, 3, 3, 4, 2, 4, 3, 3, 3, 3, 2, 1, 2, 3, 3, 5, 3, 2, 4, 3, 2, 2, 2, 5, 5, 3, 1, 1, 3, 3, 1, 3, 4, 2, 2, 1, 5, 2, 2, 3, 3, 2, 2, 3, 4, 3, 3, 3, 2, 3, 3, 5, 3, 3, 3, 3, 3, 1, 2, 2, 2, 2, 2, 2, 3, 3, 3, 3, 3, 4, 5, 5, 5], 'antes': [3, 3, 4, 2, 3, 3, 3, 4, 2, 3, 3, 5, 3, 3, 3, 4, 5, 3, 3, 4, 3, 5, 5, 2, 5, 3, 3, 4, 3, 5, 5, 4, 3, 5, 2, 3, 3, 5, 5], 'atenerse': [2], 'resolver': [1, 1, 1, 3, 2], 'ninguno': [1, 4, 5, 5, 5, 5, 5, 5, 4, 5, 5, 5, 5, 5, 3, 5, 3, 3, 5, 2, 3, 5, 3, 1, 5, 4, 3, 5, 4, 1, 3, 5, 5, 5, 1, 2, 5, 5, 1, 5, 5, 5, 5, 5, 1, 2, 3, 4, 5, 5, 4, 3, 5, 5, 1, 3, 5, 4, 4, 5, 5, 5, 3, 5, 5, 5, 5, 5, 2, 5, 4, 2, 5, 3, 4, 3, 2, 2, 3, 5, 2, 5, 5, 3, 5, 5, 5, 1, 5, 3, 5, 5, 5, 3, 3, 4, 3, 1, 5, 5, 4, 2, 2, 5, 1, 5, 2, 5, 5, 5, 1, 1, 4, 5, 4, 5, 1, 2, 1, 2, 3, 3, 5, 5, 5, 5, 5, 5, 5, 5, 5, 5, 5, 5, 5, 5, 5, 5, 5, 5], 'cobrar': [1, 3, 1, 1, 4, 1, 1, 1, 3, 1, 3, 3, 4, 2, 3, 2, 1, 3, 1, 5, 5, 4, 2, 3, 3], 'central': [1, 3, 5, 4, 3, 4, 4, 4, 3, 5], 'reserva': [1, 1, 5, 1, 1, 3, 1, 5, 3, 1, 1, 1, 1, 4, 1, 4, 2, 2, 5, 2, 1, 3, 5], 'equívoco': [1], 'tener': [1, 4, 5, 5, 4, 3, 1, 3, 4, 4, 1, 1, 3, 4, 5, 2, 3, 2, 5, 5, 1, 1, 1, 4, 2, 5, 3, 3, 3, 5, 3, 4, 5, 4, 5, 3, 5, 2, 4, 4, 3, 4, 3, 2, 3, 5, 5, 2, 5, 1, 4, 3, 4, 3, 4, 4, 1, 1, 1, 3, 5, 1, 3, 5, 5, 5, 5, 3, 1, 2, 5, 3, 3, 3, 3, 1, 1, 3, 5, 3, 5, 3, 3, 4, 3, 5, 3, 4, 5, 5, 2, 1, 2, 3, 5, 2, 4, 3, 5, 2, 1, 3, 3, 3, 3, 3, 3, 5, 3, 1, 2, 5, 2, 5, 4, 4, 5, 3, 5, 2, 4, 5, 5, 5, 2, 2, 2, 1, 2, 3, 2, 3, 1, 3, 5, 5, 3, 1, 1, 3, 2, 2, 3, 1, 3, 5, 3, 4, 3, 3, 3, 5, 2, 3, 1, 4, 5, 4, 3, 4, 3, 5, 3, 5, 4, 3, 1, 3, 3, 5, 3, 2, 2, 3, 1, 2, 2, 3, 3, 3, 5, 3, 2, 3, 2, 1, 4, 4, 3, 3, 2, 3, 3, 3, 1, 1, 5, 5, 4, 4, 2, 5, 2, 5, 5, 3, 2, 4, 3, 3, 4, 3, 3, 5, 2, 5, 3, 1, 2, 5, 5, 4, 5, 5, 3, 3, 5, 4, 4, 2, 1, 5, 5, 3, 3, 5, 5, 5, 1, 1, 2, 2, 2, 3, 3, 3, 3, 3, 3, 4, 4, 4, 4, 4, 4, 4, 4, 5, 5, 5, 5, 5, 5], 'pagar': [1, 3, 1, 3, 5, 3, 3, 2, 3, 4, 4, 3, 2, 4, 1, 5, 3, 2, 2, 2, 1, 2, 2, 3, 3, 1, 5, 1, 4, 3, 3, 3, 5, 1, 2, 2, 2, 1, 5, 3], 'al': [1, 4, 5, 5, 1, 3, 5, 5, 5, 5, 5, 5, 4, 5, 3, 1, 1, 5, 5, 3, 5, 5, 5, 4, 5, 3, 5, 5, 5, 5, 3, 2, 2, 1, 5, 1, 5, 3, 5, 2, 3, 4, 2, 1, 3, 5, 1, 3, 1, 4, 5, 1, 5, 4, 2, 1, 5, 1, 3, 4, 2, 5, 1, 5, 4, 2, 4, 3, 1, 1, 3, 5, 4, 3, 3, 4, 5, 5, 1, 1, 4, 5, 4, 4, 3, 1, 1, 5, 3, 5, 1, 1, 2, 5, 4, 2, 4, 4, 5, 4, 5, 4, 3, 3, 1, 2, 5, 5, 4, 3, 3, 3, 2, 3, 3, 5, 3, 1, 5, 5, 5, 5, 4, 5, 1, 2, 2, 3, 3, 3, 3, 3, 4, 4, 4, 4, 4, 5, 5, 5, 5, 5, 5], 'llegar': [1, 3, 5, 1, 2, 4, 1, 3, 5, 5, 5, 5, 3, 3, 2, 1, 5, 5, 5, 3, 3, 2, 2, 5, 3, 2, 4, 5, 4, 4, 4, 1, 4, 3, 1, 2, 1, 1, 5, 5, 3, 5, 5, 3, 1, 1, 2, 3, 4, 5], 'oro': [5, 5, 2, 5, 5, 5, 5, 5, 5, 5, 5, 5, 5, 5, 4, 4, 4, 5, 1, 5, 1, 3, 4, 5, 5, 2, 5, 4, 5, 5, 1, 5, 3, 1, 4, 3, 5, 5, 4], 'civilización': [5], 'pre-colombino': [5], 'sólo': [5, 5, 5, 3, 5, 5, 3, 2, 5, 4, 3, 3, 4, 5, 5, 5, 5, 5, 5, 5, 5, 5, 3, 5, 4, 3, 5, 5, 4, 5, 2, 3, 5, 2, 3, 5, 5, 4, 4, 3, 3, 5, 5, 5, 4, 4, 4, 5, 5, 3, 3, 1, 2, 4, 4, 3, 2, 5, 4, 5, 3, 5, 4, 5, 5, 5, 5, 2, 3, 3, 3, 4, 4, 4, 5, 5, 5, 5, 5, 5], 'antiguo': [5, 2, 3, 5, 4, 4, 2, 4, 5, 3, 3, 5, 5, 4, 2, 3, 4, 4, 4, 3, 3, 5, 4, 4, 3, 4, 3, 4, 3, 2, 5], 'fortificación': [5, 5], 'porqué': [4, 2], 'sibarito': [5, 5], 'mortal': [5], 'alberca': [2, 2, 2, 4], 'hacer': [2, 4, 5, 1, 3, 5, 5, 3, 3, 4, 4, 4, 3, 4, 4, 3, 5, 3, 4, 2, 2, 2, 3, 5, 3, 3, 5, 5, 4, 3, 3, 2, 4, 1, 1, 5, 1, 5, 5, 2, 3, 4, 3, 4, 5, 3, 4, 1, 4, 4, 4, 1, 3, 1, 1, 4, 5, 4, 4, 3, 5, 1, 4, 5, 1, 4, 4, 4, 4, 3, 3, 3, 4, 4, 3, 3, 4, 4, 1, 5, 5, 1, 4, 5, 4, 4, 3, 1, 5, 4, 3, 4, 3, 4, 4, 3, 3, 3, 4, 5, 5, 5, 1, 3, 5, 3, 3, 5, 3, 3, 4, 3, 5, 3, 3, 5, 5, 3, 1, 5, 3, 3, 5, 3, 3, 3, 3, 2, 1, 5, 4, 2, 3, 5, 1, 4, 3, 5, 4, 3, 5, 2, 4, 4, 5, 3, 2, 3, 3, 4, 5, 3, 2, 1, 1, 1, 1, 2, 2, 2, 2, 2, 3, 3, 3, 3, 3, 3, 4, 4, 4, 4, 5, 5, 5, 5, 5], 'cuarto': [2, 3, 2, 1, 4, 4, 5, 4, 3, 1, 5], 'día': [2, 5, 5, 4, 4, 4, 3, 4, 5, 5, 3, 3, 2, 5, 4, 4, 5, 3, 2, 4, 3, 3, 3, 5, 4, 2, 1, 2, 3, 3, 4, 3, 3, 2, 5, 5, 2, 4, 5, 4, 3, 3, 3, 3, 3, 3, 4, 5, 5, 3, 4, 3, 5, 4, 5, 4, 4, 4, 4, 5, 5, 5, 5], 'malecon': [5, 4, 5, 4, 3, 5, 4, 5, 3, 1, 4, 4, 5, 5], 'definitivamente': [2, 1, 3, 3, 4, 3, 4, 5, 2, 5, 5, 4, 1], 'construir': [4, 5], 'elevador': [4, 1, 3, 2, 2, 3, 3, 2, 3], 'aunque': [4, 3, 4, 3, 4, 5, 2, 5, 5, 4, 1, 5, 5, 3, 4, 5, 3, 4, 4, 4, 5, 3, 3, 3, 4, 4, 4, 4, 3, 5, 1, 5, 4, 5, 5, 5, 4, 5, 3, 3, 4, 3, 4, 5, 4, 4, 3, 5, 5, 3, 3, 5, 3, 2, 4, 3, 3, 4, 4, 5, 5, 5, 3, 3, 1, 3, 3, 4, 5, 5, 5, 2, 3, 4, 4, 4, 4, 4, 4, 5, 5], 'horario': [4, 1, 3, 3, 2, 1, 3, 1, 3], 'reservar': [4, 5, 1, 3, 4, 5, 1, 4, 1, 1, 4, 5], 'canción': [3], 'emocionante': [3, 1, 3, 3, 3, 3, 4, 2, 3, 3, 3, 3, 3], 'esperar': [3, 3, 3, 5, 2, 4, 3, 3, 3, 5, 3, 3, 2, 3, 2, 3, 1, 3, 2, 3, 4, 4, 4, 3, 3, 3, 2, 3, 3, 4, 2, 3, 5, 5, 2, 4, 5, 2, 3, 5, 3, 3, 3, 3, 3, 2, 3, 2, 4, 4, 1, 3, 3, 5, 3, 3, 5, 4, 3, 2, 2, 3, 3, 3, 4, 3, 3, 3, 5, 3, 3, 3, 3, 3, 4, 3, 5, 3, 5, 3, 4, 3, 3, 3, 2, 4, 2, 4, 3, 2, 3, 3, 2, 5, 2, 4, 4, 3, 3, 3, 2, 3, 2, 4, 3, 3, 3, 3, 3, 3, 5, 3, 3, 2, 3, 2, 3, 4, 5, 2, 4, 3, 4, 3, 5, 2, 3, 3, 3, 3, 3, 2, 5, 2, 4, 3, 2, 2, 3, 4, 2, 3, 4, 4, 3, 3, 2, 3, 3, 3, 4, 3, 2, 5, 2, 3, 3, 3, 3, 2, 2, 3, 3, 4, 5, 3, 2, 3, 2, 4, 2, 2, 4, 3, 3, 2, 3, 3, 4, 3, 3, 3, 2, 2, 3, 2, 4, 5, 4, 3, 2, 3, 5, 4, 3, 1, 4, 3, 2, 3, 5, 3, 5, 3, 2, 3, 3, 1, 3, 2, 4, 4, 3, 3, 3, 3, 3, 4, 3, 2, 2, 1, 3, 2, 3, 5, 4, 3, 1, 4, 5, 2, 1, 2, 2, 2, 2, 2, 2, 2, 2, 3, 3, 3, 3, 3, 3, 3, 3, 3, 3, 3, 3, 3, 3, 3, 3, 3, 4, 4, 4, 4, 4, 4, 5, 5, 5, 5, 5, 5, 5, 5, 5, 5, 5, 5, 5, 5, 5, 5, 5, 5, 5, 5, 5, 5, 5, 5, 5, 5, 5, 5, 5, 5, 5, 5, 5, 5, 5, 5, 5, 5, 5, 5, 5, 5, 5, 5, 5, 5], 'venir': [5, 5, 4, 1, 5, 5, 5, 3, 5, 5, 3, 1, 5, 1, 2, 3, 5, 2, 2, 4, 1, 3, 5, 5, 4, 5, 5, 1, 3, 4, 1, 5, 5, 5, 5, 4, 5, 5, 5, 1, 1, 2, 3, 3, 4, 5, 4, 3, 5, 3], 'bogota': [5, 5, 5, 5, 5, 4, 5, 5, 4, 4, 4, 5, 5, 5, 5, 5, 5, 5, 5, 4, 5, 5, 5, 5, 5, 5, 5, 5, 5, 5], 'perdértelo': [5, 5], 'cobro': [1, 2, 3], 'doble': [1, 1, 1, 3], 'responder': [1, 1, 5, 2], 'probablemente': [3, 3, 3, 3, 2, 4, 4], 'dinero': [3, 4, 1, 2, 2, 1, 1, 5, 2, 1, 3, 2, 1, 1, 1, 2, 5, 4, 2, 1, 1, 1, 1, 1, 2, 1, 1, 4, 1, 5, 4, 3, 2, 1, 4, 2, 5, 2, 2, 3, 1, 1, 1, 5, 1, 1, 1, 2, 2, 3, 3, 3, 3, 5], 'enorme': [5, 3, 5, 2, 5, 5, 3, 4, 3, 4], 'colorido': [5], 'mural': [5, 3, 4], 'lindo': [3, 4, 4, 5, 3, 5, 4, 3, 2, 3, 3, 4, 3, 3, 3, 4, 5, 3, 3, 4, 3, 3, 4, 4, 5, 4, 3, 3, 4, 4, 3, 3, 4, 4, 5, 3, 4, 5, 2, 3, 5, 5, 3, 5, 4, 3, 3, 4, 3, 3, 4, 4, 5, 3, 3, 3, 4, 2, 3, 5, 1, 3, 3, 4, 4, 5], 'ciudad': [3, 5, 3, 5, 2, 5, 3, 3, 3, 5, 3, 5, 3, 5, 2, 3, 5, 5, 3, 5, 4, 3, 5, 5, 4, 3, 5, 5, 5, 5, 5, 5, 5, 3, 3, 3, 5, 4, 3, 3, 4, 5, 4, 4, 2, 4, 5, 5, 4, 4, 5, 4, 5, 4, 4, 5, 3, 5, 5, 4, 3, 5, 5, 5, 4, 5, 4, 4, 2, 5, 4, 5, 5, 2, 5, 5, 4, 5, 3, 4, 5, 4, 4, 5, 5, 5, 5, 3, 3, 5, 5, 4, 5, 5], 'trato': [3, 1, 1, 4, 5, 3, 2, 2, 5, 5, 4, 3, 4, 4], '5': [5, 2, 3, 3, 3, 3, 2, 2, 3, 2, 1, 2, 4, 3, 4, 3, 3, 4, 3, 3, 3, 1, 3, 3, 5, 3, 3, 1, 5, 2, 4, 5, 3, 3, 2, 5, 3, 4, 4, 3, 2, 3, 3, 3, 3, 4, 2, 3, 3, 4, 1, 4, 2, 4, 2, 4, 2, 3, 3, 3, 2, 3, 3, 3, 3, 4, 4, 2, 5, 3, 2, 3, 1, 2, 4, 3, 4, 4, 3, 4, 4, 5, 4, 2, 3, 3, 5, 3, 3, 4, 3, 3, 2, 3, 3, 3, 3, 2, 3, 4, 3, 5, 5, 3, 4, 4, 4, 3, 3, 3, 2, 2, 3, 4, 3, 2, 2, 3, 4, 3, 1, 4, 2, 4, 3, 2, 3, 4, 3, 2, 3, 3, 3, 3, 4, 3, 3, 3, 2, 1, 1, 2, 3, 3, 3, 3, 4, 4, 4, 5, 5, 5, 5, 5, 5], 'estrellla': [5], '10': [5, 3, 3, 2, 5, 5], 'estrella': [5, 2, 1, 3, 3, 3, 2, 3, 3, 2, 2, 2, 2, 3, 2, 3, 2, 3, 4, 2, 3, 4, 3, 3, 3, 4, 3, 1, 3, 3, 1, 3, 3, 3, 3, 1, 2, 2, 3, 3, 2, 2, 3, 4, 5, 3, 3, 3, 3, 2, 2, 3, 3, 4, 4, 4, 1, 3, 2, 2, 3, 3, 3, 3, 4, 3, 3, 3, 2, 1, 3, 3, 3, 3, 3, 2, 3, 2, 2, 4, 3, 3, 2, 3, 3, 2, 2, 1, 4, 2, 2, 4, 2, 3, 2, 1, 3, 3, 2, 3, 3, 3, 3, 3, 3, 3, 1, 2, 4, 4, 2, 5, 3, 2, 3, 2, 2, 3, 1, 2, 4, 2, 3, 3, 2, 4, 4, 2, 3, 5, 2, 3, 2, 3, 3, 5, 3, 3, 3, 2, 2, 2, 3, 4, 4, 4, 3, 2, 3, 2, 3, 2, 2, 2, 2, 3, 3, 1, 3, 3, 3, 3, 3, 4, 1, 2, 3, 4, 3, 4, 5, 5, 3, 4, 4, 4, 3, 1, 3, 2, 3, 3, 3, 2, 2, 4, 2, 4, 2, 3, 2, 2, 1, 1, 3, 3, 3, 5, 3, 3, 2, 1, 1, 2, 4, 2, 1, 4, 3, 3, 2, 3, 2, 3, 4, 3, 2, 3, 3, 3, 3, 3, 2, 3, 3, 3, 3, 4, 3, 3, 3, 3, 2, 2, 1, 1, 1, 2, 2, 3, 3, 3, 3, 3, 3, 3, 4, 5, 5, 5, 5, 5], 'hacienda': [5, 5, 5, 5, 3, 5, 5], 'advertencia': [5, 4, 5], 'alibar': [5, 3, 1, 2, 1, 2, 2, 4, 1, 1, 1, 1, 1, 2, 2, 1, 4, 1, 2, 1, 1, 4, 2, 2, 2, 1, 1, 1, 1, 1, 1, 2, 3, 1, 1, 1, 1, 5, 3, 1, 1, 1, 2, 1, 1, 2, 3], 'primero': [5, 4, 4, 5, 5, 4, 3, 4, 3, 5, 5, 3, 3, 2, 3, 3, 3, 3, 3, 4, 4, 4, 4, 5, 5, 5, 5, 5, 5, 5, 5, 5], 'planta': [5, 3], 'música': [5, 3, 5, 4, 4, 5, 5, 3, 3, 3, 3], 'cafetero': [5, 1, 2], 'estruendo': [5], 'realidad': [5, 2, 3, 3, 2, 5, 5, 5, 3, 5, 3, 2, 4], 'paseo': [5, 5, 4, 3, 4, 3, 3, 4, 4, 5, 4, 5, 5, 4, 3, 5, 5, 5, 4, 5, 4, 3, 4, 4, 5, 4, 4, 5, 3, 5, 5, 4, 5, 5, 4, 5, 5, 5, 5, 4, 4, 5, 5, 5, 5, 4, 5, 3, 5, 5, 4, 3, 5, 5, 3, 2, 4, 4, 4, 4, 5, 5, 3, 5], 'lado': [5, 4, 5, 5, 5, 5, 4, 5, 4, 4, 3, 5, 3, 3, 5], 'mar': [5, 3, 3, 4, 4, 3, 3, 3, 4, 4, 4, 5], 'olvidar': [5, 4, 4, 5, 4, 4, 5, 5, 5, 5, 2, 4, 5, 5, 2, 5, 4, 4, 5, 5, 5, 5, 5, 5, 5, 5, 5, 5, 4, 5, 5, 5, 3, 5, 5, 5, 5, 5, 5, 4, 5, 5, 5, 5, 5, 5, 5, 5, 3, 2, 5, 4, 5, 3, 4, 5, 5], 'seguro': [3, 3, 3, 3, 3, 3, 4, 4, 2, 5, 3, 3, 3, 3, 5, 2, 1, 4, 4, 3, 4, 3, 2, 2, 3, 2, 3, 3, 3, 5], 'recomendarlo': [3, 2], 'recomendar': [3, 2, 3, 3, 1, 1, 3, 2, 2, 2, 2, 5, 1, 5, 1, 2, 2, 5, 4, 2, 3, 2, 1, 3, 2, 2, 2, 3, 2, 3, 1, 5, 2, 1, 1, 3, 2, 2, 5, 1, 1, 2, 5], 'come': [3, 4, 5, 3, 4, 5, 3], 'barato': [3, 5, 4, 4, 4, 3, 3, 5, 4, 5, 4, 5, 5, 4, 5, 4, 5, 5, 4, 3, 5, 2, 2, 3, 4, 5], 'coherente': [2, 4], 'cubano': [2, 4, 3, 5, 2, 3, 5, 4, 5, 5, 3, 4, 5, 5, 5, 4, 5, 5, 4, 5, 1, 5, 4, 2, 4, 3, 3, 3, 4, 5, 4, 3, 5, 5, 5, 4, 2, 5, 5, 5], 'subir': [5, 4, 5, 5, 4, 5, 4, 3, 3, 5, 3, 1, 5, 3, 5, 3, 3, 5, 5, 5, 4, 4, 5, 4, 4, 5, 5, 5, 5, 4, 5, 5, 4, 3, 5, 3, 1, 5, 5], 'salir': [5, 4, 1, 5, 5, 3, 5, 5, 5, 3, 4, 4, 5, 3, 4, 5, 5, 5, 1, 5, 5, 5, 3, 2, 5, 2, 5, 3, 2, 4, 5, 5], 'trabajo': [5, 5, 5, 5, 5, 5, 5, 2, 3, 3, 3, 5, 5, 5, 5, 4, 5, 3, 5, 5, 4], 'empresa': [5, 5, 5, 5, 5, 4, 1, 5, 5, 5, 5, 5, 5], '😜😸': [5, 5, 5, 5, 5, 5, 5, 5, 5, 5, 5], 'mismo': [5, 5, 1, 5, 5, 3, 5, 3, 3, 4, 5, 2, 3, 3, 5, 3, 3, 3, 1, 3, 2, 1, 1, 3, 3, 5, 5, 3, 2, 4, 2, 5, 2, 5, 2, 2, 4, 2, 5, 3, 3, 2, 5, 3, 5, 3, 3, 3, 3, 4, 4, 4], 'comentar': [5, 5, 5, 5, 5, 1, 5, 5, 5, 1, 5, 5, 5, 2], 'nunca': [5, 5, 5, 4, 1, 1, 5, 5, 3, 1, 5, 5, 1, 5, 5, 1, 5, 1, 5, 4, 1, 5, 1, 3, 2, 3, 5, 5, 5, 5, 1, 5, 2, 2, 5, 1, 5, 5, 1, 2, 1, 5, 5, 1, 5, 2, 1, 4, 5, 5, 5, 5, 1, 1, 2, 1, 4, 5, 3, 5, 5, 1, 5, 5, 5, 1, 3, 5, 5, 2, 5, 4, 1, 1, 1, 4, 1, 1, 4, 4, 5, 1, 2, 5, 5, 5, 1, 5, 5, 5, 4, 1, 1, 5, 2, 5, 1, 1, 5, 5, 5, 1, 1, 5, 5, 3, 5, 4, 1, 2, 5, 5, 5, 5, 1, 5, 5, 5, 2, 4, 5, 5, 5, 5, 3, 1, 5, 3, 1, 5, 5, 5, 5, 2, 2, 1, 5, 3, 5, 2, 3, 5, 5, 4, 5, 5, 5, 1, 5, 5, 4, 5, 2, 1, 1, 4, 1, 4, 5, 5, 5, 5, 5, 5, 5, 1, 5, 1, 5, 1, 5, 4, 1, 5, 5, 3, 2, 5, 3, 4, 1, 5, 4, 5, 5, 2, 5, 5, 3, 1, 1, 1, 5, 5, 1, 1, 5, 4, 4, 3, 5, 3, 1, 3, 2, 5, 2, 5, 1, 5, 5, 4, 1, 2, 1, 5, 1, 1, 1, 1, 1, 1, 1, 1, 2, 2, 2, 2, 2, 2, 2, 2, 3, 3, 4, 4, 4, 4, 4, 5, 5, 5, 5, 5, 5, 5, 5, 5, 5, 5, 5, 5, 5, 5, 5, 5, 5, 5, 5, 5, 5, 5, 5, 5, 5, 5, 5, 5, 5, 5, 5, 5, 5, 5, 5, 5, 5, 5, 5, 5, 5, 5, 5, 5, 5, 5, 5], 'imaginar': [5, 1, 3, 5, 3, 3, 5, 3, 3, 5, 3, 5, 5, 3, 4, 5, 4, 5, 3, 5, 3, 5], 'calificar': [2, 3, 5], 'opcion': [3, 2, 4, 5, 4, 2, 3, 4, 2, 5, 3, 1, 4], 'opción': [3, 3, 4, 5, 3, 2, 3, 2, 5, 3, 4, 5, 3, 5, 4, 3, 3, 3, 5, 5, 3, 2, 3, 2, 1, 4, 3, 1, 4, 5, 3, 1, 5, 2, 4, 4, 4, 1, 4, 2, 4, 3, 3, 4, 5, 2, 2, 3, 3, 1, 3, 4, 4, 4, 3, 5, 3, 3, 3, 4, 4, 4, 4, 5], 'mejorar': [4, 3, 3, 2, 4, 2, 2, 4, 3, 2, 3, 3, 2, 3, 3, 2, 3, 4, 3, 2, 4, 5, 5], 'teloespera': [5], 'asiento': [3, 3, 2], 'caro': [3, 4, 5, 2, 3, 4, 3, 2, 3, 2, 5, 3, 3, 3, 4, 3, 5, 1, 4, 5, 5, 3, 4, 4, 2, 3, 3, 2, 5, 3, 3, 3, 4, 3, 3, 3, 3, 3, 4, 4, 2, 3, 3, 3, 5, 2, 4, 2, 3, 1, 2, 4, 2, 5, 4, 3, 2, 2, 3, 4, 4, 5, 1, 3, 4, 4, 4, 2, 2, 3, 2, 4, 3, 3, 4, 2, 2, 3, 2, 3, 2, 1, 2, 4, 5, 2, 4, 3, 4, 3, 3, 4, 1, 4, 4, 3, 4, 4, 4, 3, 3, 4, 3, 5, 5, 5, 4, 4, 5, 5, 2, 4, 5, 2, 4, 5, 5, 2, 3, 2, 4, 4, 2, 3, 3, 4, 4, 3, 4, 4, 4, 3, 3, 3, 4, 1, 2, 3, 3, 4, 4, 2, 1, 2, 2, 2, 2, 3, 3, 3, 3, 3, 3, 3, 4, 4, 4, 4, 4, 4, 4, 4, 5], 'lograr': [3, 3], 'expectativa': [3, 3, 3, 2, 3, 3, 1, 3, 3, 3, 2, 3, 3, 2, 4, 3, 3, 3, 4, 2, 3, 3, 2, 3, 3, 3, 1, 3, 4, 4, 3, 3, 2, 3, 4, 4, 3, 2, 3, 5, 3, 2, 3, 4, 3, 3, 3, 3, 3, 4, 3, 3, 2, 1, 2, 3, 3, 3, 3, 2, 2, 3, 3, 3, 2, 3, 3, 3, 2, 2, 2, 3, 3, 3, 3, 3, 3, 2, 2, 2, 3, 4, 4], 'disfrute': [5, 4, 3, 3, 5, 4, 4, 3, 3], 'terraza': [5, 5, 4, 3, 3], 'azotea': [5, 4, 4, 2], 'incluso': [5, 5, 5, 4, 2, 5, 4, 5, 5, 4, 4, 5, 4, 5, 4, 4, 4, 5, 2, 4, 4, 2, 5], 'versión': [5, 4], 'indígena': [5, 4], 'capilla': [5, 5, 5, 5, 5, 5, 5], 'rosario': [5, 5, 5, 5], 'conocer': [5, 4, 4, 5, 5, 3, 5, 5, 5, 5, 5, 5, 5, 5, 1, 5, 5, 5, 5, 5, 5, 3, 5, 5, 5, 5, 5, 4, 5, 5, 5, 4, 5, 5, 4, 5, 5, 5, 4, 4, 4, 5, 4, 5, 5, 5, 5, 4, 4, 5, 5, 4, 4, 4, 5, 4, 5, 2, 5, 5, 5, 3, 5, 5, 5, 4, 4, 5, 5, 3, 5, 5, 4, 5, 4, 5, 4, 4, 5, 4, 5, 5, 4, 5, 5, 2, 4, 5, 5, 4, 5, 5, 3, 3, 5, 5, 5, 5, 5, 5, 5, 4, 5, 5, 5, 4, 4, 5, 5, 4, 5, 1, 5, 2, 3, 5, 5, 5, 4, 5, 4, 5, 3, 4, 3, 3, 4, 4, 4, 4, 4, 5, 5, 5, 5, 5, 5], '¡': [5, 2, 5, 5, 5, 5, 5, 5, 1, 5, 3, 5, 1, 5, 5, 5, 5, 5, 5, 5, 5, 5, 5, 5, 1, 5, 5, 5, 5, 5, 5, 5, 2, 3, 5, 4, 5, 5, 5, 1, 5, 5, 2, 4, 1, 1, 1, 1, 5, 5, 5, 5, 4, 3, 5, 4, 1, 5, 5, 5, 5, 5, 5, 5, 5, 5, 5, 5, 5, 5, 5, 4, 5, 1, 5, 5, 5, 5, 5, 5, 4, 3, 5, 5, 5, 5, 5, 4, 5, 5, 5, 5, 5, 5, 5, 5, 5, 4, 5, 5, 4, 4, 3, 3, 3, 5, 5, 5, 5, 5, 5, 1, 1, 1, 3, 5, 2, 1, 5, 5, 5, 5, 5, 5, 1, 1, 1, 1, 2, 2, 2, 2, 2, 2, 3, 3, 4, 4, 4, 5, 5, 5, 5, 5, 5, 5, 5, 5, 5, 5, 5, 5, 5, 5, 5, 5, 5, 5, 5, 5, 5, 5, 5, 5, 5, 5, 5, 5, 5, 5, 5, 5, 5, 5], 'perdér': [5, 5, 5, 5, 5, 5, 5, 5, 5, 5, 5, 5, 5, 5, 4, 5, 5], 'iberostar': [5, 5, 4, 4, 3, 3, 3], 'defraudar': [5, 4, 5, 4, 5, 5, 4, 5, 4, 5, 5, 5, 5, 5, 5, 5, 5, 5, 5, 5, 4, 5, 5, 4, 5, 5, 3, 4, 5, 5, 5, 5, 5, 5], 'abrir': [3, 1, 2, 5, 3, 4, 5, 1, 1], 'aparentar': [3], 'memorable': [3, 3, 3, 3, 3, 3], 'museo': [5, 1, 5, 4, 5, 5, 5, 5, 3, 4, 5, 5, 5, 5, 5, 5, 5, 3, 5, 3, 5, 5, 5, 5, 5, 5, 5, 5, 5, 5, 5, 4, 5, 5, 4, 3, 5, 5, 4, 5, 2, 4, 5, 3, 4, 5, 5, 4, 5, 5, 5, 5, 5, 5, 5, 5, 4, 5, 2, 5, 5, 3, 5, 5, 5, 5, 5, 3, 5, 5, 5, 5, 5, 5, 5, 5, 3, 4, 5, 4, 2, 5, 5, 3, 5, 4, 5, 5, 5, 5, 4, 5, 5, 2, 3, 3, 4, 4, 4], 'también': [5, 4, 5, 3, 5, 4, 5, 5, 4, 4, 3, 5], 'entender': [5, 1, 3, 4, 4, 2, 2, 5, 2, 1, 2, 5, 2, 1, 1, 2, 2, 5, 2, 2, 1, 3, 1, 1, 5], 'colombiano': [5, 4, 5, 5, 4, 4, 4], 'mejor': [3, 3, 5, 5, 3, 5, 5, 5, 2, 3, 3, 3, 2, 5, 3, 3, 3, 3, 4, 5, 5, 4, 5, 3, 3, 5, 3, 4, 2, 5, 3, 3, 2, 5, 5, 4, 5, 3, 3, 4, 3, 5, 5, 5, 4, 4, 4, 4, 4, 3, 3, 3, 3, 5, 4, 5, 3, 5, 5, 5, 3, 5, 5, 5, 3, 5, 3, 5, 5, 5, 3, 4, 5, 3, 2, 3, 5, 5, 4, 4, 4, 4, 3, 3, 4, 5, 3, 5, 5, 3, 1, 2, 3, 4, 5, 5, 2, 5, 5, 5, 5, 1, 2, 5, 3, 4, 5, 4, 4, 5, 5, 4, 4, 4, 5, 5, 2, 2, 5, 5, 3, 4, 5, 5, 5, 5, 5, 4, 5, 5, 5, 5, 1, 5, 5, 5, 3, 3, 1, 5, 3, 3, 4, 4, 5, 5, 5, 3, 5, 5, 5, 3, 5, 5, 5, 3, 1, 4, 4, 5, 5, 3, 3, 3, 5, 5, 4, 3, 5, 5, 3, 4, 3, 3, 3, 5, 3, 3, 5, 5, 3, 3, 5, 5, 4, 3, 3, 3, 5, 3, 4, 3, 4, 3, 5, 3, 5, 3, 3, 3, 3, 3, 4, 2, 4, 5, 3, 3, 3, 5, 3, 3, 5, 3, 4, 3, 3, 5, 3, 5, 5, 5, 5, 3, 5, 5, 3, 5, 3, 5, 5, 4, 3, 5, 4, 5, 5, 2, 4, 5, 4, 3, 5, 5, 2, 2, 5, 3, 3, 5, 4, 2, 5, 4, 2, 5, 4, 3, 5, 4, 1, 2, 5, 5, 5, 3, 2, 3, 3, 4, 3, 3, 3, 5, 3, 5, 5, 3, 3, 3, 4, 3, 5, 2, 5, 1, 3, 3, 3, 1, 1, 2, 5, 3, 5, 5, 2, 5, 3, 3, 5, 3, 5, 2, 3, 2, 4, 4, 5, 3, 4, 5, 3, 3, 4, 1, 2, 3, 3, 3, 3, 3, 3, 3, 3, 3, 3, 3, 3, 3, 3, 3, 3, 3, 3, 3, 3, 3, 3, 4, 4, 4, 4, 4, 5, 5, 5, 5, 5, 5, 5, 5, 5, 5, 5, 5, 5, 5, 5, 5, 5, 5, 5, 5, 5, 5, 5, 5, 5, 5, 5, 5, 5, 5, 5, 5, 5, 5, 5, 5, 5, 5, 5, 5, 5, 5, 5, 5, 5, 5, 5, 5, 5, 5, 5], 'comer': [3, 5, 5, 1, 4, 3, 3, 4, 5, 5, 3, 5, 1, 5, 5, 1, 5, 5, 4, 5, 5, 1, 1, 3, 3, 4, 4, 2, 3, 3, 3, 5, 4, 4, 4, 3, 5, 5, 3, 4, 5, 1, 5, 5, 3, 5, 1, 5, 4, 5, 5, 3, 5, 5, 3, 3, 5, 1, 3, 4, 5, 5, 5], 'cabrito': [3, 3, 5, 3, 4, 1, 3, 4, 5, 3, 3, 3, 2, 5, 3, 4, 4, 3], 'monterrey': [3, 5, 5, 4, 5, 5, 5, 5, 5, 5, 4, 4, 5, 5, 4, 5, 5, 4, 4, 3, 4, 5, 5, 4, 4, 5, 4, 3, 5, 5, 3, 4, 5, 4, 5, 5, 1, 1, 5, 1], '$': [2, 3], '290': [2], 'usd': [2], 'merecer': [3, 3, 2, 3, 5, 4, 1, 2, 4, 5, 4, 1, 5, 2, 2, 5, 2, 4, 4, 2, 4, 5, 2, 1, 1, 2, 4, 1, 5, 4, 3, 2, 4, 5, 4, 2, 5, 5, 3, 4, 2, 2, 3, 3, 1, 2, 2, 2, 2, 3, 3, 4, 4, 3, 3, 2, 2, 2, 5, 1, 2, 5], 'seguimiento': [4], 'queja': [4, 4, 4, 5, 4, 4, 3, 1, 5, 5, 5, 4, 4, 5, 5, 5], 'perderselo': [5, 5, 5, 4, 5, 5, 5, 4, 4, 5, 5, 4, 5, 5], 'desde': [4, 4, 3, 3, 2, 4, 3, 2, 4, 4, 2, 5, 5, 3], 'terminal': [4, 5], 'b': [4, 5], 'timo': [1, 1, 1], 'caso': [4, 5, 4, 5, 4, 2], 'quejón': [4], 'groaner': [4], 'recordar': [4, 5, 5, 4, 3, 4, 3, 5], 'cuba': [4, 3, 4, 4, 5, 3, 4, 2, 4, 5, 3, 5, 5, 5, 4, 5, 4, 5, 3, 5, 1, 4, 4, 3, 4, 3, 3, 5, 5, 5, 5, 4, 5, 3, 5, 3, 5, 3, 5, 3, 2, 3, 4, 3, 3, 4, 5, 5, 4, 3, 3, 3, 3, 4, 4, 4, 5, 5, 5, 4, 5, 5, 5, 5, 4, 3, 5, 3, 4, 3, 3, 3, 3, 5, 5], 'cumplir': [3, 3, 2, 2, 1, 3, 3, 2, 1, 2, 3, 1, 3, 3, 1, 3, 3, 4, 3, 1, 2, 3, 3, 3, 1, 1, 1, 2, 4, 1, 3, 2, 3, 3, 1, 3, 2, 2, 1, 3, 3, 2, 1, 3, 1, 3, 3, 2, 1, 4, 3, 1, 2, 3, 1, 3, 3, 2, 3, 1, 3, 2, 2, 3, 2, 2, 1, 3, 3, 3, 2, 3, 2, 3, 1, 1, 2, 3, 3, 4], 'mi': [3, 3, 1, 4, 2, 1, 3, 3, 3, 5, 3, 3, 3, 4, 3, 2, 3, 1, 3, 2, 2, 4, 3, 3, 3, 2, 2, 3, 3, 5, 5, 2, 4, 1, 3, 3, 3, 2, 4, 3, 5, 3, 1, 3, 4, 3, 5, 5, 1, 2, 3, 4, 1, 5, 3, 3, 3, 1, 3, 3, 2, 5, 4, 3, 3, 3, 5, 5, 4, 3, 4, 2, 3, 2, 3, 2, 3, 2, 1, 3, 3, 1, 5, 5, 1, 2, 3, 3, 3, 2, 5, 1, 3, 2, 5, 4, 4, 3, 3, 2, 3, 2, 4, 2, 5, 3, 2, 1, 1, 2, 2, 3, 3, 3, 3, 3, 3, 3, 3, 4, 4, 5, 5, 5, 5], 'conocido': [5, 3, 3, 3, 5, 4, 3, 5, 4, 4, 5, 3, 3], 'hospedar': [1, 2, 4, 1, 2, 1, 2, 1, 1, 5, 3, 2, 1, 1, 5, 2, 4, 1, 1, 1, 2, 1, 5, 1, 3, 1, 1], 'aqui': [1, 1, 1, 5, 5, 4, 3, 1, 5, 4, 5], 'corto': [3, 3, 2, 3, 3], 'perfecto': [5, 3, 5, 4, 3, 5, 4, 5, 4, 4, 4, 4, 5, 4, 5, 5, 5, 3, 3, 5, 4, 3, 3, 5, 3, 4, 4, 4, 4, 4, 4, 5, 5, 5], 'sentido': [5, 1, 3, 2, 1, 2, 3, 5, 1, 5], '110/100': [5], 'ambiente': [3, 4, 2, 4, 4, 4, 4, 3, 5, 5, 3, 3, 3, 3, 3, 5, 1, 5, 3, 3, 5, 4, 3, 2, 3, 3, 4, 4, 3, 3, 5, 1, 3, 3, 4, 4, 4, 4, 4], 'hosco': [3], 'cementerio': [2, 5, 3, 4, 5, 5, 5, 4, 5, 5, 5, 5, 5, 5, 5], 'anorexic': [5], 'equivocar': [5, 5, 5, 5, 4, 5, 5, 5, 5, 4, 4, 4, 5], 'grandeza': [3, 3], 'caotico': [3], 'sobrar': [4], 'porque': [4, 3, 1, 1, 3, 3, 4, 5, 2, 3, 3, 4, 5, 5, 5, 3, 2, 4, 5, 4, 3, 5, 5], 'delito': [5], "joe'": [3, 3, 4, 5], 'real': [3, 4, 3, 2, 2, 1, 5, 3, 3, 3, 3, 3, 5, 4, 3], 'relación': [3, 3, 3, 2, 3, 1, 2, 3, 1, 3, 3, 5, 2, 2, 3, 2, 3, 4, 2, 2, 4, 3, 4, 3, 4, 5, 3, 4, 5, 5], 'key': [3, 4, 3], 'west': [3, 4, 3], 'realmente': [4, 3, 3, 5, 2, 4, 2, 4, 5, 5, 2, 4, 5, 3, 4, 2, 5, 5, 3, 3, 3, 2, 2, 3, 3, 5, 5, 3, 2, 3, 4, 4, 5, 5, 5], 'desastre': [1, 1], 'pobre': [1, 1, 2, 2, 2, 1, 2, 1, 3, 2, 3], 'lleno': [5, 3, 5, 2, 4, 3, 5, 3, 4, 5, 5, 5, 1, 2, 1, 4, 4], 'accidente': [1, 3], 'acercar': [1, 3, 3, 1, 1, 1, 1], '¿': [5, 4, 5, 5, 5, 4, 4, 5, 3, 5, 3, 4, 4, 5, 5, 5, 5, 3, 5, 5, 5, 5, 5, 5, 3, 5, 5, 3, 4, 4, 4, 5, 5, 5, 5, 5], 'qué': [5, 3, 4, 5, 5, 5, 4, 2, 1, 5, 4, 3, 5, 3, 5, 5, 5, 2, 5, 3, 4, 4, 5, 5, 5, 5, 5, 3, 5, 5, 4, 5, 5, 2, 5, 4, 2, 5, 5, 5, 5, 1, 4, 4, 4, 5, 5, 5, 5], '7': [5, 5, 5, 2, 5, 5, 5, 5, 5, 5], 'hablar': [5, 5, 3, 5, 2, 5, 3, 4, 4, 5, 4], 'gusto': [5, 3, 3, 3, 2, 3, 3, 2, 2, 5, 2, 4, 3, 2, 3, 3, 2, 2, 2, 2, 5, 3, 4, 2, 3, 1, 5, 3, 1, 3, 2, 3, 2, 3, 3, 3, 3, 2, 3, 2, 2, 3, 2, 3, 1, 3, 3, 3, 5, 3, 2, 2, 1, 2, 3, 5, 5, 3, 5, 2, 2, 1, 1, 4, 2, 1, 1, 3, 5], 'maelcon': [5], 'colombia': [5, 3, 5, 4, 4, 4, 5, 5, 5, 5, 5, 4, 4, 5, 5, 5, 1, 5, 5], 'botero': [5, 5, 5, 4, 4, 3, 3, 5, 5, 5, 4, 4, 5, 5, 5, 5, 5, 5, 5, 4, 4, 5, 4, 4, 5, 4, 4, 4, 5, 4, 4, 4, 5, 4], 'centro': [4, 5, 4, 4, 3, 4, 3, 4, 4, 5, 2, 5, 5, 5, 5, 5, 4, 3, 4, 4, 3, 4, 4, 3, 4, 4, 5, 3, 4, 5, 4, 4, 5, 5, 3, 4, 1, 4], 'ideal': [3, 4, 3, 4, 4, 3, 4], 'asombroso': [2, 3, 5], 'precio': [5, 3, 4, 3, 2, 3, 2, 3, 5, 3, 2, 1, 3, 1, 3, 1, 4, 4, 2, 4, 2, 3, 3, 2, 3, 2, 3, 3, 2, 4, 4, 3, 2, 2, 5, 5, 1, 5, 4, 3, 3, 3, 1, 3, 2, 2, 3, 3, 1, 3, 5, 3, 3, 3, 2, 3, 2, 2, 2, 4, 5, 3, 3, 4, 3, 4, 2, 5, 4, 1, 2, 2, 2, 3, 4, 5, 2, 5, 4, 2, 2, 2, 1, 2, 2, 2, 3, 2, 3, 2, 3, 2, 5, 3, 4, 3, 5, 1, 4, 3, 1, 5, 3, 4, 3, 3, 3, 3, 3, 3, 3, 3, 3, 5, 2, 2, 2, 2, 3, 3, 3, 3, 3, 4, 4, 4, 5, 5], 'nadie': [4, 5, 2, 5, 1, 5, 1, 5, 2, 5, 4, 2, 4, 4, 4, 5, 1, 5, 1, 5, 4, 2, 4, 5, 4, 3, 5, 5], 'mencionado': [4], 'donde': [1, 5, 4, 5, 4, 4, 5, 5, 5, 5, 3, 3, 5, 5, 4, 4, 1, 4, 5, 4, 4, 5, 1, 5, 2, 4, 5], 'critica': [1, 5, 4, 4], 'espectáculo': [3, 2, 3, 5, 5, 5, 5, 2, 5, 4, 3, 5, 2, 3, 5, 5], 'recomendado': [1, 2, 1, 3, 1, 3, 2, 4, 1, 5, 2, 1, 5, 2, 2, 2, 5, 2, 1, 1, 3, 2, 5, 1, 1, 3, 3], 'atraccion': [5, 5], 'contexto': [3, 4, 4, 3, 3], 'atracción': [3, 4, 3, 3, 4, 5, 3, 3, 5, 4, 5, 3, 5, 5, 4, 5, 5, 5, 4, 5, 3, 3, 5, 2, 4, 1, 4, 4, 4, 3, 5, 5, 3], 'international': [3], 'genial': [4, 3, 4, 1, 3, 3, 4, 3, 4, 3, 4, 3, 3, 4, 3, 3, 4, 3, 3, 4, 4, 5, 5, 2, 2, 2, 5, 5, 4, 4, 3, 3, 3, 4, 3, 3, 4, 3, 5, 5, 4, 2, 4, 4, 3, 4, 3, 5, 5, 3, 4, 4, 3, 4, 4, 3, 2, 3, 3, 2, 4, 3, 3, 4, 1, 1, 1, 2, 2, 2, 2, 2, 3, 3, 3, 3, 3, 3, 3, 3, 4, 4, 4, 5, 5, 5], 'estándar': [4, 4, 5, 3, 5, 5, 2, 2, 2, 3, 2, 3, 3, 2, 4, 4, 5, 2, 3, 2, 3, 4, 3, 2, 4, 4, 3, 5, 3, 2, 1, 3, 4], 'americano': [4, 3, 3, 4, 1], 'merida': [5, 3, 1, 5, 4, 5, 2], 'pintoresco': [3, 5, 5, 5, 3, 5, 4, 5], 'medellín': [5, 5, 5, 5, 5, 4, 5, 5, 4, 4, 4], 'momento': [4, 3, 4, 5, 4, 1, 5, 2, 3, 2, 2, 5, 4, 5], 'mostrar': [5, 5, 3, 3, 3, 5], 'precioso': [5, 4, 4, 5, 4, 2, 4, 4, 5, 5, 4, 4, 5, 5, 5, 5, 5, 5, 5, 3, 5, 5, 3, 5, 5, 3, 4, 5, 3, 3, 5, 5, 3, 4, 5, 5, 2, 5, 5, 3, 4, 3, 4, 5, 1, 1, 3, 3, 4, 4, 4, 5], 'cena': [5, 3, 5, 3, 5, 3, 3, 2, 3, 4, 5, 5, 5, 5], 'sucio': [3, 4, 1, 3, 4, 3, 1, 2, 2, 2, 4, 2, 4, 2, 2, 1, 1, 3, 4, 5, 2, 1, 3, 3, 2, 4], 'fascinante': [3, 5, 5, 5, 4, 4], 'aceptable': [3, 3, 3, 3, 3, 3, 3, 3, 3, 3, 1, 3], 'gold': [3, 5, 5, 5], 'suficiente': [3, 2, 5, 4, 3, 5, 5, 5, 5, 3, 5, 5, 1, 4, 5, 5, 5, 4, 5, 4, 3, 5, 4, 5, 5, 5, 5, 5, 3, 5, 5, 5, 5, 5, 5], 'funcionar': [1, 4, 2, 1, 2, 3, 2, 2, 3, 2, 1, 3, 3, 3, 2, 1, 3, 1, 3, 2, 2, 2], 'clima': [1, 2, 3], 'baño': [1, 1, 3, 2, 1, 5, 1, 2], 'descompuesto': [1], 'regadera': [1, 4, 1, 4, 1, 4], 'tapado': [1], 'esplendor': [2, 5, 5, 5, 3, 5], 'vivir': [2, 5, 5, 4, 4, 5, 3, 5, 3, 3, 1], 'eternamente': [2], 'privado': [2, 4, 5, 5, 2], 'promocionar': [3], 'yucateco': [5, 4, 3, 3, 2, 5, 4, 3, 3, 5], 'probar': [5, 5, 3, 5, 4, 5, 1, 5, 5, 5, 4, 4, 5, 2, 5], 'ruido': [3, 3, 2, 1, 3, 2, 1, 2, 2, 1, 1, 2, 5, 3, 3, 2, 4, 3, 2, 4, 3, 3, 3, 3, 3, 3, 1, 1, 3, 3, 2, 2, 3, 3, 4, 2, 5], 'nuez': [3, 3, 2, 2, 1, 2, 2, 2, 3, 3, 3, 2, 4, 3, 3, 3, 3, 3, 3, 3, 2, 3, 3, 2], 'puebla': [5, 5, 4, 5, 4, 5, 2, 5, 5, 3, 5, 3, 3, 2, 5, 5, 5, 5, 5, 5, 3, 5, 5, 5, 5, 2, 5, 5, 5, 3, 3, 4, 5, 5, 2, 5, 5, 5, 3, 2, 3, 5, 4, 5, 5, 5, 5, 1, 4, 4, 4, 5, 4, 4], 'zocalo': [5], 'encantar': [3, 4, 5, 5, 3, 3, 5, 5, 3, 4, 4, 4, 5, 3, 4, 5, 5, 5, 5, 5, 3, 3, 5, 5, 5, 4, 3, 5, 5, 2, 4, 4, 4, 4, 5, 5, 5, 5, 5], 'sabor': [5, 5, 5, 5, 3, 5, 5, 3, 2, 5, 4, 4, 2, 3, 3, 2, 2, 4, 2, 3, 5, 3, 2, 4, 3, 3, 3, 5, 5, 3, 5, 5], 'usual': [5, 5, 5, 2, 3, 5, 5, 5], 'delicioso': [5, 4, 2, 4, 5, 5, 5, 5, 4, 5, 5, 5, 5, 4, 5, 5, 4, 5, 5, 5, 5, 4, 5, 5, 5, 5, 5, 5, 5, 2, 3], 'iglesia': [4, 5, 5, 4, 5, 4, 5, 5, 5, 5, 5, 4, 3, 4, 2], 'cuadra': [5, 5, 5, 4], 'ruina': [5, 4, 1, 3, 4, 5, 3, 3, 5, 3, 2, 4, 4, 4, 2, 4, 4, 4, 4, 4, 3, 5, 2, 5], 'hacerlo': [5, 4, 3, 3, 3, 3, 5], 'cuenta': [5, 1, 4, 5, 3, 3, 2, 5, 1, 2, 4], 'guía': [5, 3, 5, 5, 5, 4, 5, 2, 3, 2, 5, 3, 5, 4, 3, 4, 5, 5, 5, 5, 3, 5, 4, 5, 5, 3, 5], 'turístico': [5, 4, 4, 2, 4, 4, 1, 4, 2, 2, 4, 3, 5, 4, 5, 5, 5, 4, 3, 5, 4, 3, 5, 4, 4, 5, 3, 4, 3, 5, 3, 4, 5, 5, 3, 2, 1, 3, 5, 5, 4, 3, 3, 4, 4], '"': [5, 5, 3, 3, 3, 3, 5, 5, 4, 4, 5, 5, 2, 2, 3, 3, 5, 5, 4, 4, 2, 2, 5, 5, 5, 3, 3, 5, 3, 3, 1, 1, 1, 1, 1, 1, 3, 3, 5, 5, 4, 4, 5, 5, 4, 4, 1, 1, 3, 3, 2, 5, 5, 1, 1, 5, 5, 2, 3, 3, 5, 5, 4, 4, 3, 3, 3, 3, 4, 4, 1, 1, 2, 2, 1, 1, 4, 5, 5, 2, 2, 5, 5, 3, 3, 2, 2, 4, 4, 1, 1, 1, 1, 3, 3, 5, 5, 2, 2, 4, 4, 2, 2, 2, 2, 4, 4, 5, 5, 2, 2, 3, 3, 4, 4], 'arte': [5, 4, 5, 5, 5, 5, 5, 5, 3, 4, 3, 4, 4, 4, 4, 5, 5, 5, 5, 4, 5, 5, 3, 3], 'metro': [5, 1, 1, 5, 5, 3, 5], 'licar': [4], 'pared': [4, 5, 4, 4, 5, 4, 4], 'pretención': [2], 'dominical': [4], 'quien': [5, 5, 4, 5, 4, 5, 5, 4, 5, 5, 5, 5, 1], 'monserrate': [5, 5, 5, 5, 4, 4, 5, 5, 4, 5, 5, 5, 5, 1, 4, 4, 2], 'canela': [5], 'chocolate': [5, 3, 3], 'probable': [5, 2], 'maravilloso': [3, 4, 4, 5, 5, 3, 3, 5, 5, 5, 4, 5, 5, 5, 5, 5, 3, 5, 4, 5, 3, 3, 5, 5, 5, 3, 4, 4, 4, 5, 5, 5, 2, 3, 3, 3, 4, 4, 4, 5, 5, 5], 'elevado': [4, 5, 4, 4], 'mexicano': [5, 5, 4, 4, 4, 4, 5, 5, 5, 2, 4, 4, 4, 4, 4, 5, 5, 5, 5, 5, 5], 'colección': [3, 5, 3, 5, 4, 4, 2, 5], 'permanente': [3], 'visitarla': [4, 5, 5, 5, 5, 4, 5, 5, 5, 5, 5, 4, 5, 5, 4, 5, 4, 5, 5], 'estaver': [4, 4, 5, 5, 4, 5, 4, 5, 5, 5, 5, 5, 5], 'pasear': [4, 2, 3, 5, 4, 4, 3, 5, 4, 5, 4, 4, 5, 4, 4, 2, 5], 'bache': [3], 'ultimo': [3, 5], 'minuto': [3, 1, 2, 1, 3, 3, 2], 'regresar': [3, 2, 2, 3, 1, 2, 5, 1, 1, 3, 1, 1, 3, 2, 2, 1, 3, 3, 1, 2, 2, 5, 5, 2, 5, 3, 2, 1, 1, 1, 3, 1, 2, 3, 3, 2, 3, 1, 1, 1, 1, 2, 2, 3, 3, 3, 4, 5], 'jama': [3, 2, 3, 1, 1, 1], 'encontrar': [5, 3, 5, 2, 5, 4, 3, 5, 5, 5, 3, 3, 2, 3, 5, 5, 5, 2, 5, 3, 5, 4, 1, 3, 1, 5, 4, 3, 5, 2, 5, 5, 4, 2, 3, 5, 4, 5, 4, 5, 5, 5, 5], 'o': [5, 4, 1, 4, 4, 5, 3, 3, 4, 1, 1, 3, 3, 2, 5, 5, 4, 5, 3, 5, 3, 2, 3, 5, 4, 5, 5, 3, 3, 5, 5, 1, 2, 4, 2, 1, 4, 3, 3, 2, 4, 5, 1, 3, 3, 1, 5, 1, 4, 5, 5, 2, 2, 3, 5, 4, 2, 3, 1, 5, 3, 2, 3, 3, 4, 5, 5, 3, 2, 2, 2, 1, 3, 1, 1, 2, 3, 3, 3, 3, 4, 5, 5, 5], 'intimidante': [3], 'estupendo': [4, 3, 5, 2, 3, 5, 5, 5, 5, 3, 4, 4, 4, 4, 4, 1, 4, 3, 5, 3, 3, 3, 3, 3, 5, 1, 3, 3, 4, 4, 4, 5], 'oferta': [3, 3, 3, 5, 3], 'notar': [3], 'preocupado': [3, 4], 'cuando': [5, 2, 5, 4, 3, 5, 4, 3, 4, 4, 5, 5, 5, 5, 5, 4, 5, 3, 5, 3, 3, 3, 3, 4, 1, 4, 5, 5, 5, 5, 5, 4, 4, 3, 5, 4, 5, 5, 5, 5, 5, 5, 5, 4, 4, 5, 5, 4, 5, 5, 5, 5], 'típico': [3, 4, 3, 5, 4, 5, 3, 3, 5, 5, 4, 3, 4, 3, 3, 3, 4, 5], 'mojito': [3, 3, 3, 3, 4, 4, 2, 2, 3, 3, 4, 1, 5, 3, 3, 4, 1, 4, 3, 5, 4, 3, 3, 3, 4, 3, 5, 3, 2, 3, 3, 4, 5, 2, 4, 5, 3, 3], 'agua': [3, 1, 1, 2, 5, 1, 3, 1, 4, 2, 1, 3, 4, 4, 5, 1, 4, 4, 1, 3, 1], 'engañar': [5, 4, 4, 1, 5, 5, 1, 3, 1, 2, 1, 5, 1, 1, 1, 5, 3, 4, 2, 2, 2, 1, 1, 2, 3, 4, 5], 'fachada': [5, 3, 3], 'único': [3, 5, 3, 5, 5, 3, 4, 3, 5, 4, 4, 3, 5, 2, 5, 5, 5], 'apto': [2, 2, 4, 3, 4, 3, 4, 2, 4, 3, 2, 5, 4, 3, 4, 3, 1, 5, 2, 1, 1, 3, 3, 3, 4, 4, 5], 'contento': [2, 3, 3, 3, 2, 2, 2, 5, 5], 'interesante': [3, 3, 3, 3, 3, 5, 2, 4, 4, 3, 3, 4, 4, 4, 2, 3, 3, 3, 2, 3, 3, 3, 5, 3, 2, 3, 3, 3, 2, 2, 5, 3, 2, 2, 3, 3, 4, 3, 4, 4, 3, 5, 3, 4, 1, 4, 2, 3, 5, 3, 1, 3, 3, 3, 3, 2, 5, 5, 3, 3, 3, 3, 4, 3, 2, 2, 4, 3, 2, 3, 3, 4, 3, 3, 3, 3, 2, 3, 4, 3, 3, 3, 4, 3, 4, 3, 3, 4, 3, 4, 2, 3, 3, 2, 3, 3, 4, 3, 3, 2, 1, 4, 4, 3, 3, 2, 2, 4, 2, 5, 1, 2, 3, 2, 5, 4, 3, 3, 5, 4, 2, 3, 3, 1, 1, 2, 2, 3, 3, 3, 3, 4, 4, 4], 'sueño': [3, 3, 5, 1, 3], 'excursión': [3, 3, 4, 5, 4, 5, 4, 4, 5, 5, 5, 5, 5, 4, 5, 3, 4, 4], 'condicir': [2, 3, 3], 'valor': [2, 1, 5, 5, 4, 2, 4, 5], 'duda': [5, 2, 5, 5, 3, 1, 3, 5, 5, 5, 3, 3, 2, 3, 5, 3, 2, 5, 5, 3, 2, 3, 2, 5, 2, 2, 5, 3, 4, 3, 2, 5, 5, 5, 1, 1, 5, 2, 3, 1, 3, 3, 4, 5, 5], 'u.': [3, 4, 3], 's': [3, 5, 3], 'limpio': [3, 3, 3, 4, 3, 3, 3, 3, 4, 4, 1, 4, 2, 2, 5, 3, 3, 4, 3, 5, 5, 4, 4, 4, 3, 5, 3, 5, 2, 2, 2, 4, 5, 5], 'espectacular': [5, 3, 5, 5, 3, 2, 5, 3, 2, 3, 3, 3, 3, 3, 3, 3, 3, 5, 4, 2, 3, 3, 5, 4, 3, 2, 4, 4, 1, 1, 3, 3, 4, 4, 3, 5, 3, 5, 3, 3, 3, 3, 4, 3, 2, 1, 2, 4, 3, 3, 3, 5, 2, 5, 3, 3, 3, 2, 4, 2, 4, 3, 1, 4, 3, 4, 3, 2, 4, 2, 4, 2, 3, 4, 3, 4, 4, 4, 4, 2, 5, 4, 2, 1, 3, 3, 3, 4, 3, 3, 3, 3, 3, 4, 4, 4, 4, 5], 'miedo': [5, 5, 5, 5, 5, 4, 4, 4, 5], 'altura': [5, 3, 3, 1, 2, 3, 5, 2, 4, 5, 5, 3, 3, 3, 5, 3, 4, 2, 3, 3, 3, 2, 2, 3, 4, 4, 3, 3, 3, 2, 2, 2, 3, 4, 1, 2, 3, 3, 2, 2], 'hacia': [5, 4], 'poblado': [5], 'wao': [5], 'prepotente': [1], 'ofrecer': [1, 3, 2, 4, 2, 5, 1, 3, 3, 2, 2, 4, 3, 4, 2, 1, 5, 3, 2, 3, 2, 1, 2, 3, 3, 1, 3, 3, 1, 3, 3, 3, 3, 4], 'cada': [1, 5, 3, 3, 5, 5, 2, 3, 2, 5, 5, 5], 'rato': [1, 1, 5, 4], 'cigarro': [1, 3], 'electrónico': [1], 'publicidad': [1, 3, 1, 3], 'vip': [5, 5, 5, 5, 5], 'veracruz': [5, 5, 5, 5, 5, 5, 5, 5, 5, 3, 3, 5, 5, 4, 4], 'var': [1, 1, 1, 1, 1], 'italiano': [5, 4, 4, 4, 3, 4, 4, 4], 'igual': [5, 5, 5, 5, 1, 3, 5, 5, 5, 5, 5, 5, 3, 5], 'turisti': [2], 'trappola': [2], 'todavía': [5, 4, 2, 3, 3, 3, 4, 2, 2, 3, 5], 'evitarlo': [5], 'evitar': [5, 1, 1, 4, 5, 4, 1, 3, 5, 1], 'entrar': [4, 2, 1, 1, 2, 1, 4, 4, 4, 3, 5, 1, 3, 1, 4, 1, 1, 5, 4, 4, 3, 3, 3, 5, 4, 4, 1, 3, 3, 3, 1, 1, 5, 2, 1, 5, 2, 4, 1, 3, 3, 1, 4, 4, 2, 4, 1, 3, 4, 4, 4, 5, 5, 5], 'mentira': [2, 2, 3], 'dos': [2, 4, 5, 1, 4, 3, 5, 3, 3, 4, 2, 3, 1, 5, 5, 2, 2, 3, 3, 3, 5, 5], 'vendedor': [4, 5, 4, 4, 3, 1, 3, 4, 5, 4, 4, 3, 4], 'bajar': [4, 1, 3, 3], 'simplemente': [4, 3, 5, 2, 4, 5, 5, 1, 5, 5, 5, 3, 3, 3, 2, 3, 3, 4, 5, 5], 'disfrutar': [4, 5, 2, 5, 4, 5, 2, 5, 5, 5, 4, 3, 2, 5, 4, 4, 2, 5, 4, 3, 4, 2, 5, 5, 5, 4, 2, 4, 5, 1, 4, 1, 4, 4, 5], 'obligado': [4, 3, 3, 5, 4, 4, 4, 5, 3, 1, 3, 3, 5, 3, 3, 3, 5, 3, 3, 2, 3, 3, 4, 5, 3, 4, 2, 5, 4, 3, 3, 3, 4, 5, 4, 3, 5, 5, 4, 4, 5], 'forzoso': [4], 'sufrir': [4, 5, 5, 2, 1], 'vértigo': [4], 'mmm': [2, 3, 3, 4], 'funcional': [3], 'fan': [2, 5, 3, 4, 3, 4, 1, 2, 3], 'ibis': [2], 'deficiente': [1, 3, 4, 3, 3, 3, 3, 2], 'atención': [1, 1, 3, 4, 3, 2, 1, 3, 2, 1, 2, 1, 3, 2, 5, 3, 2, 2, 1, 5, 5, 4, 1, 1, 5, 3, 3, 1, 3, 3, 1, 3, 4, 3, 2, 4, 3, 2, 1, 2, 5, 4, 3, 1, 5, 5, 4, 3, 2, 4], 'profesionalidad': [1], 'histórico': [3, 5, 5, 4, 4, 4, 3, 4, 4, 4, 5, 3, 3, 3, 4, 2, 5, 3, 5, 4, 4, 4, 3, 4, 4, 5, 3, 3, 5, 4, 5, 4, 2, 5, 3, 3, 3, 5, 5, 3, 5, 3, 1, 3, 5, 5, 3, 3, 2, 4, 5], 'lujoso': [3, 3, 1, 4, 4, 4, 3, 3, 4, 4, 5], 'carga': [5], 'energía': [5, 3], 'anticuado': [3, 4, 3, 3, 4, 4, 3, 4, 2, 3, 4, 1, 4, 3, 2, 4], 'treterar': [1], 'tapón': [1, 4], 'oído': [1], 'molestar': [1, 3, 1, 1, 2, 1, 5, 2, 1, 2, 1, 1, 3, 3, 2, 4, 2, 3, 3, 2, 1, 2, 5, 1, 1, 1, 3], 'sencillamente': [2, 5, 5], 'profesional': [2, 1, 3, 2, 2, 1, 1, 1], 'fallar': [5, 5, 4, 5, 5, 5, 4, 5, 5, 5, 4, 5, 5, 5, 4, 5, 5, 4, 5, 4, 4, 5, 5], 'malgar': [1, 1, 5, 1, 1, 2, 1, 2, 1, 2], 'tu': [1, 3, 2, 2, 5, 5, 1, 5, 4, 5, 5, 5, 4, 4, 4, 4, 5, 5, 5, 4, 1, 3, 5, 5, 5, 1, 5, 5, 4, 5, 5, 5, 1, 4, 1, 1, 3, 5, 3, 5, 5, 3, 5, 3, 2, 1, 5, 2, 2, 4, 2, 5, 5, 5, 2, 4, 2, 1, 2, 1, 1, 1, 1, 1, 1, 2, 2, 3, 3, 3, 4, 5, 5], 'peor': [1, 1, 1, 1, 1, 1, 1, 1, 1, 1, 1, 1, 1, 2, 1, 3, 1, 1, 3, 1, 3, 2, 1, 1, 1, 3, 1, 1, 1, 1, 1, 1, 1, 2, 3, 1, 2, 1, 1, 1, 1, 1, 3], 'boca': [1, 1, 1, 3, 5, 1, 1, 5, 5], 'terrible': [1, 1, 3, 1, 1, 1, 1, 2, 1, 1, 5, 2, 1, 2, 1, 2, 3, 1, 1, 1, 1, 2, 1, 1], 'estafa': [1, 2, 1, 1, 2, 2, 2, 1, 1, 5], 'enviar': [2, 2, 1, 1, 3], 'factura': [2, 2, 1, 3, 4, 1, 3, 5, 1, 3, 2, 1, 1, 5, 4, 1, 3, 3], 'decepcionado': [3, 4, 3, 3, 2, 3, 3, 2, 2, 3, 3, 3, 2, 4, 3, 3, 2, 3, 3, 3, 4, 3, 5, 2, 2, 2, 3, 3, 3, 4, 4, 5, 5], 'quedar': [3, 1, 3, 5, 4, 1, 3, 1, 5, 4, 1, 3, 2, 3, 5, 3, 3, 4, 1, 1, 1, 4, 3, 4, 4, 2, 1, 2, 5, 4, 1, 3, 3, 5, 2, 4, 4, 1, 1, 5, 4, 5, 3, 5, 3, 3, 2, 3, 4, 3, 3, 5, 4, 3, 2, 1, 4, 5, 5], 'original': [3, 3, 1, 3, 3, 4, 4, 3, 4], 'veracruzano': [1, 1, 1, 1], '3': [2, 2, 1, 3, 5, 5, 4, 4, 1, 1, 4, 3, 3, 2, 5, 3, 3, 1, 1, 5, 2, 2, 3, 3, 3, 4, 5], 'cansador': [4, 4], 'parar': [5, 4, 2, 4, 5, 3, 1], 'caminarlo': [5, 5, 3], 'desmerecer': [5], 'europeo': [5, 3, 3, 2, 1, 5], 'descuidado': [3, 1, 5, 1, 4, 2, 2, 3, 3, 5, 3, 5, 3, 4, 3, 4, 3, 3, 3, 3, 3, 4, 3, 5, 3, 4, 4, 3, 3, 3, 4], 'igualar': [5, 2], 'pesimo': [1, 1, 1, 1, 1, 1, 1, 1, 1, 1, 1, 3, 4], 'aire': [1, 2, 1, 4, 4, 2, 1, 2, 2, 4, 2, 4, 5, 5, 5, 5, 3, 3, 3, 1, 3, 3, 2, 4], 'wifi': [1, 3, 3, 4, 3, 3], 'solucionar': [1, 1, 2, 1, 3, 1], 'apestar': [1], 'decoracion': [1], 'cancelar': [1], 'notificar': [1], 'confiar': [1, 1, 1, 4, 2, 4, 3], 'melia': [2, 1, 4, 2, 1], 'alguno': [3, 4, 3, 4, 3, 4, 4, 4, 4, 4, 3, 5, 4, 4, 4, 3, 4, 3, 4, 4, 5, 3, 3, 1, 3, 1, 5, 4, 5, 3, 3, 3, 4, 4, 5], 'persona': [3, 5, 4, 4, 4, 5, 2, 4, 5, 1, 2, 5, 2, 3, 2, 1, 5, 5, 3, 1, 4, 2, 5, 1, 1, 3, 3, 3], 'escribir': [3, 5, 5, 5, 5], '5*': [3], 'reino': [3, 3], 'unido': [3, 4, 3, 5, 3, 4, 3], 'surrey': [3], 'comparado': [3, 3, 3, 2], 'inconsequntial': [3], 'par': [4, 2, 3, 3, 3, 5, 3], 'magico': [5, 4], 'existir': [5, 1, 5, 1, 5, 2, 5, 3, 5, 4, 5, 3, 5, 1, 5, 3, 5], 'magia': [5, 5, 5, 4], 'llamarse': [1, 2], 'llamar': [1, 3, 3, 3, 2, 5, 3, 3, 5, 5, 5, 3], 'jardín': [4, 2, 2, 4, 5, 4, 5, 5, 3, 4, 5], 'templado': [4], 'nublado': [4, 5, 4, 4, 5, 3, 4], 'sentir': [3, 3, 3, 3, 2, 3, 1, 4, 3, 3, 5, 3, 2, 4, 2, 3, 4, 3, 4, 3, 3, 4, 5, 2, 5, 3, 3, 3, 1, 2, 3, 4, 5, 5], 'bienvenido': [3, 2, 1], 'embargo': [4, 3, 3, 5, 3, 3, 4], 'bufete': [4, 5, 1], 'desayuno': [4, 5, 1, 2, 3, 3, 1, 1, 4, 3, 3, 5, 3, 2, 5, 3, 4, 3, 4, 3, 3, 3, 3, 1, 2, 3, 3, 5, 5], 'variado': [4, 3, 3], 'cartagena': [2, 4, 5, 5, 2, 4, 5, 2, 2, 5, 5, 5, 5, 5, 4, 4, 5, 5, 3, 3, 5, 5, 5, 5, 3, 4, 1, 5, 4, 3, 4, 4, 5, 3, 1, 5, 4, 5, 5, 5, 5, 5, 5, 5, 5, 4, 5, 4], 'básico': [3, 1, 2, 2, 2, 5], 'cubierto': [3, 4, 3], 'realizar': [1, 5, 4, 2, 5, 4], 'reembolso': [1], 'luxury': [3], 'tarifa': [3, 4, 2, 5, 5, 1, 5], 'basado': [3], 'ambientazo': [3], 'superficial': [4], 'respuesta': [1, 3, 1], 'cooperación': [1], 'administración': [1, 3], 'salvador': [3], 'durar': [1, 5], 'medio': [1, 5, 4, 3, 5, 4, 5, 3, 5, 4, 1, 3, 5, 2, 5, 3, 3, 3, 4, 4, 5, 3, 3, 3, 3, 5, 3], 'atender': [1, 3, 1, 3, 3, 3, 2, 1, 1, 5, 2, 1, 3, 3, 1, 3, 2, 1, 1], 'posible': [5, 3, 5, 3, 4], 'mss': [5], 'salida': [5, 4, 3], 'clásico': [4, 5, 5, 5, 5, 3, 4, 4, 5, 5], 'cuidad': [5], 'falla': [4], 'cocina': [3, 3, 5, 5, 4, 3, 3, 4, 5, 3, 4, 4, 3, 3, 5], 'calle': [5, 5, 4, 4, 5, 4, 5, 3, 5, 3, 4, 4, 5], 'alejense': [2], 'exterior': [4, 4, 3, 3, 5, 4, 4, 3, 5, 2, 4], 'catalogar': [2], 'nuevo': [5, 2, 3, 2, 3, 2, 3, 1, 5, 1, 3, 2, 5, 5, 5, 3, 2, 4, 3, 5, 2, 4, 5, 2, 3, 2, 5, 3, 1, 2, 4, 4, 4, 4, 5, 5, 5, 5, 5, 5, 5], 'preguntar': [5, 3, 4, 1], 'cómodo': [5, 4, 4, 3, 3, 3, 5, 3, 3, 2, 3, 4, 4, 3, 3, 4, 4, 3, 4], 'recién': [5], 'horneado': [5], 'terminar': [3, 5, 3, 5, 4, 5], 'gustarme': [3], 'céntrico': [5, 3, 3, 3, 4, 4, 3], 'platillo': [3, 3, 5, 3, 4, 3, 5, 3, 3], 'complementar': [3], '1015': [3], 'mantener': [2, 2, 4, 5, 3, 4], 'alvidar': [5], 'tripadvisor': [5, 2, 2, 2, 3, 3, 5, 3], 'ruidoso': [1, 4, 4, 2, 2, 2, 2, 2, 2, 4], 'hasta': [1, 3, 2, 3, 3, 4, 4, 3, 2, 5, 5, 5, 1, 3, 2, 4, 3, 3, 4, 5, 2, 2, 4, 5, 5, 5], 'bastar': [1, 5, 5], 'divertido': [3, 3, 5, 3, 3, 5, 3, 2, 3, 4, 5, 3], 'esencial': [3, 3, 3, 3], 'tambueno': [2], '2': [3, 4, 2, 2, 3, 2, 2, 4, 2, 2, 2, 5, 4, 2, 2, 5, 5], 'beber': [4, 2], 'cualquiera': [4, 1, 4, 1, 2, 5, 2, 5, 5, 5, 5, 5, 4, 1, 1, 1, 3, 3, 5], 'manera': [4, 2, 3, 3, 5, 5, 2, 3, 3, 4, 1, 1], 'prometer': [1, 2, 3, 1, 1, 2, 2, 4], 'pulso': [4], 'gente': [3, 3, 2, 3, 3, 5, 2, 5, 3, 5, 5, 4, 5, 2, 5, 3, 5, 4, 4, 1, 5, 4, 2, 5, 3, 5, 2, 1, 5, 5, 2, 2, 3, 4, 4, 4], 'arquitectura': [3, 4, 3, 5, 4, 3, 3, 3, 4, 2, 1, 3, 3, 4], 'regreso': [3, 1, 1, 2, 3, 3, 2, 2, 1, 1, 2, 2, 1, 1, 1, 3, 2, 2, 2, 3], 'plaza': [4, 4, 2, 2, 3, 3, 5, 4, 5, 4, 3, 2, 3, 4, 5, 3, 5, 4, 4, 5, 5, 3, 5, 5, 5, 5, 3, 3, 5, 3, 3, 5, 3, 4, 2, 4, 4, 5, 1, 5, 3, 5, 3, 2, 4, 5, 3, 4, 5, 4, 5, 5, 5, 4, 4], 'agradar': [3, 3, 3, 5], 'banco': [3], 'emblema': [3], 'chile': [1, 3], 'nogada': [1, 3, 3], 'hechizo': [1], 'ingrediente': [1], 'tradicional': [1, 3, 5, 4, 3, 4, 4, 3, 5, 4, 4, 2, 4, 2, 3, 3, 4, 4], 'tour': [3, 3, 5, 4, 5, 5, 4, 4, 2, 5, 5, 4, 4, 5, 3, 5, 5, 1, 4, 5, 3, 5, 4, 4, 5, 4, 3, 5, 5, 4, 5, 5, 5, 5, 5, 4, 5, 3, 5, 3, 4, 3, 4], 'arruinar': [3, 4, 2, 1, 4, 2, 5, 5], 'lejos': [5, 5, 4, 4, 4, 5, 1, 5, 4, 3, 4, 4, 3, 3, 5, 5, 4, 1, 4, 4, 5, 5, 4, 4, 4, 5, 4, 4, 3, 1, 4, 2, 4, 2, 5, 3, 4, 4, 4, 4, 3, 3, 2, 4, 4, 3, 3, 4], 'lento': [4, 2, 4, 4, 4, 3, 4, 4, 4, 5, 2, 2, 4], 'ascensor': [4, 3, 3], 'calificación': [2, 5], 'trip': [2, 3, 4], 'advisor': [2, 4], 'corresponder': [2, 3, 3, 2, 2, 2, 3, 1, 3, 2, 3, 2, 2, 3, 3, 1, 2, 3], 'correr': [2], 'watrer': [2], 'película': [3, 4, 5, 3], 'crecer': [3], 'demolición': [5], 'temporada': [5, 3, 5, 3, 1, 3, 3, 3], 'escondido': [5, 4, 4, 5, 5, 3, 5, 5], 'alegrar': [4, 4, 5, 5, 5, 4], 'capri': [5], 'toledo': [5], 'show': [4, 3, 5, 4, 4, 5, 5, 4, 3, 4, 4, 3, 3, 4, 5], 'zona': [3, 3, 2, 4, 5, 4, 3, 4, 3, 2, 4, 4, 2, 3, 5, 4, 4, 5, 5, 5, 4, 3, 4, 3, 5, 2, 3, 5, 3, 3, 3, 4, 4, 3, 4], 'arqueologico': [3, 3, 5, 5], 'aprovechado': [3, 3], 'retroceder': [3], 'montón': [3, 2, 4, 2, 3, 4, 2, 5], 'respetar': [1, 1, 1, 1, 2, 3, 1, 3, 2, 3, 1, 3, 1, 3, 1, 1, 1, 1, 3, 4, 1, 1, 1, 2, 1, 3, 1, 1, 3, 1, 1, 1, 3, 2, 3, 1, 1, 2, 1, 1, 1, 3, 1, 2, 3, 3, 1, 1, 5, 1, 3, 2, 1, 3], 'reservación': [1, 1, 1, 4, 1, 1, 2, 1, 3, 1, 1, 1, 1, 1, 1, 1, 1, 1, 3, 2, 3, 1, 1, 4, 2, 1, 2, 1, 1], 'x': [5], 'incluir': [2, 3, 1], 'italio': [5], 'itlay': [5], 'verlo': [5, 5, 5, 5, 5, 4, 4, 3, 3, 5, 2], 'crecida': [5], 'luego': [5, 3], 'tormenta': [5], 'cansado': [3, 3, 4, 4, 3, 4, 4, 3, 5, 5, 3, 2, 3, 2, 4], 'actitud': [1, 4, 1, 3, 2, 1, 1], 'octavio': [1], 'capitan': [1], 'conjunto': [5, 4], 'arqueológico': [5, 5, 4, 2, 3, 4, 3], 'descansar': [2, 3, 2, 3, 2, 2, 4, 4, 5, 1, 1, 4, 3, 2, 2, 2, 3, 5, 4], 'completo': [4, 2, 2, 5, 5, 2, 4, 5], 'emblematica': [3], 'tres': [4, 2, 3, 2], 'imperdonable': [5, 5, 4, 5, 4, 5], 'fundidora': [5, 5], 'turismo': [1, 2, 5, 5, 3, 3, 1, 3, 4, 2, 5], 'instalación': [3, 3, 2, 2, 5, 3, 5, 5, 1, 5, 1, 3, 3, 4, 3, 4, 5, 4, 3, 4, 4, 5, 5], 'regular': [3, 3, 3, 3, 2, 3, 4, 2, 3, 4, 3, 4, 2, 3, 3, 4, 4], 'fiesta': [3, 1, 4, 3, 5, 4, 3, 4, 3, 3, 4, 4], 'feliz': [5, 4, 2, 5], 'absoluto': [5, 2, 2, 1, 1, 5, 4, 5, 1, 1, 1, 1], 'indu': [3], 'must-visit': [5], 'abrumador': [3, 4], 'resaltable': [2], 'ese': [1, 5, 1, 4, 4, 3, 2, 1, 2, 2, 5, 5, 4, 1, 5, 2, 5, 1, 3, 5, 3, 3, 1, 5, 1, 5, 5, 4, 3, 4, 5, 3, 3, 5, 3, 1, 5, 4, 3, 2, 3, 3, 4, 3, 2, 5, 4, 3, 4, 5], 'alguien': [1, 5, 4, 3], 'voluntariamente': [1], 'impactante': [2, 4, 3, 3], 'cristo': [2, 4], 'celebrar': [5], 'nuestro': [5, 5, 4, 4, 5, 5, 3, 5, 5, 3, 5, 3, 3, 5, 4, 3, 3, 4, 2, 1, 5, 5, 2, 2, 2, 3, 3, 3, 4, 4, 4, 4, 5, 5, 5, 5, 5, 5, 5, 5, 5, 5], 'aniversario': [5, 5, 5], ';': [5, 5, 2, 2, 3, 4, 4, 4, 3, 4, 5, 5, 3, 3, 3, 3, 4, 5, 4, 2, 3, 5, 1, 5, 5, 5, 3, 3, 3, 4, 3, 2, 2, 3, 3], 'elegidomejor': [5], 'destarcar': [3], 'grosero': [3, 4, 2, 2, 1, 2], 'servicial': [3, 3, 4, 1, 2, 3, 4, 3, 3, 4, 3, 4, 3, 3, 3, 2, 2, 2, 4], 'recepción': [3, 1, 5, 2, 2, 3, 2, 1, 4, 2, 4, 4, 2, 2, 2], 'mítico': [3, 4, 3], 'confortable': [3, 3, 3, 4, 4, 3, 3, 4, 1, 3, 3, 5], '4.': [3, 2], 'grandioso': [3, 4, 3, 4, 1, 2], 'd': [3], 'estación': [4], 'cruz': [4], 'niño': [5, 4, 3, 5, 4, 3, 4, 1, 3, 4, 2, 3, 2, 5, 3, 3, 4, 3, 3, 5, 5, 4, 1, 2, 2, 2, 2, 3, 3, 3, 3, 3, 4, 4], 'padre': [5, 5, 4], 'rinoceronte': [5], 'visitante': [1, 5, 3, 3, 5], 'número': [3, 5, 4, 5, 5], '1': [3, 5, 4, 2, 5, 5, 2, 3, 5, 3, 5, 5, 4, 4, 1, 4, 5, 1, 5, 5], 'ranking': [3], 'importancia': [1, 5, 3], 'visto': [4, 3, 3, 4, 3, 5, 5, 4, 4, 4, 5, 4, 5, 5, 5, 3, 3], 'inglés': [4, 2, 2, 4, 3, 2], 'aspecto': [4, 3, 1, 2, 1, 5], 'brillante': [4, 4], 'descubrir': [4, 5, 5, 5], 'espera': [3, 1, 3, 2, 2, 3, 3, 4, 3, 2, 5, 5, 2, 3, 2, 4, 4], 'justificar': [3, 2, 2, 4, 3, 2, 3, 2, 3, 3], 'omitir': [5, 4, 5, 5], 'deslumbrar': [3, 2, 2, 3, 3, 3, 3, 5], 'jamás': [2, 2, 1, 3, 1, 2, 1, 5, 5, 5], 'construcción': [5, 3, 5, 3, 4, 5, 4, 1, 3], 'guarderia': [3], 'mascota': [3, 4, 2, 1, 1], 'parte': [5, 4, 5, 3, 5, 3, 5, 5, 3, 3, 2, 3, 4, 1, 5, 5, 3, 4, 4, 4, 5, 3, 5, 4, 3, 4, 3, 3, 3, 5, 3], 'escuchar': [5, 4, 4, 5, 3, 2], 'llamativo': [3, 3, 3], 'obligatorio': [3, 4, 5, 3, 3, 3, 4], 'desvío': [3, 5, 3], '20': [5, 2, 2, 3, 5, 5], 'año': [5, 2, 4, 5, 3, 1, 5, 4, 5, 5, 4, 3, 3, 3, 3, 5, 4, 5, 2, 2, 3, 3, 3, 3, 3, 4, 5], 'después': [5, 3, 2, 3, 3, 1, 1, 5, 3, 3, 3, 1, 2, 5], 'rey': [5, 5], 'señalización': [3], 'escrito': [3, 3, 3, 3, 2], 'comprar': [3, 5, 4, 4, 3, 4, 2, 3, 4, 5, 3, 5, 1, 4, 3, 3, 1, 1, 1, 2, 3, 4, 4, 5], 'encantador': [4, 4, 3, 3, 5, 3, 5, 5, 3, 5, 3, 3, 3, 2, 5, 5, 4, 5], 'mágico': [4, 5, 5, 4, 4], 'yucetecan': [5], 'tal': [5, 3, 5, 4, 3, 3, 3, 3, 2, 3, 4, 3, 3], 'vez': [5, 1, 3, 5, 2, 3, 5, 3, 2, 3, 5, 3, 5, 3, 3, 5, 5, 5, 5, 3, 3, 5, 3, 5, 2, 3, 3, 1, 3, 5, 4, 4, 4, 3, 3, 5, 5, 3, 1, 5, 1, 3, 5, 4, 2, 2, 2, 3, 3, 3, 3, 3, 3, 3, 3, 4, 4, 4, 4, 5, 5, 5, 5, 5, 5, 5, 5, 5, 5], 'exceptuar': [5], 'poc': [5], 'chuc': [5], 'chaya': [5, 4, 5, 5], 'maya': [5, 4, 4, 5, 5, 4, 5, 5, 4, 5, 4, 4, 3, 5, 5, 5, 5, 3, 4, 5, 4, 4, 5, 3, 4, 5, 5, 4, 5, 5, 5], 'así': [5, 4, 3, 4, 5, 3, 4, 3, 4, 5, 5, 3, 4, 2, 3, 3, 2, 5, 1, 3, 3, 4, 3, 3, 5, 5, 5, 5, 5, 1, 3, 3, 4, 4, 4, 4, 5], 'apoalar': [5], 'descubrimiento': [5, 5], 'bar': [2, 5, 1, 5, 3, 5, 4, 3, 5, 4, 5, 5, 4, 2, 4, 2, 5, 2, 5, 4, 3, 2, 4, 4, 3, 5], 'comistir': [5], 'fatal/habitación': [2], 'listo': [2, 3, 3, 2, 4], 'logrado': [4, 4], 'ocasión': [1, 4, 3, 5, 3, 2], 'arañar': [2], 'distendido': [4], 'acuerdo': [4, 3, 1, 4, 3, 3, 4, 3], 'ley': [4], 'mérido': [4, 4, 5, 5, 4], 'fácil': [4, 5, 5, 4, 4], 'hostal': [5, 1, 4], 'capacitado': [1, 5, 2], 'arreo': [2], 'turista': [2, 3, 5, 3, 1, 5, 2, 2, 5, 4, 5, 3, 5, 3, 5, 3, 2, 3, 5, 5, 3, 4, 2, 2, 3, 4, 4, 2, 3, 1, 4, 1, 4, 4, 5, 5, 3, 4, 5, 2, 3], 'túnel': [4, 4], 'am': [3, 5], 'hype': [3, 2], 'falta': [5, 5, 3, 1, 4, 4, 3, 4, 3, 4, 2, 4, 2, 3, 2, 5], 'esperado': [1, 3, 5, 3, 5, 1, 3, 3, 4, 2, 3, 3, 3, 2, 2, 2, 2], 'puerto': [5, 5, 5, 5, 5, 5, 4, 1, 3, 4, 5], 'elección': [4, 3, 5, 2, 4, 2], 'familia': [4, 5, 1, 2, 3, 2, 5, 3, 3, 3, 4, 5, 5, 5], 'situado': [3, 2, 3, 5, 3, 3], 'olor': [3, 2, 2, 4, 2, 4, 4, 4, 5], 'generalizado': [3], 'agrado': [3, 3, 5, 3, 3, 3, 2, 2, 2, 2, 3, 4], 'escuela': [5, 1], 'tipo': [5, 5, 1, 3, 3, 2, 3, 3, 1, 4, 4, 5], 'cayo': [3, 4], 'verdaderamente': [3, 4], 'accesible': [4, 5, 3, 3, 3, 4, 4], 'discapacitado': [4, 1], 'emblemático': [3, 5, 3, 4, 3, 3], 'tomar': [3, 4, 4, 4, 4, 4, 4, 2, 3, 4, 5, 5, 5, 4, 4, 2, 3, 4, 3, 4, 5, 3, 4, 3, 3, 5, 4, 5, 3, 5, 3, 3, 3, 5, 4, 4, 4, 2, 2, 2, 2, 4, 5], 'cenar': [3, 3, 3, 5, 2, 3, 3], 'cinco': [3, 1, 3, 3, 3, 5, 3, 4, 3, 4, 4, 2, 3, 3, 4, 4, 3, 5, 2, 1, 3, 2, 3, 3, 3], 'suficientemente': [3, 4, 2, 2, 2, 4, 3, 4, 3, 2, 3, 4], 'atónito': [3], 'hampto': [1], 'sion': [1, 5], 'electricidad': [1], 'poram': [1], 'a/c': [1, 2, 2, 2], 'oldtime': [3], 'favorito': [3, 4, 3, 2, 4, 5, 3, 2, 4, 4, 3, 2, 3, 3, 3, 3, 3, 3], 'plato': [2, 4, 1, 4, 3, 5, 4, 4, 3, 2], 'marisco': [2, 2, 3, 5, 5, 5, 4], 'indicar': [2, 3, 5, 2], 'grata': [4, 2, 5, 3, 5], 'sorpresa': [4, 3, 5, 5], 'esxpectativa': [1], 'conseguir': [2, 5, 5, 3, 5, 5, 5, 5, 5, 2, 5, 5, 5, 3, 5, 1, 5, 5], 'enferma': [2], 'llevar': [5, 5, 5, 4, 3, 3, 4, 1, 4, 4, 5, 5, 1, 5, 5, 2, 5, 5, 5, 1, 5, 5, 4, 2, 2, 4, 5], 'protección': [5], 'solar': [5, 5], 'chichen': [2, 5, 5, 3, 4, 5, 5, 5, 5, 5, 4, 5, 5, 3, 5, 5, 5, 3, 2, 5, 4, 2, 4], 'itza': [2, 5, 4, 5, 5, 5, 5, 4, 5, 5, 3, 5, 5, 5, 3, 2, 5, 4, 2, 4], 'bazar': [5], 'poner': [5, 2, 1, 5, 5, 4, 5, 4, 2, 4, 1, 5, 2], 'examen': [5], 'ladybird': [5], 'riviera': [4, 5, 5, 5, 4, 2, 5], 'tipico': [3, 4, 3, 5, 5], 'sorprender': [3, 4, 5, 5, 5, 5, 3, 2, 4, 5, 5, 5, 5, 3, 5, 3, 5, 4, 5, 5, 5, 3, 3, 5, 5, 3], 'leyenda': [5, 5], 'dorado': [5, 5, 5], 'consejo': [5, 5, 3, 2, 5], 'sombrero': [5, 4], 'común': [2, 3, 4, 2, 3, 5, 5, 5, 3, 2, 3, 2, 4, 3, 2, 2, 2], 'tar': [5, 3, 5, 1, 5, 2, 1, 3, 2, 2, 4], 'chez': [5], 'víctor': [5], 'desanimar': [5, 5, 5, 5, 5, 5, 5, 5, 5], 'ruta': [5, 4, 4], 'psuc': [5], 'estancia': [1, 5, 3, 3, 3, 1, 4, 1, 4, 4, 4, 5, 4, 3, 3, 4, 3, 3, 3, 4, 4, 2, 2, 1, 2, 1, 4, 5, 5, 3, 4, 4, 4, 5, 5, 5, 5], 'costo': [2, 3, 3, 2, 3, 3, 2, 3, 2, 1, 3, 3, 3, 2, 2, 3, 3, 3, 4], 'beneficio': [2, 3, 3, 3], 'trbajar': [2], 'reportar': [2], 'oportunamente': [2], 'habitacion': [2, 2, 3, 4, 2, 3, 1, 4], 'bogotà': [5], 'libre': [4, 5, 3, 3, 5, 5], 'lavar': [4, 1, 3, 1], 'calidad-precio': [3, 3, 3, 1, 3, 5, 2, 2, 3, 4, 2, 4, 3, 4, 3, 4, 5, 5], 'sobresaliente': [4, 3, 3, 3], 'disponibilidad': [4], 'cuanto': [4, 5, 3, 3], 'cortesia': [4, 1], 'mujer': [4, 4, 3, 5], 'recepcion': [4, 2, 4, 5], 'tradición': [4, 2, 4, 2, 3, 3, 5], 'detener': [4], 'anunciar': [3, 1, 2, 2], 'hierro': [5], 'taxi': [5, 2, 3, 5], 'avenida': [5], 'pedir': [5, 5, 5, 5, 5, 5, 5, 4, 1, 1, 5, 2, 5, 2, 5, 5, 5, 2, 5, 2, 3, 4, 4, 5, 5, 5, 5, 5], 'parisina': [5], 'cotidiano': [3, 4, 5], 'esplendoroso': [3], 'estilo': [3, 4, 3, 3, 2], 'barroco': [3, 5, 4, 4], 'novohispano': [3], 'permitir': [3, 2, 5, 3, 3, 4, 2, 3, 3, 4, 5, 3, 2], 'fotografiar': [3], 'servir': [1, 2, 4, 2, 2, 2, 3, 4, 1, 2, 2, 2, 3, 3, 2, 3, 3, 1, 1, 5, 2, 3, 3, 3, 1, 2, 2], 'chapa': [1], 'puerta': [1, 5], 'fabuloso': [5, 2, 5, 5, 4, 5, 5, 4, 4, 5, 5, 5], 'mientras': [2, 5, 2, 1, 5, 3, 5, 5, 5, 5, 5, 5, 2, 5, 5, 4], 'romántico': [3, 5, 3, 3, 5, 5, 3, 5, 5], 'ahí': [1, 5, 5, 4, 2, 5, 5, 3, 2, 1, 1, 5, 5, 1, 1, 1, 1, 5], 'trampa': [1, 4, 1, 4, 3, 3, 2, 4, 2, 1, 3], 'claro': [3, 3, 3, 3, 3, 3, 5, 3, 3, 3, 3, 3, 5, 4, 3, 3, 3, 3, 3, 3, 3, 3, 3, 3, 3, 3, 3, 3, 3, 3, 3, 3, 3, 3, 3, 3, 2, 3, 3, 3, 3, 3, 3, 3, 3, 3, 3, 3, 3, 3, 3, 3, 3, 3, 3, 3, 3, 3, 3, 3, 3, 3, 3, 3, 3, 3, 3, 3, 3, 3], 'malecón': [4, 5, 5, 5, 5, 4, 5, 5, 3, 4, 5, 4, 5, 5, 5, 5, 5, 4, 5, 5, 4, 4, 2, 4, 5, 3, 5, 4, 5, 4, 5, 5, 4, 3], 'taaaaan': [4], 'organizado': [3, 3, 3, 3, 3, 4], 'súper': [3, 3, 3, 5, 3, 5, 4, 3, 3], 'saltarse': [5], 'saltar': [5, 4], 'poderoso': [3], 'digno': [5, 3, 2, 5, 2, 2, 3], '(': [5, 5, 5, 4, 5, 4, 4, 5, 3, 5, 4, 2, 5, 1, 4, 5, 3, 2, 4, 1, 3, 3, 5, 5, 4, 3, 5, 4, 5, 3, 2, 1, 5, 3, 4, 5, 2, 1, 5, 3, 4, 1, 4, 2, 5, 5, 5, 4, 4, 2, 5, 1, 3, 5, 5, 2, 2, 3, 3, 3, 3, 4, 4, 5, 5, 5], 'laberinto': [5], ')': [5, 2, 5, 5, 4, 5, 4, 4, 4, 5, 5, 4, 5, 1, 4, 5, 3, 2, 1, 3, 3, 5, 5, 4, 3, 5, 4, 5, 3, 2, 1, 3, 4, 5, 4, 2, 1, 5, 3, 4, 4, 1, 4, 3, 2, 5, 5, 5, 5, 4, 5, 4, 2, 5, 3, 5, 5, 2, 2, 3, 3, 3, 4, 4, 4, 5, 5, 5], 'castillo': [5, 3, 4, 5, 5, 3, 2, 2, 1, 3, 5, 4, 4, 5, 4, 2, 5, 4, 5, 5, 3, 5, 5, 5, 5, 5, 4, 4], 'registro': [2, 3, 5], 'seriedad': [2], 'reservacion': [2, 3, 3, 3, 1, 1, 3, 4, 2], 'reservado': [2, 2], 'identificar': [5], 'monserrat': [4], 'cerro-': [4], 'historico': [3, 3, 2, 3, 3, 3, 5, 5, 4, 3, 2], 'históricamente': [5], 'significativo': [5, 3, 1], 'maleconear': [4], 'aquel': [5, 5, 5, 5, 3, 4], 'importar': [5, 5, 2, 5, 1, 1, 5, 5, 3, 5, 4, 5, 5, 3, 2, 1, 1, 2, 5], 'aún': [4, 3, 4, 5, 3, 4, 3, 4, 3, 4, 5, 4, 5, 4, 5, 4, 2, 4, 4, 4, 5], 'aburrir': [5, 4, 4, 5], 'auto': [3, 3], 'pensar': [3, 5, 2, 3, 3, 5, 3, 5, 3, 3, 4, 5, 5, 2, 5, 5, 1, 5, 2, 5, 1, 5, 5, 4, 3, 3, 5, 5, 5, 5], 'cima': [3], 'damaris': [4], 'torre': [4, 5, 4, 4, 4], 'spa': [4, 4, 3, 4, 4, 4, 5, 5], '👍🏼': [4], 'contar': [5, 4, 5, 4, 1, 3, 3, 5, 2, 5, 5, 3, 3, 5, 4, 3, 3, 4, 4, 4, 5, 5], 'extra': [5, 5, 3, 2], 'nombre': [2, 3, 3, 2, 3, 3, 4, 2, 3, 5, 3, 3, 4, 3, 3, 5, 3, 4], 'peorr': [2], 'palabra': [5, 5, 5, 5, 5, 5, 5, 3, 5, 5, 5, 5, 1, 4, 5, 5, 5, 2, 5, 5, 2, 1, 5, 5, 5, 5], 'describir': [5, 5, 3, 2, 3, 3, 1, 5, 3, 1, 3, 5, 5], 'glorioso': [5], 'respiración': [5, 5], 'mesa': [5, 3, 5, 2], 'bebida': [5, 4, 3, 4, 4, 3, 3, 1, 1, 3, 3, 4], 'soger': [1, 5], 'inn': [1, 3], '3000mts': [4], 'entre': [2, 4, 2, 2, 4, 3, 5, 4, 5], 'semana': [2, 4, 5, 3, 3, 5, 1, 2, 2, 3, 4, 4], 'check': [1, 3, 1, 4, 5], 'in': [1, 3, 5, 4, 5], 'pintoresca': [3, 5, 5], 'camarero': [4, 5, 4], 'quizás': [3, 3, 2, 5, 4, 5, 1, 4, 4, 5, 4, 3, 4, 3, 4], 'correcto': [2, 2, 2, 3, 3, 4, 3, 3, 3], 'tarjeta': [4, 2, 2, 3, 1, 5, 4], 'aceptado': [4, 3], 'capacidad': [3, 4, 4, 3], 'buscar': [5, 5, 4, 5, 1, 3, 5, 3, 5, 5, 2, 5, 3, 3, 5, 5, 4, 3, 4, 3, 5, 5, 2, 1, 4, 4, 5, 5, 5, 5, 5], 'quedarse': [3, 4, 4, 2, 1, 3, 3, 3, 5], 'toalla': [2, 2, 2, 3, 1, 2], 'elemento': [2, 3, 5], 'aseo': [2, 2, 4, 4, 1, 1], 'relacion': [3, 3, 3], 'piscina': [3, 1, 3, 5, 4, 4, 3, 3, 3, 4, 4, 3, 3, 4], 'referir': [4], 'inundir': [2], '2am': [2], 'gloria': [3, 4, 1, 3, 4, 3, 3, 3, 3], 'q': [5, 5, 5, 3, 5, 4, 5, 2, 3, 4, 1, 5, 3, 3, 4, 2, 4, 5, 3, 2], 'casa': [2, 5, 5, 5, 5, 3, 5, 3, 3, 4, 4, 1, 5, 3, 5, 5, 5, 5], 'menos': [5, 1, 3, 3, 5, 3, 3, 1, 3, 3, 2, 2, 4, 3, 3, 4, 3, 3, 3, 3, 5, 1, 5, 3, 2, 2, 2, 4, 5, 1, 1, 1, 3, 3, 4, 4, 5], 'allá': [4, 4, 5, 3, 2], 'parque': [4, 3, 2, 3, 5, 5, 5, 3, 5, 4, 2, 4, 5, 5, 3, 3, 4, 5, 1, 3, 5, 5, 4, 3, 3], 'acuario': [3, 5, 5, 4, 5, 5, 4, 5, 5], 'local': [5, 3, 4, 5, 3, 3, 2, 3, 3, 5, 4, 5], 'seco': [3], 'asado': [3, 5, 5], 'reseco': [3], 'lumb': [3], 'gobierno': [1, 5], 'haztar': [1], 'consumar': [1], 'viajar': [5, 3, 4, 5, 5, 2, 3, 4], 'moda': [2, 5, 5, 4, 4, 4], 'gastado': [2, 4, 4, 1, 5], 'atomshpere': [5], 'france': [3], 'centrico': [3, 3, 3, 2, 3, 2, 3, 4], 'vacaciones': [5, 1, 3, 3, 1, 1, 1, 1, 4, 4, 4, 4, 5, 5, 5, 5, 5, 5, 5, 5, 5, 5, 5, 5, 5, 5], 'arrepentar': [5], 'exigente': [5, 3, 2, 3, 4, 3], 'emblematico': [4, 3, 2, 3, 4], 'decepcionante': [3, 3, 4, 3, 2, 3, 3, 3, 3, 2, 3, 2, 3, 3, 2, 2, 3, 4, 3, 3, 3, 3, 2, 3, 4, 3, 2, 2, 3, 4, 3, 3, 1, 3, 3, 1, 3, 4, 1, 3, 3, 3, 3, 3, 5], 'exactamente': [3, 4, 4, 4, 4], '61': [5], 'restaurante-bar': [5], 'cuatro': [2, 1, 4, 3, 4, 2, 3, 2, 2, 2, 3, 2, 1, 2, 5], 'desangelado': [3], 'difícil': [5, 5, 5, 3, 5, 5, 4, 5, 5, 5, 5, 5, 5, 2, 5, 5], 'impresionar': [5, 2, 2, 3, 1, 2, 4, 3, 3, 4, 3, 4, 2, 3, 3, 2, 2, 3, 3, 1, 2, 3, 2, 3, 3, 3, 3, 3, 3, 3, 3, 3, 3, 2, 2, 2, 2, 3, 3, 3, 3, 3, 3], 'cultura': [5, 5, 3, 4, 5, 4, 5, 5, 4, 4, 3, 5], 'conservación': [3], 'herencia': [3], 'pan': [3, 5, 5, 5, 4, 3], 'ruidosisimo': [2], 'lujo': [4, 3, 5, 3, 3, 4, 4, 3, 5, 4, 5, 3, 4, 3, 3, 5, 5, 5, 3, 5, 3, 4, 3, 3, 4, 4, 3, 3, 4, 1, 3, 2, 2, 3, 4, 4, 5, 5, 5, 5, 5], '24': [2, 4], 'hrs': [2], 'acondicionado': [2, 1, 4, 2, 1, 2, 3, 3, 1, 3, 3, 2, 4], 'aparecer': [3], 'vistitar': [5], 'claustrofobico': [5], 'templo': [5, 1, 5], 'leer': [5, 5, 4, 2, 4, 3, 4, 5, 4, 4], 'recrear': [5], 'remontarte': [5], 'remontar': [5, 5], 'siglo': [5, 1, 2, 4], 'pasado': [5, 1, 3, 5, 2, 3, 5, 3, 3, 3, 2], 'priv': [5], 'conseguido': [4], 'natural': [4, 5, 2, 5, 3, 3], 'ampliamente': [4], '/': [3, 5, 3, 3, 1, 5, 2, 3, 4, 4, 5], 'columbus': [3, 5], 'enterrado': [3, 4], 'comfortable': [4], 'vallais': [1], 'mentar': [2], 'llover': [3, 4, 4, 5], 'esperear': [3], 'atractivo': [3, 4, 3, 3, 3, 2, 3, 3, 4, 3, 3, 4, 5, 3, 3, 3, 3, 2, 2, 3, 4, 2, 5], 'ceremonia': [4, 5, 4, 4, 5, 3], 'tandem': [4], 'cannon': [4, 3, 3], 'trayecto': [5, 4], 'destino': [5, 4, 3, 3, 5, 4, 4, 3, 5, 3, 3, 5, 3, 5], 'pueblo': [3, 4, 5, 3, 5], 'clave': [3], 'especialmente': [3, 4, 3, 3, 4, 5], 'rescatable': [1, 3], 'frijol': [1], 'fussión': [5, 5, 5, 5, 5, 5], 'arrepentirse': [5, 5, 5, 5, 5, 5, 5, 4, 5, 5, 5, 5, 5, 4, 1, 5, 5, 5, 5, 5, 5], 'estafarte': [4], 'cancún': [3, 5, 5, 5, 5, 5], 'asfixiante': [5], 'cuál': [1], 'gracia': [1, 3], 'mohito': [5], 'vibir': [5], 'habano': [5], 'atencion': [3, 3, 3, 3, 3, 4, 3, 4, 3, 2, 3, 3, 5, 2, 3, 4, 5, 5], 'recomdable': [3], 'nh': [1, 2, 2, 3, 3, 3], '=': [1, 2], 'hagain': [1], 'obvio': [4, 4], 'thta': [4], 'vegetariano': [2, 1, 3, 2, 4, 4, 1], 'arriba': [2, 2, 3, 5], 'sábado': [4, 3], 'conducir': [4, 5, 5, 2, 5], 'enemigo': [1], 'bello': [5, 4, 5, 5, 5, 4, 5, 4, 2, 4, 3, 4, 5, 5, 1, 4, 4, 4, 4, 4], 'sinceramente': [2, 2], 'meliá': [2, 2], 'español': [2, 2, 3, 2, 3, 4, 2, 5, 4, 3, 5], 'correo': [4], 'fin': [4, 5, 2], 'sentimental': [2], 'alcanzar': [5, 4, 2, 3, 5, 5, 3, 1, 4], 'alrededor': [4, 3, 3, 5, 3, 1], 'relajarse': [4, 5, 4, 4], 'relajar': [4, 5, 4, 5, 3, 3, 4, 4], 'mercado': [4, 1, 3, 5, 3, 5, 3, 3, 3], 'antiguedad': [4], 'caduco': [3, 1], 'mirar': [4, 4, 3, 5, 5, 3, 3, 2, 3, 5, 3, 2], 'siguiente': [5, 3, 1, 5], 'solitario': [4, 4], 'lamentable': [1, 1, 1, 1], 'situación': [3, 4, 1, 3], 'irtir': [4, 5, 5, 5, 4, 5, 4, 5, 5, 5, 4, 5, 4, 5], 'dudar': [5, 5, 4, 5, 5, 4, 5, 5, 5, 5, 4, 5, 5, 5, 5, 5, 5, 5, 5, 5, 5, 5], 'alojarme': [5, 1, 2, 5], 'durante': [5, 5, 4, 2, 2, 4, 5, 3, 2, 5, 3, 2, 1, 3, 4], 'aficionado': [4], 'parada': [3, 2, 4, 5, 3, 5, 3, 4, 4], 'café': [3, 4, 3, 5, 4], 'religioso': [4, 2, 3, 4, 4], 'agenda': [4, 3], 'ladrón': [1, 1, 1, 1, 1, 2], 'asalto': [1], 'sarisfecho': [1], 'dar': [2, 3, 3, 3, 5, 5, 2, 5, 5, 1, 3, 3, 3, 4, 2, 1, 4, 4, 1, 5, 3, 5, 5, 2, 4, 3, 2, 4, 3, 2, 1, 2, 2, 2, 4, 2, 5, 3, 3, 1, 3, 5, 2, 3, 3, 3, 4, 5, 5, 5], 'basto': [2, 5], 'perdérselo': [5, 5, 4, 5, 5, 5, 5, 5, 5, 5, 5, 5, 5, 5, 5, 5, 5, 5], 'perdar': [5, 5, 4, 5, 5, 5, 5, 5, 5, 5, 5, 5, 4, 5, 5, 5, 5, 5, 5, 5], 'repetitivo': [3, 4, 3, 3, 4], 'ño': [1], 'valoración': [1], 'jueves': [3, 3, 3], 'tampoco': [3, 3, 2, 4, 1, 3, 3, 1, 3, 3, 2, 3, 3, 3, 1, 3, 2], 'echar': [3, 1, 4, 1], 'cohete': [3, 4], 'costar': [4, 4, 3, 4, 4, 3, 1, 3, 2, 2, 3, 4, 1, 3, 3, 2, 5, 4, 3, 3, 3, 3, 5, 3, 3, 2, 2, 4], 'adicional': [3, 4, 4], 'provisto': [3], 'compra': [3, 5], 'residente': [3, 5], 'sorprendente': [1, 3, 3, 3, 3, 3], 'permitirte': [2, 3], 'típicamente': [5], 'abrevadero': [5], 'previo': [1, 4, 4], 'pronto': [1], 'cambio': [5, 2, 5], 'gigantesca': [3], 'arbolito': [3, 3], 'marriot': [3, 1], 'cambiar': [2, 5, 2, 5, 2, 4, 1, 1, 3, 5, 3, 3, 2, 2, 5, 5], 'sabana': [2], 'cabello': [2], 'huésped': [2, 1, 5, 1, 5, 4, 3, 1, 2], 'anterior': [2, 4, 3, 3, 4], 'wi-fi': [4], 'gratis': [4, 2, 3, 4, 3, 5, 5, 5, 1, 5, 5, 4, 3, 5, 4, 5], 'esencia': [2], 'tranquilamente': [2], 'especialidad': [4, 5], 'aguascaliente': [5], 'subida': [3, 1, 2, 4], 'necesario': [3, 4, 5, 3, 4, 4, 3, 4, 3, 3, 2, 5], 'excepcional': [3, 4, 2, 4, 4, 3, 5, 3, 3, 3, 3, 3, 3, 4, 5], 'sibarita': [2], 'zócalo': [5, 3, 5, 4, 5, 5, 3, 5, 3, 5, 5], 'pequeño': [4, 2, 5, 3, 2, 4, 4, 3, 5, 4, 4, 2, 3, 5, 3, 3, 2, 4, 4, 4, 4, 3, 3, 3, 1, 3, 3, 3, 3, 4, 4, 4, 4, 4, 5], 'diferencia': [4, 3, 5, 3, 1, 2], 'concurrido': [4, 4, 4, 4], 'aconsejar': [4, 1, 2], 'nido': [1], 'aportar': [1, 3, 3], 'distinto': [3], 'moderno': [4, 4, 5, 4, 4, 3, 3, 5, 5, 3, 4], 'tropicana': [5, 3, 5, 4, 1, 5, 5, 5, 5], 'carísimo': [1], 'entregar': [1, 3, 2, 1, 2], 'cool': [3, 2], 'restaurant': [3, 5, 5, 5, 5], 'vedado': [2], 'país': [5, 4, 3, 4, 2], 'fuerte': [5, 3, 3, 4, 5, 5, 1, 4, 1, 3, 5, 2, 3, 5, 3, 5], 'américa': [5, 2, 5, 5], 'temático': [3, 1, 4, 3], 'cubrir': [3, 2, 3, 2, 1], 'hospedarse': [2, 2, 5, 1, 1], 'comparación': [5, 4, 5, 5], 'propina': [1, 1], 'adema': [3, 5], 'abril': [4], 'sombra': [4, 4, 1, 1, 3, 4, 4, 3, 4, 3], 'fumador': [4, 4, 2, 3], 'pesar': [4, 4, 5, 4, 4, 3, 4], 'vallar': [1, 1], 'pirámid': [4, 4, 4, 4, 5], 'agradecimiento': [5], 'sobresalir': [3], 'cajita': [3], 'público': [3, 3, 3, 3, 1, 5, 3, 3], 'carne': [4, 5, 1, 5, 5, 5, 5, 5, 5, 1, 5, 5], 'sí': [4, 4, 3, 4, 3, 3, 3, 3, 4, 4, 5, 5, 4, 3, 5, 5], 'ahora': [1, 5, 3, 5, 2, 3, 1, 5, 3, 5, 4, 3, 3, 5, 5, 5], 'chocante': [3], 'ti!': [3], 'relajante': [3, 4, 4, 5, 5, 5], 'tranquilo': [3, 3, 3, 4, 4, 4, 4, 5, 3, 5, 4], 'pais': [5, 5, 3, 5], 'diferente': [5, 4, 5, 5, 5, 4, 5, 5], 'habitante': [4], 'dentro': [3, 4, 2, 3, 3, 4, 2, 3, 4, 2, 3, 3, 4, 5, 5, 2, 3], 'apasionar': [3], 'valorar': [4, 3, 5], 'lluvia': [4, 3, 1, 1], 'casi': [5, 4, 2, 5, 5, 5, 1, 5, 2, 5, 4, 5, 2, 5, 4, 3, 5, 3, 4, 4, 4, 5], 'macro': [3], 'acorde': [1, 4, 2, 3, 3, 2, 3], 'espectaculo': [1, 3, 1, 5], 'obtenido': [1], 'tina': [4], 'orden': [2, 3, 1, 2, 3], 'planiaficacon': [2], 'patrimonio': [2, 5, 5, 4], 'urbano': [2, 4], 'horroroso': [1, 1, 1], 'aca': [2], 'cantidad': [3, 4, 3, 2, 4], 'ajustado': [3], 'tomarte': [4, 4, 5, 3], 'chico': [3, 4], 'escalada': [5, 5, 4], 'hospedarme': [1, 3, 2, 2, 1], 'rincón': [4, 1, 5, 3], 'principal': [5, 2, 2, 3, 3, 4, 4], 'fundacional': [4], 'pedirle': [5], 'talla': [5, 2, 2], 'internacional': [5, 1, 2, 4, 5, 4, 4], 'chef': [3, 2, 2, 3], 'decorado': [3], 'oscuro': [3, 4, 4, 3], 'famoso': [2, 2, 3, 3, 4, 5, 5, 3, 2, 4, 1, 3], 'sabroso': [2, 4, 2, 3, 3, 3, 3, 3, 4], 'reputacion': [3], 'demorado': [1, 4, 1], 'inconforme': [1], 'interés': [5, 3, 3, 5, 2, 2], 'bastante': [4, 4, 2, 4, 2, 3, 3, 3, 5, 3, 3, 3, 4, 3, 4, 4, 4, 4, 5, 3, 5, 3, 3, 5, 3, 3, 2, 3, 4, 3, 3, 3, 3, 4, 4, 4, 5], 'horrible': [1, 1, 3, 1, 1, 3, 1, 2, 1, 1, 1, 1, 2, 2, 3, 1, 1, 1, 1], 'pen': [2], 'soler': [3, 3, 3, 3, 4, 3, 4, 1, 2, 3, 3, 3, 3, 3], 'pretender': [3, 5, 3, 3, 2, 3], 'desmejorado': [4], 'alejado': [4, 4, 4, 3, 5, 3, 5, 3, 4, 4, 4, 3, 5], 'descartar': [4, 3], 'accor': [1], 'subestimar': [4, 3], 'colmo': [3, 1], 'espectativa': [3, 2, 3, 3, 2, 2], 'superar': [3, 2, 3, 2, 4, 4, 4, 3, 4, 3, 2, 5, 5, 5, 5], 'limpieza': [3, 1, 2, 4, 2, 3, 3, 3, 2, 3, 3, 3, 2], 'pintura': [5, 3, 5, 3, 5], 'plan': [3, 3, 5, 4, 5, 3, 3, 1, 5], 'pederse': [3], 'peder': [3, 5], 'llave': [2, 3], 'sugerencia': [4], 'complacido': [4], 'guggenheim': [5], 'bilbao': [5], 'siempre': [3, 5, 4, 5, 5, 5, 5, 5, 4, 3, 2, 4, 3, 3, 3, 3, 4, 4, 5], 'averir': [3], 'hacerse': [3, 4, 3], 'turistico': [2, 3, 4, 4], 'brillo': [2, 3, 5], 'crítica': [3, 2, 3, 4, 5, 5, 3, 5, 2, 4, 4, 5], 'publicado': [3, 2], 'empleado': [1, 4, 2, 4, 1, 5, 1], 'además': [1, 2, 5, 3], 'gerente': [1, 1, 1, 1, 2], 'polvoso': [1], 'feo': [4, 1, 4, 2, 5, 5], 'bullicioso': [3, 4], 'infernal': [3], 'fila': [3, 3, 3, 1, 3], 'transporte': [5, 3, 3, 5, 4], 'cama': [3, 2, 2, 4, 3, 3, 2, 3, 4, 4], 'merecido': [3, 2], 'mediocre': [3, 3, 2, 2, 1], 'lastima': [2, 4], 'contenido': [1, 3, 4, 3, 3, 2, 1, 2, 3], 'tecnología': [1], 'demás': [4, 2, 3, 5, 2, 5], 'sobrevaluado': [4], 'hey': [5], "hey's": [5], "um'": [5], 'infraestructura': [3, 4, 3, 3], 'estado': [1, 5, 3, 3, 4, 3, 5, 1, 3, 4, 3, 4, 3, 5], 'chic': [1, 3], 'mundi': [3], 'prescioso': [5], 'restaurado': [5, 4, 3], 'sopa': [4, 5, 5], 'pollo': [4, 5, 5, 4, 4, 4, 4, 5], '8': [4, 5, 5, 3], '00': [4, 2], 'cuc': [4, 5, 3], 'sol': [5, 5, 5, 3, 5, 5, 5, 5, 5], 'min': [3, 3], 'capitolio': [5, 4, 3], 'carisimo': [1, 2], 'xi': [5], 'ca': [5], 'puebla_x0085': [5], '_': [5], 'albergue': [5, 1], 'zoologico': [4], 'profecional': [2], 'valorado': [5, 4], 'afanar': [3], 'desocupar': [3], 'lista': [3, 2, 3, 5, 4], 'nº': [4], 'holtel': [5], 'elegante': [5, 5, 5, 5, 4, 4], 'glamour': [5], 'compartir': [5, 2, 5, 4, 5], 'arroz': [4], 'aventar': [4], 'paloma': [4, 1], 'contacto': [5], 'proclamar': [2], 'browsin': [5], 'complicación': [2, 3], 'apreciar': [1, 3, 4, 5, 4, 2], 'acceso': [3, 2, 4, 4, 3, 2, 1, 4, 4], 'carácter': [3, 2, 2, 3, 3, 1], 'explorar': [3, 3, 5, 5], 'aeesomar': [4], 'razonable': [4, 1, 3, 3, 4], 'de.': [5], 'corriente': [3], 'secreto': [4, 2, 5, 5, 5], 'cometer': [2, 1, 1], 'comun': [3, 3, 3, 3, 3, 3, 3, 3], 'numero': [2, 3], 'grave': [5], 'teotihuacan': [3], 'tajin': [3], 'agobiante': [4, 4], 'último': [4, 4, 5, 1, 4, 5, 5, 5, 5], 'demorar': [4], 'punteo': [5], 'fonda': [1, 5], 'españa': [1, 4, 5], 'intentar': [1, 4, 2, 3, 2, 2, 1, 4, 5], 'mochar': [5], 'comar': [2, 1], 'sorprenderte': [5], 'belleza': [5, 5, 4, 5, 3, 4, 3, 5, 5, 5, 4, 5, 5, 4], 'yucatan': [3, 5, 5, 4, 3], 'cercano': [4, 3], 'práctica': [1, 2], 'facturar': [3, 1, 2, 3, 1], 'puesto': [4, 3, 5], 'colindante': [4], 'hilton': [2, 1, 1, 1, 2, 2, 1, 1, 3, 2, 1, 2, 3, 5], 'aplaudirle': [3], 'aplaudir': [3], 'ubicado': [3, 3, 3, 3, 2, 5, 3, 3, 4, 4, 3, 3, 3, 3, 4, 3, 4], 'promedio': [3, 3, 3, 3, 4, 3], 'rezar': [5], 'gobernadora': [5], 'ibom': [5], 'nona': [5], 'inesperado': [1], 'quinto': [2, 2, 4], 'metrópoli': [5], 'cosmopolita': [5], 'aseado': [2], 'caluroso': [2, 3], 'animal': [1, 4, 5, 3, 3, 5, 5, 3, 3, 4, 5], 'malísimo': [1, 1, 1, 2], '👎': [1], 'audio': [4, 5, 4, 5, 5], 'crítico': [4], 'mes': [4, 1, 4], 'gratuito': [4, 3, 4, 5, 3], 'punto': [2, 3, 2, 4, 3, 3, 3, 1, 4], 'rewards': [2], 'habanero': [5, 5, 5, 5], 'rápido': [3, 3, 5, 3, 3, 4, 5, 5], 'cuidador': [3], 'rapaciou': [3], 'irme': [5, 5], 'regio': [2, 2, 3, 3, 3, 5], 'ciencia': [5], 'viernes': [5, 3, 4], 'bouquiniste': [4], 'montaña': [3, 4, 3, 5, 5], 'thevworld': [5], 'quitar': [2, 1, 3], 'arbol': [2], 'categoría': [2, 1, 3, 1, 3, 3, 2, 5, 5], 'experimentado': [2], 'lastimar': [3, 5, 3, 4, 3, 2, 4, 5], 'poxer': [5], 'pega': [5, 5, 4], 'marca': [1, 3], 'marriott': [1, 3, 3, 3], 'tapa': [5, 4], 'trabajar': [1, 2, 2, 3, 5, 4], 'sobornable': [1], 'vergonzoso': [1], 'confort': [4, 5], 'doña': [5, 5], 'eutimio': [5], 'langosta': [5], 'riquísimo': [4, 5, 5], 'cómo': [5, 2, 5, 4, 5, 4, 3, 4, 4, 4, 5, 3, 1, 5, 5, 5, 5], 'morirse': [5], 'morir': [5, 3, 5, 3, 4, 4], 'desmejorar': [4, 4, 4, 4], 'cuesta-parque': [1], 'buscado': [4, 4], 'castropol': [4, 4], 'rudo': [1], 'demencial': [2], 'salvo': [3, 3, 1, 3, 3], 'simbolizar': [3], 'cohibo': [1], 'mmmh': [2], 'sal': [2, 5, 4], 'negativo': [2, 5], 'wow': [3, 5, 4, 5, 4, 2, 3], 'curioso': [3, 3], 'flojisimo': [2], 'gana': [2, 2, 3, 3, 1, 3], 'increible': [5, 2, 5, 5, 5, 5, 4, 5, 3], 'perdido': [5, 5, 3, 4], '//': [2, 5], 'amigable': [2, 1, 3, 4], 'expo': [3], 'cintermex': [3, 1], 'cóctel': [5, 1, 3, 4], 'manejar': [1, 1, 3, 2, 3], 'secadora': [1], 'pelo': [1, 5], 'impresión': [3, 4, 4, 3, 3, 4, 5], 'esparar': [3], 'broma': [5, 1, 5, 4, 5], 'conforme': [2, 3, 4, 3], 'molesto': [4, 4], 'box': [3], 'lunch': [3], 'breakfast': [3], 'tugurio': [2, 2], 'total': [2, 2, 1, 4, 4, 3, 1], 'cucaracha': [2, 2, 1, 1, 3], 'rata': [2], 'mañana': [5, 5, 5], 'tarde': [5, 3, 4, 5, 3, 5, 4, 1, 3, 5, 3, 4, 5, 5], 'recocido': [4, 1], 'maquina': [2], 'refresco': [2], 'galleta': [2], 'letrero': [2], 'vender': [2, 3, 3, 3, 4, 1, 2, 2, 3, 3, 5], 'resultar': [2, 5, 3, 4, 3], 'cierto': [2, 2, 5, 5, 1], 'tocar': [3, 5, 4, 5, 3, 3, 5], 'humedad': [2, 3, 2, 4], 'pequeñito': [3], 'obra': [3, 5, 3, 5, 2, 5, 5, 4, 5, 2, 4, 2, 4, 3, 4, 4, 4, 5], 'deberir': [3, 1, 1], 'otorgar': [3], '128': [3], 'enfrente': [3, 5], 'lavado': [3], 'comienzo': [3, 4, 3, 3], 'cubo': [3, 3, 2, 4, 3], 'congelarse': [2], 'congelar': [2], 'one': [2], 'aun': [3, 2, 4, 4], 'hambre': [3, 3, 5, 4, 4, 3], 'optimo': [5], 'jente': [5], 'pertenecer': [5, 1], 'conocerla': [5, 3, 4, 5, 5], 'conservado': [3, 5, 5], 'catedral': [3, 5, 5, 3, 5, 4, 3, 5, 5, 5, 5, 5, 5, 4, 4, 4], 'deficiente/uno': [2], 'escenario': [3, 5], 'pirámide': [4, 3, 3, 3, 3, 4, 5, 3, 4, 3], 'recomendación': [2, 5, 3, 5, 2, 2], 'mejora': [3, 2, 3, 2, 3, 3, 3, 4, 4], 'inglaterra': [3], 'valido': [2, 3], 'henniken': [5], 'cerveza': [5, 4, 3, 5], 'amante': [5, 4, 5, 4, 4, 5, 5, 5, 4, 3], 'encimera': [4], 'medellin': [5, 5, 5, 5], 'casual': [3], 'cable': [1, 5], 'relativamente': [3, 3, 4], 'artista': [4, 5, 4, 5, 5, 5, 5, 5], 'ridículo': [5, 3], 'sacar': [3, 3, 3, 1, 3], 'yucatán': [4, 5, 3, 5, 4, 5, 4, 5, 5, 4, 5, 4, 2], 'auténtico': [4, 4, 3, 2, 5, 3, 1, 4], 'need': [4], 'to': [4, 5, 5], 'go': [4, 5, 1, 5], 'out': [4, 3], 'caribe': [4, 4], 'distancia': [4, 5, 5, 4, 4, 4, 4, 5, 5, 5, 4, 4, 4, 5], 'pasita': [4], 'andar': [5, 2, 5, 1, 2, 3, 5, 5], 'bodeguita': [5, 4, 3, 5, 4, 3, 5, 5, 5, 3, 2, 4, 4, 5], 'guarida': [4, 5, 5, 5, 3, 5], 'tesoro': [2, 5, 4, 5, 4, 5, 5, 5, 5], 'gasto': [3, 3, 5, 2, 5], 'verdadero': [3, 3, 4, 3, 4, 5, 5, 4, 4, 5], 'americana': [3, 4, 3, 2, 3, 3], 'estandarizar': [4], 'control': [5, 3, 1], 'independiente': [5], 'apenas': [3], 'luz': [3, 4, 1, 3, 3, 4, 5, 4, 4], 'resto': [3, 2, 4, 3, 5, 2, 2], 'concepto': [3, 3, 4, 1, 2, 2, 4], 'obligación': [2, 3, 4, 3, 4, 3], 'atmósfera': [2], 'bla': [2], 'costumbre': [4, 3], 'comercial': [3, 3, 3, 4, 3], 'atencear': [3], 'cortar': [2, 3], 'placer': [4, 3, 3, 5], 'mantención': [3, 3], 'exi1r': [5], 'asigir': [2], 'piso': [2, 2, 4, 5], 'chequeo': [2], 'alojado': [5], 'alli': [5, 4, 2, 4, 2, 5, 2], 'abrigo': [3], 'bailar': [2], 'maraton': [2], 'desagradable': [3, 2], 'chek': [3], 'recibir': [3, 5, 3, 3, 5, 4, 2, 2, 5, 5], 'must': [5, 3, 4], 'tienda': [5, 5, 4], 'excelencia': [4, 5, 3], 'sala': [4, 5, 3], 'regency': [4], 'exclusivo': [4, 3, 5, 5], 'cerrado': [4, 1, 2, 3], 'magnífico': [5, 5, 5, 5, 3, 4, 5, 5, 4, 4, 3, 5], 'enterrar': [5], 'po': [4], 'habna': [4], 'usado': [2], 'solitair': [2], 'corregir': [5], 'arví': [5, 5, 5], 'playa': [5, 4, 5, 5, 3, 4, 3, 3, 3, 5, 5, 3, 3, 4, 5, 1, 5, 2, 3, 4, 4, 4, 4, 4, 5, 5], 'plata': [3, 5], 'curiosidad': [3], 'calcetín': [5], 'cantina15': [5], 'amurallado': [3, 5, 5, 5, 3, 5, 5, 4, 5, 5, 4, 5, 5, 5, 5, 4, 5], 'sincero': [3, 3], 'base': [2, 5, 5], 'revivir': [5], 'reflexionar': [5], 'evento': [5, 5], 'repetirse': [5], 'mtero': [5], 'prime': [3], 'time': [3], 'anfitriona': [2], 'calcular': [2], 'chupe': [5], 'confiable': [3, 1, 3, 1], 'traer': [5, 4, 3, 4, 4], 'novia': [5, 5, 5, 5, 5, 5, 4], 'ron': [3, 3, 5], 'entusiasmar': [3], 'opinion': [5, 5], 'porq': [5], 'trave': [5], 'pregunta': [5, 1], 'respue': [5], 'coger': [2, 3, 5], 'aconsejable': [2, 2], 'respetado': [1], 'necesidad': [5, 1, 5, 4, 3, 1, 5, 3, 4, 5, 5], 'piramude': [4], 'impredecible': [4], 'pactado': [1], 'chapuza': [3], 'waitering': [3], 'transitar': [5, 4], 'intercontinental': [3, 3, 1], 'coniciar': [5], 'decoración': [3, 4, 5, 3, 3, 4, 1, 4], 'tierra': [3, 4, 5, 5, 3, 3], 'indio': [3, 1], 'desesperado': [3], 'parear': [5], 'satisfacer': [4, 3, 3, 4], 'mencionar': [5, 1, 5], 'visitario': [1], 'respeto': [1, 2, 1, 5, 1, 3], 'itended': [5], 'acogedor': [5, 4, 3, 4, 3, 4, 2, 5, 4, 5, 2], 'chiste': [2, 1, 1], 'publicar': [3], 'inferior': [3], 'vertigo': [4, 5, 5], 'mayoría': [1, 4, 3, 3, 2, 5], 'vida': [1, 3, 1, 4, 5, 3, 5, 3, 3, 1, 5, 5, 2, 5, 1, 5, 1, 3, 2, 5, 5, 3, 4, 5], 'defener': [5], 'perfectamente': [4], 'árbol': [4], 'puro': [3, 4, 4, 3, 3, 3, 3], 'dormir': [5, 4, 1, 3, 2, 3, 5, 3, 3, 1, 2, 3, 2, 1, 5, 5, 2, 2, 1], 'reliquia': [5], 'robado': [5], 'invasor': [5], 'diversión': [3, 3, 4, 3, 2, 1, 5, 3, 4, 5, 2, 3], 'andamio': [4], 'obstante': [4], 'detalle': [3, 4, 4, 3, 3, 4, 3, 4, 4, 2], 'quin': [5], 'disponible': [1, 2], 'julio': [1], '21': [1, 1], 'mayor': [4, 2, 2, 3], 'ventilador': [2, 4], 'hotels': [2], '&': [2, 3], 'resort': [2, 1, 4, 4, 2, 1, 2, 2, 3, 3, 4, 5, 5, 5], 'norteño': [5], 'puuc': [4], 'gruta': [4, 5, 5], 'loltún': [4, 5], 'ocupado': [5], 'opinión': [5, 2, 3, 3, 1, 1, 3], 'cabaret': [5], 'alucinante': [5, 3], 'petfriendly': [2], '🐾': [2], 'holer': [3, 3], 'alérgico': [3], 'asegurar': [5, 3, 5], 'retentiva': [5], 'nostálgico': [5, 3], 'equipo': [4, 3], 'ejercicio': [4], 'aeróbico': [4], 'satisfecho': [3, 3, 3, 3, 3, 3, 5, 5], 'disposición': [2], 'arreglar': [2, 3, 3, 3, 4, 2], 'presentado': [2, 4, 2], 'reflejar': [3, 3, 5, 2], 'crear': [5, 3, 4], 'pizza': [5, 5, 5, 4, 4, 4, 4, 5, 5, 5], 'vídeo': [5, 5], 'explicativo': [5], 'mto': [4, 5, 5, 5], 'practico': [4], 'pase': [4], 'impresindible': [4], 'aceptar': [2, 3, 3], 'compensar': [5, 4, 3, 3, 3, 2, 1], 'bombo': [3, 3, 4, 3, 3, 1, 4, 3, 2, 3, 3, 3, 1, 3, 3], 'contratar': [5, 4, 1, 1, 4, 2], 'bakcun': [5], '13': [5], 'nacional': [5, 3, 3, 5, 3, 3, 1, 5, 5, 5, 2], 'distar': [5], 'entrañable': [5], 'charlar': [4], 'desear': [2, 5, 5, 3, 2], 'absolutamente': [5, 3, 5, 5, 5, 1, 5, 2, 4], 'bus': [4], 'chichén': [5], 'itzá': [5, 5], 'grato': [4, 3], 'requerir': [5, 4], 'waoh': [3], 'maleca': [3], 'area': [3, 1, 3], 'energia': [5], 'paz': [5, 4, 4, 4, 1, 2], 'personalidad': [3, 4, 5], 'square': [3, 5], '😀': [5], 'agregar': [3], 'perdértelar': [5], 'alternativa': [1, 3], 'fanático': [4, 4, 5], 'unico': [3, 4], 'mole': [3, 5, 5], 'actividad': [5, 3, 4, 4, 4, 3, 4, 4], 'fisico': [5, 4], 'juicio': [2], 'recinto': [4, 5, 5], 'refran': [4], 'na': [4], 'gracias': [4, 2, 3, 5, 2, 2, 3, 5, 5], 'preferido': [4, 3], 'humanidad': [4], 'refinado': [3, 4], 'oveerhaul': [1], '5*****': [4], 'apresurar': [3, 4, 2], 'despido': [3], 'tema': [4, 1, 5, 1, 4, 4], 'marítimo': [4, 3, 4], 'marchito': [5], 'razón': [1, 4, 2, 3, 4], 'convencer': [3, 3, 3], 'recepcionista': [4, 2, 4, 3], 'inglaterro': [2], 'fantastico': [5, 5], 'icónico': [3, 5, 3, 3], 'aprender': [5, 3, 4, 4, 3, 5, 4, 3], 'adulto': [5, 3, 2], 'espectación': [2], 'ateo': [3], '9': [5, 4], 'vestigio': [2], 'fresco': [2, 2, 4, 4, 3, 5], '50': [5, 3, 5], 'milla': [5], 'car': [5], 'ne': [5], 'probarlo': [5], 'oportunidad': [5, 5, 5, 5, 3, 5, 3, 3, 2, 5, 1, 1, 3, 4, 4, 5], 'diaponoble': [3], 'coche': [2, 5, 1, 5, 4, 3, 3, 3, 3, 3, 5], 'acce': [4], 'forma': [4, 4, 1], 'hicistir': [3], 'desayunar': [4, 4, 5], 'área': [4, 5, 4, 2, 3, 4, 4], 'acceder': [4, 3], 'war': [3], 'presencia': [1], 'recepción/antipático': [1], 'director': [1], 'duna': [4], 'santo': [4, 1, 3, 5, 5, 5, 5, 2], 'mario': [4, 5], 'completar': [3], 'nostalgia': [2, 2], 'actualización': [2, 5], 'silla': [4, 3, 3, 1], 'paralelo': [4], 'alla': [1], 'c.': [5], 'atardecer': [5, 5, 5, 5, 5, 5, 5, 5, 5, 4, 4, 5], 'bok': [4], '$100+': [4], 'aviejado': [4], 'mejoramiento': [4], 'bobo': [1], 'lluvioso': [5, 5], 'mitad': [5], 'obviable': [4], 'bellísimo': [5, 5, 5], 'selecto': [4], 'quién': [4, 5, 3], 'havana': [4, 2, 4], 'imprescindible': [3, 5, 4, 3, 3, 5, 4, 4, 3, 3, 3, 4], 'bosque': [5], 'kilometro': [5], 'solamente': [4, 5, 4, 4], 'cuidar': [4, 4, 1, 2, 1], 'exquisito': [5, 5, 5, 5, 5], 'postre': [5, 5], 'corralito': [5], 'piedra': [5, 4, 4, 5], '12': [3, 5, 3, 3, 3, 5], 'mediodía': [3, 4, 3, 4], 'morro': [5], 'explicar': [5, 3, 3, 5], 'construido': [4, 4], 'educativo': [4, 3, 5], 'cenote': [4, 5], 'oasis': [5, 5, 4], 'quizá': [4, 5, 4, 5], 'necesariamente': [4, 3, 4], 'metropolitano': [5], 'industrial': [5], 'cámara': [5, 4, 5, 5], 'madera': [5], 'abundante': [4, 4, 4, 4, 4, 3], 'cutre': [2, 2, 2, 2], 'clase': [4, 5, 2, 5, 2, 5, 5], 'mundial': [4, 5, 5, 4, 3, 3, 5], 'devaluar': [4], 'totalmente': [4, 1, 3, 1, 1, 1], 'cultural': [5, 5, 5], 'espantoso': [1, 1], 'visión': [4], 'seguir': [1, 3, 4, 1, 2, 5, 2, 4, 4, 5, 4, 5, 4, 2, 5, 1, 4, 5], '*': [5, 4, 2, 4, 4, 4, 3, 4, 3], 'paso': [5, 3, 3, 5, 5, 5, 5, 4], 'encima': [5, 5, 4, 5], '6': [5, 5], 'lástima': [3, 2, 4, 4, 3, 4, 5, 5], 'sazón': [2, 3], 'sorprenderse': [2, 3], 'contado': [5], 'dañar': [2], 'imagen': [2, 1, 4, 2, 3], 'revolución': [5, 5, 5, 2, 3, 5], 'cómodamente': [2], 'guau': [5, 5, 5], 'tours': [3, 5, 5, 3, 1], 'cangrejo': [2], 'picante': [2], 'conocerlo': [4, 4, 5, 5, 2, 3], 'económico': [2, 3, 5], 'hemingway': [5, 3, 3, 2, 3], 'denlo': [4], 'época': [4, 4, 4, 5, 4], 'cerro': [5, 4, 4], 'moserrate': [5], 'cafetería': [5], 'extrañar': [5, 5], 'anticipado': [3, 3], 'prestigioso': [4], 'caminata': [5, 4, 2, 5, 4, 5, 5, 3, 2, 5, 4], 'boutique': [4, 4, 4, 4, 5], 'alerta***no': [1], 'vibrante': [4, 5], 'favor': [5, 3, 5, 4, 1, 5, 5, 5, 1, 4, 4, 4, 1, 1, 1, 4, 1, 4, 1, 1, 3, 5, 5], 'paladar': [5, 5, 5, 5, 4, 5], 'apretado': [4], 'metrocable': [5, 5, 4, 5, 4], 'pecado': [5, 4, 5, 5], 'pedazo': [4, 4, 4, 5, 4], 'papel': [4], 'infante': [3], 'empezar': [5, 4, 2], 'porción': [5, 5, 5, 2], 'carpa': [5], 'basurero': [1], 'conectarte': [3], 'conectar': [3], '€': [3], 'desechable': [1], 'salvavidas': [5], 'desilusionado': [3], '7ª': [5, 5], 'privacidad': [3, 4, 3, 1], 'llenar': [3, 3], 'tráfico': [4, 5, 5, 4], 'trasitable': [4], 'robo': [1], 'guillermo': [1], 'hermosillo': [1], 'aparte': [2, 3], 'crimen': [5], 'cola': [3, 3, 5, 5, 3, 5, 2, 3, 5], 'nardo': [3, 5, 3, 5], 'mty': [5, 5, 5], 'enfocar': [5], 'alimento': [5, 3, 2, 2, 3, 5], 'sucursal': [2, 2], 'deauville': [3], 'dejarse': [4], 'lobby': [3, 2, 1], 'ocurrir': [1, 3, 1, 4, 1, 5, 3, 1, 5, 5], 'comparacion': [5], 'estupendo-': [5], 'disuadir': [5], 'comentario': [5, 4, 3, 1, 3, 1, 5, 4, 3, 2, 3, 4, 5, 5], 'volumen': [4, 5], 'inundado': [1], 'apariencia': [2], 'ambientación': [4, 5, 3], 'agarrar': [4, 4], 'eldorado': [5], 'scenic': [3], 'magic': [5], 'opinar': [4, 3, 3], 'excusa': [5, 5, 5], 'prisa': [5, 2, 2, 3, 3, 5, 4], 'objeto': [2, 2], 'olvidado': [2], 'encontrado': [2], 'conservar': [4, 2, 5, 4], 'escapada': [5, 5, 4, 5], 'regalar': [3], 'sonrisa': [3, 3], 'teleférico': [5, 5, 3, 3, 2, 1], 'disfrutable': [5], 'delicia': [5], 'perdertelar': [5, 5, 5], 'arma': [3], 'opñion': [3], 'mindblowing': [3], 'grand': [3, 1, 1, 4, 1, 5, 1, 2, 2, 3, 3, 4, 4, 4, 4, 4, 4, 4, 5, 5, 5, 5, 5, 5, 5, 5], 'pavo': [5], 'vencido': [5, 1, 4], 'immune': [1], 'beso': [5, 5, 5, 5, 5, 5], 'despues': [3, 1, 4, 2, 5], 'habier': [3], '40': [3, 5, 2], '4****': [2], 'datar': [5], 'hostigante': [1], 'hermosura': [5], 'montejo': [5, 5, 5, 4, 5, 5, 3], 'repostaje': [4], 'fortaleza': [5, 5, 4, 5, 5, 5, 3, 3, 2], 'conquistado': [5], 'grasa': [5], 'margarita': [3], 'callar': [5], 'circuito': [5, 5], 'dónde': [2, 5, 4, 2, 2], 'gourmet': [1], 'conicer': [5], 'nocturno': [3, 5, 5, 5, 4, 1, 5, 3, 3, 3, 4], 'esposa': [5, 5, 1], 'discriminatorio': [3], 'igualdad': [3], 'poblano': [5, 2, 3, 3, 5, 5, 5], 'sofrito': [5], 'decepción': [2, 3, 2, 1, 1, 2, 2], 'carrito': [2], 'simpático': [2], 'colonial': [2, 4, 5, 4], 'decorcion': [2], 'aparcamiento/ofrece': [5], 'almuerzo': [5, 5, 4, 5], 'elogiar': [2], 'cubar': [4, 3, 2, 4, 5, 4], 'quinta': [3, 3, 3, 3], 'fotografía': [5, 3, 2, 4, 2, 5], 'complejo': [5, 4, 2, 1, 1, 2, 3, 3, 3, 3, 3, 3, 4, 4, 4, 4, 4, 4, 4, 4, 4, 4, 4, 4, 4, 4, 4, 4, 4, 4, 4, 5, 5, 5, 5, 5, 5, 5], 'check-': [5], 'sección': [5, 4], 'gastronómico': [5, 5], 'inolvidable': [3, 2, 5], 'columbia': [4], 'animado': [3, 5, 3], 'eficiente': [3, 2], 'ambulante': [5, 3, 1, 3, 4], 'contrato': [3], 'magnifico': [5, 5, 2, 5, 5], 'austero': [3], 'monterey': [5, 3], 'reseña': [2, 5, 5], 'visítalar': [5], 'viatour': [4], 'op': [4], 'peculiar': [4], 'pm': [4, 5, 3, 5], 'apesar': [5], 'parrilla': [5, 5], 'ensalada': [5], 'sorprenderme': [5, 5, 5], 'planeado': [5, 5, 4], 'hecho': [3, 4, 2, 4, 4, 4, 1], 'ojo': [3, 4, 5, 3, 5, 5], 'aventura': [5, 4, 3, 5, 5], 'particularmente': [3], 'resumen': [5], 'infaltable': [5, 4, 4], 'impacto': [3], 'esperanza': [4], 'anhelo': [4], 'representar': [4, 2, 4, 3], 'ejecutivo': [3, 2], 'pa': [3], 'occidental': [3, 5, 4], '4*': [3, 3], 'cervecera': [5], 'mentir': [5, 4], 'concebir': [5], 'acudir': [5, 5, 3], 'srta': [2], 'mayo': [2], 'malcriado': [2], 'huesped': [2, 2, 2, 2, 3, 3], 'complicado': [4, 3], 'cuestión': [4], 'vehiculo': [4], 'azul': [3], 'verde': [3, 5], 'exposicion': [4], 'idea': [2, 4, 2, 3, 3, 1, 3], 'gluten': [3], 'capu': [3], 'africam': [3], 'safari': [3, 4], 'boleto': [3, 2], 'transport': [3], 'temer': [5, 5, 2, 5, 4], 'imposble': [5], 'vaporera': [1], 'lavarse': [1], 'mano': [1, 3], 'usar': [1, 1, 1, 3, 1, 4, 4], 'ducharse': [1], 'duchar': [1, 2], 'asi': [3, 3, 3], 'disfrutado': [3], 'enchilada': [4], 'chalupa': [4], 'salsa': [4, 2], 'extairdinario': [3], 'gestión': [1, 2], 'enmohecido': [1], 'cojar': [2], 'península': [5, 4], 'valla': [5, 5], 'criolla': [5], 'orozco': [5], 'guiado': [3, 4, 5, 4, 3, 3, 5], 'aliento': [3], 'ayer': [1], 'hoy': [1, 1, 1], 'marcar': [3, 1], 'hyatt': [2, 5, 3, 5, 1, 2, 3, 2], 'extremadamente': [2, 4, 4, 2], 'fundado': [2], '1909': [2], 'renovar': [2, 4], 'aqua': [1], 'pscina': [1], 'misterioso': [3], 'destrozado': [5], 'visualmente': [3], 'tibio': [5], 'excursion': [3, 5], 'deluxe': [3], 'olvídatar': [3, 1], 'sorprendentemente': [5], 'pablo': [5, 5, 2, 5, 5], 'pintar': [5, 2, 3, 3, 1], 'elegir': [2, 5, 5, 4, 4, 2, 1, 4, 1, 1, 3, 3], 'bungalow': [2], 'mapa': [3, 4, 4, 2], 'cristóbal': [5], 'colón': [5], 'equinox': [2], 'tomarse': [2], 'asombrar': [3], 'media': [2, 4, 3, 3, 4], 'dejarlo': [4, 4], 'esquina': [5], 'higiénico': [1], 'impresionarme': [4], 'intervenido': [4], 'mercure': [2, 2, 2], 'pecera': [3], 'dedicado': [3, 5], 'sevilla': [1], 'mercuri': [1], 'perdertelo': [5, 5, 5], 'claustrofóbico': [3, 4], 'fú': [3], 'fá': [3], 'preocupar': [5, 1, 4, 1, 5, 4, 5], 'tecomendable': [1], 'decrépito': [2], 'lunes': [5, 5], 'autobús': [4], 'back': [4], 'office': [4], 'mandar': [4, 3, 4], 'pie': [4, 5, 4, 1, 5, 2, 4, 5, 3, 3, 4, 5, 5], 'experto': [1], 's-': [1, 3], '119': [4], 'adecuado': [2, 2, 3, 3, 4, 3], 'vistar': [5, 5], 'admitir': [2, 1], 'vino': [1, 4, 5], 'brillar': [5, 2, 4, 5, 5, 1], 'teya': [5], 'visítalo': [4], 'decidir': [4, 3, 3, 3], 'tomarlo': [5], 'clasico': [4, 5, 4, 3], 'rosa': [3], 'colesterol': [4], 'alquilar': [5, 5], 'malo-': [1], 'perspectiva': [5], 'línea': [5, 3, 3, 3], 'oh': [2, 1], 'navidad': [5], 'df': [5], 'ralaxing': [4], 'perfección': [5], 'estresante': [4], 'nis': [5], 'justo': [4, 3, 5, 4, 3, 2, 3, 4, 5, 5], 'luna': [5], 'miel': [5], 'largo': [5, 4, 3, 3, 3, 5, 5, 2], 'aprovechar': [5, 5, 3, 3, 5, 3, 3], 'sistema': [5], 'foraneo': [4], 'conductor': [1], 'asegúratar': [4], 'zapato': [4], 'miércoles': [1], 'martes': [1], 'eutimia': [5], 'nao': [5], 'haberlo': [5, 5], 'ligero': [5], 'apprciate': [4], 'machupicchu': [4], 'emoción': [1, 3, 1], 'enmolado': [4, 5], 'height': [4], 'atroz': [3], 'ahi': [5, 1, 1, 3, 5], 'pieza': [5, 5, 4, 4, 4, 3, 3], 'curadora': [5], 'conservador': [5], 'sexual': [5], 'exhibición': [5, 3, 3, 4], 'gimnasio': [2, 1], 'repugnante': [1], 'clasificación': [1, 1, 4, 4, 5, 5], 'pucc': [4], 'leña': [3], 'muestra': [5, 5, 5, 2], 'artefacto': [5], 'vacío': [3, 2], 'atento': [3, 2, 3, 3], 'invitar': [5, 1, 1], 'cabeza': [4, 3], 'disfrutándolar': [4], 'juzgar': [5, 5, 5, 5], 'social': [3, 1, 3, 2], 'jamo': [3], 'sofisticación': [3], 'candelaria': [5, 5], 'enamorar': [5, 5], 'seis': [5], '3d': [5], 'hamburguesa': [3, 3, 3, 4, 4, 5], 'gamma': [5], 'procuración': [2], 'particular': [5, 5, 3, 4, 3, 5, 4, 2], 'virreynal': [5], 'vellisimo': [5], 'admirarlo': [5], 'admirar': [5, 5], 'trago': [3], 'jugo': [3], 'caér': [3], 'garcía': [5], 'visitarlas': [5, 5, 5, 5], '100/100': [3, 5, 3, 3], 'registrado': [5], 'hmmmm': [1], 'cuánto': [1, 4], 'inaudito': [5], 'nelson': [5], 'miriam': [5], 'maldonado': [5], 'uruguay': [5], 'ducha': [2], 'solemne': [4], 'recorrerla': [5], 'monumento': [2, 3, 5, 3, 5, 3], 'recoger': [2, 1], 'fiable': [3, 4, 2, 3], 'estacionamiento': [3, 3, 1, 1, 3, 1, 2, 2, 4], 'ineficiente': [2, 3], 'hospitalidad': [2], 'resolución': [2], 'inconveniente': [2, 4, 4], 'internet': [2, 5, 3, 1, 3, 1, 1, 2, 3], 'enor': [4, 3], 'colombio': [4], 'prehispánico': [4], 'impersonal': [3], 'competente': [3], '5.': [4, 3, 3], 'entretenido': [5, 3, 4, 3, 3, 3], 'caber': [3, 3, 2, 2, 3, 2, 2, 2, 1, 3, 5], 'prevalecer': [4], 'desar': [4], 'esforzarse': [4], 'esforzar': [4], 'responsable': [1, 1, 2], 'crucero': [1, 3, 3], 'afuera': [4, 4, 1, 4, 1, 4], 'interior': [4, 4, 5, 2], 'garantizar': [4, 4], 'artículo': [4, 4, 3, 5], 'empatía': [3, 1], 'nadar': [4], 'vistoso': [3], 'fntastico': [5], 'alejandro': [5], 'zafra': [5], 'arquitecto': [5], 'montaje': [5], 'ignorar': [5], 'mexico': [5, 4], 'pérdido': [2], 'extranjero': [4, 1, 1, 2, 4, 2, 5, 2, 1], 'impresentable': [1], 'vayannnnnnnn': [1], '30': [3, 1, 5, 3], 'paragua': [5], 'habitual': [3, 2, 5, 4], 'ic': [3], 'antipático': [3, 3, 2, 2], 'recomendacion': [3], 'malisimo': [1], 'cumplido': [5, 3, 2, 2, 4], 'ok': [3, 3, 5, 5, 2], 'pantalón': [2, 5], 'desacuerdo': [2], 'desyuno': [1], 'incluido': [1, 3, 2, 2, 4, 1, 1, 2, 2, 3, 4, 4, 4, 4, 5, 5, 5, 5, 5, 5], 'arrepentirar': [5], 'seleccionarlo': [5], 'seleccionar': [5], 'staff': [5], "'": [4, 4, 3, 5, 2, 3, 3, 5], '🌎': [3], 'casco': [3, 4, 4], 'abandonado': [3, 3], 'pendeinte': [5], 'reparación': [3], 'rapido': [3], 'considerado': [4], 'colmar': [3, 2], 'calidez': [3], 'seevicio': [3], 'caer': [4, 5], 'prensa': [2], 'vegano': [1, 1], 'gentir': [4], 'segundo': [5, 3, 5, 1, 4, 2, 3, 5, 1, 2, 2, 3, 3, 4, 4, 4, 5], 'limpiar': [1, 2, 1], 'almohada': [1], 'apestoso': [1], 'perderselar': [5, 5], 'europa': [4, 5, 3, 3], 'novedad': [3], 'preferir': [2, 5], 'desmantenido': [5], 'cartel': [5], 'teniéndola': [5], 'pampa': [5, 5], 'venta': [3, 3, 1, 2, 2, 3, 4, 4, 4, 5], 'toldo': [3], 'bellìsimo': [5], 'ùnico': [5], '15': [2, 5], 'm': [2, 5, 3, 2], 'servido': [5], 'sonreír': [5], 'egipto': [4], 'pensión': [1, 2], 'colcer': [2], 'ed': [2], 'equitativo': [2, 3], 'graffiti': [3], 'super': [3, 2, 2, 4, 4, 5, 3], 'web': [1, 4, 2], 'agitación': [2], 'cargo': [1, 1, 1, 1, 2], 'munco': [3], 'relucir': [1, 1, 3, 1, 4, 4], 'tabaco': [2], 'propiedad': [4, 4, 2, 3, 4, 4, 4, 4, 4, 5, 5], 'zaragoza': [1], 'descanso': [3, 5, 3, 2, 3, 5, 4, 4], 'culinario': [1, 5, 5, 5], 'panucho': [4], 'condición': [3, 3, 5, 2], 'lección': [4], 'viajero': [3, 3, 5, 3, 3, 5, 5], 'bañarse': [3, 3], 'bañar': [3, 3], 'aptitud': [3], 'mil': [5, 1], 'caner': [5], 'monserate': [5], 'regalo': [4], 'mediodia': [3], 'significar': [3, 3, 2, 2, 4], 'norma': [4, 4, 4], 'olvidarlo': [4], 'potencial': [3, 3], 'explotar': [3, 3, 4], 'francisco': [5], 'singular': [3, 5], 'mas🐸': [3], 'pre-hispánico': [3], 'expuesto': [3], 'visitarlos': [5, 5], 'ordenado': [4, 5], 'comercializado': [2], 'street': [2], 'art': [2], 'planificar': [3], 'característico': [5], 'tranquilidad': [2, 4, 3, 5, 2, 2], 'museum': [3, 4, 5, 3], 'prohibido': [5, 5, 5], 'elegirlo': [4], '800': [2], '+': [2], 'quédar': [4], 'toma': [1], 'valioso': [4], 'capaz': [1, 1], 'tan': [1], 'atenderme': [1], 'piramide': [5, 3, 4, 3, 3], 'varadero': [5], 'blanco': [5], 'coste': [5], 'ma': [5, 5], 'ou': [5], "can't": [5], 'miss': [5], 'the': [5], 'opportunity': [5], 'not': [3, 5, 1], 'as': [3, 3, 4], 'good': [3], 'it': [3], 'looks': [3], 'like': [3], 'rinconcito': [5], 'videomaping': [5], 'robar': [1, 3, 2], 'dolor': [2, 5, 5, 4], 'desorganizado': [3, 4], 'celiaca': [4], 'enfermar': [4, 1, 2], 'institucion': [5], 'perdertir': [5, 5, 5, 5, 5, 5, 4, 5], 'producto': [5], 'desgastado': [3, 3, 2], 'alcar': [3], 'trozo': [4], 'cabina': [4], 'desepcionante': [2, 2], 'identificación': [2], 'wolking': [5], 'cual': [5, 1, 3], 'obtener': [5, 5, 3, 2, 3], 'instrucción': [5], 'dedo': [5, 5], 'mélia': [3], 'calido': [3], 'tardar': [1, 3, 4, 2], 'peleer': [5], 'reputación': [2, 3, 3], 'mayar': [4], 'taza': [5, 4, 3, 3, 3, 3], 'té': [5, 4, 3, 3, 3], 'factible': [3], 'pasarlo': [5, 4], 'vintage': [2, 3], 'economico': [4, 3, 4], 'barrio': [3, 5, 5, 4, 5, 5, 5, 5], 'cadena': [1, 3, 2, 2, 2, 3, 1, 3], '-cobrar': [1], 'impuesto': [1], 'adelantado': [1], 'devolver': [1, 1, 4], 'objetivo': [2], 'cardiaco': [4], 'callejón': [5, 2, 4, 5, 5, 5, 5], 'sapo': [5], 'frecuente': [5, 5], 'positivamente': [5], 'tolerar-no-deber': [5], 'refrescante': [5], 'castro': [4, 4], 'buenísimo': [5], 'dreadful': [2], 'presentación': [4, 4, 1, 3, 3], 'compromiso': [4], 'vistazo': [5], 'alfombra': [3, 3], 'proyecto': [5], 'investigación': [5, 3], 'tocarla': [5], '~': [1, 5], 'localizacion': [3], 'alerta': [1], 'solicitar': [1, 5], 'promoción': [1, 3], 'historical': [4], 'profundo': [4, 3], 'peligro': [4, 1], 'recuperar': [4], 'alegria': [4], 'carcterizar': [4], 'festivo': [3, 4, 5], 'acero': [5, 5], 'descanco': [2], 'dream': [1], 'travel': [1], 'moserrat': [5], 'conocistar': [5], 'bogoto': [5], 'concar': [5], 'condenado': [5, 5], 'muesli': [5], '☺️': [5], 'fumar': [3, 3], 'presentar': [3], 'vano': [5, 5, 5], 'declarar': [5], 'universal': [5], 'unesco': [5], 'espacioso': [3, 5], 'mezcla': [3, 3], 'fatal': [2, 1, 1], '#1': [3, 4, 3], 'carro': [4, 1, 3, 2], 'varios': [5, 1, 3, 4, 3], 'zoo': [2, 5], 'shampoo': [2], 'regla': [1, 3], 'irse': [4, 4], 'remedio': [3, 4], 'comparar': [5, 5, 3, 3], 'siete': [3, 5, 5], 'sendero': [3], 'costero': [3], 'prever': [3], 'amomo': [4], 'inventado': [3], 'cen': [3], 'fort': [3, 4, 3, 5, 3], 'sesión': [1, 1], 'familiar': [2, 4, 1, 3, 1, 5, 5, 5, 5, 5], 'peerderte': [5], 'peerder': [5], 'beke': [1, 1], 'localización': [4, 4], 'cloudo': [4], 'travelplan': [2], 'rueda': [3, 3, 3, 1], 'trámite': [2], 'llamada': [1], 'telefónico': [1], 'poes': [3], 'macroplaza': [3], 'mundialmente': [5], 'moho': [2], 'techo': [2], 'agente': [2], 'experience': [5], 'amabilidad': [5, 4, 3], 'gral': [5], 'ventilado': [3], 'sector': [5, 4, 4], 'humo': [3], 'musica': [5, 4, 5], 'actual': [5], 'pacete': [4], '310': [4], 'medida': [1, 1, 4], 'ante': [1, 2, 4], 'contingencia': [1], 'muerte': [1], 'comedor': [3, 5], 'menú': [5, 3, 4, 2, 3, 4], 'selección': [5], 'ofertarse': [1, 1, 1], 'ofertar': [1, 1, 1, 1], 'recompensar': [3], 'amigo': [4, 5, 4], 'sacir': [5], 'madruga': [5], 'toque': [5, 4, 2], 'asistir': [5, 3, 5], 'animación': [3], 'enchufe': [3], 'toma-corriente': [3], 'junto': [3, 5, 3], 'buró': [3], 'pico': [3], 'mercadillo': [2], 'olivdar': [3], 'ética': [1, 2], 'callecita': [5, 5], 'estrabismo': [3], 'pleno': [3, 3, 5, 1], 'visitarse': [5, 5, 5, 4, 5, 4], 'club': [1, 3, 1, 1, 2, 3, 4, 5], 'impregnado': [4], 'remera': [3], 'rojo': [3], 'huella': [5, 4], 'paraíso': [5, 5, 5], 'vinir': [1, 5, 5], 'mina': [5], 'ojalá': [5, 1], 'ó': [5, 2], 'bola': [4], 'explicación': [2, 5], 'high': [4], 'end': [4], 'histeria': [2, 3], 'borrado': [3], 'arriesgarse': [5], 'arriesgar': [5], 'experimento': [5], 'imponente': [4, 4, 3], 'tamaño': [4, 5, 5], "1500'": [4], 'pete': [3], 'allowed': [3], 'bloqueado': [3], 'confidencial': [1], 'alójar': [2], 'estadía': [5, 3], 'esmero': [2], 'vega': [3], 'top': [3, 3], 'duro': [2, 4, 4, 5, 5], 'paisaje': [2], 'alojamiento': [2, 2, 5, 4], 'suerte': [3, 3, 1], 'panorámico': [5], 'alójate': [3], 'mmmmm': [3, 3], 'exelente': [5, 3, 5, 5, 5], 'leasing': [5], 'nacer': [5], 'reservaciones/': [1], 'despoto': [1], 'informativo': [4, 5], 'réplica': [3], 'abuso': [3], 'externo': [4], 'céntimo': [5], 'malencon': [1], 'estatal': [4], 'expectacular': [5, 3, 3, 3], 'imprecionar': [5], 'especie': [5, 3, 5, 2], 'marino': [5, 1], 'muyt': [5], 'vigilancia': [2, 4], 'policiaco': [2], 'exepcional': [4], 'decadente': [2, 1, 3], 'neptuno': [1], 'hundido': [1], 'abuela': [4], 'vestido': [4, 1], 'tortilla': [4], 'arrisguir': [4], 'quedesar': [4], 'ensalda': [5], 'gaucho': [5, 5], 'batata': [4], 'sábana': [1], 'estadia': [1, 1], 'ave': [4], 'moon': [4], 'coordinado': [4], 'hampton': [3, 3, 1], 'remontarse': [5], 'atlixco': [2], 'autentico': [4], 'calera': [1], 'sugerir': [5, 3], 'comodo': [3, 3, 3, 4], 'ganto': [3], 'monumental': [5, 5], 'oír': [5, 4, 4, 3], 'exploración': [5], 'éxito': [3, 5, 1], 'meson': [4], 'don': [4], 'cristobal': [4], 'eficaz': [4, 3], 'categoria': [3, 3, 2, 3, 2, 3], 'fancy': [2], 'distraer': [5], 'alma': [5, 4, 4], 'refri': [4], 'descripción': [3, 4, 1, 3], 'imaginativo': [3], 'espanto': [1], 'minusvalido': [1], 'ratón': [4], 'biblioteca': [4, 5, 3], 'disfrutarla': [4], 'convención': [2, 3], 'monster': [2], 'futbol': [5], 'veganos': [5], 'ball': [5], 'court': [5], 'descrestarme': [3], 'descrestar': [3], 'superado': [5], 'rival': [5], 'herramienta': [3], 'auxilio': [3], 'superior': [1, 4, 3, 3, 5], 'establecido': [1], 'devolución': [1], 'tetrico': [3], 'ingresar': [2], 'propietario': [3, 3, 3, 2, 4], 'facil': [3], 'narato': [3], 'isla': [3, 5], 'facturacion': [1], 'enviarla': [1], 'animar': [3, 5], 'rezuma': [3], 'suponer': [5, 5], 'dirigido': [5, 5, 5], 'erse': [5], 'río': [4], 'just': [1], "don't": [1], 'ciertamente': [2], 'normalito': [2, 3, 3], 'arreglo': [2], '5estrella': [3, 4], 'hotelucho': [1], 'quedarme': [1, 5], 'antigüedad': [5], 'claramente': [4], 'little': [2], 'américad': [5], 'recibido': [5, 5, 3], 'renovación': [3, 1, 3, 2, 3, 2, 3, 2, 3, 4, 3], 'mmmm': [2], 'carreola': [3], 'deteriorar': [3, 3, 4], 'impresionado': [3, 2], 'quer': [3], 'sentado': [5], 'lima': [3], 'deleite': [5], 'conocedor': [5, 5], 'moderado': [2], 'reto': [5], 'constante': [3, 3], 'regatear': [3], 'mandatorio': [4], 'maestro': [5], '1880-1970': [5], 'oficialmente': [4], 'pasillo': [1], 'gustriar': [4], 'checkout': [4], 'establecer': [4], 'pescatarian': [3], 'peligroso': [3], 'divino': [3], 'repleto': [3], 'acosar': [3], 'permanentemente': [3], 'tirar': [4, 1, 1, 4, 1, 2], 'espctáculo': [4], 'modo': [3], 'camenar': [4], 'camara': [4], 'u': [5, 4], 'convenir': [5, 3, 5], 'certeza': [4], 'netamente': [4], 'agencia': [1, 1, 5], 'equivocado': [5, 4], 'barrar': [1], '1930': [3, 3], 'drama': [3], 'preferencia': [1], 'viejito': [2], 'nl': [5], 'molestia': [3, 2, 5], 'envidiar': [5, 5, 5, 5], 'helado': [5, 5], 'guero': [5, 5], 'perdernos': [5], 'niza': [3], 'sublime': [5], 'google': [4], 'franquiciado': [5], 'hospédatar': [5], 'escalera': [4, 4, 5, 5, 4], 'pues': [4, 2, 3, 3, 5, 3, 3, 5, 1, 3, 4], 'insoportable': [5], 'figura': [3, 3], 'che': [3, 4], 'aaa+': [5], 'comodidad': [5, 5, 2, 3], 'bienvenida': [5, 3, 1], 'ritz': [3, 3], 'sencillo': [3, 3], 'hosper': [2], 'raro': [4], 'agujero': [4], 'bala': [4], 'teatro': [5, 5], 'heredio': [5], 'vivirlo': [4], 'marketing': [3, 3, 2], 'instalacion': [2], 'absorber': [4], 'sweatagena': [1], 'precio-calidad': [3], 'alboroto': [2], 'resrvaciopne': [3], 'ms': [1], 'milenium': [1], 'convencional': [4], 'raquel': [2, 5], 'subday': [3], 'carisimooooo': [1], 'cena/show': [5], 'parisino': [5], 'caballo': [5, 4, 1, 1], 'comunicación': [2, 2, 3], 'rest': [3], 'san': [3, 5], 'pedro': [3], 'remodelación': [1, 2, 1], 'george': [3], 'michael': [3], 'ai': [3, 5, 5], 'tropicano': [3, 3], 'inexcusable': [4], 'rebosante': [5], 'adoptar': [5], 'debido': [3, 3, 3, 4], 'barrera': [3], 'idiomático': [3], 'adentro': [4, 5, 5], 'latinoamericano': [2], 'ventana': [3, 3], 'añadir': [5, 3, 5, 4], 'diciembre': [4, 3, 5], 'alumbrado': [4], 'trekking': [5, 5], 'magictour': [5], 'snecesario': [4], 'elegancia': [5, 5], 'barco': [4], 'propio': [5, 1, 4, 3, 3, 5, 5], 'mirador': [5, 1], 'horno3': [5], 'disparo': [5], 'cañón': [5], 'archeoloogical': [3], 'encantado': [3, 2], 'indispensable': [3, 3, 3], 'despilfarrar': [4], 'mente': [4, 4], 'up': [3, 4], 'grade': [3], 'us': [5], 'capital': [5], 'dormar': [4], 'laurel': [4], 'cochecito': [5], 'machito': [2], 'alojarte': [2], 'bandera': [2, 5], 'placentero': [1, 3, 3, 5], 'laer': [3], 'semi': [3], 'mesera': [1], 'nazi': [1], 'calma': [5], 'locación': [2], 'banqueta': [4], 'saqonsar': [1], 'adio': [1], 'diario': [4], 'criterio': [2, 2], 'cambiarlas': [2], 'escamol': [5], 'taaar': [3], 'comparable': [3, 3], 'ofrecimiento': [2], 'mero': [3], 'interesar': [2, 5], 'sobrevivir': [3], 'ciu': [5], 'lamentarse': [5], 'lamentar': [5], 'templete': [5], 'fascinar': [4, 3], 'vivo': [4, 5], 'c': [5], 'fotográfico': [5], 'acercarse': [1], 'repetible': [3], 'boda': [5, 1, 5], 'disfrutarlo': [5, 5, 1], 'tradiciòn': [3], 'bitácora': [5], 'asustar': [5, 4, 5], 'visítenlo': [3], 'machu': [3], 'pichu': [3], 'petra': [3], 'agobiar': [3], 'deslumbrante': [4], 'honesto': [1, 2], 'montarse': [4], 'montar': [4, 5], 'centrado': [3], 'pintor': [3], 'flavio': [3], 'engañoso': [3], 'ración': [4, 3], 'intrigante': [4], 'felino': [4], 'descomplicado': [4], 'lejano': [4], 'gris': [4, 5], 'orientar': [4, 4, 1, 2], 'indicado': [3], 'all': [3, 3, 2, 2, 3, 4, 5], 'inclusive': [3, 3, 2, 3, 4, 5], 'michelin': [2], 'mío': [3, 4], 'orilla': [3], 'máximo': [3, 3, 5, 3, 4], 'provecho': [4, 3], 'crep': [4, 4], 'subtitute': [2], 'angkor': [5], 'wat': [5], 'suerye': [5], 'plriar': [5], 'junior': [4], 'suite': [4, 3, 3, 4, 5], 'pesima': [5], 'revolver': [5], 'asegúresar': [5], 'estropear': [5], 'mc': [5], 'confundir': [4], 'conocimiento': [3, 2], 'negar': [5], '9p.': [5], 'falto': [3, 3], 'mantenimento': [3], 'ahuyentar': [5], 'paciencia': [5], 'recompensado': [5], 'alta': [3, 3, 2], 'vergüenza': [1], 'sagrado': [2], 'caja': [5, 3, 1], 'musuem': [3], 'insuperable': [5], 'sason': [3], 'frecuencia': [5], 'tambien': [5, 5, 4, 4], 'semejante': [5], 'protagonismo': [5], 'triste': [4, 5], 'tercero': [4, 4, 4, 5, 5], 'fresa': [3], 'repelente': [5], 'insecto': [5, 2], 'crema': [5], 'brindar': [2, 1], 'cautivar': [3], 'america': [5, 1], 'teleferico': [1], 'fundidor': [4], 'fogón': [4, 4], 'horno': [4, 4, 5], 'afueras': [4], 'contestar': [2, 2, 5], 'romo': [2], 'service': [2], 'amor': [5, 5], 'apaixonar': [5], 'avisar': [2, 3], 'discapacidad': [2], 'visitado': [5, 5], 'delicado': [1], 'comocer': [3], '#3': [3], 'hijo': [1, 5, 5], 'diarrea': [1], 'banca': [1], 'lana': [3], 'formación': [3, 1], 'pileta': [3], 'arve': [5], 'reavivar': [5], 'heroe': [5], 'reconocido': [5, 1, 5, 1], 'guerra': [5], 'dimensión': [3], 'covid': [3, 4, 3, 1, 4], 'thecasareyne': [5], 'distante': [4], 'influenciar': [2], 'perdérselar': [5, 5, 5], 'hubicado': [5], 'sobremesa': [3], 'problemilla': [5], 'frio': [5, 5], 'pompeya': [4], 'granel': [2], 'selva': [5], 'expotur': [5, 2], 'sonreir': [1], 'funeral': [1], 'brécol': [5], 'desaparecer': [3], 'incómodo': [3], 'excepto': [3], 'atenciòn': [3], 'simple': [5, 3, 3, 2, 5, 5], 'appreicate': [5], 'reunirse': [5], 'reunir': [5, 2], 'informado': [5, 3], 'remanso': [4], 'extraño': [4, 3, 3], 'corrupción': [4], 'eliminar': [4], 'orin': [1], 'cambuche': [1], 'turist': [4], 'tirado': [4], 'pagado': [2], 'welcme': [4], 'inceible': [4], 'anfitrión': [5], '91': [3], 'cuadrado': [3], 'expedia': [3], 'estable': [3], 'residuo': [1], 'cargado': [4], 'mostrador': [4], 'cascada': [3], 'accesibilidad': [3], 'bullicio': [3, 3], 'tarta': [2], 'cumpleaños': [2], 'masculino': [3], 'acordado': [2], 'verla': [5, 5, 4], 'desperdicio': [5, 5, 1], 'iconico': [4], 'hababa': [4], 'gradualmente': [2], 'lucio': [5, 5], 'descaradamente': [1], 'publicación': [2], 'haggled': [3], 'tentación': [2], 'gabriel': [5], 'bravo': [4], 'cancun': [5, 5], 'bokking': [1], 'vía': [1], 'válido': [1], 'tastín': [3], 'fenomenal': [3], 'proeza': [4], 'ingeniería': [4], 'deslucido': [3], 'old': [3, 4], 'lady': [3], 'valor/calidad': [2], 'vacio': [3], 'impactar': [3], 'disorganized': [2], 'enamorado': [4], 'increíblemente': [5, 5, 4], 'icono': [5, 5], 'extraoordinario': [3], 'antaris': [1], 'esplendido': [3], 'concierto': [4, 4], 'pabellón': [4], 'contiguo': [4], 'exteriormente': [4], 'esconder': [4, 5], 'indicación': [4, 2], 'mito': [2], 'mas…': [3], 'denso': [4], 'classic': [3], 'sofisticado': [3], 'bling': [5, 5], 'organización': [2], 'ovbiar': [4], 'importe': [5, 3, 1], 'panorama': [5], 'ilusion': [5], 'descanzar': [2], 'rib': [3], 'eye': [3], 'cafe': [5], 'laurent': [5], '11': [4], 'actualizar': [3, 3], 'obelisco': [5], 'movilidad': [4], 'conferencia': [3, 4], 'pasarla': [1], 'apurado': [3], 'extrangero': [2], 'ife': [5, 5], 'observar': [3], 'exageradamente': [5], 'interactivo': [5], 'patio': [4, 4], 'sensación': [5], 'short': [4, 5], 'lucir': [4], 'anormal': [4], 'publicitar': [2, 2], 'envidiarle': [5, 5], '1970': [5], 'suelo': [5], 'elmuseo': [5], 'percibir': [5], 'anteri': [5], 'pierdar': [5], 'permitido': [3, 5, 2, 3], 'revisión': [5, 3, 2, 4, 3, 3], 'vecindario': [5], 'corazón': [4, 5, 5], 'honor': [2, 5], 'maleer': [2], 'okvidar': [5], 'pez': [4], 'tristeza': [4, 2], 'luto': [4], 'opaco': [4], 'escultura': [3], 'estructura': [4, 3], 'frondoso': [3], 'refugio': [3], 'descrito': [3], 'miembro': [2, 2], 'sudamérica': [5], 'ingle': [5], 'minería': [5], 'geología': [5], 'cerdo': [4], 'disuaded': [5], 'usuario': [5], 'engañer': [4], 'exorbitante': [5], 'afro-cultura': [4], 'atracador': [1], 'do': [1], 'there': [1], 'basura': [5, 1, 4], 'botar': [5], 'propuesta': [3], 'suceder': [3, 3], 'cero': [1], 'criticar': [5], 'preparación': [4], 'honestamente': [3], 'colilla': [3], 'coleccion': [3], 'escéptico': [5], 'alegría': [4], 'stupido': [5], 'urgente': [1], 'cai': [1], 'coma': [5], 'presidente': [5, 2], 'obamar': [5], 'centímetro': [2], 'fashion': [3], 'crepa': [3], 'inseguridad': [5], 'sbida': [3], 'riesgoso': [3], 'salud': [3, 1], 'joven': [3], 'altamente': [5], 'revisar': [5], 'interesnate': [3], 'intervencion': [5], 'global': [5], '*no': [1], 'alojenar': [1], 'opciom': [1], 'prometedor': [3], 'enfoque': [4], 'fecha': [1, 2], 'restricción': [4], '19': [4, 4, 5], 'sobrecogedor': [5], 'lamentablemente': [1], 'estacionarte': [1], 'estacionar': [1], 'pudge': [5], 'demarcation': [5], 'ropa': [4, 3], 'retroalimentación': [4], 'metalugy': [5], 'απαράδεκτο': [2], 'acabar': [5, 5, 5], 'conocerlas': [5], 'frío': [2, 3, 3, 4, 3], 'antinatural': [2], 'chris': [4], 's.': [4], 'grado': [4], 'malecón----': [5], '100nochesfueradecasa': [4], 'definir': [4], 'atropicano': [4], 'concordar': [2], 'color': [3], 'restringido': [4], 'chica': [3, 3], 'decar': [4], 'olvidarse': [3], 'suplicio': [1], 'sólido': [3, 4], 'moyuelo-': [5], 'firma': [5], 'variar': [4], 'mardi': [5], 'gras': [5], 'mutxo': [4], 'argentino': [3], 'pescado': [3, 5, 5, 4], 'pargo': [3], 'fondo': [4, 2, 5], 'vacacional': [4, 2, 1, 1], 'bomba': [5], 'ah': [5], 'publicitarlo': [2], 'exagerar': [1, 4], 'atestado': [5], 'preciso': [4], 'alias': [4], 'presumido': [3], 'positivo': [1, 2], 'desierto': [2], 'eur': [3], 'hab': [3], 'quejo': [3], 'justicia': [5, 4], 'marejada': [3], 'atraco': [1], 'acá': [1, 3], 'barra': [5], 'villa': [3, 1, 4, 5, 5], 'm&m': [4], 'co.': [4], 'down': [4], 'muchísimo': [1], 'dirección': [1], 'amargado': [1], 'ayudar': [1, 2, 1, 2, 5], 'maleta': [1, 4], 'hueso': [3], '+++': [3], 'waw': [3], 'itinerario': [3], 'pago': [1], 'abono': [1, 1], 'recaudado': [1], 'deteriorado': [3, 3, 4], 'caballero': [1], 'delicioson': [5], 'según': [3, 3, 5], 'reprochar': [5], 'ilimitado': [1], 'limitación': [1], 'militar': [4], 'normalmente': [4, 5, 5], 'habitad': [4], 'elogio': [5], 'mover': [5], 'vente': [5], 'asfalto': [1], 'digitalizado': [5], 'bee': [4], 'breathtakeing': [4], 'latinoamerica': [5], 'excelenete': [5], 'soda': [3], 'estatua': [3, 5, 4, 5], 'esprar': [3], 'soso': [3, 3], 'derecho': [3], 'privilegio': [3], 'cartageno': [3, 1], 'antojable': [3], 'puesta': [5], 'buffet': [2, 4], 'solutide': [4], 'comunidad': [4], 'contrario': [4, 2, 3], 'señalizado': [2, 3], 'brisa': [4], 'informar': [1, 1, 2], 'obama': [5, 5], 'programa': [2], 'fidelidad': [2], 'expedio': [2], 'flexible': [1, 3], 'pet': [1], 'friendly': [1], 'sumar': [2], 'surrealista': [5], 'sake': [1], 'cordura': [1], 'irreal': [1], 'sensato': [5], 'ghere': [3], 'aislado': [4, 4, 2], 'rodecir': [5], 'claustrofobia': [4, 4, 3], 'nikkei': [5], 'booking': [1], 'progreso': [3, 5], 'preludio': [3], 'invasión': [3], 'cortado': [4], 'herradura': [3], 'tequilla': [3, 3], 'allar': [2], 'llevarse': [5], 'admisión': [1], 'óptimo': [5], 'masa': [5, 2], 'frito': [5], 'congri': [5], 'comulgar': [5], 'modernidad1': [5], 'punta': [2, 5], 'recuerdo': [3], 'xichen': [3], 'xcaretexperiencia': [3], 'ambiental': [3], 'yaaaaa': [5], 'stop': [5], 'thinking': [5], 'and': [5], 'lost': [5], 'city': [5], 'nooow': [5], 'craso': [5], 'gratificante': [5], 'wi': [5], 'fi': [5], 'convertirse': [5], 'convertir': [5], 'escobar': [2, 5], 'estrellas/not': [1], 'even': [1], 'stars': [1], '5h': [3], 'cue': [3], 'satisfactorio': [3], 'hogar': [5], 'wyndham': [2], 'campo': [3, 5], 'elíseo': [3], 'creado': [3], 'payaso': [3], 'ypu': [5], 'entorno': [4, 5, 1, 4], 'exagerado': [4, 4, 3, 3], 'pérdida': [4], 'reyno': [4], 'política': [1], 'bober': [4], 'máquina': [1], 'quedarnos': [4], 'windham': [1], 'cargar': [1], 'premier': [1], 'atmosférico': [4], 'aprovecharse': [3], 'visitalo': [5], 'dato': [5], 'sabio': [5, 3], 'idioma': [5], 'negociación': [5], 'version': [5], 'washington': [5], 'dela': [5], 'reforma': [3, 3], 'envolver': [5], 'balcón': [5], 'atraer': [3], 'gala': [1, 1], 'regional': [3, 5], 'situacion': [2], 'cetrico': [2], 'maleducado': [3], 'ícono': [4], 'extremo': [3], 'enmorarse': [5], 'enmorar': [5], 'stick': [5], 'shine': [5], 'deceopcinado': [1], 'veter': [3], 'atenderte': [3], 'forzado': [2], 'tna': [5], 'promesa': [3], 'caminarla': [5, 5], 'crédito': [1, 3], '👀✨': [5], 'traducción': [4], 'aperitivo': [4], 'requisito': [2, 4, 2], 'hotelfiesta': [2], 'instructure': [2], 'hombre': [5, 5], 'intelectual': [5], 'leerla': [4], 'dejarla': [4], 'suministro': [3], 'basico': [3, 1], 'prudente': [3], 'romper': [4, 3], 'tabúe': [4], 'remodelado': [3, 4, 4, 4], 'fraudilant': [1], 'deshonesto': [1], 'guardia': [3], 'afortunadamente': [5], 'céntricamente': [3], '👌': [5], '🏻': [5], 'ajustar': [3], 'conel': [2], 'pese': [3], 'evidente': [3], 'curry': [2, 2], 'sultán': [2, 2], 'inestimable': [5], 'exposición': [5, 3, 3, 3], 'mentiroso': [2], 'carriola': [1], 'romantico': [3], '0/100': [2], 'universidad': [3], 'sogood': [2], 'estelar': [2, 2, 2, 2], 'manzanillo': [2], '3ro': [2], 'homofobia': [2], 'violencia': [1], 'chilango': [3], 'simultáneo': [2], 'hermano': [5], 'peruano': [5], 'derrumbar': [1], 'doler': [1], 'comprometido': [3], 'underesrimate': [5], 'animarse': [5], 'sandwich': [3], 'objetar': [5], 'terreno': [3], 'capear': [5], 'overhype': [3], 'mixto': [2, 5], 'turcol': [2], 'napol': [5], 'postureta': [2], 'galeria': [4], 'tolerable': [2], 'propaganda': [2], 'falso': [2], 'taxista': [4], 'poseer': [3, 5], 'relax': [5, 5], 'reconocimiento': [2], 'lealtad': [2, 2, 4], 'mark': [3], 'comùn': [3], 'señalizacion': [5], '5€': [3], 'explicarme': [3], 'salario': [3], 'mensual': [3], 'dólar': [3], 'docena': [5], 'molestarse': [3, 2], 'bohemio': [4], 'bajo': [1, 1, 4, 1, 2], 'canon': [3], 'entero': [5], 'término': [4], 'libro': [3, 4, 3, 5, 5], '3ª': [3, 3], 'afortunado': [3], 'cocteleria': [2], 'casilla': [1], 'orar': [2], 'vomitar': [1], 'pañuelo': [1], 'emblemáticante': [4], 'emplazamiento': [4], 'esmerado': [4], 'miseria': [4], 'abusar': [4], 'cambiarno': [3], 'multipropiedad': [3, 1, 1, 2, 2, 2, 3, 3, 4], 'apartamento': [3], 'sobrevendido': [1], 'carreta': [1, 1], 'cozumel': [4], 'loltun': [5], '…': [2, 3, 3, 3, 3, 3, 4, 5, 5], 'excesivamente': [2], '17000': [2], 'cp': [2], 'jalar': [1], 'barcelo': [2], 'habitaciòn': [3], 'equivalente': [3], 'inter': [3, 4], 'matar': [3], 'escoger': [1], 'desatento': [1], 'niebla': [5, 5], 'modesto': [3, 3], 'gym': [3, 3, 4], 'conquistador': [5], 'realizado': [5], 'apoala': [4, 5], 'ruso': [3], 'renombre': [3], 'escena': [3, 3], 'b&b': [5, 5], 'manzana': [5], 'spit': [3], 'aserrín': [3], 'fría': [3], 'museografía': [3], 'chevere': [3], 'envolvente': [5], 'arvi': [5], 'colina': [5], 'flexibilidad': [3, 3], 'perdérsela': [4], 'colgado': [3], 'chicha': [2], 'distinguir': [2], 'saturado': [3, 5], 'minivacación': [5], 'jesús': [3], 'arrojar': [3], 'prestamista': [3], 'gusano': [2], '-o': [2], 'investigar': [5], 'inventivo': [4], '--': [2, 5], 'evitarse': [5], 'accidentado': [4], 'estacia': [4], 'autógrafo': [5], 'disrespctful': [3], 'parcela': [3], 'aparcamiento': [3], 'rodeado': [3], 'representativo': [5, 5, 4], 'norte': [5, 5], 'tumulto': [2], 'alejate': [2], 'polvoriento': [4], '**': [1, 1, 4, 4], 'paciente': [4], 'prominente': [5], 'tomarle': [5], 'carpintería': [3], 'marcado': [3], 'ushin': [5, 5], 'saratoga': [1], 'nueves': [2], 'sándwiche': [5], 'botellín': [4], 'paquete': [3, 1], 'muralla': [5], 'través': [2], 'mancha': [4], 'resbaladizo': [4], 'francamente': [3], 'recova': [4], 'reconocer': [2], 'parecido': [1, 3], 'inmerso': [5], 'bistec': [3, 3, 4], 'pedido': [3], 'sol@': [1], 'referente': [4], 'normalita': [3], 'nâ': [5], '°1': [5], 'definición': [5], 'segway': [5], 'bastos': [3], 'mix': [3], 'woow': [3], 'chayo': [4], 'maqueta': [4], 'bicicleta': [4], 'vo': [5], 'hamburger': [3], 'mitico': [3], 'ejemplo': [3], 'cuzco': [3], 'quito': [3], 'terminado': [3], 'motivo': [3], '#': [4, 4], 'actualizarse': [3], 'articulo': [2], 'uso': [2], 'tristemente': [3, 3], 'exceso': [3], 'chil': [3], '7.5': [3], 'demoner': [2], 'srita': [4], 'acción': [4], 'hospedaje': [3, 5], 'muss': [5], 'gordo': [4, 4], 'desgraciadamente': [2], 'escándalosa': [5], 'respaldo': [2], 'emergencia': [2], 'baratija': [5], 'pipiàn': [5], 'mdr': [5], 'aparato': [3], 'newsweek': [4], '100': [4, 5, 3], 'evocador': [5], 'perdérselos': [5], 'chismear': [5], 'bread': [5], 'sloppy´s': [5], 'bote': [5], 'balsa': [5], 'muisco': [5], 'arrepentirrar': [5], 'tren': [4], 'qjoitar': [4], 'densar': [5], 'amar': [5], 'duplicar': [2], 'tangible': [5], 'mercir': [2], 'litro': [5], 'comenzar': [1, 5], 'souvenir': [5], 'thea': [4], '482017': [4], 'fútbol': [3], '\u200bclearly': [1], '<unk>clear': [1], 'ly': [1], 'hotel\u200b': [1], 'ingreso': [3], 'favorable': [3], 'ado': [2], 'asistencia': [2], 'bassico': [1], 'diferent': [1], 'pesiiimoooo': [1], 'celebración': [1], 'planear': [2, 2, 5], 'restaurante-museo': [5], 'práctico': [4, 3], 'balcon': [5], 'prado': [5, 4], 'medelin': [5], 'xcaret': [5], 'inventarlo': [5], 'inventar': [5], 'capitán': [1], 'celular': [1], 'xvii': [4], 'idealmente': [4], 'hotelero': [2, 4], 'scam': [1], 'didactico': [3], 'tomarme': [4], 'ganar': [5], 'reseñar': [5], 'abandono': [5], 'capturado': [3, 4], 'muerto': [3, 2, 4], 'frase': [1], 'secas': [4], 'establecimiento': [4, 4], 'martimo': [2], 'mínimo': [1, 2], 'rango': [3], 'historcal': [2], 'animo': [3], 'papás': [4], 'citio': [5], 'aledaño': [1], 'apellido': [4], 'déjal': [2], 'transparente': [3], 'delicadeza': [2], 'informarnos': [2], 'iva': [2], 'exento': [2], 'inevitable': [4, 4], 'animalito': [1], 'dreams': [1], 'travels': [1], 'serie': [4, 3], 'rambla': [5], 'magnificar': [5], 'calentador': [5], 'endemoniadamente': [1], 'descarado': [1], 'carente': [5], 'cálido': [5], 'ágil': [5], 'innovación': [5], 'presente': [5], 'mo': [1], 'vittorio': [5], 'mimar': [5, 5, 5], 'reivindicación': [2], 'literatura': [2], 'mercadeo': [2], 'preparar': [5], 'juana': [5], 'cubana': [5], 'artificial': [3], 'escala': [4], 'comercio': [3], 'informal': [3], 'apostar': [5], 'aroma': [3], 'ventilación': [3], 'penir': [1], 'apelación': [2], 'much': [3], 'incomodidad': [2], 'anteriormente': [5], 'página': [2], 'lonleyplanet': [2], 'engañarte': [2], 'restaurante-': [3], 'h10100': [1], 'abastecer': [2], 'vayann': [2], 'hr': [3, 5], 'xcelente': [5], 'american': [3], 'leve': [4], 'quiza': [4], 'abandonar': [2], 'galería': [2], 'recomendblir': [1], 'envidiarles': [5], 'ayudarlos': [2], 'organizacion': [3], 'latino': [5], 'evítar': [2], 'década': [2], 'poquito': [4], 'equilibrado': [4], 'memorie': [5], 'extraodinario': [5], 'lovie': [5], 'naturaleza': [4], 'venderse': [1], 'qu': [4], 'risa': [5], 'quizo': [5], '5/5': [5], '8-10': [5], 'em': [5], 'eligir': [3], 'loco': [5], 'palador': [5], 'obeso': [4], 'intermediario': [5], 'rivera': [5], 'estética': [3], 'salmuera': [5], 'asador': [5], 'rum': [5, 5], 'lastimoso': [1], 'verano': [4], 'chispa': [5], 'regalado': [1, 1], 'ineficaz': [3], 'bici': [5], 'frente': [4], 'aparta': [4], 'sur': [5, 5], 'aclificación': [2], 'hertage': [4], 'campus': [3], '30h': [4], 'llévar': [4], 'trípode': [4], 'hola': [2], 'lastinma': [4], 'competencia': [5], 'sandía': [5], 'r-': [5], 'arquitectónico': [4], 'cemetarie': [3], 'postal': [5], 'timer': [5], 'mamífero': [1], 'cautiverio': [1], 'vaquería': [4], 'majestuoso': [5], 'deferencia': [1], 'desprecio': [1], 'naval': [3], 'nh-puebla': [2], 'resturante': [3], 'ultimamente': [3], 'safi': [1], 'facilitarle': [2], 'facilitar': [2], 'labor': [2], 'excelnte': [4], 'gato': [5], 'dedicarle': [3], 'dedicar': [3], 'arroínar': [1], 'conveniente': [1, 2], 'precio/calidad': [4], 'billete': [5], 'acervo': [3], 'fernando': [5], 'enfermarse': [1], 'atreverse': [1], 'desinfectado': [1], 'seta': [2], 'leche': [2], 'coco': [2], 'reunión': [5, 5], 'explotado': [3], 'guardado': [5], 'mosquito': [1], 'bogata': [5], 'plantear': [5], 'histórico-': [4], 'gin': [4], 'hit': [5], '11-15': [5], 'aspiradora': [3], 'desauno': [3], 'excaso': [3], 'botón': [3], 'equipaje': [3], 'apático': [1], 'describirlos': [1], 'permitirse': [2], 'fafác': [5], 'esconderse': [5], 'exquisitamente': [5], 'transitarlo': [4], 'estandar': [2], 'melià': [2], 'individual': [1], 'frìa': [1], 'waoo': [3], 'chispazo': [3], 'teléfono': [2], 'ira': [5], 'sed': [4], 'sensacionalismo': [1], 'talentoso': [5], 'anécdota': [2], 'verificable': [2], 'monótono': [4], 'probarlas': [5], 'guasmole': [5], 'oficina': [4], 'respirar': [4], 'apasionado': [5], 'mantenido': [3, 4], 'ex': [3], 'entusiasta': [1], 'overwelm': [4], 'pájaro': [1], 'enjaulado': [1], 'español/comido': [5], 'fusión': [5], 'emocionarse': [4], 'emocionar': [4], 'grasoso': [5], 'beach': [3], 'palace': [3, 1, 3, 3, 4, 5, 5], 'obsequio': [3], 'tabita': [3], 'señorita': [3], 'cortez': [3], 'intoxecar': [1], 'nuevamente': [3, 4], 'aplicado': [4], 'partido': [4], 'deshilachado': [4], 'borde': [4], 'hospital': [3], 'independientemente': [4], 'gratamente': [5], 'ofecido': [3], 'overkill': [4], 'asustir': [5, 5], 'preocuparse': [5], 'dejer': [5], 'arqueologia': [3], 'expresión': [3], 'genuino': [3], 'lonely': [1], 'planet': [1], 'finta': [1], 'misión': [1], 'video': [2, 2], 'descuento': [2], 'ciudadano': [2], 'respiro': [5], '31': [3], 'fastidiar': [2], 'estafador': [1], 'restaurar': [5], 'lei': [5], 'gafas': [2], 'solicitud': [2], 'tramitar': [2], 'perezoso': [5], 'final': [5], 'estrecho': [2], 'viator': [4, 4], 'hospedarte': [1], 'fuga': [2], 'arreglarla': [2], 'cambiarme': [2], 'habitació': [2], 'beautifool': [5], 'vizit': [5], '2015': [5], 'elemental': [3], 'relacionar': [3], 'copa': [2], 'solución': [4, 3], 'muro': [3], 'destinoq': [5], 'uer': [5], 'calificacion': [3], 'usarlo': [4], 'adquirir': [5], 'divertirse': [4], 'divertir': [4], 'precio/beneficio': [5], 'repetirlo': [2], 'molestiar': [1], 'placa': [2], '😱#hashtageventos': [5], 'insalubre': [1], 'siii': [4], 'palapa': [4], 'faro': [4], 'eddie': [1, 3, 4, 5, 5, 5, 5], 'minusválido': [1, 3], 'porqueria': [1], 'samba': [1, 3, 3, 4, 4, 5], 'vallarto': [1, 3, 3, 4, 5, 5, 5], 'contaminación': [1], 'acústico': [1], 'chinche': [1], '@': [1, 4, 4], 'luxxe': [1, 2, 3, 3, 3, 4, 4, 4, 4, 4, 4, 4, 5, 5, 5, 5], 'salsar': [1], '🤚': [1], '🏼': [1], 'sustancia': [1], 'daño': [1], 'pretexto': [1], 'aléjar': [1, 1], 'palmar': [1, 5], 'guapo': [1, 2], 'caser': [1], 'hard': [1, 1, 1, 2, 3, 3, 4, 4, 5, 5, 5, 5, 5, 5], 'rock': [1, 1, 1, 3, 3, 4, 4, 5, 5, 5, 5, 5, 5, 5], 'cocer': [1], 'sabado': [1], 'envenenado': [1], 'engaño': [1], 'vidanta': [1, 3], 'vegar': [1], 'vallarta': [1, 3, 4, 4, 4, 4, 5, 5, 5, 5, 5, 5, 5, 5, 5], 'aguantar': [1], 'diamond': [1, 3, 5], 'mayan': [1, 1, 4, 4, 4, 5, 5, 5, 5], 'contra': [1], 'sonar': [1], 'pellejo': [1], '😡': [1], 'cajón': [1], 'recomendarse': [1], 'merólico': [1], 'sensible': [1], 'estirado': [2], 'ternura': [2], 'elite': [2], 'autorización': [2], 'socio': [2], 'consideración': [2], 'mentalidad': [2], 'trading': [2], 'valet': [2], 'parking': [2], 'reconedarlo': [2], 'reconedar': [2], '|': [2], 'frustrante': [2], 'tomate': [2], 'generoso': [2], 'salvaje': [2], 'guacamole': [2], 'happt': [2], 'intervalo': [2], 'posibilidad': [2], 'expansión': [2], 'bliss': [2], 'viento': [2], 'check-out': [2], 'goin': [2], 'abajo': [2], 'diamante': [2, 3, 3, 4, 4], 'veraz': [2], 'bienvenido/amor': [2], 'sobrevalorar': [2], 'momia': [2, 2, 2, 3, 3, 3, 3, 3, 3, 3, 3, 4, 4, 4], 'puente': [2], 'tenebroso': [2], 'apreciación': [2], 'guanajuato': [2, 3, 3, 3, 3, 3, 4, 4, 4, 4, 4, 4, 4, 4, 5, 5, 5, 5, 5, 5, 5, 5, 5], 'mala-': [3], 'relajer': [3], 'gamba': [3], 'vela': [3, 5, 5, 5], 'aunque/no': [3, 3], 'ganga': [3, 3], 'saludable': [3, 3], 'taco': [3, 4, 4, 5, 5], 'bañera': [3], 'hidromasaje': [3], 'felicidad': [3], '35': [3], 'camarón': [3, 4, 5], 'vecino': [3, 4], 'coherencia': [3], 'experencia': [3], 'day': [3], 'pass': [3], '2013': [3], 'agosto': [3], '2ª': [3, 4], 'rutinario': [3], 'selectivo': [3], 'inconsistancy': [3], 'palacio': [3, 3], 'fer': [3], 'marival/orbitz': [3], 'pavoroso': [3], 'mezclado': [3], 'cuota': [3], 'termino': [3], 'exoerencar': [3], 'timar': [3], 'rodear': [3], 'provocar': [3], 'supuestamente': [3], 'relajarte': [3, 3], 'compartido': [3, 4, 4, 4, 4], 'patrocinar': [3], 'reciclado': [3], 'excelentw': [3], 'desilusión': [3], 'audiencia': [3], 'tardío': [3], 'porciento': [3], 'gong': [3, 5], 'encuestado': [3], 'oriente': [3], 'hospitality': [3], 'tratamiento': [3], 'cla': [3], 'marina': [3], 'caro$$$': [3], 'depender': [3], 'servidor': [3], 'dado': [3], 'catalogado': [3], 'deportivo': [3], 'extender': [3], 'sub': [3], 'kid': [3], 'rockstar': [3, 5], 'four': [3], 'seasons': [3], 'juego': [3], 'bono': [3], 'urgir': [3], 'modernización': [3], 'cuerpo': [3], 'impresionable': [3, 3, 4], 'platicar': [3], 'salvar': [3], 'independencia': [3], 'mmmmmm': [3], 'insólito': [3], 'diego': [3, 3, 3, 4, 4, 4, 5, 5, 5], 'egipcio': [3], 'cairo': [3], 'precisamente': [3, 3], 'novedoso': [3], 'género': [3], 'historia-leyenda': [3], 'presión': [4], 'unidad': [4], 'roca': [4, 5], 'maximo': [4], 'prepárate': [4], 'hard-rock': [4], 'guitarra': [4], 'garden': [4, 5], 'shack': [4], 'darle': [4, 5], 'adolescente': [4], 'desepcionado': [4], 'residence': [4], 'marival': [4, 5, 5, 5], 'directo': [4], 'fallo': [4, 5], "d'italiano": [4], 'cuesta': [4], 'próximo': [4], 'ihop': [4], '**buena': [4, 4], 'sr': [4, 5], 'atrapado': [4], 'mantequilla': [4], 'mosca': [4], 'dueño': [4], 'cubreboca': [4], 'empeoramiento': [4], 'francés': [4, 4], 'piel': [4], 'truco': [4], 'des': [4], 'quejarse': [4], 'fabuouls': [4], 'prioridad': [4], 'blo': [4], 'feria': [4], 'waffle': [4], 'nutella': [4, 4], 'disperso': [4], 'habitaciones/tarifa': [4], 'prepago': [4], 'factor': [4], 'decisivo': [4], 'gringo': [4], 'laguna': [4, 5], 'increíble/grand': [4], 'camión': [4], 'tuyo': [4], 'cedit': [4], 'goid': [4], 'mimado': [4], 'ambassador': [4], 'tétrico': [4], 'estómago': [4], 'panteón': [4], 'trabjar': [4], 'titulo': [4], 'basílica': [4], 'exhibicion': [4, 4], 'rivero': [4, 4, 4, 5], 'muucho': [4], 'artístico': [4, 4], 'enormemente': [4, 4], 'dr': [4], 'obligar': [4], 'reserve': [5], 'confianza': [5], 'señal': [5], 'disminución': [5], 'sobretodo': [5], 'madre': [5, 5], 'hrpv': [5, 5], 'habitacione': [5], 'alergia': [5], 'huérfano': [5], 'república': [5], 'fajito': [5], 'vuelta': [5], '25': [5], 'â°': [5], 'cielo': [5, 5], 'resort.': [5], 'shrimpy': [5], 'proteína': [5], 'cocinar': [5, 5], '6ª': [5], 'asesoramiento': [5], 'sentirse': [5], 'sea': [5], 'patito': [5], 'brunch': [5, 5], 'tino': [5], 'joysquad': [5], 'pato': [5], 'octubre': [5], 'primavera': [5], 'quedarte': [5], 'período': [5], 'intentarlo': [5], 'enero': [5], 'excesivo': [5], 'creérselas': [5, 5], 'creér': [5, 5], 'loma': [5], '42': [5], 'pruebenlo': [5], 'sustituir': [5], 'hermana': [5], 'dolce': [5], 'vita': [5], 'confuso': [5], 'iniciado': [5], "eddie'": [5, 5], 'valentín': [5], 'patada': [5], 'capt': [5], 'seafood': [5], 'vle': [5], '10ª': [5], 'gricelda': [5], 'tatewari': [5], 'masaje': [5], 'profesionalismo': [5], 'nayarit': [5, 5], 'hut': [5, 5], 'centavo': [5], '˜': [5], 'apple': [5], 'vacation': [5], 'captar': [5], 'alcance': [5], 'magnitud': [5], 'huevo': [5], 'ay': [5], 'tripulación': [5], 'tning': [5], 'fajita': [5], 'administrado': [5], 'peso': [5], 'pastor': [5], 'pegar': [5], 'sushi': [5], 'llegada': [5], 'circle': [5], 'impecable': [5], 'portada': [5, 5], 'conserje': [5], 'calamar': [5], 'canelón': [5], 'tinto': [5], 'stand': [5], 'escatimar': [5], 'i': [5], 'nicksan': [5], 'huracán': [5], 'hartir': [5], 'rviera': [5], 'mediterraneo': [5], 'mimarse': [5], 'jardin': [5], '<UNK>': [5], 'catolico': [5], 'pari': [5], 'callejon': [5], 'asustarte': [5], 'acepte': [5], 'darse': [5], 'labio': [5], 'albúm': [5], 'bendición': [5], 'travesura': [5], 'maldición': [5], 'morbo': [5], 'besar': [5], 'héroe': [5], 'capa': [5], 'encontrarás': [5], 'bajío': [5]}

Dictionary with sdv, variance, mean, median, frequency and POS
[truncated: 441,153 more chars]
