# Supplementary material for: Unveiling factors influencing judgment variation in sentiment analysis with natural language processing and statistics
Source: PLoS One. 2024 May 31;19(5):e0304201. doi: 10.1371/journal.pone.0304201 (PMC11142521; doi:10.1371/journal.pone.0304201)
Supplement: S4 File — (TXT) [file pone.0304201.s004.txt]

Words with sdv <0.4	(1= PTP)										
1	0	1	1	0	1	1	1	1	1	1	1	1	1	0	1	1	1	1	1	1	1	0	1	1	1	1	1	0	1	1	0	1	1	1	1	1	1	1	0	1	1	1	1	0	0	0	1	1	1	1	1	0	1	1	1	0	1	1	0	1	1	1	1	1	0	1	1	1	1	1	0	1	1	1	1	1	0	0	1	0	1	0	1	1	1	1	0	1	1	1	0	1	0	1	1	0	0	1	1	0	0	1	1	1	0	1	0	0	1	0	1	1	1	0	1

words >0.8 (1=PTP)																																					0	0	1	0	1	1	0	0	0	0	0	0	0	0	1	0	0	1	1	0	0	1	0	0	0	0	0	1	0	0	0	0	0	0	0	0	0	0	0	0	1	1	0	1	1	0	0	0	0	0	1	0	0	1	0	0	0	0	0	1	0	0	0	0	0	0	0	0	0	0	0	0	0	0	0	0	1	0	0	0	0	0	0	0	1	0	1	0	0	0	0	0	0	0	0	0	0	0	0	0	0	0	0	1	0	1	0	0	0	0	0	1	0	0	0	0	0	0	0	0	1	0	0	0	0	0	0	0	0	1	1	0	0	0	0	0	0	0	0	0	0	0	0	0	0	0	0	0	0	0	0	0	0	0	0	0	0	0	0	0	0	0	0	0	0	0	0	1	1	1	0	0	0	0	0	0	0	0	0	0	0	0	0	0	1		0	0	0	0	0	0	1	0	0	0	1	0	0	0	0	0	0	0	0	0	1	0	0	0	0	0	0	0
