# Supplementary material for: Unveiling factors influencing judgment variation in sentiment analysis with natural language processing and statistics
Source: PLoS One. 2024 May 31;19(5):e0304201. doi: 10.1371/journal.pone.0304201 (PMC11142521; doi:10.1371/journal.pone.0304201)
Supplement: S5 File — (TXT) [file pone.0304201.s005.txt]

	Polarity 3	Polarity 5
ADJ	53	29
NOUN	74	95
VERB	27	56
ADV	20	13
FUNCTIONAL	30	50
